# Supplementary material for: Transcriptome dynamic landscape underlying the improvement of maize lodging resistance under coronatine treatment
Source: BMC Plant Biol. 2021 Apr 27;21:202. doi: 10.1186/s12870-021-02962-2 (PMC8077928; doi:10.1186/s12870-021-02962-2)
Supplement: Supplementary file 11 — Additional file 11: Data Sets 1. Determination of phenotyping. [file 12870_2021_2962_MOESM11_ESM.xlsx]

## Sheet: Plant height of hybrid
Supplemental Data Sets 1. Determination of phenotyping
Plant height of hybrid
Cultivar name	Treatment	Plant height (cm)			Average of CK	P value	Significantly different (P < 0.05)?	One- or two-tailed P value?	t, df
ZD958	CK	265	271	265	268.3	<0.0001	Yes	Two-tailed	t=4.766, df=28
		270	265	267
		270	269	268
		271	272	270
		268	270	263
	10 μM COR	265	262	268	263.2
		262	263	261
		265	258	259
		265	260	269
		264	262	265
XY335	CK	301	305	305	306.5	0.0086	Yes	Two-tailed	t=2.828, df=28
		300	306	312
		307	309	310
		312	307	305
		306	305	308
	10 μM COR	292	293	298	302
		303	305	304
		307	305	308
		309	304	305
		300	300	297

## Sheet: Grain weight per plant
Grain weight per plant of hybrid
Cultivar name		Grain weight per plant (g)				Average of CK	P value	Significantly different (P < 0.05)?	One- or two-tailed P value?	t, df
ZD958	CK	136.058	135.499	132.068	134.133	134.4	0.1851	No	Two-tailed	t=1.497, df=6
	10 μM COR	142.164	136.936	137.067	133.513	137.4
XY335	CK	139.985	133.901	131.172	129.762	133.7	0.934	No	Two-tailed	t=0.08639, df=6
	10 μM COR	138.756	137.502	133.482	123.663	133.4

## Sheet: Lodging rate of hybrid
Lodging rate of hybrid
Cultivar name		Lodging rate (%)				Average of CK	P value	Significantly different (P < 0.05)?	One- or two-tailed P value?	t, df
ZD958	CK	14.7059	5.88235	8.57143	11.7647	10.23	0.0152	Yes	Two-tailed	t=3.363, df=6
	10 μM COR	0	0	3.0303	5.88235	2.228
XY335	CK	20.5882	23.6842	19.4444	17.1429	20.21	0.0002	Yes	Two-tailed	t=8.131, df=6
	10 μM COR	5.71429	8.57143	5.71429	2.94118	5.735

## Sheet: Yield of hybrid
Yield of hybrid
Cultivar name	Treatment	Yield (kg/ha)				Average	P value	Significantly different (P < 0.05)?	One- or two-tailed P value?	t, df
ZD958	CK	8009.27	8373.35	8157.22	8411.78	8238	<0.0001	Yes	Two-tailed	t=10.13, df=6
	10 μM COR	9711.42	10351.4	10349.6	10462.5	10219
XY335	CK	8601.06	8441.57	8062.4	8243.64	8337	0.0001	Yes	Two-tailed	t=8.587, df=6
	10 μM COR	9689.3	9883.86	10308.6	9743.51	9906

## Sheet: Internode development of B73
Internode length during the development of the B73 7th and 9th internodes
Time	Internode	Treatment	Length (cm)			Average	P value	Significantly different (P < 0.05)?	One- or two-tailed P value?	t, df
1d	7th	CK	12.21	11.51	11.42	11.71	0.587	No	Two-tailed	t=0.5899, df=4
		10 μM COR	10.7	12.37	12.41	11.83
	9th	CK	1.89	2.18	1.57	1.88	0.7519	No	Two-tailed	t=0.3387, df=4
		10 μM COR	2	1.56	2.38	1.98
2d	7th	CK	10.85	13.21	11.49	11.85	0.7751	No	Two-tailed	t=0.3057, df=4
		10 μM COR	11.71	10.92	12.19	11.61
	9th	CK	4.76	8.42	8	7.06	0.0378	Yes	Two-tailed	t=3.057, df=4
		10 μM COR	2.74	2.94	4.15	3.277
4d	7th	CK	10.41	14.5	12.05	12.32	0.8966	No	Two-tailed	t=0.1385, df=4
		10 μM COR	12.88	11.88	12.71	12.49
	9th	CK	11.75	10.85	10.91	11.17	0.0012	Yes	Two-tailed	t=8.161, df=4
		10 μM COR	8.85	8.49	8.58	8.64

## Sheet: Internode length of B73
Internode length of B73 9th internode
Treatment	Length (cm)				Average	P value	Significantly different (P < 0.05)?	One- or two-tailed P value?	t, df
CK	11.41	11.74	12	12.28	13.96	0.0151	Yes	Two-tailed	t=2.512, df=52
	12.31	12.89	13.01	13.12
	13.27	13.3	13.45	13.51
	13.75	13.78	13.79	14.07
	14.42	14.76	16.11	16.37
	16.69	17.25	17.91
COR	9.67	10.49	10.52	10.81	12.83
	11.19	11.58	11.62	11.71
	11.79	12.23	12.32	12.41
	12.56	12.69	12.75	12.82
	13.18	13.18	13.18	13.28
	13.42	13.49	13.52	13.75
	13.88	13.91	14.11	14.72
	14.83	16	16.19

## Sheet: Fracture resistance of B73
Fracture resistance of B73 9th internode
Treatment	Fracture resistance (N)			Average	P value	Significantly different (P < 0.05)?	One- or two-tailed P value?	t, df
CK	469	446	462	459	0.0044	Yes	Two-tailed	t=5.801, df=4
COR	534	506	521	520.3

## Sheet: Plant height of B73
Plant height of B73
Treatment	Plant height (cm)					Average	P value	Significantly different (P < 0.05)?	One- or two-tailed P value?	t, df
CK	173.7	189.4	190	190.8	191.3	205.8	0.0047	Yes	Two-tailed	t=3.055, df=30
	196.4	196.5	200	206.5	208.3
	211.2	211.2	217.6	220.2	229.8
	230.2	235.6
10μM COR	160.2	169.5	179.2	180.6	184.9	188.4
	185.4	185.5	185.6	186.3	189.1
	190.2	193.8	208.9	211.4	215.8

## Sheet: Ear height of B73
Ear height of B73
Treatment	Ear height (cm)					Average	P value	Significantly different (P < 0.05)?	One- or two-tailed P value?	t, df
CK	77.1	77.7	78.2	82.4	87.6	93.85	0.0185	Yes	Two-tailed	t=2.490, df=30
	88.8	89	91.2	91.4	94.4
	94.9	101.5	106	106.8	107
	110.4	111.1
10 μM COR	66.6	73.9	74.2	74.2	76.6	84.1
	79.4	79.4	79.6	85.2	92.4
	92.8	94.6	96.4	96.9	99.3
