# Supplementary material for: Transcriptome dynamic landscape underlying the improvement of maize lodging resistance under coronatine treatment
Source: BMC Plant Biol. 2021 Apr 27;21:202. doi: 10.1186/s12870-021-02962-2 (PMC8077928; doi:10.1186/s12870-021-02962-2)
Supplement: Supplementary file 12 — Additional file 12: Data Sets 2. Expression pattern of genes and TFs in all samples. [file 12870_2021_2962_MOESM12_ESM.xlsx]

## Sheet: Genes expressed in stems
Supplemental Data Sets 2. Expression level of genes and TFs in all samples.
gene ID_V4	gene ID_V2	Gene Symbol	Full Name	pathway	Best arabidopsis TAIR10 hit name	Best arabidopsis TAIR10 hit symbol	Best arabidopsis TAIR10 hit defline	Best rice hit name	Best rice hit defline	F1C	F2C	F4C	M1C	M2C	M4C	E1C	E2C	E4C	F1T	F2T	F4T	M1T	M2T	M4T	E1T	E2T	E4T
Zm00001d052903	GRMZM2G393337			'secondary metabolism.isoprenoids.mevalonate pathway.HMG-CoA reductase'	AT1G76490.1	HMG1,HMGR1	hydroxy methylglutaryl CoA reductase 1	LOC_Os08g40180.1	3-hydroxy-3-methylglutaryl-coenzyme A reductase, putative, expressed	13.616	4.44313	4.715	5.39675	3.49739	2.80369	2.81371	2.38443	3.03034	16.8414	14.2591	13.7522	5.69156	7.40495	4.31512	4.95228	5.5503	5.19227
Zm00001d028769	GRMZM2G135456				AT3G51770.2	ATEOL1,ETO1	tetratricopeptide repeat (TPR)-containing protein	LOC_Os03g18360.1	BTBT1 - Bric-a-Brac, Tramtrack, Broad Complex BTB domain with tetratricopeptide repeats, expressed	4.14288	0.420305	0.44802	1.08674	0.0809326	0.0691893	2.07484	0.678204	1.52228	5.05345	2.80445	2.80816	0.195223	0.567396	0.365835	0.515058	1.6253	1.51397
Zm00001d041969										1.21487	0.672949	0.715668	0.8557	0.895557	0.415507	0.510837	0.75135	0.793372	1.13154	0.332699	1.01341	0.275587	0.717931	0.578164	0.850086	0.304758	0.4483
Zm00001d037757	GRMZM2G318213			'redox.glutaredoxins'	AT5G11930.1		Thioredoxin superfamily protein	LOC_Os05g10930.1	OsGrx_C15 - glutaredoxin subgroup III, expressed	4.98909	1.12253	2.02849	1.94333	2.09118	1.08566	0.490679	1.28691	2.57635	3.75006	5.73235	1.22937	0	0.922119	0.699068	1.32947	1.8538	1.0025
Zm00001d022271	GRMZM2G427073			'stress.biotic.PR-proteins'	AT4G23690.1		Disease resistance-responsive (dirigent-like protein) family protein	LOC_Os07g44250.1	dirigent, putative, expressed	1.3868	0	0	0	0	0	0	0	0	0.0858246	0	0	0	0.0634635	0	0	0	0
Zm00001d006536	GRMZM2G140231			'signalling.receptor kinases.DUF 26'	AT4G23180.1	CRK10,RLK4	cysteine-rich RLK (RECEPTOR-like protein kinase) 10	LOC_Os07g35310.1	TKL_IRAK_DUF26-lc.12 - DUF26 kinases have homology to DUF26 containing loci, expressed	2.64456	0.125231	0.0352075	0.009312	0	0.0265749	0.0560375	0.0065365	0	1.16372	0.441514	0.795041	0.0228321	0.0248488	0.0083456	0.0780093	0.095438	0.0087966
Zm00001d002074	GRMZM2G474039							LOC_Os04g55600.1	expressed protein	5.02679	0	0	0	0	0	0	0	0	3.45698	0.506175	0.419559	0	0	0	0	0	0
Zm00001d007962	GRMZM2G173882	glk27	G2-like-transcription factor 27	'RNA.regulation of transcription.G2-like transcription factor family, GARP'	AT2G03500.1		Homeodomain-like superfamily protein	LOC_Os07g02800.2	MYB family transcription factor, putative, expressed	36.5052	23.1468	21.8599	23.2358	11.8128	21.541	24.5949	15.6806	20.9167	36.0074	22.1526	29.7709	8.75594	13.4397	13.7701	17.3459	19.8658	20.9471
Zm00001d035603	GRMZM2G334574				AT2G28690.1		Protein of unknown function (DUF1635)	LOC_Os05g02450.2	expressed protein	1.26794	0.647675	0.265168	0.703384	0.737525	0.513911	0.52039	1.07614	0.648365	4.96389	0.889949	1.65884	0.904369	0.884315	0.210193	0.708649	0.529578	0.59309
Zm00001d003790										2.181	0	0	0.486519	0	0	0.354659	0	0	1.05431	2.62568	1.2818	1.47134	0.782938	0.829444	1.37533	1.52977	0.810465
Zm00001d030063										8.0763	1.11751	2.21423	0.91382	0.173521	0	0.610884	0	0.439014	0.92524	1.70267	2.28824	0	0	0	0	0	0.181706
Zm00001d032719	GRMZM2G143883				AT3G23410.1	ATFAO3,FAO3	fatty alcohol oxidase 3	LOC_Os10g33460.1	alcohol oxidase, putative, expressed	10.8359	2.74095	3.81148	3.54871	0.564558	0.655902	5.52742	2.80949	3.8428	9.65562	8.06114	7.93205	1.43269	1.11306	1.40916	1.73877	6.35772	1.84926
Zm00001d022691										7.49118	1.58337	1.08607	0.26746	0.13784	0.93101	3.78441	0.853553	0.17505	0.781025	0.574549	1.79744	0	0.249836	0.391404	1.55856	0.187824	0.60619
Zm00001d003020	GRMZM2G145059				AT3G04300.1		RmlC-like cupins superfamily protein	LOC_Os04g43060.1	enzyme of the cupin superfamily protein, putative, expressed	1.08749	0	0	0	0	0	0	0	0	0.421142	0	0.917347	0.055101	0	0	0.126528	0	0
Zm00001d010661	GRMZM2G036980							LOC_Os05g41250.1	VQ domain containing protein, putative, expressed	4.82547	0.827102	1.25498	1.45732	0.379848	1.61921	2.90189	2.27646	1.42973	3.28026	4.57449	1.27074	0.20652	0.58303	0.727385	1.2372	2.09313	0.694136
Zm00001d016755	GRMZM2G037823			'RNA.regulation of transcription.Trihelix, Triple-Helix transcription factor family'	AT1G21200.1		sequence-specific DNA binding transcription factors	LOC_Os02g33770.1	homeodomain, putative, expressed	13.3329	5.03667	4.05059	4.4268	1.7115	2.55858	4.39882	2.8273	3.86374	14.1502	8.82917	7.10726	2.87085	2.99585	2.65158	3.09149	3.48431	4.45201
Zm00001d035457	GRMZM2G016637	thx5	Trihelix-transcription factor 5	'RNA.regulation of transcription.Trihelix, Triple-Helix transcription factor family'	AT5G01380.1		Homeodomain-like superfamily protein	LOC_Os05g03740.1	transcription factor TF2, putative, expressed	1.78991	0.34986	0.588645	0.69851	0.885827	0.600978	0.53234	0.976818	0.586085	1.14626	0.8154	0.852864	0.92264	0.906947	0.592869	0.708132	0.811516	1.13742
Zm00001d009177	GRMZM2G022782			'major CHO metabolism.degradation.sucrose.invertases.neutral'	AT1G56560.1		Plant neutral invertase family protein	LOC_Os01g22900.1	neutral/alkaline invertase, putative, expressed	3.19511	1.58373	1.55448	2.18278	1.68643	1.67324	2.29994	1.93898	1.51812	2.80906	2.90553	2.65736	2.43927	2.58926	2.01526	2.63573	3.04936	2.20695
Zm00001d023568	AC233898.1_FG003							LOC_Os12g07550.1	expressed protein	5.617	0.285386	0.844	2.66381	1.76227	0.84141	0	1.62231	2.04576	0.820845	0.806365	1.09228	0.22253	1.33435	0	1.68602	2.30401	1.17908
Zm00001d013809										9.504	0.594833	1.39887	5.00629	2.28915	3.58729	1.48135	1.30815	3.61445	9.449	13.6209	20.0846	8.26816	5.30044	7.61324	5.29676	2.92117	6.42582
Zm00001d029096	GRMZM2G013588				AT5G49110.1			LOC_Os03g22190.1	expressed protein	7.35333	1.11921	0.249251	1.41967	3.65979	1.34701	0.49367	0.98381	0.111377	2.57164	1.50699	1.80266	3.96442	3.33805	4.31067	2.39736	1.06072	1.04126
Zm00001d033166	GRMZM2G335814	gras16	GRAS-transcription factor 16	'RNA.regulation of transcription.GRAS transcription factor family'	AT2G37650.1		GRAS family transcription factor	LOC_Os03g40080.1	GRAS family transcription factor containing protein, expressed	1.3842	0.0205682	0	0.321562	0.016909	0	0.195477	0	0	0.828825	0.499173	0.694356	0.335983	0.257331	0.563562	0.327211	0.347301	0.485659
Zm00001d034578	GRMZM2G072671			'RNA.RNA binding'	AT1G51510.1	Y14	RNA-binding (RRM/RBD/RNP motifs) family protein	LOC_Os03g59550.1	RNA recognition motif containing protein, putative, expressed	1.22727	0.083615	0.0282773	0.345638	0.0227351	0	0	0	0	2.47956	1.59207	1.14349	2.45278	0.888779	1.25698	1.17588	0.120072	0.496726
Zm00001d019793	GRMZM2G110742	sbp4 (GRASSIUS)	SBP-transcription factor 4	'redox.thioredoxin'	AT2G47470.1	ATPDI11,ATPDIL2-1,MEE30,PDI11,UNE5	thioredoxin family protein	LOC_Os05g06430.2	OsPDIL2-1 protein disulfide isomerase PDIL2-1, expressed	10.1202	0	0	2.21519	0.100482	0.125247	1.74591	0.0972255	0.356375	7.91282	3.41302	7.18894	5.566	2.41411	4.36755	4.04382	2.35447	4.48331
Zm00001d049364	GRMZM2G089995	ereb209	AP2-EREBP-transcription factor 209	'hormone metabolism.ethylene.signal transduction'	AT3G20310.1	ATERF-7,ATERF7,ERF7	ethylene response factor 7	LOC_Os04g52090.1	AP2 domain containing protein, expressed	6.60518	0	1.05213	3.20781	0.574328	0.801926	0.228427	1.83355	0.630942	17.512	0.262078	2.44824	0.060275	0.850944	0.0560575	0.263526	0.538829	1.00989
Zm00001d015661	GRMZM2G379490			'hormone metabolism.auxin.induced-regulated-responsive-activated'	AT1G20470.1		SAUR-like auxin-responsive protein family	LOC_Os07g29310.1	OsSAUR30 - Auxin-responsive SAUR gene family member, expressed	1.2313	0.392293	0	0	0	0.35222	0	0	0	1.90392	0.339851	0.560627	4.41744	1.80954	0	1.08366	0	0
Zm00001d040231										1.25416	0	0	0	0	0	0	0	0	0.309275	0	2.04867	0	0	0	0	0	0
Zm00001d005919	GRMZM2G113257	bhlh169	bHLH-transcription factor 169	'RNA.regulation of transcription.bHLH,Basic Helix-Loop-Helix family'	AT3G25710.1	ATAIG1,BHLH32,TMO5	basic helix-loop-helix 32	LOC_Os09g28900.1	basic helix-loop-helix, putative, expressed	4.52348	0	0.0480641	0.125601	1.84157	2.23981	0	0.0366115	0	1.05694	1.77856	0.653095	0.684317	0.626649	2.23195	0.053794	0.0263168	0.0236841
Zm00001d041826	GRMZM2G324157			'protein.postranslational modification'	AT1G67580.1		Protein kinase superfamily protein	LOC_Os12g23700.1	cyclin-dependent kinase G-2, putative, expressed	1.16569	0.0267374	0.400491	0.303434	0.168431	0.0539232	0.154823	0.141673	0.115517	0.988923	0.0280888	0.628351	0.0949419	0.108255	0.0996385	0.174291	0.375184	0.449872
Zm00001d032003	GRMZM2G158890				AT2G17080.1		Arabidopsis protein of unknown function (DUF241)	LOC_Os08g43770.1	carrier, putative, expressed	15.2851	0.343238	0.4086	2.37101	0.249022	0.163017	3.17168	0.0207392	0	9.55518	7.0403	10.6814	3.81074	1.58727	1.39797	3.29729	1.96167	1.36356
Zm00001d026095	GRMZM2G001363			'minor CHO metabolism.others'	AT5G52190.1		Sugar isomerase (SIS) family protein	LOC_Os04g48020.1	3-hexulose-6-phosphate isomerase, putative, expressed	1.19261	0	0.218283	0.113909	0.0888555	0	0	0	0	0.493755	0	0.641546	0.190689	0.163413	0.100121	0	0	0.121445
Zm00001d006516	GRMZM2G010924				AT3G54200.1		Late embryogenesis abundant (LEA) hydroxyproline-rich glycoprotein family	LOC_Os07g34040.1	harpin-induced protein 1 domain containing protein, expressed	1.31352	0	0	0	0.0497896	0	0	0	0	0.288329	0.472819	0.409855	0.13101	0	0	0	0	0.0990855
Zm00001d002898	GRMZM2G108207			'misc.peroxidases'						1.267	0.144646	0.348785	0.441704	0.493605	0.243988	0.0180683	0	0	1.96475	0.268626	0.172389	0.049314	0.287286	0.153729	0.0942388	0.571607	0.0701676
Zm00001d000921										2.71271	0.424077	1.00666	0.958618	0.610429	0.75493	1.05947	0.654444	0.757076	3.78276	3.61509	5.21601	0.557517	0.298146	1.21521	0.443354	1.68929	0.340251
Zm00001d037153	GRMZM2G048161			'RNA.regulation of transcription.unclassified'	AT2G03200.1		Eukaryotic aspartyl protease family protein	LOC_Os03g20290.1	aspartic proteinase nepenthesin-1 precursor, putative, expressed	34.5605	3.32641	3.35352	0.259282	0	0.0210045	1.12631	0.0112874	0	72.7742	42.5243	64.633	0.065135	0.077526	0.0578545	0.176257	0.484189	0.355486
Zm00001d034232										6.02245	0.122274	0.152988	0.281386	0.074154	0.0388445	0.626425	0	0.122863	4.78444	1.74477	2.94609	0.675391	0.604442	0.283097	0.617452	0	0.384291
Zm00001d031526	GRMZM2G166407				AT3G42630.1		Pentatricopeptide repeat (PPR) superfamily protein	LOC_Os08g40870.1	pentatricopeptide repeat protein, putative, expressed	3.75482	0.416936	1.20639	1.51979	1.38699	1.01994	0.58342	0.947989	0.657518	2.45873	5.28092	2.92381	4.46332	5.09765	1.29694	2.51497	4.61526	0.645908
Zm00001d008325	GRMZM2G134941				AT5G24860.1	ATFPF1,FPF1	flowering promoting factor 1	LOC_Os01g15340.1	flowering promoting factor-like 1, putative, expressed	1.57462	0	0	0	0	0	0	0	0	5.0761	1.10601	1.08882	0	0	0	0	0	0
Zm00001d001693										1.85474	0.464139	0.215039	0	0	0	0	0	0	0.347488	0.437812	0.355417	0	0	0	0	0	0
Zm00001d043293	GRMZM5G817173	cko4	cytokinin oxidase 4	'hormone metabolism.cytokinin.synthesis-degradation'	AT1G75450.1	ATCKX5,ATCKX6,CKX5	cytokinin oxidase 5	LOC_Os01g56810.1	cytokinin dehydrogenase precursor, putative, expressed	4.35358	1.16989	0.92244	0.378883	0.38412	0.509061	0.35796	0.236082	0.132761	1.73493	1.87088	0.908463	0.394962	0.548863	0.0682935	0.719492	0.620802	0.308541
Zm00001d003793										1.85501	0	0	0.233717	0.344039	0.0170327	0.458406	0	0	1.00517	0.395827	1.56628	0.437842	0.213892	0.590945	0.591703	0.210839	0.560316
Zm00001d024833	GRMZM2G063478				AT3G48860.1			LOC_Os05g05580.1	expressed protein	3.36313	0.420715	0.14331	0.971554	1.67176	0.714048	0.767912	0.374912	0.317343	0.812851	0.407446	1.21312	2.43012	1.68169	1.49283	0.923088	0.216854	0.446084
Zm00001d002463										1.26346	0.54912	3.61e-08	0.447406	0.655605	0.362906	1.72e-17	1.42894	0.429973	5.68e-32	3.26e-49	0.000725705	1.09059	0.0884415	0.87598	0.599125	2.37e-12	4.67e-15
Zm00001d034511	GRMZM2G176774			'protein.glycosylation'	AT5G62620.1		Galactosyltransferase family protein	LOC_Os03g58920.2	galactosyltransferase family protein, putative, expressed	2.82732	0.541427	0.480608	0.736543	0.508891	0.384846	0.528291	0.319637	0.380424	1.97249	4.42929	1.78586	1.08569	1.04916	1.4406	0.949399	0.741292	1.06738
Zm00001d039926	GRMZM5G832149			'signalling.receptor kinases.wheat LRK10 like'	AT1G18390.2		Protein kinase superfamily protein	LOC_Os01g04450.1	OsWAK2 - OsWAK receptor-like cytoplasmic kinase OsWAK-RLCK, expressed	5.35715	0.809164	0.506398	0.127926	0.157286	0.076467	0.280944	0.148293	1.04056	2.21517	1.44911	1.70995	0.0773823	0.367731	0.118066	0.0981376	0.172194	0.124194
Zm00001d016910	GRMZM2G476049			'misc.UDP glucosyl and glucoronyl transferases'	AT1G22400.1	ATUGT85A1,UGT85A1	UDP-Glycosyltransferase superfamily protein	LOC_Os02g28900.1	cytokinin-O-glucosyltransferase 2, putative, expressed	52.5775	0.147931	0.143386	0.0915555	0	0	1.93308	0	0	21.7097	24.9867	18.7568	0.17487	0.143049	0.662712	0	0.25308	0.323666
Zm00001d024324	GRMZM2G020054	ereb54	AP2-EREBP-transcription factor 54	'RNA.regulation of transcription.AP2/EREBP, APETALA2/Ethylene-responsive element binding protein family'	AT3G20310.1	ATERF-7,ATERF7,ERF7	ethylene response factor 7	LOC_Os04g52090.1	AP2 domain containing protein, expressed	11.2975	0.308681	1.01309	2.17444	0.814804	0.374138	0.478303	0.631424	1.62045	23.4441	0.328268	17.1583	0.524876	0.72557	0.0674615	0.233051	0	0.232887
Zm00001d045279	AC206266.3_FG001			'transport.ABC transporters and multidrug resistance systems'	AT3G59140.1	ATMRP14,MRP14	multidrug resistance-associated protein 14	LOC_Os06g06440.1	ABC transporter, ATP-binding protein, putative, expressed	2.65832	0.365131	0.31785	0.208238	0.0437952	0.0339948	0.29709	0.113861	0.0554847	2.27364	3.808	2.84773	0.321719	0.28459	0.367036	0.221797	0.472661	0.332807
Zm00001d052847	GRMZM2G027972	wrky87	WRKY-transcription factor 87	'RNA.regulation of transcription.WRKY domain transcription factor family'	AT5G56270.1	ATWRKY2,WRKY2	WRKY DNA-binding protein 2	LOC_Os08g38990.1	WRKY30, expressed	1.06638	0.548292	0.396451	0.400531	0.557096	0.448599	0.423483	0.383664	0.239766	0.605347	0.737008	0.537771	0.637823	0.55878	0.554689	0.69599	0.345384	0.401691
Zm00001d017381	GRMZM2G170017			'misc.short chain dehydrogenase/reductase (SDR)'	AT1G01800.1		NAD(P)-binding Rossmann-fold superfamily protein	LOC_Os02g42810.1	oxidoreductase, short chain dehydrogenase/reductase family domain containing protein, expressed	2.91567	0.731966	0.106146	0	0	0.0853745	0	0.0488559	0.0225477	1.87905	0.53567	0.77977	0.0214469	0.0219195	0	0	0	0
Zm00001d011207										7.23567	0	0	1.09782	0	0	1.23673	0	0	2.93799	3.04274	2.62642	0.42754	0.492705	1.79937	1.08082	0	0.961543
Zm00001d009487	GRMZM2G323387				AT3G03280.1			LOC_Os05g47960.1	expressed protein	2.82744	0.179413	0.586676	0.087272	0.20391	0	0.326641	0.323718	0.933273	4.21068	0.677805	0.771572	0.137644	0.685657	0	0.085456	0.648664	0.091704
Zm00001d006639	GRMZM2G042612				AT5G43150.1			LOC_Os07g38470.1	expressed protein	43.8563	0.590429	0.759501	0.459819	0	0.0320557	1.89487	0	0.0349764	15.2421	4.18608	10.6468	0.21439	0.54611	0.188123	0.403052	0.205167	0.311638
Zm00001d041535										60.333	8.9524	0	0	0	0	5.1975	0	6.42805	28.2706	0	12.6548	0	0	0	0	0	0
Zm00001d001527										1.37675	0	0	0	0	0	0	0	0	0	2.04609	0	0	0	0	1.04224	1.48955	0
Zm00001d029218	GRMZM2G703582	AY110330		'hormone metabolism.ethylene.synthesis-degradation'	AT3G21420.1		2-oxoglutarate (2OG) and Fe(II)-dependent oxygenase superfamily protein	LOC_Os10g40934.3	flavonol synthase/flavanone 3-hydroxylase, putative, expressed	1.88678	0	0	0	0	0	0	0	0	0.568279	0.140928	0.387999	0.0177824	0	0	0	0	0.0236356
Zm00001d021665	GRMZM2G357631				AT3G21570.1			LOC_Os01g28790.1	PRAS-rich protein, putative, expressed	22.9204	4.08113	1.95457	2.08302	0.456873	0.509505	1.01544	0.806709	0.515905	40.0371	1.72468	17.537	0.5901	0.823924	0.231037	0.497317	1.73033	0.260958
Zm00001d035558	GRMZM2G002630			'misc.myrosinases-lectin-jacalin'	AT4G11190.1		Disease resistance-responsive (dirigent-like protein) family protein	LOC_Os12g09700.1	Jacalin-like lectin domain containing protein, putative, expressed	1.16743	0	0.189183	0	0	0	0	0	0	3.27428	2.03654	0.338784	0	0	0	0	0	0
Zm00001d015382	GRMZM2G303241							LOC_Os06g45610.1	expressed protein	1.89558	0.43052	0	0	0.357082	0	0	0	1.30801	1.00272	0.394669	0.65696	0	0.538365	0	0	0	0
Zm00001d052010	GRMZM2G125838			'signalling.calcium'	AT3G18430.1		Calcium-binding EF-hand family protein	LOC_Os02g55880.1	EF hand family protein, putative, expressed	1.65129	0.265156	0.200917	0.0395178	0	0	0.0364667	0	0.0478338	1.22314	1.47717	2.42638	0.30682	0.300986	0.238105	0.246871	0.08284	0.190234
Zm00001d043318	GRMZM2G436020				AT3G15810.1		Protein of unknown function (DUF567)	LOC_Os01g56450.1	DUF567 domain containing protein, putative, expressed	1.72667	0.160549	0.409338	0.477768	0	0.051182	0.494552	0.0391357	0	2.65131	0	0.315306	0	0.156879	0	0.0555295	0.166525	0.0566695
Zm00001d000544										1.3329	0.584371	0.184499	0	0	0	0.437049	0.218553	0.184769	1.36377	1.40887	1.37489	0.090754	0	0.168853	0	0.208863	0.171873
Zm00001d047710	GRMZM2G083186			'hormone metabolism.abscisic acid.synthesis-degradation'						3.78793	1.21646	0.96274	0.665863	0.234989	0.558983	1.85502	0.383837	0.195926	1.89445	1.27202	1.74732	0.53011	0.656426	0.709619	0.638409	0.467606	1.12569
Zm00001d029274	GRMZM2G040638	pox2	guaiacol peroxidase2	'misc.peroxidases'	AT1G05260.1	RCI3,RCI3A	Peroxidase superfamily protein	LOC_Os03g25330.1	peroxidase precursor, putative, expressed	3.23348	0	0.0480568	0.0516765	0	0	0.0161475	0	0	0.161716	0.0990785	0.304333	0	0.0466189	0	0.0184339	0	0.0162883
Zm00001d021582	GRMZM2G010298			'protein.postranslational modification'	AT3G15260.1		Protein phosphatase 2C family protein	LOC_Os07g32380.1	protein phosphatase 2C, putative, expressed	38.4546	33.3877	31.1294	34.5296	35.1284	30.1892	30.5098	33.8702	33.6236	44.3472	30.3148	36.77	35.6964	30.6441	33.5429	35.7339	32.1118	37.1347
Zm00001d006521	GRMZM2G046933				AT4G21215.2			LOC_Os07g34650.1	expressed protein	14.0689	1.63109	1.71521	0.536969	0.377238	0.082532	0.482594	0.0512335	0.087417	6.17028	9.71782	4.80823	1.6892	0.747819	0.256767	0.948626	0.323019	0.25218
Zm00001d035398	GRMZM2G378771			'transport.metal'						2.5838	0	0.160211	0	0	0	0.14561	0	0	2.42781	0	1.43508	0	0	0	0.16613	0	0.14786
Zm00001d042955	GRMZM2G049510			'protein.postranslational modification'	AT2G22560.1		Kinase interacting (KIP1-like) family protein	LOC_Os01g61910.1	KIP1, putative, expressed	1.05181	0.328159	0.287592	0.303671	0.0591947	0.0918295	0.223998	0.112679	0.093546	0.404228	0.217983	0.803138	0.532976	0.166087	0.534788	0.343149	0.0912677	0.302797
Zm00001d034263	GRMZM2G472827	umc161a			AT5G42950.1		GYF domain-containing protein	LOC_Os07g04530.1	GYF domain containing protein, putative, expressed	1.9747	0.908034	0.864647	0.586372	0.938735	0.654516	0.719308	0.597457	0.306145	1.14816	1.50629	1.6579	1.65094	1.00569	1.10688	0.84716	0.6973	0.500707
Zm00001d044182	GRMZM2G011401			'development.unspecified'	AT1G80080.1	AtRLP17,TMM	Leucine-rich repeat (LRR) family protein	LOC_Os01g43440.1	TOO MANY MOUTHS precursor, putative, expressed	2.37407	0.0309014	0	0	0.0407785	0	0.0289805	0	0	1.73097	1.91148	0.809039	0.243075	0.148895	0.190214	0	0	0
Zm00001d018855	GRMZM2G398996			'Biodegradation of Xenobiotics'	AT5G06570.1		alpha/beta-Hydrolases superfamily protein	LOC_Os07g06860.1	gibberellin receptor GID1L2, putative, expressed	1.98168	0.0962747	0.24742	0	0	0.091366	0.0439044	0	0.0239217	1.06865	0.788169	0.654463	0	0	0	0	0	0
Zm00001d007530	GRMZM2G053713			'protein.postranslational modification'	AT3G63340.1		Protein phosphatase 2C family protein	LOC_Os11g37540.1	protein phosphatase 2C, putative, expressed	9.11655	4.37099	4.30064	3.77202	3.50374	3.62537	5.46564	4.94102	2.16805	6.46812	5.05426	6.64992	4.58272	4.7637	4.15278	3.36866	7.06742	4.81488
Zm00001d043243	GRMZM2G105224	mrpi2	MRP interacting2	'RNA.regulation of transcription.C2H2 zinc finger family'	AT5G54630.1		zinc finger protein-related	LOC_Os01g57650.1	ZOS1-12 - C2H2 zinc finger protein, expressed	2.27391	1.58065	0.878134	1.45022	1.55408	1.93624	1.20108	1.61674	1.59781	1.831	1.40091	1.42515	1.59557	1.6695	0.995818	1.31754	0.96517	1.0783
Zm00001d048370	GRMZM2G057514			'misc.cytochrome P450'	AT4G39490.1	CYP96A10	cytochrome P450, family 96, subfamily A, polypeptide 10	LOC_Os03g04660.1	cytochrome P450 86A1, putative, expressed	4.00931	0.0294535	0.481035	0	0	0	0.0265599	0	0	4.23156	2.39769	2.44873	0.20792	0.0542161	0.0980922	0	0	0.0133936
Zm00001d014786	GRMZM2G075257				AT5G42470.1			LOC_Os06g50170.1	BRE, putative, expressed	25.7191	19.2995	20.9303	21.0316	20.9821	21.2675	22.7224	21.1197	21.4079	22.0527	18.4514	23.6486	19.4127	19.9283	22.806	21.1993	19.5547	22.215
Zm00001d018393	GRMZM2G467756			'protein.degradation.ubiquitin.E3.RING'	AT5G15820.1		RING/U-box superfamily protein	LOC_Os09g06740.1	zinc finger, C3HC4 type domain containing protein, expressed	2.86766	0.428504	1.32567	1.20705	0.466609	0.423758	0.312155	1.22755	0.437772	2.05052	0.650805	1.45244	0.272395	0.860684	0.469927	0.22366	1.05581	1.04767
Zm00001d028269	GRMZM2G118529	hsftf14	HSF-transcription factor 14	'stress.abiotic.heat'	AT4G19130.1		Replication factor-A protein 1-related	LOC_Os12g32310.1	expressed protein	10.2147	4.58641	4.87666	4.19227	3.58868	4.3891	5.03395	4.44991	3.99504	5.6962	4.84161	7.58854	4.00929	4.5168	5.35048	4.59301	4.49106	5.96377
Zm00001d008961	GRMZM2G413717				AT5G41761.1			LOC_Os01g12190.1	expressed protein	9.8491	2.78834	2.80961	1.60061	0	1.41644	2.64094	1.08323	0	0	5.0068	12.0089	1.21382	0	1.07536	0	0	0
Zm00001d028750	GRMZM2G053669	asn3	asparagine synthetase3	'amino acid metabolism.synthesis.aspartate family.asparagine'	AT3G47340.1	ASN1,AT-ASN1,DIN6	glutamine-dependent asparagine synthase 1	LOC_Os03g18130.1	asparagine synthetase, putative, expressed	2.24296	0.342689	0.248659	0.442512	0.129419	0.15271	0.694617	0.505732	0.201741	2.16715	2.41852	2.06996	0.297678	0.123662	0.0972487	1.4658	0.413338	0.0961434
Zm00001d038712	GRMZM2G425729				AT2G01300.1			LOC_Os05g44060.1	expressed protein	1.31234	0	0	0.275286	0	0	0.0358019	0.0287899	0.160686	3.88898	0.117421	1.24116	0.106452	0.110766	0.104241	0.03965	0.0406174	0.0842555
Zm00001d001907										9.50735	0.169965	2.25775	1.32923	0.217856	0.0857635	0.165506	0.525442	0.0840625	14.254	0	2.32872	0.595562	0.509533	0	0.0910045	0.093912	0.327379
Zm00001d012573	GRMZM2G138698			'misc.acid and other phosphatases'	AT5G50400.1	ATPAP27,PAP27	purple acid phosphatase 27	LOC_Os01g58640.1	nucleotide pyrophosphatase/phosphodiesterase, putative, expressed	2.13824	1.07617	0.804693	0.983234	1.06133	0.688712	0.453771	0.683971	0.400743	2.63868	2.6854	2.66384	2.05334	1.7646	1.98273	2.15008	0.834878	1.04251
Zm00001d044450										2.37127	0	0	0.204946	0	0	0.303134	0	0	1.03473	0.53587	1.21389	0.986515	0.874584	1.00402	1.10173	1.07673	0.85217
Zm00001d031753	GRMZM2G155340			'protein.postranslational modification'	AT1G14630.1			LOC_Os08g36380.1	expressed protein	2.43365	0.179028	0.0421494	0.824266	0.0725477	0.0644976	0.192892	0.144016	0.07095	0.205292	0.175101	0.184745	1.26794	0.63211	0.986633	1.92365	0.587289	0.435318
Zm00001d049288	GRMZM2G161521									15.9902	0.247304	0	0	0	0.0578495	0	0	0	2.96299	1.97752	2.40308	0	0	0	0	0	0
Zm00001d031426	GRMZM2G050427			'protein.postranslational modification'	AT1G51170.1		Protein kinase superfamily protein	LOC_Os08g39460.1	AGC_PVPK_like_CDK8.2 - ACG kinases include homologs to PKA, PKG and PKC, expressed	2.17326	0.375418	0.570447	0	0	0.0179521	0.48576	0.0261782	0.0374922	0.544499	0.777118	0.532867	0	0	0.01653	0	0.0378263	0.117504
Zm00001d052701	GRMZM2G173684			'protein.targeting.unknown'	AT3G59310.1		Eukaryotic protein of unknown function (DUF914)	LOC_Os08g42720.1	solute carrier family 35 member F1, putative, expressed	5.58894	1.03526	0.739675	0.894743	0.454232	0.185454	1.11874	0.68243	0.59749	6.10026	4.57742	3.16582	0.353391	0.602156	0.304204	0.584098	0.958006	0.864831
Zm00001d040711										9.42259	5.57975	4.82773	3.63144	4.15048	4.39945	4.65193	4.65442	3.25383	6.05999	5.38781	6.08902	4.62852	5.0275	5.35447	5.62744	5.5084	5.54982
Zm00001d010201	GRMZM2G431156	myb25	MYB-transcription factor 25	'RNA.regulation of transcription.MYB domain transcription factor family'	AT4G09460.1	AtMYB6,MYB6	myb domain protein 6	LOC_Os05g35500.1	MYB family transcription factor, putative, expressed	2.48577	0.355872	1.12093	0.870925	0.11349	0.335271	0.845615	0.507175	0.534822	2.5583	0.315433	1.76459	0.146309	0.0834042	0.0383991	0.17698	0.180954	0.226124
Zm00001d008587	GRMZM2G094304				AT5G38200.1		Class I glutamine amidotransferase-like superfamily protein			5.24689	0.746177	1.53773	1.73771	0.958587	2.3743	2.8376	3.13309	2.299	54.0696	7.09463	7.95936	0.431298	0.990594	1.77782	1.88908	0.838637	0.540488
Zm00001d053409	GRMZM2G018707				AT2G36430.1		Plant protein of unknown function (DUF247)	LOC_Os02g15500.1	plant protein of unknown function domain containing protein, expressed	2.05287	0.371932	0.569407	0.74946	0.069242	0	0.42176	0	0.133169	2.26786	0.980803	1.61399	0.380987	0.91213	0.392382	0.583206	0.115791	0.238525
Zm00001d007484	GRMZM2G070831			'RNA.regulation of transcription.putative transcription regulator'	AT3G05060.1		NOP56-like pre RNA processing ribonucleoprotein	LOC_Os03g22740.1	nucleolar protein NOP5-1, putative, expressed	1.50588	0.220457	0.113402	0.523977	0.336118	0.0467111	0.627761	0.139707	0.0741215	1.51351	1.62813	1.90551	0.983834	0.747832	0.907824	0.572843	0.644782	0.563162
Zm00001d022458	GRMZM2G025441			'misc.peroxidases'	AT5G05340.1		Peroxidase superfamily protein	LOC_Os07g47990.1	peroxidase precursor, putative, expressed	2.46139	0.567696	0.329507	0.092025	0.00943475	0.262684	0.195521	0.131862	0.126118	2.99212	1.79461	1.93664	0	0	0	0.0210291	0	0.009651
Zm00001d029920	GRMZM2G114772			'major CHO metabolism.synthesis.starch'	AT4G16600.1		Nucleotide-diphospho-sugar transferases superfamily protein	LOC_Os10g40640.1	glycosyl transferase 8 domain containing protein, putative, expressed	1.86349	0.640196	0.239428	0.164215	0.214654	0.358893	0.279232	0.309534	0.450596	1.54831	1.66613	1.21399	0.0873383	0.319441	0.0563406	0.271606	0.494289	0.209715
Zm00001d041769	GRMZM2G118241			'protein.degradation.serine protease'	AT4G12910.1	scpl20	serine carboxypeptidase-like 20	LOC_Os12g15470.2	OsSCP65 - Putative Serine Carboxypeptidase homologue, expressed	21.7051	2.618	1.43397	0.94818	0.0081333	0.020294	2.4109	0.058753	0.722649	24.36	3.36715	44.2771	0.068314	0.111676	0.196595	1.0211	0.06446	2.31528
Zm00001d009432	GRMZM2G389510				AT1G55265.1		Protein of unknown function, DUF538	LOC_Os03g48626.2	expressed protein	1.91242	0	0.0654275	0.33794	0	0	0.96017	0	0.065367	2.33068	1.26822	1.4529	0.674086	0.271925	0.250173	0.551455	0.426414	1.26197
Zm00001d029805										2.50779	0	0	0	0	0	0	0	0	0	0	0	0	1.24788	0	0	0	0
Zm00001d047210	GRMZM2G132238			'protein.degradation'	AT1G02170.1	AMC1,ATMC1,ATMCPB1,LOL3,MCP1B	metacaspase 1	LOC_Os03g27120.1	ICE-like protease p20 domain containing protein, putative, expressed	30.2102	1.86822	1.26916	0	0	0	0.135	0	0	29.2672	32.0382	19.4048	0	0	0	0	0	0
Zm00001d051166	GRMZM2G063917	pal4	phenylalanine ammonia lyase4	'secondary metabolism.phenylpropanoids.lignin biosynthesis.PAL'	AT2G37040.1	ATPAL1,PAL1	PHE ammonia lyase 1	LOC_Os02g41680.1	phenylalanine ammonia-lyase, putative, expressed	4.48522	0.194594	1.07329	0.318956	0.102635	0.0196112	0.17395	0.108666	0.127264	1.49422	0.231083	0.531456	0.460533	0.339479	0.176215	0.333452	0.145505	0.225317
Zm00001d036880	GRMZM2G137582	ebf1	EIN3-binding F-box protein1	'protein.degradation.ubiquitin.E3.SCF.FBOX'	AT2G25490.1	EBF1,FBL6	EIN3-binding F box protein 1	LOC_Os06g40360.1	OsFBL30 - F-box domain and LRR containing protein, expressed	20.0871	5.95425	9.16252	5.88668	3.71205	4.16397	10.0771	3.68461	5.67071	23.3177	5.26467	7.30155	5.07702	4.66174	4.19435	5.50212	3.1533	3.11785
Zm00001d049247	GRMZM2G150215				AT4G19970.1			LOC_Os03g63270.1	regulatory protein, putative, expressed	4.65754	0	0	0	0	0	0.382649	0	0.182425	2.22163	0.75436	1.84986	0	0	0	0	0	0.0800395
Zm00001d006700	GRMZM2G130773	mterf9	mTERF-domain protein9	'RNA.regulation of transcription.unclassified'	AT5G55580.1		Mitochondrial transcription termination factor family protein	LOC_Os07g39430.1	mTERF family protein, expressed	6.35984	3.17013	4.27668	3.60784	2.42358	2.73591	3.83537	2.43919	3.19901	6.4116	7.36737	6.66303	5.02825	4.26443	5.01774	4.99349	3.15053	3.5332
Zm00001d045393										31.803	11.3775	8.6697	6.05727	8.43426	11.9848	9.58442	6.55255	6.89902	26.0703	26.0949	19.4152	5.19562	6.54047	6.23976	5.46332	5.64452	6.71113
Zm00001d035377	GRMZM2G403828			'signalling.calcium'	AT3G52870.1		IQ calmodulin-binding motif family protein	LOC_Os12g05420.1	calmodulin-binding protein, putative, expressed	10.8746	0.7292	0.279801	0.0898753	0	0	0.478282	0	0.055125	9.42671	8.43301	9.26739	0.047961	0.110932	0.0627829	0	0.13255	0.0682862
Zm00001d027470										56.0896	0	0.312541	11.8081	0.0119469	0	21.2944	0	0	28.17	22.4154	31.8185	9.14971	8.05012	12.5135	14.8129	18.3043	17.9747
Zm00001d048719	GRMZM2G371063			'redox.glutaredoxins'	AT5G14070.1	ROXY2	Thioredoxin superfamily protein	LOC_Os11g43520.1	OsGrx_C17 - glutaredoxin subgroup III, expressed	1.85527	0	0	0	0	0	0	0	0	5.10838	1.519	1.27737	0	0	0	0	0	0
Zm00001d036418	GRMZM2G116475	dbb9	double B-box zinc finger protein9	'RNA.regulation of transcription.C2C2(Zn) CO-like, Constans-like zinc finger family'	AT1G75540.1	STH2	salt tolerance homolog2	LOC_Os06g49880.1	B-box zinc finger family protein, putative, expressed	5.37951	2.25005	2.76342	2.61487	2.7081	3.28663	2.67495	1.55285	2.59456	3.86676	3.18398	2.10641	1.69261	2.32851	3.50372	1.40573	1.70364	1.70538
Zm00001d006715	GRMZM2G403800				AT1G59590.1	ZCF37	ZCF37	LOC_Os07g39720.1	expressed protein	7.77308	2.69176	0	0	0	0	0	0	0	2.55537	4.04143	3.24126	0	0	0	0	0	0
Zm00001d040089	GRMZM5G891187			'development.unspecified'	AT1G75500.1	WAT1	Walls Are Thin 1	LOC_Os01g02870.1	auxin-induced protein 5NG4, putative, expressed	90.8581	31.0829	11.7493	0.565476	0	0.528662	10.631	1.48083	10.1072	41.7111	54.6596	21.6166	0.069363	0	0.130658	0.145081	1.3379	0.894706
Zm00001d040244	GRMZM2G178875			'stress.biotic'	AT1G78780.2		pathogenesis-related family protein	LOC_Os01g14590.1	pathogen-related protein, putative, expressed	35.9682	7.0134	6.28321	10.3888	10.3605	12.7074	9.43226	9.25269	15.2584	19.4129	3.86695	21.9504	7.0133	6.59061	10.663	3.76183	4.56019	6.86952
Zm00001d026298	GRMZM2G354855			'metal handling.binding, chelation and storage'	AT3G06130.1		Heavy metal transport/detoxification superfamily protein	LOC_Os04g52530.1	heavy metal-associated domain containing protein, expressed	1.08372	0.0597645	0.487694	0.205701	0.807869	0.221279	0.182289	0.135723	0.329529	1.4459	0.8038	1.47036	0.202304	0.366592	0.436391	0.171589	0.214826	0.10381
Zm00001d043913	GRMZM2G059799			'protein.degradation.ubiquitin.E3.SCF.FBOX'	AT3G07870.1		F-box and associated interaction domains-containing protein	LOC_Os04g11450.1	OsFBX118 - F-box domain containing protein, expressed	3.96697	1.56786	2.27068	2.40517	2.51127	2.91424	2.65282	2.07383	2.67257	3.64436	3.1115	2.52297	1.79112	2.73962	3.40855	2.70273	2.76228	2.4062
Zm00001d031677	GRMZM2G048129				AT5G61820.1			LOC_Os08g42590.1	mtN19, putative, expressed	3.55924	0.521823	1.6923	1.32995	1.32306	1.31038	0.806971	0.491793	0.59575	2.71908	3.84445	1.4235	1.27669	1.60439	0.884374	0.937136	1.09935	1.08712
Zm00001d049138	GRMZM2G059026			'protein.degradation'	AT1G35340.1		ATP-dependent protease La (LON) domain protein	LOC_Os11g11210.1	OsClp12 - Putative Clp protease homologue, expressed	7.04263	4.36027	4.63962	4.10553	2.86825	2.14023	4.88981	3.01708	2.84809	5.19008	4.75936	4.94287	3.46734	2.34532	3.02992	4.16659	3.2599	4.08855
Zm00001d007437	GRMZM2G455945				AT2G32900.1	ATZW10	centromere/kinetochore protein, putative (ZW10)	LOC_Os11g34310.1	centromere/kinetochore protein zw10, putative, expressed	2.26477	0	0.0780156	0.793965	0	0.159229	0.64331	0	0.040918	1.92946	1.8716	1.195	0.92524	1.01192	1.5354	1.09152	1.9387	1.75957
Zm00001d045006										1.31391	0	0	0	0	0.162348	0.0733945	0	0	0.66502	0.652055	0.500953	0	0	0	0	0	0.0881865
Zm00001d023924										77.3395	0	0	17.8349	0	0	16.2151	0.13297	0	47.6334	13.6536	41.6222	12.4068	5.66296	11.6586	26.5872	21.5437	21.9587
Zm00001d047311	GRMZM2G412254				AT1G67060.1			LOC_Os02g12870.1	expressed protein	1.20658	0	0	0.417831	0	0	0.398151	0	0	0.652178	0.2836	0.915588	0.864113	0.233304	0.698159	0.932957	0.223474	0.706063
Zm00001d006713	GRMZM2G105302				AT1G27461.1			LOC_Os07g39700.1	expressed protein	1.35247	0.295359	0.342469	0.15111	0.751147	0.262325	0.0277514	0.0430659	0.246926	1.12871	0.85434	0.793218	0.366424	0.441779	0.625984	0.030658	0.093971	0.130026
Zm00001d039564	GRMZM2G111846				AT4G30990.1		ARM repeat superfamily protein	LOC_Os01g40250.1	down-regulated in metastasis family protein, expressed	1.76581	0.178685	0.557372	0.314466	0.528371	0.193772	1.08408	0.66842	0.0625237	1.17134	0.90183	0.336137	2.16476	0.803811	1.22785	0.837147	0.730517	0.814898
Zm00001d024522	GRMZM2G042895	bhlh116	bHLH-transcription factor 116	'RNA.regulation of transcription.bHLH,Basic Helix-Loop-Helix family'	AT5G57150.1		basic helix-loop-helix (bHLH) DNA-binding superfamily protein	LOC_Os04g23550.1	basic helix-loop-helix family protein, putative, expressed	3.10173	0.419961	0.0375769	0.556835	0.0183008	0	1.34928	0.433686	0.0834171	56.4644	0.48166	6.50363	0.0190949	0	0.0201861	0.0210792	0.102198	0
Zm00001d021208	GRMZM2G069146	ereb115	AP2-EREBP-transcription factor 115	'RNA.regulation of transcription.AP2/EREBP, APETALA2/Ethylene-responsive element binding protein family'	AT4G25470.1	ATCBF2,CBF2,DREB1C,FTQ4	C-repeat/DRE binding factor 2	LOC_Os09g35030.1	dehydration-responsive element-binding protein, putative, expressed	5.874	0.327419	0.990371	1.17031	0.0314475	0	0.404488	0.0290217	0.32775	10.6523	0.776696	3.01264	0.065092	0	0	0.122208	0	0.0432927
Zm00001d020275	GRMZM2G126413				AT4G39720.1		VQ motif-containing protein	LOC_Os09g20460.1	VQ domain containing protein, putative, expressed	7.02029	2.28075	3.22654	3.40644	3.01467	2.98866	4.42377	5.39618	4.39694	7.02875	5.66033	4.46584	2.95201	2.86625	1.78936	4.8149	3.62735	3.62001
Zm00001d047478	GRMZM2G058470							LOC_Os03g22820.1	expressed protein	3.26247	2.06562	0.745347	0.862646	0.155787	0.579758	2.04202	0.893136	1.17388	4.2297	1.99782	1.59057	0.48766	0.161804	1.07766	0.168706	0.548159	1.30018
Zm00001d048991	AC198403.3_FG001	ereb106	AP2-EREBP-transcription factor 106	'RNA.regulation of transcription.AP2/EREBP, APETALA2/Ethylene-responsive element binding protein family'	AT1G71450.1		Integrase-type DNA-binding superfamily protein	LOC_Os11g13840.1	AP2 domain containing protein, expressed	1.70959	0.055166	0.055771	0.460572	0	0.110942	0.230628	0.0418999	0.0562195	3.55913	0	0.12677	0	0	0	0.23752	0	0
Zm00001d040916										24.5486	0	0	4.53067	0	0	3.58225	0	0	17.4724	0	8.08023	0	2.12757	2.81798	0.404212	0	2.86381
Zm00001d003966	AC177924.2_FG003							LOC_Os04g31760.1	expressed protein	1.742	0	0	0	0	0	0	0	0.402585	0.321557	0	0.59871	0	0	0	0	0	0
Zm00001d048738										3.16254	0	0	1.23287	0	0	0	0	0	0.7581	1.84913	2.15152	1.29716	1.55328	1.29269	1.00526	0.3582	0.716368
Zm00001d048064										3.79021	0.597724	0	0.242953	0	0	0	0	0	2.14515	1.66454	3.19123	0.608873	0.471977	0.419194	0.723036	0	0.43413
Zm00001d045679										7.87965	0	0.0103707	0.0529874	0	0	0.170472	0.00777605	0	3.92477	5.80626	2.50135	0.0310184	0.0190865	0	0	0.0438231	0.034889
Zm00001d001005										58.9215	30.9301	30.3706	23.3699	19.4071	25.2941	33.856	19.8823	29.8885	32.1532	45.7112	26.2549	28.2721	20.068	18.6489	21.9931	16.7349	22.9383
Zm00001d038652										1.15588	0.074911	0.149811	0.235434	0.526088	0.37572	0.0793411	0.331092	0.575694	0.674268	0.360822	0.400037	0.446871	0.506755	0.689882	0.413736	0.88678	1.1488
Zm00001d048417	GRMZM5G841893			'misc.oxidases - copper, flavone etc.'	AT5G05320.1		FAD/NAD(P)-binding oxidoreductase family protein	LOC_Os03g05920.1	expressed protein	4.97487	0.957441	0.103537	0.0935965	0.0143724	0.0745752	0	0.0219978	0	3.50616	3.00074	1.28124	0.075054	0.0139378	0	0.0319648	0.0159004	0
Zm00001d043442	GRMZM2G446858	ccd8	carotenoid cleavage dioxygenase8	'hormone metabolism.abscisic acid.synthesis-degradation'	AT4G32810.1	ATCCD8,CCD8,MAX4	carotenoid cleavage dioxygenase 8	LOC_Os01g38580.2	beta,beta-carotene 9,10-dioxygenase, putative, expressed	3.03512	0.971469	1.33023	1.03446	0.717726	0.172339	0.82053	1.50998	0.464452	2.04386	4.66872	1.24449	1.16398	0.965959	0.481631	2.88342	1.5667	0.533442
Zm00001d027175										1.81831	0	0	0.367976	0	0	1.26067	0	0	1.18386	0.719013	0.967796	0.730285	0.187946	0.859168	0.5387	0.275572	0.732804
Zm00001d016950	GRMZM2G146380	nactf30	NAC-transcription factor 30	'RNA.regulation of transcription.NAC domain transcription factor family'	AT3G04060.1	anac046,NAC046	NAC domain containing protein 46	LOC_Os02g36880.1	No apical meristem protein, putative, expressed	8.24214	0.445089	0.720143	0.618745	0.652384	0.894679	2.09184	1.57374	6.65006	8.68472	3.91002	3.7906	0.254101	0.462084	0.470717	0.184605	0.433777	1.5492
Zm00001d029321	GRMZM2G127150			'transport.amino acids'	AT3G13620.1		Amino acid permease family protein	LOC_Os03g25920.1	amino acid permease family protein, putative, expressed	2.06143	0.917642	0.438787	0.816774	0.701035	0.322877	0.331313	0.25861	0.307935	1.48483	3.58879	0.853818	0.534758	1.19236	1.30997	0.444825	1.11158	0.48355
Zm00001d012367	GRMZM5G854490			'hormone metabolism.auxin.induced-regulated-responsive-activated'	AT2G37980.1		O-fucosyltransferase family protein	LOC_Os05g37880.1	growth regulator related protein, putative, expressed	1.90167	0.178622	0.299814	0	0	0.0255942	0.172772	0.0385742	0	1.69672	2.23	1.94126	0	0.0759086	0.0235154	0	0.0818721	0.138605
Zm00001d020178	GRMZM2G001652				AT2G25800.1		Protein of unknown function (DUF810)	LOC_Os09g17760.1	expressed protein	30.7528	24.4795	21.1027	25.9474	19.2581	21.6944	24.2431	24.6887	25.6995	33.238	30.0896	36.6521	21.73	20.1124	25.4461	28.9311	25.9809	31.957
Zm00001d018848	GRMZM2G406014			'Biodegradation of Xenobiotics'	AT5G06570.1		alpha/beta-Hydrolases superfamily protein	LOC_Os07g06830.1	gibberellin receptor GID1L2, putative, expressed	23.1788	6.38821	11.6339	13.5817	7.69604	3.62472	5.92398	5.19581	6.87724	22.6896	11.379	9.22161	10.2181	10.193	2.97969	8.11458	6.52931	3.41059
Zm00001d006699	GRMZM2G156246				AT1G27330.1		Ribosome associated membrane protein RAMP4	LOC_Os11g41875.2	membrane protein, putative, expressed	38.6266	17.002	20.3092	25.1134	11.3075	18.798	23.0245	10.7034	15.4963	41.9781	52.103	48.4469	23.2103	27.1493	28.6857	20.7401	17.9569	24.0354
Zm00001d037003	GRMZM2G328133							LOC_Os06g35830.1	expressed protein	6.95803	2.85215	4.04535	3.46727	2.85732	2.97644	2.30945	2.83532	0.47926	5.64578	3.81733	4.22317	4.7855	4.27949	1.95884	4.07069	2.55256	1.25266
Zm00001d015697	AC205425.3_FG006									4.02503	0	0	0	0	0	1.61308	0	0	0	0	1.34901	0	0	0	0	0	0
Zm00001d043944	GRMZM2G024391				AT2G42975.1			LOC_Os01g47630.1	expressed protein	1.72554	0.447891	0.364873	0.5482	0	0.0665223	0.126524	0	0.071311	1.32021	0.616166	1.54421	0.271469	0.128355	0.34911	0.145624	0.071837	0.271062
Zm00001d049121	GRMZM2G333659			'stress.biotic'	AT3G46530.1	RPP13	NB-ARC domain-containing disease resistance protein	LOC_Os03g26260.1	NB-ARC domain containing protein, expressed	4.29146	2.02216	2.2732	1.49066	1.18447	1.31341	2.80741	1.83934	1.47633	3.77338	5.53595	4.7656	1.13456	0.972676	0.908311	1.71198	2.98778	1.94474
Zm00001d014029										1.39091	0.0747739	0.0456536	0.220785	0.0385341	0.0236514	0.0724994	0.0175785	0.0511361	0.687913	0.466629	0.846819	0.0602695	0.0911671	0.141227	0.152286	0.102208	0.0461394
Zm00001d027901	GRMZM2G445634	zim16	ZIM-transcription factor 16	'RNA.regulation of transcription.C2C2(Zn) CO-like, Constans-like zinc finger family'	AT1G19180.1	JAZ1,TIFY10A	jasmonate-zim-domain protein 1	LOC_Os03g08330.1	ZIM domain containing protein, putative, expressed	6.8056	0	0	0.6623	0.128821	0.159307	0	0.0611535	0.164212	16.7132	0	1.3696	0.623413	0.232705	0	0	0.087717	0.0733695
Zm00001d004426	GRMZM2G365736			'minor CHO metabolism.others'	AT5G60335.1		Thioesterase superfamily protein	LOC_Os05g09370.3	kinase, pfkB family, putative, expressed	1.71042	0	0	0.542332	0	0.0747935	0.54454	0.286342	0	2.6212	2.64084	2.71862	1.26229	1.89735	2.34309	1.79962	0.980274	0.971369
Zm00001d029061	GRMZM2G353195				AT1G09900.1		Pentatricopeptide repeat (PPR-like) superfamily protein	LOC_Os03g21780.1	pentatricopeptide repeat domain containing protein, putative, expressed	13.1159	5.6271	4.06592	6.86768	2.05482	1.874	4.21535	3.46936	3.04297	7.57274	6.73557	7.31891	4.64818	5.09703	4.58552	3.11561	3.79512	2.63173
Zm00001d049709	GRMZM2G005583			'misc.nitrilases, *nitrile lyases, berberine bridge enzymes, reticuline oxidases, troponine reductases'	AT4G09900.1	ATMES12,MES12	methyl esterase 12	LOC_Os08g01850.1	esterase, putative, expressed	26.2343	15.1478	18.8313	18.9016	13.5493	18.0176	14.8774	16.4392	22.5843	23.1415	19.5175	22.612	12.0281	14.0063	13.4225	15.435	16.4655	18.9694
Zm00001d031539	GRMZM2G074270	umc2235		'amino acid metabolism.synthesis.aspartate family.methionine.homocysteine S-methyltransferase'	AT3G17365.2		S-adenosyl-L-methionine-dependent methyltransferases superfamily protein	LOC_Os08g40580.3	methyltransferase domain containing protein, expressed	38.2185	23.2064	21.9017	24.5015	18.484	14.9512	20.0214	14.7437	9.06081	36.9079	41.4554	38.4192	29.6741	31.5292	26.6476	29.1456	24.8716	23.8373
Zm00001d031204	GRMZM2G093755			'misc.misc2'	AT3G51000.1		alpha/beta-Hydrolases superfamily protein	LOC_Os12g43970.1	hydrolase, alpha/beta fold family domain containing protein, expressed	6.22614	0.757799	1.43131	1.93602	0	0.0481154	0.685135	0.0537624	0.0237068	5.17971	6.85494	4.57698	2.4171	3.22415	2.13735	2.65515	2.61662	1.62522
Zm00001d044569										1.98409	0	0	0.811153	0	0	0.247631	0	0	0.974782	0.265144	0.358319	0.503145	0.334672	0.375261	1.02331	0.283915	0.843368
Zm00001d040048	GRMZM2G018806				AT2G01300.1			LOC_Os01g03130.1	expressed protein	4.92606	0	1.83473	1.50289	0.179936	0.56065	0.29594	0	1.54372	11.7137	0.945744	3.87345	0	0.950359	0.207875	0.445344	0.123813	0.579836
Zm00001d053901	AC233922.1_FG004			'protein.aa activation.glutamate-tRNA ligase'	AT5G64050.1	ATERS,ERS,OVA3	glutamate tRNA synthetase	LOC_Os02g02860.1	glutamyl-tRNA synthetase, putative, expressed	13.376	9.5002	9.53161	9.71112	8.42937	6.12163	9.76979	9.02975	4.96496	12.1172	7.34451	9.92033	12.1376	9.7272	9.9433	11.3407	7.72431	9.48724
Zm00001d004004	GRMZM2G029531									1.92026	0.683415	0.71924	1.07678	0.81487	1.03256	1.17159	0.509617	0.384869	0.630967	0.399194	1.24331	0.700914	0.358142	1.05465	0.543589	0.081129	0.230162
Zm00001d032088	GRMZM2G460861			'hormone metabolism.auxin.induced-regulated-responsive-activated'	AT5G20820.1		SAUR-like auxin-responsive protein family	LOC_Os08g35110.1	OsSAUR33 - Auxin-responsive SAUR gene family member, expressed	20.3281	0.537077	1.2104	0.905585	0	0	0.75002	0	5.59964	10.161	8.93529	10.2601	0.443316	1.34849	0	0	0	0.675814
Zm00001d017279	GRMZM2G170692	pal7	phenylalanine ammonia lyase7	'secondary metabolism.phenylpropanoids.lignin biosynthesis.PAL'	AT2G37040.1	ATPAL1,PAL1	PHE ammonia lyase 1	LOC_Os02g41680.1	phenylalanine ammonia-lyase, putative, expressed	10.7207	0.845225	3.497	1.60966	1.33034	0.921473	0.473506	0.422672	0.350664	1.5371	0.98988	1.2307	2.05477	1.96959	2.7338	1.40996	0.575832	1.07253
Zm00001d008367	GRMZM2G058681			'protein.degradation.ubiquitin.E3.RING'	AT5G46160.1		Ribosomal protein L14p/L23e family protein	LOC_Os12g42180.1	ribosomal protein, putative, expressed	57.5337	6.88954	7.25392	22.078	7.70357	7.66305	23.2516	3.50092	2.58052	33.4324	15.2975	35.3399	18.3786	17.0709	24.0806	27.1029	41.1716	24.9631
Zm00001d048662	GRMZM2G171036				AT1G55240.1		Family of unknown function (DUF716)	LOC_Os09g27250.1	plant viral response family protein, putative, expressed	1.02968	0.340265	0.702323	0.449523	0.398695	0.741909	0.852729	0.55467	0.497956	0.300804	0.213357	0.374231	0.227286	0.303171	0.457736	0.406864	0.437272	0.463704
Zm00001d031327	GRMZM2G080775			'protein.targeting.peroxisomes'	AT5G56290.1	ATPEX5,PEX5	peroxin 5	LOC_Os08g39080.1	tetratricopeptide repeat domain containing protein, expressed	18.0115	12.7634	13.1902	14.4767	10.6158	9.70994	13.5871	10.1636	9.69448	20.3587	19.4197	20.5434	14.0123	17.0219	18.0918	14.2568	15.8001	18.2606
Zm00001d017480	GRMZM5G816314	ereb104	AP2-EREBP-transcription factor 104	'RNA.regulation of transcription.AP2/EREBP, APETALA2/Ethylene-responsive element binding protein family'	AT2G44940.1		Integrase-type DNA-binding superfamily protein	LOC_Os02g43970.1	AP2 domain containing protein, expressed	3.20783	0.356762	1.40753	2.12976	0.776412	0.39291	1.13377	1.89877	1.39777	6.04333	1.16412	4.91796	1.19213	0.492282	0.931056	2.43145	1.32987	1.06943
Zm00001d003002	GRMZM5G831795			'hormone metabolism.auxin.synthesis-degradation'	AT5G54140.1	ILL3	IAA-leucine-resistant (ILR1)-like 3	LOC_Os04g44110.1	hydrolase, putative, expressed	3.39263	0.873673	1.0548	1.70525	0.622425	0.844441	1.92226	0.492681	0.64981	2.7809	2.93489	3.30721	1.62165	1.55231	2.3435	1.55591	1.64847	2.23053
Zm00001d032223	GRMZM2G127232			'misc.oxidases - copper, flavone etc.'	AT1G14130.1		2-oxoglutarate (2OG) and Fe(II)-dependent oxygenase superfamily protein	LOC_Os04g39980.1	gibberellin 20 oxidase 2, putative, expressed	2.50497	1.40722	1.16037	1.18314	1.45141	1.36618	0.993601	1.67605	2.19747	2.52504	3.12551	3.12467	0.372819	0.545022	0.879841	0.819114	1.15789	1.29835
Zm00001d001371										3.62429	0	0	0	0	0	0	2.31479	0	0	0	0	0	0	0	0	0	0
Zm00001d010515										10.852	2.14101	1.99887	0.359501	2.5145	0.340674	0.321665	0.272722	0.178053	12.5993	21.1877	13.1561	3.859	1.63852	1.27401	0.868815	0.193408	0.330269
Zm00001d020594	GRMZM2G003225				AT1G51130.1		Nse4, component of Smc5/6 DNA repair complex	LOC_Os02g10090.1	expressed protein	1.30046	0.487635	0.31634	0.422784	0.0444377	0.0622856	0.668192	0.134665	0.0477447	0.619862	0.195621	0.746114	0.228853	0.240603	0.621609	0.507207	0.109485	0.452501
Zm00001d049061										2.33367	0	0	0	0	0	0	0	0	2.33441	0	0.79066	0	0	0	0	0	0
Zm00001d013199	GRMZM2G380889			'misc.UDP glucosyl and glucoronyl transferases'	AT3G08970.1	ATERDJ3A,TMS1	DNAJ heat shock N-terminal domain-containing protein	LOC_Os03g18200.1	heat shock protein DnaJ, putative, expressed	1.74233	0.0302157	0.109492	0.547333	0	0.00978815	0.819789	0.0074622	0	1.06477	1.38928	1.13482	0.357514	0.481593	0.798869	0.435197	0.650052	0.89706
Zm00001d034098										10.0395	0	0	0.973743	0	0	0.65776	0	0	7.04127	4.11621	7.82918	0.603495	0.942575	1.34574	0.514655	0.494688	1.04905
Zm00001d026505	GRMZM2G428119			'protein.degradation.ubiquitin.E3.BTB/POZ Cullin3.BTB/POZ'	AT3G03740.1	ATBPM4,BPM4	BTB-POZ and MATH domain 4	LOC_Os07g46160.1	MBTB14 - Bric-a-Brac, Tramtrack, Broad Complex BTB domain with Meprin and TRAF Homology MATH domain, expressed	5.1407	0	0.232939	0	0.063576	0	0	0	0.156009	5.0949	5.94417	4.10414	0.064537	0	0.0790125	0.24061	0.173098	0.158464
Zm00001d030056	GRMZM2G072371							LOC_Os03g56890.1	expressed protein	3.17681	0	0.263551	0.55318	0	0	0	0	0	1.0441	0.247789	0.801506	0.650826	0	0.240018	0.267804	0	0.219892
Zm00001d037915	GRMZM5G826767				AT4G01410.1		Late embryogenesis abundant (LEA) hydroxyproline-rich glycoprotein family	LOC_Os05g30490.1	harpin-induced protein 1 domain containing protein, expressed	4.04541	0	0	0	0	0	0	0	0	2.37301	1.00083	1.5067	0	0	0	0	0	0
Zm00001d026133	GRMZM2G117667			'misc.GDSL-motif lipase'	AT5G55050.1		GDSL-like Lipase/Acylhydrolase superfamily protein	LOC_Os04g47390.1	GDSL-like lipase/acylhydrolase, putative, expressed	1.38992	0	0.164748	0.0430782	0	0	0.0199429	0	0	0.658138	0.524267	0.241985	0.0349964	0	0.0218334	0.0228121	0.0667225	0.0232575
Zm00001d017772	GRMZM2G046244			'transport.calcium'	AT3G55600.1		Membrane fusion protein Use1	LOC_Os08g42210.1	expressed protein	18.9262	16.6112	13.7718	16.6994	13.2401	13.3002	12.3194	13.1651	12.9901	18.809	19.3908	15.7219	14.8937	16.1278	16.5267	13.7121	12.0587	13.6886
Zm00001d005766	GRMZM2G088819			'signalling.calcium'	AT3G29000.1		Calcium-binding EF-hand family protein	LOC_Os09g24580.1	EF hand family protein, putative, expressed	7.6276	1.17216	0.555054	0.16765	0.824031	0	0.534353	0.992215	1.86401	19.9803	0.516857	6.03405	0	0.0786505	0	0.086355	0.177831	0
Zm00001d051452										1.88668	0.0403312	0.0566375	0.714481	0.216786	0.168665	0.325834	0	0	1.61241	0.66776	1.17255	1.39426	1.33149	1.80669	0.738724	0.318916	0.469376
Zm00001d009108	GRMZM2G001024			'protein.degradation.ubiquitin.E3.RING'	AT3G58030.1		RING/U-box superfamily protein	LOC_Os08g06510.1	zinc finger, C3HC4 type domain containing protein, expressed	13.2449	11.2334	11.0526	11.5244	11.1956	11.7889	11.427	9.46608	12.0829	12.4385	15.4724	10.5348	13.3588	12.6832	12.4062	13.4704	9.53313	11.2154
Zm00001d045931	GRMZM5G820617							LOC_Os06g22150.1	expressed protein	1.37919	0.210687	0.100215	0	0	0	0	0	0	1.73858	0.315757	0.580255	0	0	0	0	0	0
Zm00001d005442	GRMZM2G050885			'cell.organisation'	AT1G04780.1		Ankyrin repeat family protein	LOC_Os07g25460.1	ankyrin repeat domain containing protein, expressed	6.88162	5.03674	5.52898	5.3862	5.56791	5.4691	4.8784	5.06546	4.91831	7.0449	4.69876	5.27385	6.46476	7.00292	5.57627	6.87878	7.15958	6.77227
Zm00001d038974	GRMZM2G085641			'lipid metabolism.lipid degradation.lipases'	AT2G44970.1		alpha/beta-Hydrolases superfamily protein	LOC_Os05g48416.1	lipase-related, putative, expressed	1.14866	0.221964	0.187854	0.135036	0.157894	0.05106	0.053318	0.0381673	0.111363	0.543805	0.510568	0.325333	0.218396	0.233475	0.262143	0.276917	0.147336	0.114576
Zm00001d000994										2.44964	0	0	0	0	0	0.55008	0	0	4.06799	0.638865	2.19242	1.9196	1.75629	0.57763	0	0	1.97196
Zm00001d051703	GRMZM2G427319			'transport.amino acids'	AT3G30390.1		Transmembrane amino acid transporter family protein	LOC_Os02g49510.1	amino acid transporter, putative, expressed	10.137	0	0	0	0.0116253	0	0	0	0	5.08202	2.05402	12.5705	0.0224376	0	0	0	0	0.013668
Zm00001d050120	AC217270.3_FG003									1.25539	0.266733	0.0318511	0.0685978	0	0	0	0.0494453	0.034466	0.168081	0.138074	0.630324	0.0608868	0.0313294	0.0612605	0.106378	0	0
Zm00001d011775	GRMZM2G138995			'protein.targeting.chloroplast'	AT3G20320.1	TGD2	trigalactosyldiacylglycerol2	LOC_Os01g74280.1	TGD2, putative, expressed	13.0107	11.235	10.9059	11.1688	10.0382	10.1021	10.9985	9.73594	9.03291	12.3537	11.8305	9.48232	11.5094	12.2204	12.0739	9.84552	9.45428	8.7143
Zm00001d021073	GRMZM5G817559				AT5G41130.2		Esterase/lipase/thioesterase family protein	LOC_Os09g33530.1	expressed protein	11.8777	2.33344	1.22834	1.76653	0.159961	1.3341	2.7494	0.319859	0.2042	6.01195	4.55708	3.45281	0.524948	0.180379	0.428268	1.6292	0.984579	0.4761
Zm00001d039744										1.53593	0	0	0.243029	0	0	0.630375	0	0.0404023	0.499773	0.968436	1.05926	1.12742	0.60854	1.05201	0.962091	0.929987	0.692544
Zm00001d031874	AC192608.3_FG004									1.61514	0	0.198249	0.452555	0.385423	0	0	0	0	1.4559	1.14658	0.9726	0.49852	0.74254	0.39346	0.81387	0	0.220842
Zm00001d049390										2.60053	0	0.0325501	0.992189	0	0	0.871695	0	0	1.23343	1.24713	1.5879	2.08138	1.79298	2.76118	1.84347	1.55916	1.93596
Zm00001d027216										3.4259	3.35e-25	7.27e-25	5.7e-47	1.06e-09	4.36e-13	0.0116352	4.06e-12	7.51e-05	6.31e-17	0.993045	3.54e-09	3.11e-13	8.33e-51	1.8658	7.36e-20	2.21e-26	9.11e-31
Zm00001d037916	GRMZM5G864815	tdpk2	thiamin diphosphokinase2	'Co-factor and vitamine metabolism.thiamine.thiamine diphosphokinase'	AT1G02880.3	TPK1	thiamin pyrophosphokinase1	LOC_Os05g30454.1	thiamin pyrophosphokinase 1, putative, expressed	17.5325	4.57453	1.68565	6.00899	4.72637	7.38617	6.65458	5.17394	7.11701	15.7253	14.3965	10.4969	1.97284	4.08723	6.34755	2.42278	4.14335	8.7932
Zm00001d006910	GRMZM5G879278				AT1G35780.1			LOC_Os07g43070.1	expressed protein	106.746	78.1966	66.9331	60.4326	54.1692	78.8623	84.3072	77.5479	80.9536	55.0544	77.4868	61.9682	40.3319	39.6883	45.6681	60.5138	61.0013	64.2489
Zm00001d031418	GRMZM2G083755				AT4G03240.1	ATFH,FH	frataxin homolog	LOC_Os01g57460.1	frataxin, putative, expressed	12.3773	6.74954	6.18248	4.65174	4.58546	4.36977	7.76089	4.23531	3.87846	8.45265	7.99632	7.69027	5.63617	5.50676	6.23112	5.18189	5.69956	6.14591
Zm00001d034148	GRMZM2G496350									1.23932	0	0.0973752	0.51296	0	0	0.0464486	0.0379278	0	0.841844	1.4119	1.66838	0.510709	0.682338	1.00924	0.902374	0.215003	0.548454
Zm00001d021315	GRMZM2G150674							LOC_Os09g36490.1	expressed protein	63.4228	0	0.0353218	4.45923	0	0	1.33938	0	0.113595	36.9399	19.9976	43.7039	1.35786	2.32212	1.63397	3.63159	4.09571	4.61439
Zm00001d005015	GRMZM5G890976							LOC_Os11g03550.1	expressed protein	8.15743	3.11784	3.88427	3.72802	2.55241	2.00361	3.58304	2.28492	2.2361	7.04178	4.25225	7.56116	3.41383	3.87484	4.05572	3.94788	2.44311	4.5739
Zm00001d001668										2.58061	0	0	0	0.505075	0	0	0	0.488492	0.402558	0	0.443147	1.37746	0	1.3906	0.56755	0	0
Zm00001d044105	GRMZM2G030080				AT3G01516.1			LOC_Os01g45160.1	expressed protein	2.74257	0.0991365	0.648486	0.096459	0.087097	0.185798	0	0	0	1.75991	1.99751	1.72643	0	0.0912575	0.249626	0	0	0
Zm00001d019792										3.00345	0	0	0.115732	0	0	0.78078	0	0	1.78611	1.03647	1.9487	0.0890085	0.76183	1.08429	0.336434	1.09963	1.1272
Zm00001d051383	GRMZM2G174537			'stress.abiotic.heat'	AT4G00170.1		Plant VAMP (vesicle-associated membrane protein) family protein	LOC_Os02g44300.1	MSP domain containing protein, expressed	22.7767	9.08774	10.0656	8.66178	4.10956	3.72309	12.8571	8.94755	8.63898	12.8381	12.9685	13.3506	3.67709	4.07889	4.34803	8.54163	12.3194	11.6751
Zm00001d012775										2.21105	0	0	0.988515	0	0	0	0.74157	0	10.637	0	2.14755	0	6.3463	3.09124	0.841495	5.89105	4.20787
Zm00001d021628	GRMZM2G148272							LOC_Os07g33280.1	expressed protein	1.68685	0.611025	0.882678	0.314922	0.502765	0.605097	1.17086	0.71213	0.272755	0	0.359358	0	0	0.323684	1.0869	0.310823	0.70656	0.253319
Zm00001d007969	GRMZM2G378515			'signalling.14-3-3 proteins'	AT3G02520.1	GF14 NU,GRF7	general regulatory factor 7	LOC_Os11g34450.1	14-3-3 protein, putative, expressed	2.0654	0	0	0	0	0	0.22083	0	0	2.19578	0.252784	0.409791	0.664254	0.280494	0	0.50944	0	0.831105
Zm00001d031977	GRMZM2G149442			'RNA.regulation of transcription.unclassified'	AT3G22180.1		DHHC-type zinc finger family protein	LOC_Os09g38970.1	zinc finger family protein, putative, expressed	4.29354	1.9792	1.46288	2.05591	1.11033	1.2889	3.35453	1.13804	1.39219	4.35364	4.86251	3.89158	2.66771	2.31837	2.69941	2.16876	2.41493	7.63321
Zm00001d052242	GRMZM2G025171			'PS.lightreaction.ATP synthase.delta chain'	AT4G09650.1	ATPD	ATP synthase delta-subunit gene	LOC_Os02g51470.1	ATP synthase F1, delta subunit family protein, putative, expressed	16.8008	9.00025	10.5856	11.552	3.1386	3.24648	11.306	8.56398	9.40549	12.5321	6.69495	9.97022	7.18547	5.19231	5.16481	6.51572	7.63753	6.61088
Zm00001d009007	GRMZM2G122003			'protein.degradation.ubiquitin.E2'				LOC_Os01g13170.1	ubiquitin-conjugating enzyme E2, putative, expressed	3.31704	1.91243	1.83339	2.01638	1.15293	1.69703	2.12965	1.60054	1.75086	3.53286	4.02257	3.36538	0.950566	1.5912	1.35983	1.68481	1.95601	2.71551
Zm00001d050700	AC198752.4_FG004							LOC_Os02g33780.1	serine-aspartate repeat-containing protein I precursor, putative, expressed	2.44537	0.0386087	0.0391155	1.00915	0	0	0.849452	0	0	2.65186	1.97065	2.29288	0.783807	1.57729	0.558856	0.869077	1.21182	0.860044
Zm00001d013759	GRMZM2G074871			'misc.cytochrome P450'	AT1G13110.1	CYP71B7	cytochrome P450, family 71 subfamily B, polypeptide 7	LOC_Os03g39760.1	cytochrome P450, putative, expressed	13.7478	7.44715	6.6181	5.92307	8.36776	8.97737	5.11656	6.09575	5.88505	19.52	12.4391	9.34742	8.06055	11.4754	6.08786	4.15302	4.27344	2.6631
Zm00001d041299	GRMZM2G045435				AT2G13290.1		beta-1,4-N-acetylglucosaminyltransferase family protein	LOC_Os12g41780.1	glycosyl transferase family 17 protein, putative, expressed	9.81084	6.5206	7.33316	6.86996	7.594	6.58925	6.25398	5.22095	5.63669	8.54753	10.056	8.11279	8.22929	8.65465	8.47288	7.25127	6.30536	6.88379
Zm00001d036575	AC205886.3_FG001			'protein.synthesis.ribosomal protein.eukaryotic.40S subunit.S4'	AT5G58420.1		Ribosomal protein S4 (RPS4A) family protein	LOC_Os01g25610.1	40S ribosomal protein S4, putative, expressed	3.51417	0.691624	0.177589	0.81917	0.275119	0	0	0.303776	0.079545	0.235397	2.18464	0.494829	0	0.754125	0	0.0763255	1.05357	0
Zm00001d021755	GRMZM2G096412			'misc.UDP glucosyl and glucoronyl transferases'	AT3G16520.3	UGT88A1	UDP-glucosyl transferase 88A1	LOC_Os05g45180.1	anthocyanidin 5,3-O-glucosyltransferase, putative, expressed	4.16455	0.532232	0.630744	0.114731	0.0584664	0.158151	0.126458	0.071648	0.252719	5.79535	1.23089	2.83693	0.178387	0.237204	0.353571	0.256066	0.236065	0.359851
Zm00001d009502	GRMZM2G092147									22.8012	10.6172	12.7478	13.6252	5.02682	5.75127	12.715	5.9272	6.31061	21.388	15.4613	21.5371	11.1426	11.6299	12.4035	11.7774	6.69761	11.4522
Zm00001d028547	AC217897.3_FG010				AT3G09085.1		Protein of unknown function (DUF962)	LOC_Os03g15910.1	membrane protein, putative, expressed	53.8622	4.72553	10.4049	4.22928	3.36569	3.64039	8.25953	0.42914	2.30496	31.2206	22.6412	31.6162	4.1551	2.76885	1.32186	4.83151	3.14712	4.42514
Zm00001d006500	GRMZM2G329353			'protein.degradation.ubiquitin.E3.SCF.FBOX'	AT5G46170.1		F-box family protein	LOC_Os05g43490.1	OsFBX169 - F-box domain containing protein, expressed	8.61561	0.167057	0.118954	0.267232	0.151672	0.160405	0.543246	0.16416	0.165592	2.05833	1.32055	2.43431	0.0599391	0.242382	0.0978989	0.30237	0.184347	0.322167
Zm00001d037261	GRMZM2G122892				AT2G04690.1		Pyridoxamine 5\'-phosphate oxidase family protein	LOC_Os06g13100.3	CREG1 precursor, putative, expressed	5.54059	2.65772	2.0067	3.11719	0.13789	0.87747	2.58659	1.17466	0.764029	6.95319	4.84875	6.08155	0.877995	1.15218	1.48754	1.47837	1.84628	2.63856
Zm00001d040733	GRMZM2G174975			'misc.GDSL-motif lipase'	AT1G56670.1		GDSL-like Lipase/Acylhydrolase superfamily protein	LOC_Os01g22780.2	GDSL-like lipase/acylhydrolase, putative, expressed	13.5097	0.985831	1.98386	2.58469	2.43667	2.66536	1.53627	0.42544	0.845689	9.65405	1.71772	7.18844	3.01184	1.94934	3.06145	0.947635	0.374262	1.80926
Zm00001d031435	GRMZM2G121398				AT4G13030.1		P-loop containing nucleoside triphosphate hydrolases superfamily protein	LOC_Os05g19280.1	expressed protein	1.00035	0	0.15451	0.339427	0.0137873	0	0.236994	0.0105445	0	1.49499	1.85984	1.41238	0.494185	0.474407	0.416197	0.310079	0.459921	0.427042
Zm00001d042150	GRMZM2G170689				AT2G41530.1	ATSFGH,SFGH	S-formylglutathione hydrolase	LOC_Os01g71300.1	S-formylglutathione hydrolase, putative, expressed	2.25425	0	0	0.370422	0	0	0.130632	0	0	0.174181	0	0.60548	0.836515	0.344873	0.272751	0.591025	0	0.288416
Zm00001d022794										2.84836	0	0	0.304997	0	0	0.835093	0	0	0.695203	0.793103	0.530341	0.831094	0.404286	0.365125	0.802638	0.965399	0.386234
Zm00001d018011										9.23826	1.19784	2.80789	4.36275	0.86689	0.905737	2.78498	0.906574	1.58157	8.87247	3.56528	12.7416	4.30209	3.69773	4.33221	5.89487	1.64871	7.22679
Zm00001d031816	GRMZM5G889620							LOC_Os08g37260.2	expressed protein	2.03139	0.585586	0.456418	1.02049	0.678121	0.743456	0.977541	0.536084	0.822539	1.4167	1.58283	1.64752	0.96029	0.577169	1.47166	1.85047	1.18843	0.932443
Zm00001d027962	GRMZM2G023575				AT2G36680.1		Modifier of rudimentary (Mod(r)) protein	LOC_Os03g08770.1	modifier of rudimentary protein, expressed	15.0366	12.2852	12.5159	11.5747	12.0419	11.8292	12.6075	10.3678	11.6718	13.8711	12.2769	12.8872	11.883	11.6712	11.8717	13.3388	11.2264	11.5146
Zm00001d009629	AC234185.1_FG005			'protein.degradation.ubiquitin.E3.SCF.FBOX'				LOC_Os03g36439.1	F-box domain containing protein, expressed	1.29792	0	0	0.47106	0	0	0	0	0	0.480272	0.49686	0.453929	0.260018	0.150419	0.261292	0.29389	0.16829	0
Zm00001d031862	GRMZM2G493946							LOC_Os08g10760.1	expressed protein	1.29947	0	0	0	0	0	0	0	0	0.581529	0	0.988596	0	0	0.0911535	0	0	0
Zm00001d033049	GRMZM2G145458	zim3	ZIM-transcription factor 3		AT3G43440.1	JAZ11,TIFY3A	jasmonate-zim-domain protein 11	LOC_Os10g25230.1	ZIM domain containing protein, putative, expressed	5.14686	0	0.529675	0	0	0	0.564505	0	0	6.19336	0.124545	1.20071	0	0	0	0	0	0
Zm00001d032142	GRMZM2G151955			'signalling.receptor kinases.leucine rich repeat II'	AT2G23950.1		Leucine-rich repeat protein kinase family protein	LOC_Os08g34380.1	receptor-like kinase, putative, expressed	4.52714	3.61021	2.64456	3.10193	3.04401	1.41451	3.20688	2.73461	2.05769	3.7058	2.64058	1.88658	4.71712	3.81312	2.47336	3.63416	2.53913	1.54108
Zm00001d014460	GRMZM5G862277			'signalling.receptor kinases.crinkly like'	AT3G55950.1	ATCRR3,CCR3	CRINKLY4 related 3	LOC_Os05g03620.1	TKL_IRAK_CR4L.4 - The CR4L subfamily has homology with Crinkly4, expressed	3.54096	0	0.059296	1.16596	0	0	1.41497	0	0	1.76215	1.82584	2.15568	0.664439	0.919119	1.56672	0.768598	1.37638	1.4662
Zm00001d039839										1.2389	0	0	0.433174	0	0	0.66385	0	0	0.732752	0	1.06184	0.678269	0.229326	0.853576	0.431447	0	0.970466
Zm00001d022327	GRMZM2G301934			'Biodegradation of Xenobiotics'	AT5G23530.1	AtCXE18,CXE18	carboxyesterase 18	LOC_Os07g44910.1	gibberellin receptor GID1L2, putative, expressed	2.80065	0.122149	0.976973	1.26061	0.333178	0.594643	0.465676	1.04701	1.6884	2.47681	0.279446	1.04495	0.13161	0.186717	0.235685	0.438049	0.763687	1.7261
Zm00001d035399										1.10925	0	0	0	0	0	0	0	0	0	0	0.254941	0	0	0	0	0	0
Zm00001d048063										1.83409	0	0.119789	0.378387	0	0	0	0	0	3.5861	1.13225	3.5402	0.096449	0	0.2334	0.874753	0	0.106891
Zm00001d031292	GRMZM2G042488				AT4G26490.1		Late embryogenesis abundant (LEA) hydroxyproline-rich glycoprotein family	LOC_Os08g38580.1	harpin-induced protein 1 domain containing protein, expressed	20.6449	8.58461	11.9825	11.7179	3.26891	8.4794	12.9006	9.72338	8.4018	19.5688	20.285	17.1749	5.40384	6.90163	6.26056	9.93179	13.1023	11.9694
Zm00001d024783	GRMZM2G062541	bhlh117	bHLH-transcription factor 117	'RNA.regulation of transcription.bHLH,Basic Helix-Loop-Helix family'	AT1G09530.1	PAP3,PIF3,POC1	phytochrome interacting factor 3	LOC_Os05g04740.2	helix-loop-helix DNA-binding domain containing protein, expressed	9.51647	5.18824	6.76806	7.48248	6.68532	4.98998	5.40165	5.34093	7.42073	9.45707	6.83493	7.88023	10.3482	9.45632	6.39123	7.94029	5.44491	4.99145
Zm00001d041977										1.27343	0	0	0.0676365	0	0	0.300053	0	0	0.564019	0.209583	1.3039	0.351557	0.383464	0.632526	0.21035	0.213206	0.303401
Zm00001d008466	GRMZM2G333045			'signalling.receptor kinases.DUF 26'	AT1G66980.1	SNC4	suppressor of npr1-1 constitutive 4	LOC_Os01g02390.1	protein kinase domain containing protein, expressed	1.34054	0.0888665	0.0264312	0	0	0	0.0263824	0	0	1.0115	1.22877	0.847916	0	0.113266	0	0	0.0594305	0.061758
Zm00001d038201	GRMZM2G066029	zar4	Zea mays ARGOS4							10.6173	4.39757	0.877025	1.3619	1.07125	0	4.103	0	1.12501	10.2539	0	0.97199	1.32067	0	0	3.25366	2.54483	0.780756
Zm00001d021244	GRMZM2G354525			'transport.p- and v-ATPases'	AT1G54320.1		LEM3 (ligand-effect modulator 3) family protein / CDC50 family protein	LOC_Os06g45430.1	cell cycle control protein, putative, expressed	1.79221	0.0219515	0	0.0800944	0.0277258	0	0.217003	0	0	1.28503	0.262264	1.04903	0.181684	0.107024	0.174816	0.191667	0.0176882	0.158761
Zm00001d033058	GRMZM2G139744			'protein.targeting.secretory pathway.golgi'	AT3G24315.1	AtSec20	Sec20 family protein	LOC_Os02g44111.1	sec20 domain containing protein, expressed	17.3761	1.1825	4.25426	8.64637	0.266553	3.04931	8.15459	0.170626	2.03505	16.1962	17.7956	13.5051	11.5518	12.2751	11.1051	10.7209	8.88306	7.72081
Zm00001d025016	GRMZM2G177203	IDP524			AT1G20225.1		Thioredoxin superfamily protein	LOC_Os04g15690.1	DSBA-like thioredoxin domain containing protein, expressed	19.9022	0.314969	0.171819	0.0226049	0.0422398	0	0.460089	0	0.0239591	33.9605	50.4156	26.7999	0	0	0	0	0	0.147566
Zm00001d021025	GRMZM2G128935			'misc.oxidases - copper, flavone etc.'	AT4G13010.1		Oxidoreductase, zinc-binding dehydrogenase family protein	LOC_Os09g32640.1	dehydrogenase, putative, expressed	1.15238	0.268276	0.205708	0.285569	0.504063	0.074934	0.131856	0.208642	0.22275	0.933361	0.380337	0.689146	0.362931	0.510521	0.326028	0.368948	0.298403	0.195742
Zm00001d029564	GRMZM2G425430	wrky75	WRKY-transcription factor 75	'RNA.regulation of transcription.WRKY domain transcription factor family'	AT3G01080.1	ATWRKY58,WRKY58	WRKY DNA-binding protein 58	LOC_Os03g33012.1	WRKY81, expressed	1.77007	0.114968	0.0867936	0.15771	0.0178686	0.0219247	0.233628	0.0162813	0.0486823	1.38418	1.53178	1.3896	0.894708	1.04509	0.524517	0.570048	0.471976	0.642391
Zm00001d003297	GRMZM2G025880			'signalling.light'	AT1G67900.1		Phototropic-responsive NPH3 family protein	LOC_Os04g40100.1	BTBN11 - Bric-a-Brac, Tramtrack, Broad Complex BTB domain with non-phototropic hypocotyl 3 NPH3 domain, expressed	1.93438	0.180181	0.237713	0.73326	0.193603	0.122131	0.840813	0.484921	0.965788	2.74772	1.62499	1.64374	0.379802	0.520921	0.267958	0.892087	0.959597	2.05348
Zm00001d043289	GRMZM2G127453				AT2G36835.1			LOC_Os01g56890.1	expressed protein	1.10945	0.188399	0.279361	0.266738	0	0.104288	0.175944	0.116426	0.0555512	0.919153	1.09685	0.44622	4.17414	0.406587	0.58333	0.546215	0.305071	0.544788
Zm00001d019794										15.198	0	0	2.2015	0	0	0.752315	0	0	6.89337	6.0347	18.5995	10.3521	1.35244	4.88556	10.2908	8.63118	8.90454
Zm00001d048536	GRMZM2G055785			'protein.degradation.ubiquitin.E3.SCF.SKP'	AT2G45950.1	ASK20,SK20	SKP1-like 20	LOC_Os03g01660.1	SKP1, putative, expressed	13.5511	9.06945	5.219	7.67385	5.91355	4.79853	9.65109	5.7008	3.22635	11.113	10.5341	12.027	8.35934	6.91561	9.40428	9.22665	6.27656	8.93193
Zm00001d028064	GRMZM2G162535	umc1976						LOC_Os03g10860.1	expressed protein	235.869	1.56987	3.99932	3.75608	0.284805	0	8.76224	0.156781	0.175017	132.589	109.703	100.384	6.42671	4.05097	2.55654	4.16617	1.56555	2.62425
Zm00001d022130	GRMZM2G080567				AT1G72510.1		Protein of unknown function (DUF1677)	LOC_Os07g42220.1	expressed protein	3.50219	1.0968	0.918708	1.49396	0.430221	0.120582	0.667791	0.372804	0.459011	6.52435	2.70926	2.93862	0.403096	0.773742	0.784064	0.715095	1.06649	1.17715
Zm00001d026563										8.96538	0	2.03031	0.430466	0	0.166819	0	0.382738	0.518323	11.4344	0.167251	2.13056	0.215972	1.20879	0.074546	0.0843525	0	0.423837
Zm00001d036538	AC207260.3_FG003									2.14508	0.520973	2.46e-158	0.472913	0.0400912	4.05e-83	2.4e-70	4.3e-157	0.132686	0.35489	0.0755492	1.01854	3.75e-27	3.84e-43	0.124832	0.970795	6.17e-39	1.49e-17
Zm00001d053188	GRMZM2G180054			'signalling.calcium'	AT1G18530.1		EF hand calcium-binding protein family	LOC_Os01g41990.1	OsCML12 - Calmodulin-related calcium sensor protein, expressed	2.37956	1.38393	0	1.42349	0.357082	1.31272	0.427449	0.66889	1.99701	1.5287	0.507395	0.989926	0	1.0061	1.50988	0.398216	0.504375	0.43454
Zm00001d031419	AC213857.4_FG003			'signalling.calcium'	AT5G54490.1	PBP1	pinoid-binding protein 1	LOC_Os01g57470.1	EF hand family protein, putative, expressed	1.85527	0.442419	0	0	0	0.815393	0.658335	0.320915	0	0	0.866444	0	0.747715	0	0	0	0	0.333431
Zm00001d042056	GRMZM2G426046			'signalling.calcium'	AT1G76640.1		Calcium-binding EF-hand family protein	LOC_Os01g72530.1	OsCML31 - Calmodulin-related calcium sensor protein, expressed	1.01179	0.278192	0	0	0	0	0.250999	0	0.273301	1.29356	0.439141	0.146446	0	0	0	0	0.102848	0.286838
Zm00001d011620	GRMZM2G085408				AT3G60410.1		Protein of unknown function (DUF1639)	LOC_Os01g49440.1	expressed protein	1.09411	0.226421	0.442422	0.565443	0.225767	0.285436	0.173985	0.213201	0.118452	0.983727	0.868057	0.506611	0.242244	0.40601	0.107093	0.424667	0.117119	0.140981
Zm00001d043831	GRMZM2G106028			'cell.organisation'	AT5G51600.1	ATMAP65-3,MAP65-3,PLE	Microtubule associated protein (MAP65/ASE1) family protein	LOC_Os01g49200.1	microtubule associated protein, putative, expressed	37.0941	2.57956	2.1208	12.7031	11.6683	4.07426	13.9587	2.95393	2.70065	25.7801	11.1056	33.38	23.6994	14.1926	22.2026	20.5132	7.90022	15.773
Zm00001d030181	GRMZM2G036567				AT1G10150.1		Carbohydrate-binding protein	LOC_Os10g01290.1	PHLOEM 2-LIKE A10, putative, expressed	11.9208	8.59708	9.08027	8.61896	6.78618	8.93277	8.44848	6.10722	6.31881	10.586	9.92608	9.22835	8.41748	7.76007	8.42599	8.84681	7.74515	7.70558
Zm00001d018505										2.14188	0.0253569	0.0262895	0.08154	0	0.0514705	0.0511495	0.0198185	0.0287301	2.17698	0.091	0.0209037	0.0475501	0.0523895	0.0757228	0.0574175	0.0559897	0.127597
Zm00001d027162										2.06406	0	0	0	0	0	0	0	0	1.21443	0	2.76477	0	0	2.72004	3.21497	0	0
Zm00001d012321	GRMZM2G123394				AT2G40000.1	ATHSPRO2,HSPRO2	ortholog of sugar beet HS1 PRO-1 2	LOC_Os01g63690.1	hs1, putative, expressed	2.10744	0.507537	0.669701	1.30222	1.48429	0.29347	1.11235	0.543964	0.992155	3.26708	0.266971	1.32157	3.66175	3.25087	1.55388	1.74988	0.796289	0.679754
Zm00001d026713										1.28119	0	0	0	0	0	0	0	0	0	0	0	0	0	0.888335	1.07195	0	0
Zm00001d021316	GRMZM2G449875			'protein.degradation.ubiquitin.E3.RING'	AT2G17450.1	RHA3A	RING-H2 finger A3A	LOC_Os09g36500.1	zinc finger, C3HC4 type domain containing protein, expressed	2.44754	0	0	0.0732435	0	0	0	0	0	1.81441	0.238055	0.211104	0	0	0	0	0	0
Zm00001d020970	GRMZM2G004683	dfr1	dihydroflavonoid reductase1	'secondary metabolism.flavonoids.dihydroflavonols.dihydroflavonol 4-reductase'	AT4G35420.1	DRL1	dihydroflavonol 4-reductase-like1	LOC_Os08g40440.1	dihydroflavonol-4-reductase, putative, expressed	8.51455	0.167478	0.157636	0.275065	0.062807	0.07051	0.258893	0.105653	3.65266	10.5038	7.83453	12.227	0.187245	0.51745	0.366604	0.0973452	0.398097	0.111931
Zm00001d003304	AC208221.3_FG002							LOC_Os01g03320.1	BBTI2 - Bowman-Birk type bran trypsin inhibitor precursor, expressed	62.086	0	0	3.56207	0	0	4.61526	0.041667	0	85.5014	0	104.254	0.735244	1.19829	3.47905	1.77718	0.0593475	2.95994
Zm00001d052386	GRMZM2G006762			'nucleotide metabolism.degradation'	AT3G04080.1	APY1,ATAPY1	apyrase 1	LOC_Os12g02980.1	nucleoside-triphosphatase, putative, expressed	1.60149	0	0	0	0	0	0.0128077	0	0	2.90705	3.11136	3.05242	0	0	0.0262858	0.0145956	0	0.012917
Zm00001d034607	GRMZM2G160304				AT2G40640.1		RING/U-box superfamily protein	LOC_Os03g60140.1	U-box domain-containing protein, putative, expressed	26.7055	13.8831	12.2979	15.6307	9.53259	12.1506	19.3767	9.35788	9.46634	20.6999	20.5524	21.8897	15.6636	15.4635	19.1496	16.9604	14.5139	18.2239
Zm00001d009568	GRMZM2G311898			'redox.glutaredoxins'	AT1G28480.1	GRX480,roxy19	Thioredoxin superfamily protein	LOC_Os01g47760.1	OsGrx_I1 - glutaredoxin subgroup III, expressed	4.73056	0.390345	1.66219	0	0	1.14287	1.70411	0.146779	0	3.86441	1.11211	1.45193	0	0.220361	0.713315	0.183941	0.646518	0.326593
Zm00001d048202	GRMZM2G004466			'misc.protease inhibitor/seed storage/lipid transfer protein (LTP) family protein'	AT5G64080.1		Bifunctional inhibitor/lipid-transfer protein/seed storage 2S albumin superfamily protein	LOC_Os03g09230.2	LTPL69 - Protease inhibitor/seed storage/LTP family protein precursor, expressed	46.6088	34.9335	24.0347	36.4763	20.3794	24.9076	33.0842	36.4466	27.0306	59.7296	63.679	63.443	16.5717	21.7774	13.5259	26.7828	32.5939	34.4823
Zm00001d044131	GRMZM2G130354				AT5G66440.1			LOC_Os05g50470.1	expressed protein	1.05098	0.293235	0.210038	0.34974	0.256688	0.380331	0.405811	0.285774	0.311217	0.91342	0.361152	1.04528	0.656307	1.09625	0.599904	0.453908	0.730593	0.596011
Zm00001d025436	GRMZM2G136544			'transport.p- and v-ATPases.H+-transporting two-sector ATPase'	AT3G58730.1		vacuolar ATP synthase subunit D (VATD) / V-ATPase D subunit / vacuolar proton pump D subunit (VATPD)	LOC_Os04g55040.1	vacuolar ATP synthase subunit D 1, putative, expressed	1.18754	0	0	0	0	0	0	0	0	0	0	0	0	0	0	0	0	0
Zm00001d000942										1.94395	0.238599	0.689045	0.819525	0.0930431	0.156537	0.51273	0.293724	0.30131	2.22163	0.51052	0.79	0.495286	0.369283	0.57884	0.458062	0.216507	0.324618
Zm00001d004331	GRMZM2G061929									4.47029	0.674855	0.562145	0	0	0	0	0	0	3.13656	1.55241	27.3046	0	0	0	0	0	0
Zm00001d032787										4.99033	2.16763	2.37537	3.23455	0.713036	1.75575	2.80805	1.83428	1.83086	3.77711	3.13842	2.06919	1.48194	1.57265	1.51425	2.16768	3.532	3.58268
Zm00001d050341	AC205376.4_FG003				AT4G04330.1		Chaperonin-like RbcX protein	LOC_Os08g32930.1	expressed protein	5.21324	0.9082	1.09827	0.86168	0.190058	0.210666	0.817067	0.342773	0.302389	2.85805	4.93303	2.4727	1.53685	0.873998	0.534192	0.825806	1.01756	0.631558
Zm00001d044844	GRMZM2G003023			'protein.degradation.ubiquitin'				LOC_Os02g51500.2	membrane-anchored ubiquitin-fold protein, putative, expressed	14.0125	3.5689	3.11273	6.94868	7.97833	7.29092	12.1301	7.10402	7.69364	14.5564	11.7599	11.4312	6.14818	7.19367	8.32222	8.2613	9.30905	8.6754
Zm00001d035590										16.9722	0.0126825	0.116131	7.20775	0	0	7.27198	0.00467166	0.0071241	10.5474	10.2165	13.2553	13.5368	7.91389	10.9943	14.2973	10.7091	9.92691
Zm00001d007529										9.91921	4.71901	4.19652	4.57444	4.48327	4.16588	5.5255	4.53614	1.9985	6.64633	7.50048	7.81705	4.9349	4.49605	5.90172	6.08385	6.51434	6.38511
Zm00001d029388	GRMZM2G120079			'protein.degradation'	AT1G02170.1	AMC1,ATMC1,ATMCPB1,LOL3,MCP1B	metacaspase 1	LOC_Os03g27120.1	ICE-like protease p20 domain containing protein, putative, expressed	18.6135	1.81001	3.77952	1.45691	0.141244	0.163382	1.47063	0.133378	0.302759	31.1623	11.2058	33.4731	0.698983	0.484623	1.34805	1.14941	0.959666	2.15175
Zm00001d028567	GRMZM2G160198	limtf2	LIM-transcription factor 2		AT2G39830.1	DAR2	DA1-related protein 2	LOC_Os03g16090.1	LIM domain-containing protein, putative, expressed	13.7668	9.9957	8.09024	7.01466	4.74536	8.07126	10.8851	7.60095	7.41254	10.0123	13.1169	9.87565	2.65085	4.59816	4.24948	4.8346	7.29562	7.02278
Zm00001d031952	GRMZM5G898006			'protein.synthesis.misc ribosomal protein'	AT3G53470.1			LOC_Os03g17660.1	expressed protein	3.98698	0.866803	2.09068	2.20954	1.17841	0.980147	3.00096	0.872041	1.08691	3.51958	3.20292	5.1273	2.39428	1.9178	1.73321	2.00029	2.88438	1.80461
Zm00001d007240	GRMZM2G033962	GRMZM2G033962		'RNA.regulation of transcription.Psudo ARR transcription factor family'	AT5G02810.1	APRR7,PRR7	pseudo-response regulator 7	LOC_Os07g49460.1	response regulator receiver domain containing protein, expressed	8.34648	1.88895	1.6443	1.5604	0.750529	1.18551	4.62671	1.52078	0.953995	9.57511	7.93642	10.2976	1.76738	1.70307	2.79549	2.2419	3.32293	3.6676
Zm00001d026608	GRMZM5G892522			'redox.thioredoxin'	AT1G50320.1	ATHX,ATX,THX	thioredoxin X	LOC_Os04g57930.1	thioredoxin, putative, expressed	2.15387	0.505062	1.53056	1.2369	0.883688	1.34502	1.62149	0.766054	1.71575	2.11555	1.76661	1.52472	0.921964	1.03811	1.28139	1.15532	0.822064	1.79984
Zm00001d007903										1.71603	0.0099917	0.0089134	0.314594	0.00891385	0	0.515625	0	0.0103043	1.76397	0	1.57931	0.118393	0.163279	0.253435	0.228535	0.019626	0.376194
Zm00001d014157	GRMZM2G042136			'lipid metabolism.''exotics'' (steroids, squalene etc)'	AT4G36750.1		Quinone reductase family protein	LOC_Os03g53730.1	flavoprotein wrbA, putative, expressed	102.27	55.3406	82.6976	68.7703	34.6104	43.6572	80.2129	75.7044	66.7112	101.094	76.091	68.2666	22.8773	45.1152	27.0408	47.0665	71.8649	68.304
Zm00001d017821	GRMZM2G466298			'misc.myrosinases-lectin-jacalin'	AT5G55830.1		Concanavalin A-like lectin protein kinase family protein	LOC_Os02g48210.1	lectin-like protein kinase, putative, expressed	7.0797	0.193564	0.111767	0	0.0419819	0.0161061	0.0498438	0.0351229	0.105772	6.23708	5.96615	5.33219	0.0440429	0.0245177	0.0151807	0.0177355	0.0427456	0.0332079
Zm00001d048113	GRMZM2G113287				AT4G30845.1			LOC_Os03g11250.1	expressed protein	5.13523	1.164	0.697535	2.7475	1.01385	0.873016	2.40244	0.728108	0.324233	3.13749	3.6283	2.3116	4.36716	2.31516	1.94032	2.60637	1.5097	1.68027
Zm00001d029042	GRMZM2G369884									5.77738	0	0	1.90492	0	0	1.95647	0	0	2.12669	0	2.74439	1.40038	0.80902	1.85712	1.81409	0	1.68101
Zm00001d051139	GRMZM2G125529			'RNA.RNA binding'	AT3G04500.1		RNA-binding (RRM/RBD/RNP motifs) family protein	LOC_Os02g40900.1	RNA recognition motif containing protein, putative, expressed	1.05145	0.257024	0.551899	0.581252	0.257412	0.417924	0.422859	0.305347	0.221086	0.622823	0.649236	1.034	0.813919	0.563681	1.03695	0.140827	0.236835	0.861946
Zm00001d031995	GRMZM2G095579			'C1-metabolism.dihydroneopterin aldolase'	AT3G11750.1	FOLB1	Dihydroneopterin aldolase	LOC_Os09g38759.1	dihydroneopterin aldolase, putative, expressed	20.1876	4.78193	4.46899	11.287	3.03887	3.94408	9.79333	3.50005	4.92713	18.5266	13.3584	13.3499	16.5963	15.2439	15.0312	15.0007	11.1794	9.62109
Zm00001d021176	GRMZM5G827121			'stress.biotic'	AT3G07040.1	RPM1,RPS3	NB-ARC domain-containing disease resistance protein	LOC_Os09g34160.1	resistance protein, putative, expressed	1.85349	0	0.0068301	0.0147998	0	0	0	0	0.0230428	2.67634	1.73405	1.36633	0.0071506	0	0.006638	0	0	0.0160825
Zm00001d021207	GRMZM2G069126	ereb23	AP2-EREBP-transcription factor 23	'RNA.regulation of transcription.AP2/EREBP, APETALA2/Ethylene-responsive element binding protein family'	AT4G25470.1	ATCBF2,CBF2,DREB1C,FTQ4	C-repeat/DRE binding factor 2	LOC_Os09g35030.1	dehydration-responsive element-binding protein, putative, expressed	1.02672	0.0901675	0.0867885	0.094354	0	0.0452989	0.127904	0.068055	0	0.779404	0.154253	0.279324	0	0	0	0	0.098515	0
Zm00001d044237	GRMZM2G342693			'protein.targeting.secretory pathway.unspecified'	AT3G60540.1		Preprotein translocase Sec, Sec61-beta subunit protein	LOC_Os01g38510.1	protein transport protein Sec61 subunit beta, putative, expressed	25.5585	0	0	5.00325	0	0	12.1274	0	0	9.40099	0	19.6255	1.58524	0	4.91705	5.49385	0	9.17296
Zm00001d004611	GRMZM2G162056	hagtf13	GNAT-transcription factor 13	'misc.GCN5-related N-acetyltransferase'	AT2G32030.1		Acyl-CoA N-acyltransferases (NAT) superfamily protein	LOC_Os03g46200.1	acetyltransferase, GNAT family, putative, expressed	50.7101	0.808686	4.39599	0.489283	0.172217	0	0.247589	0.051234	0.636702	57.4821	10.306	56.9618	0	0.526882	0.555481	0.138204	0.589109	1.21125
Zm00001d031514	GRMZM2G157350			'protein.folding'	AT2G24395.1		chaperone protein dnaJ-related	LOC_Os08g40919.2	expressed protein	11.7458	1.86892	3.55152	7.19123	1.20633	0.717369	2.79436	2.8952	1.21893	6.83583	11.4665	8.80787	5.46767	4.6333	1.80937	4.83335	6.71101	3.25721
Zm00001d002934	AC212859.3_FG008	nactf103	NAC-transcription factor 103	'development.unspecified'	AT1G71930.1	ANAC030,VND7	vascular related NAC-domain protein 7	LOC_Os08g01330.1	no apical meristem protein, putative, expressed	2.30247	0.0267374	0.16149	0.442528	0.289301	0.189217	0.630741	0.14015	0.940075	0.818971	0.0280888	1.20849	0.346664	0.287592	0.109733	0.488792	0.231533	0.172851
Zm00001d029999	GRMZM2G143858				AT2G21090.1		Pentatricopeptide repeat (PPR-like) superfamily protein	LOC_Os10g41740.1	pentatricopeptide, putative, expressed	2.53628	0.345821	0.221145	0.533216	0.912589	0.283618	0.14545	0.36641	0.0903807	1.19614	0.359639	1.36493	1.52489	1.45074	1.19696	0.830529	0.347635	0.116966
Zm00001d045678	GRMZM2G018988			'stress.abiotic.heat'	AT2G46240.1	ATBAG6,BAG6	BCL-2-associated athanogene 6	LOC_Os11g31060.1	IQ calmodulin-binding and BAG domain containing protein, putative, expressed	1.81108	0	0.0622993	0.0423782	0	0	0.0611495	0	0	0.911519	1.24416	2.63701	0.56615	0.797981	0.376374	0.419629	0.123469	0.234983
Zm00001d048263	GRMZM2G036351	zim4	ZIM-transcription factor 4		AT1G74950.1	JAZ2,TIFY10B	TIFY domain/Divergent CCT motif family protein	LOC_Os03g08330.1	ZIM domain containing protein, putative, expressed	4.48297	0	0	0.562821	0.0846085	0.179034	0.244193	0.069615	0.184766	6.80567	0	2.19875	0	0.099049	0	0.0914145	0.099745	0.263049
Zm00001d033172	GRMZM2G074024			'cell.division'	AT3G02300.1		Regulator of chromosome condensation (RCC1) family protein	LOC_Os03g40260.1	Regulator of chromosome condensation domain containing protein, expressed	4.38664	2.89305	2.73315	3.12457	2.36821	1.49111	3.51742	2.24269	1.95237	3.27436	3.82043	2.69047	2.70741	3.49065	2.79164	2.70497	2.88799	2.62886
Zm00001d039133	GRMZM2G059037	afd1	absence of first division1	'cell.division'	AT5G05490.2	ATREC8,DIF1,REC8,SYN1	Rad21/Rec8-like family protein	LOC_Os05g50410.1	Rad21 / Rec8 like protein, putative, expressed	6.90879	1.12118	0.619698	1.76848	1.71544	0.791437	2.3192	0.687585	0.246659	5.01673	2.95396	4.2355	1.94787	2.89974	4.26046	2.66338	2.21457	4.15653
Zm00001d020875	GRMZM2G078779	burp4	BURP domain-containing protein-RD22-like4	'cell wall.degradation.pectate lyases and polygalacturonases'	AT5G25610.1	ATRD22,RD22	BURP domain-containing protein	LOC_Os09g30320.1	BURP domain containing protein, expressed	3.7744	0	0	0	0	0	0	0	0	3.5893	3.54554	2.51715	0	0	0	0	0	0
Zm00001d028252	GRMZM2G342685			'development.unspecified'	AT2G33380.1	CLO-3,RD20	Caleosin-related family protein	LOC_Os03g12230.2	caleosin related protein, putative, expressed	1.72051	0.683566	0.739629	0.485318	0.212895	0.279254	1.41631	0.549983	0.603117	0.928137	2.52835	0.88009	0.237293	0.365028	0.306936	0.558411	1.11957	1.09223
Zm00001d034783	GRMZM2G470422	c2h5	C2H2-transcription factor 25	'RNA.regulation of transcription.C2H2 zinc finger family'	AT1G34370.1	STOP1	C2H2 and C2HC zinc fingers superfamily protein	LOC_Os03g62230.1	ZOS3-24 - C2H2 zinc finger protein, expressed	2.70585	0.414708	0.677376	1.1377	0.865147	1.03498	0.728376	0.791775	1.25055	2.52319	0.927454	2.38461	0.654966	0.833991	0.802075	0.745798	0.442929	0.717349
Zm00001d053393	GRMZM2G116640				AT1G10880.1		Core-2/I-branching beta-1,6-N-acetylglucosaminyltransferase family protein	LOC_Os02g22160.1	DNA binding protein, putative, expressed	1.85792	1.20698	1.08523	1.11164	0.525454	0.701062	1.24851	1.08073	0.510499	1.61776	0.61797	0.629903	0.373034	0.513016	0.489465	1.05454	1.57845	0.834356
Zm00001d004338										38.4215	0	0	3.97808	0	0	1.75084	0	0	32.5772	17.2651	32.1673	2.35825	3.57374	3.99824	2.26146	1.26676	1.89097
Zm00001d031349	GRMZM2G137868			'amino acid metabolism.synthesis.central amino acid metabolism.alanine.alanine-glyoxylate aminotransferase'	AT2G13360.1	AGT,AGT1,SGAT	alanine:glyoxylate aminotransferase	LOC_Os08g39300.1	aminotransferase, putative, expressed	6.88201	2.44909	3.01543	2.33969	1.24712	0.51073	4.42943	2.10347	1.25794	2.97558	3.76844	3.92358	1.51186	1.34905	0.554483	1.99055	1.44159	1.26213
Zm00001d050022	GRMZM5G838196				AT1G15980.1	NDF1,NDH48	NDH-dependent cyclic electron flow 1	LOC_Os08g17390.1	expressed protein	8.80199	2.97033	3.18445	3.07836	0.206553	0.398641	2.53484	0.395522	1.27237	6.4074	3.29682	6.78094	3.1569	1.67112	2.76845	2.29933	1.57276	2.74724
Zm00001d044977										1.42158	0	0	0.337248	0	0	0.70213	0	0	2.03555	0	0.497741	1.20439	0.331251	1.78866	0.51016	0.184094	1.15152
Zm00001d008451	GRMZM2G098015							LOC_Os01g02139.1	expressed protein	26.9655	0.285087	6.30154	17.2425	3.38349	2.65051	1.91369	6.63197	2.40171	43.0842	7.50855	14.1313	1.78379	16.1932	1.64286	2.40422	9.55552	10.6589
Zm00001d032809	GRMZM2G389570							LOC_Os11g45320.1	expressed protein	14.5277	8.25726	9.35016	7.49059	4.96695	10.2361	11.6519	6.22302	8.66038	11.3925	7.91226	13.6761	4.16269	6.4898	7.3065	6.58742	6.09098	8.70929
Zm00001d032325	GRMZM5G894432			'transport.amino acids'	AT5G02170.1		Transmembrane amino acid transporter family protein	LOC_Os12g38570.1	transmembrane amino acid transporter protein, putative, expressed	1.08059	0	0	0.493914	0	0	0.176497	0	0	0.400756	0	0.320435	0.865333	0.193186	1.21862	1.19229	0	0.76966
Zm00001d003552	GRMZM2G028640				AT4G10300.1		RmlC-like cupins superfamily protein	LOC_Os04g36760.1	enzyme of the cupin superfamily protein, putative, expressed	15.0373	2.21272	1.20439	7.12176	2.17767	0.803057	4.73958	0.815305	0.968811	10.3314	5.45409	10.5588	4.56154	7.36743	4.25068	4.45047	4.48386	3.57831
Zm00001d036650	GRMZM2G420715				AT4G39720.1		VQ motif-containing protein	LOC_Os06g45570.1	VQ domain containing protein, putative, expressed	2.18249	0.720989	1.00309	0.880401	0.405595	0.491613	0.666223	0.303905	0.28626	3.93206	0.778385	1.25994	0.162647	0.399473	0.174167	0.624264	0.19308	0.0496258
Zm00001d007245										7.04521	0	0.106507	2.46965	0	0	3.97469	0	0	2.10814	3.92082	3.38661	0.503075	1.98275	2.30593	1.92385	4.23337	2.98347
Zm00001d037271	GRMZM2G107092				AT1G27210.1		ARM repeat superfamily protein	LOC_Os06g13600.1	HEAT repeat family protein, putative, expressed	18.8727	18.166	9.99169	14.1931	12.2889	16.2695	15.3661	12.8578	17.5262	20.2631	18.7401	17.8716	11.8047	14.3422	15.253	10.3322	13.3773	13.0207
Zm00001d014530	GRMZM2G382785			'secondary metabolism.flavonoids.anthocyanins.anthocyanin 5-aromatic acyltransferase'	AT3G29590.1	AT5MAT	HXXXD-type acyl-transferase family protein	LOC_Os02g28300.1	transferase family protein, putative, expressed	32.4224	11.1703	1.32188	0.823105	0.258024	0.515316	1.56679	0.740371	0.523758	32.2148	16.8192	34.0207	0.216238	0.604612	0.441137	0.671803	0.50367	1.31726
Zm00001d036680										4.33568	2.82985	3.07619	2.93411	2.76255	2.66412	3.57286	2.41066	1.85975	3.27646	3.34632	3.55001	2.2389	2.62485	3.27251	2.26723	2.54624	2.90401
Zm00001d033018	GRMZM2G409133				AT4G09670.1		Oxidoreductase family protein	LOC_Os10g26390.1	uncharacterized oxidoreductase, putative, expressed	13.739	2.12196	2.72959	5.81061	5.82949	5.34843	3.34742	2.91029	6.70651	7.38442	5.90493	11.4604	9.83169	6.76691	7.29282	5.60986	3.21767	5.35105
Zm00001d013209	GRMZM2G035223									3.17978	2.2409	1.81692	1.98821	1.76779	2.50192	2.22682	1.74117	1.99761	2.0898	2.28158	1.9706	2.16997	1.79848	2.00286	1.9611	2.03779	2.91352
Zm00001d023314	GRMZM2G058595	AW330564		'signalling.light'	AT2G30520.1	RPT2	Phototropic-responsive NPH3 family protein	LOC_Os12g02530.2	BTBN22 - Bric-a-Brac, Tramtrack, Broad Complex BTB domain with non-phototropic hypocotyl 3 NPH3 and coiled-coil domains, expressed	12.7985	0.761474	5.33472	3.4041	0.255419	2.20635	2.73004	0.905684	1.34865	6.65871	4.52304	13.1542	0.885682	1.07027	3.70309	0.99807	2.3384	5.76781
Zm00001d031832	GRMZM2G136443			'protein.degradation.ubiquitin.ubiquitin protease'	AT4G24560.1	UBP16	ubiquitin-specific protease 16	LOC_Os08g37350.1	ubiquitin carboxyl-terminal hydrolase family protein, expressed	43.5931	20.8355	15.0372	20.6743	15.5219	16.2509	31.2124	18.4857	17.509	29.4502	23.103	21.2066	16.4221	18.2221	17.8724	23.1215	24.9625	21.6305
Zm00001d034216										6.15081	0	0	1.73805	0	0	2.64996	0	0	4.53261	4.91921	5.12298	3.299	1.76361	3.96724	3.40447	3.71061	4.28704
Zm00001d030334										1.48514	0	0	0	0	0	0.355384	0	0	0	0	0	0	0	0	0.45008	0	0
Zm00001d044647	GRMZM2G457867			'RNA.regulation of transcription.unclassified'	AT3G56930.2		DHHC-type zinc finger family protein	LOC_Os12g03730.1	zinc finger DHHC domain-containing protein, putative, expressed	4.55783	1.85969	1.48703	1.1839	0.331811	0.371365	1.67325	1.08447	0.496744	3.2707	1.98246	3.5434	0.714498	0.544118	0.44252	1.6502	1.6543	1.30761
Zm00001d040047	GRMZM2G018869			'misc.UDP glucosyl and glucoronyl transferases'	AT1G71070.1		Core-2/I-branching beta-1,6-N-acetylglucosaminyltransferase family protein	LOC_Os01g03160.1	xylosyltransferase, putative, expressed	4.96893	1.65942	3.2514	2.90508	2.47681	3.35578	2.34635	2.12225	1.86139	3.18119	1.79056	2.4098	2.05526	2.76	2.64163	2.87344	2.38247	2.79597
Zm00001d027649	GRMZM2G062724			'protein.degradation.ubiquitin.E3.RING'	AT5G22920.1		CHY-type/CTCHY-type/RING-type Zinc finger protein	LOC_Os03g05270.1	RING finger and CHY zinc finger domain-containing protein 1, putative, expressed	5.01623	1.44473	0.407728	0.0336355	0	0	0.269037	0.106266	0.0340955	2.32361	1.03886	1.03205	0.0489347	0	0.01711	0.0247967	0.218213	0.0580315
Zm00001d044323	GRMZM2G011115				AT3G01290.1		SPFH/Band 7/PHB domain-containing membrane-associated protein family	LOC_Os01g40580.1	hypersensitive-induced response protein, putative, expressed	3.53049	0	0	0	0	0	0	0	0	1.15553	1.19568	1.84347	0	0	0	0	0	0
Zm00001d035456	GRMZM2G410757				AT1G50732.1			LOC_Os05g03750.1	expressed protein	11.7707	2.28591	5.88678	6.37792	0.863138	1.97007	2.69319	1.64288	1.0089	10.5017	4.49304	9.47294	5.73013	3.7779	0.921846	3.30284	2.91367	2.52739
Zm00001d047944	GRMZM2G147787							LOC_Os03g13870.1	expressed protein	1.90655	0.549019	0.406558	0.803737	0.376545	0.0818145	0.433748	0.217013	0.384725	1.23549	0.73403	0.979286	0.177657	0.252676	0.475849	0.22178	0.398754	0.73639
Zm00001d035371										1.47253	0	0.0427235	0.305912	0	0	0.080048	0	0	0.568709	1.25497	0.534582	0.493312	0.205477	0.749757	0.45139	0.229317	0.249331
Zm00001d003120										2.70276	0.0216475	0.129805	0.0676454	0	0.0439947	0.126068	0.0326449	0.0240775	3.1378	3.09631	3.05286	0.315152	0.339545	0.302667	0.259223	0.42025	0.376991
Zm00001d025350	GRMZM2G149204			'RNA.regulation of transcription.C2H2 zinc finger family'	AT1G80730.1	ATZFP1,ZFP1	zinc-finger protein 1	LOC_Os07g40300.1	ZOS7-10 - C2H2 zinc finger protein, expressed	3.48941	0	0	0.326147	0	0.30499	0	0	0	6.00842	0	4.12214	0	0	0	0	0	0.586541
Zm00001d018648	GRMZM2G108637			'misc.oxidases - copper, flavone etc.'	AT5G07800.1		Flavin-binding monooxygenase family protein	ChrUn.fgenesh.mRNA.86	expressed protein	107.453	1.4586	3.27907	3.22706	0.0441926	0	11.5943	0	0	89.301	84.3482	91.7448	0.0270361	0.349508	0.428064	0.0745752	2.19421	1.49751
Zm00001d053349										14.6661	1.11469	3.3117	0.30872	0	0	0.233471	0	0	9.53715	13.6648	14.6145	0.132113	0.35809	0.444691	1.68555	0.595344	0.57425
Zm00001d016448	GRMZM2G178641							LOC_Os02g14500.1	expressed protein	3.17575	0	0	1.63635	0	0	0.495652	0.0330145	0	2.07606	0.118068	1.87771	0.336986	0.552743	0.85432	0.713674	0.194377	0.717812
Zm00001d049499	GRMZM2G075101				AT5G17620.1			LOC_Os01g64920.1	nuclear matrix protein 1, putative, expressed	32.8421	21.2376	21.2108	26.4434	25.0919	22.226	20.3389	22.485	31.1101	35.3212	34.8068	28.7609	31.8264	33.569	30.7948	30.0665	24.8504	28.4859
Zm00001d030028	GRMZM2G001930	myc7	myc transcription factor7	'RNA.regulation of transcription.bHLH,Basic Helix-Loop-Helix family'	AT1G32640.1	ATMYC2,JAI1,JIN1,MYC2,RD22BP1,ZBF1	Basic helix-loop-helix (bHLH) DNA-binding family protein	LOC_Os10g42430.1	transcription factor MYC7E, putative, expressed	20.5679	16.2799	16.9232	18.6166	15.0218	15.0186	16.5214	15.5733	15.3521	33.4066	22.7551	21.6832	16.7307	15.1659	11.893	16.6534	18.8911	11.6395
Zm00001d019701	GRMZM2G072868			'signalling.receptor kinases.leucine rich repeat III'	AT4G37250.1		Leucine-rich repeat protein kinase family protein	LOC_Os01g33090.1	expressed protein	3.79114	1.36494	0.950473	1.37657	2.02982	1.08759	2.41716	1.18829	3.86278	4.55647	1.3174	1.2309	2.06617	2.42156	1.05688	1.31139	1.10414	0.826614
Zm00001d016811	GRMZM2G119517			'amino acid metabolism.misc'	AT1G76990.1	ACR3	ACT domain repeat 3	LOC_Os02g34990.1	ACT domain containing protein, putative, expressed	5.22389	2.14743	2.35318	2.98293	1.94457	1.41754	1.56452	2.15553	2.05147	7.28803	5.1581	2.52644	1.96321	2.30857	1.56937	3.36451	2.78562	2.74321
Zm00001d006816	GRMZM5G849499							LOC_Os01g23870.1	expressed protein	3.03941	0.239059	0.0342242	0.842054	0.0324154	0	0.77583	0	0.0745105	3.06339	3.82109	1.72504	1.13554	0.854541	0.352749	1.32389	1.79105	0.342343
Zm00001d018088	GRMZM2G578314				AT5G65160.1		tetratricopeptide repeat (TPR)-containing protein	LOC_Os02g51730.1	dnaJ homolog subfamily C member 7, putative, expressed	1.66469	0.581574	0.186224	0.212187	0.0274345	0	0.446654	0.106358	0.12764	3.09271	2.00378	2.66513	0.014352	0.0466252	0.0106555	0.163704	0.066959	0.328016
Zm00001d005551										2.29961	0	0	0.425718	0	0	0.329167	0	0	1.29753	1.13925	1.88973	3.02547	1.54425	3.62543	1.62911	0	0.83587
Zm00001d012555	GRMZM2G475994				AT5G06990.1		Protein of unknown function, DUF617	LOC_Os01g59200.1	DUF617 domain containing protein, expressed	1.00634	0.0386087	0.0391155	0.161168	0	0.0390119	0.257402	0	0	0.388452	0.511933	0.482946	0.0768425	0.0735555	0.285654	0.0831746	0.083574	0.210304
Zm00001d034815	GRMZM2G150386							LOC_Os02g44930.1	HMG1/2, putative, expressed	1.12274	0.0332531	0.0674265	0.379256	0	0.0336601	0.254875	0	0	0.424916	0.442026	0.467726	0.253138	0.570388	0.413376	0.352409	0.143609	0.460062
Zm00001d017941										16.9121	4.74777	7.29864	3.98331	0.588205	2.00441	10.7792	7.46708	10.1238	14.077	9.39371	6.52897	1.78539	0.826862	0.533798	2.01132	6.2587	2.84578
Zm00001d035329										1.86388	0	0	0.683106	0.0244167	0	0.54706	0	0	1.83747	2.58446	1.37347	0.567195	1.16863	1.02847	0.903631	1.13329	0.396554
Zm00001d034493	GRMZM2G166931			'Co-factor and vitamine metabolism.riboflavin'	AT5G23330.1		Nucleotidylyl transferase superfamily protein	LOC_Os03g58710.2	riboflavin biosynthesis protein-related, putative, expressed	7.02037	6.07775	5.68468	5.4248	4.79014	4.46982	6.35847	5.45396	5.13484	7.32918	6.57637	5.31222	5.9999	5.78812	5.30018	5.78651	4.73358	4.70294
Zm00001d011506	GRMZM2G114538			'stress.abiotic.cold'	AT4G01200.1		Calcium-dependent lipid-binding (CaLB domain) family protein	LOC_Os01g47040.1	C2 domain containing protein, putative, expressed	1.55777	0.190948	0.100611	0.563097	0	0.0555015	0.214215	0.144239	0	1.03515	0.913155	0.682632	1.41961	0.981232	1.2615	1.40846	0.991394	0.29997
Zm00001d033389	GRMZM2G118172				AT4G37710.1		VQ motif-containing protein	LOC_Os03g47280.1	VQ domain containing protein, putative, expressed	2.3527	0	0	0	0	0	0	0	0	29.9445	0	0.930095	0	0	0	0	0	0
Zm00001d019422	GRMZM2G104231				AT1G14590.1		Nucleotide-diphospho-sugar transferase family protein	LOC_Os07g19444.1	regulatory protein, putative, expressed	8.43325	1.63811	1.63286	2.22361	0.410855	2.00617	3.62658	3.50949	3.68285	4.86128	4.16592	4.40801	0.145991	0.334491	0.441045	0.984516	1.9891	1.89521
Zm00001d029855	GRMZM2G079470	gras33	GRAS-transcription factor 33	'RNA.regulation of transcription.GRAS transcription factor family'	AT4G00150.1	ATHAM3,HAM3	GRAS family transcription factor	LOC_Os10g40390.1	scarecrow, putative, expressed	38.4415	16.6346	27.5831	27.6069	9.42631	12.9631	22.883	16.0922	17.6105	34.2503	21.1558	29.3398	10.4198	14.9447	10.1982	21.8001	19.1117	15.8631
Zm00001d023444										3.03914	0.0819195	0	0.682595	0	0	1.56704	0	0	1.34651	0.19424	2.40445	0.202003	0.240415	0.829812	0.418163	0	0.887553
Zm00001d034529	GRMZM2G170489							LOC_Os03g59225.1	expressed protein	28.3608	20.8365	19.9747	20.015	15.9941	16.5669	20.9123	15.2753	21.2911	25.2215	21.8839	22.5315	15.6779	18.5576	18.3348	18.7569	15.1066	19.1676
Zm00001d036835	GRMZM2G171078			'misc.peroxidases'	AT5G05340.1		Peroxidase superfamily protein	LOC_Os11g02130.1	peroxidase precursor, putative, expressed	19.0061	2.59481	5.52969	3.91826	3.42131	3.45757	7.04054	8.90154	14.2317	4.02968	2.21128	3.31461	0.649478	1.5924	1.74545	3.41967	3.92131	4.32907
Zm00001d036062										1.08747	0	0	0.0862375	0	0	0.97412	0	0	0.888479	0	0.38797	0.473371	0.241536	0.964875	0.167961	0.636865	1.18043
Zm00001d003148	GRMZM2G457697				AT5G10810.1	ATER,ER	enhancer of rudimentary protein, putative	LOC_Os04g42134.1	enhancer of rudimentary protein, putative, expressed	63.5104	24.3037	25.305	21.0349	10.6619	10.1857	20.2709	10.1246	15.0635	62.931	53.4738	61.5965	22.9004	19.1222	22.2216	21.9263	16.9266	20.6573
Zm00001d021993	GRMZM2G089630			'transport.NDP-sugars at the ER'	AT4G09810.1		Nucleotide-sugar transporter family protein	LOC_Os05g12490.1	transporter-related, putative, expressed	7.78393	4.10429	4.20237	5.27416	4.32318	5.20563	5.32881	4.05649	5.37539	7.24887	6.22088	6.09943	3.97101	5.59519	5.82776	4.82884	5.75992	5.57127
Zm00001d007418	GRMZM2G166674				AT5G13890.1		Family of unknown function (DUF716)	LOC_Os11g32950.1	expressed protein	2.72799	0.848831	1.42241	1.53039	0.807726	1.10609	0.691996	0.932743	0.760339	2.32996	1.51758	1.20173	1.29265	2.14674	1.1157	0.86843	1.28791	0.972085
Zm00001d018617	GRMZM2G177104	ga2ox12	gibberellin 2-oxidase12	'hormone metabolism.gibberelin.synthesis-degradation'	AT4G21200.1	ATGA2OX8,GA2OX8	gibberellin 2-oxidase 8	LOC_Os07g01340.1	gibberellin 2-beta-dioxygenase 7, putative, expressed	4.15806	0.45267	0.490405	0	0.0230661	0	0	0.0356382	0	0.156938	0.0572525	0.15453	0	0	0.02537	0	0	0
Zm00001d042618	GRMZM2G110153	zmm16	Zea mays MADS16	'RNA.regulation of transcription.MADS box transcription factor family'	AT5G20240.1	PI	K-box region and MADS-box transcription factor family protein	LOC_Os01g66030.1	OsMADS2 - MADS-box family gene with MIKCc type-box, expressed	3.26109	0.983031	2.39419	2.12949	1.45944	2.91004	2.70549	1.06956	3.01708	1.65318	2.71545	1.47368	1.29111	1.37909	1.80628	1.6018	1.07411	1.5807
Zm00001d046574	GRMZM2G324248				AT5G35090.1			LOC_Os06g43810.1	expressed protein	70.0524	9.65703	19.8054	13.7512	9.14214	3.51497	10.7551	15.2944	9.02656	47.2236	16.6698	35.6782	27.0446	21.6239	7.7101	15.7015	6.86699	4.9543
Zm00001d049771										6.76523	0	0.0390606	2.71222	0	0	3.38649	0.0070882	0	3.6728	2.07976	4.62244	4.04496	3.31013	4.65134	4.68286	2.51764	4.97348
Zm00001d020555	GRMZM2G174099			'development.unspecified'	AT4G30420.1		nodulin MtN21 /EamA-like transporter family protein	LOC_Os09g25770.1	auxin-induced protein 5NG4, putative, expressed	7.50824	0.6732	0.717198	0.802378	0.462108	0.226104	0.550252	0.496362	0.471178	6.96542	4.77176	5.37372	0.241485	0.748683	0.315127	0.841878	0.861993	0.822815
Zm00001d003041	GRMZM2G082670				AT5G44060.1			LOC_Os04g43310.1	expressed protein	6.54566	2.02873	1.52314	4.70167	2.2366	2.69502	1.51638	2.75216	2.19649	5.57992	2.76228	1.34452	3.07004	2.58313	0.533192	1.73399	3.10147	1.61689
Zm00001d034462										3.3598	1.81852	1.75995	2.06623	1.04689	0.817448	2.61346	1.05002	1.26322	1.92426	1.92395	3.51109	3.00981	2.31718	2.82903	2.25719	1.01357	1.72498
Zm00001d002364	GRMZM2G068967	ereb97	AP2-EREBP-transcription factor 97	'hormone metabolism.ethylene.signal transduction'	AT3G20310.1	ATERF-7,ATERF7,ERF7	ethylene response factor 7	LOC_Os04g52090.1	AP2 domain containing protein, expressed	6.90573	0.430495	1.41278	0.0536835	0.0906934	0.103258	0	0.0778055	0.213641	10.646	0	2.27845	0	0	0	0.0536125	0	0
Zm00001d020961	AC234526.1_FG005			'secondary metabolism.flavonoids.dihydroflavonols'	AT2G33590.1		NAD(P)-binding Rossmann-fold superfamily protein	LOC_Os09g31502.1	dehydrogenase, putative, expressed	2.56034	0.0198765	0.126544	0.0417298	0.0191953	0.0199046	0.0193312	0.0147669	0	0.375765	0.571175	2.81972	0	0	0	0	0.0137725	0.042039
Zm00001d010791	GRMZM2G173710			'hormone metabolism.cytokinin.signal transduction'				LOC_Os01g54050.1	histidine-containing phosphotransfer protein, putative, expressed	2.58187	1.28984	0.890113	0.953576	1.24019	0.586056	1.08186	0.636332	0.537181	2.24793	0.724441	2.19811	0.8627	1.34318	1.02175	1.66605	0.45056	0.904026
Zm00001d020124	GRMZM2G373589				AT3G61660.1			LOC_Os01g46790.1	expressed protein	7.22104	0	0	0.200396	0	0	0.164676	0	0	5.62204	4.27811	1.93839	0	0	0	0	1.10235	0.167256
Zm00001d020951	GRMZM2G104299			'RNA.regulation of transcription.putative transcription regulator'	AT2G33620.1		AT hook motif DNA-binding family protein	LOC_Os09g31470.1	AT hook motif domain containing protein, expressed	2.61965	0.340852	0.12695	0.24542	0.081446	0.0740438	0.314231	0.0141917	0.179724	1.2685	1.6865	1.0695	0.14416	0.0715037	0.274659	0.272065	0.49305	0.154562
Zm00001d042611	GRMZM2G368411	ga20ox3	gibberellin 20-oxidase3	'hormone metabolism.gibberelin.synthesis-degradation.GA20 oxidase'	AT4G25420.1	AT2301,ATGA20OX1,GA20OX1,GA5	2-oxoglutarate (2OG) and Fe(II)-dependent oxygenase superfamily protein	LOC_Os01g66100.1	gibberellin 20 oxidase 2, putative, expressed	21.6781	7.84043	17.5501	12.3163	4.66932	7.16693	17.3622	14.1054	10.937	23.5551	16.3982	16.7019	8.73813	5.54798	3.86137	13.9131	6.92955	5.4562
Zm00001d001774										6.74995	1.11332	1.22204	1.72299	0.449172	0.595363	0.538308	0.962615	0.969386	16.6516	0.460522	3.63862	0.2345	0.421241	0.148314	0.335448	0.873728	0.446441
Zm00001d048137										60.4649	21.5856	28.1306	22.2611	10.6535	12.1306	45.5913	20.1885	38.8334	33.3139	28.7069	32.9137	14.4047	14.0279	13.0586	17.0876	21.3885	20.9651
Zm00001d031484	GRMZM2G172723			'PS.lightreaction.photosystem II.PSII polypeptide subunits'	AT1G76450.1		Photosystem II reaction center PsbP family protein	LOC_Os08g40160.1	thylakoid lumen protein, chloroplast precursor, putative, expressed	6.61508	1.54644	1.69382	1.35491	0.0422891	0.106131	2.67582	0.238615	0.274796	6.806	5.86494	7.16817	0.672098	1.35868	1.10249	1.07329	1.26692	2.43812
Zm00001d033862	GRMZM2G054361	acs6	1-aminocyclopropane-1-carboxylate synthase6	'hormone metabolism.ethylene.synthesis-degradation.1-aminocyclopropane-1-carboxylate synthase'	AT4G37770.1	ACS8	1-amino-cyclopropane-1-carboxylate synthase 8	LOC_Os03g51740.1	aminotransferase, classes I and II, domain containing protein, expressed	1.23481	0.273794	0.341672	0.232796	0.00940905	0.213844	0.642926	0.144184	0.353215	0.384402	0.583099	0.194394	0.0393577	0.0386584	0.00913495	0.0542945	0.208525	0.217012
Zm00001d021480										29.2651	11.6601	8.48954	12.3615	7.76433	9.6103	22.1567	10.0396	4.57266	20.4174	19.1782	22.0859	13.6557	14.3704	16.0682	16.0898	18.6166	16.6932
Zm00001d050565	GRMZM2G147123			'stress.abiotic.heat'	AT5G53150.1		DNAJ heat shock N-terminal domain-containing protein	LOC_Os02g30620.1	dnaJ domain containing protein, expressed	4.61447	2.88885	2.50846	2.77935	2.72481	2.11164	3.43661	2.46352	1.70456	4.16933	3.45684	3.99329	3.50793	3.74322	3.0845	4.66177	3.14103	3.75619
Zm00001d036246	GRMZM2G419542				AT4G01140.1		Protein of unknown function (DUF1191)	LOC_Os06g06430.1	expressed protein	2.79566	0.6176	0.17549	0	0	0.089824	0.268813	0.220807	0.803505	3.26214	1.83062	1.25075	0.0295734	0.0559625	0	0.064062	0	0.0666085
Zm00001d006517	GRMZM2G010941			'signalling.G-proteins'	AT4G27100.1		Ypt/Rab-GAP domain of gyp1p superfamily protein	LOC_Os07g34130.1	TBC domain containing protein, expressed	8.89557	5.55494	4.15853	3.70772	0.983513	0.980065	5.79298	1.25475	1.3599	7.82599	7.60945	8.09164	2.58372	2.39029	3.31607	3.51745	3.96631	4.50256
Zm00001d054012	GRMZM2G322348			'signalling.receptor kinases.leucine rich repeat XI'	AT3G47570.1		Leucine-rich repeat protein kinase family protein	LOC_Os01g05960.1	receptor kinase, putative, expressed	4.32331	2.58914	1.61749	1.6065	2.1736	1.67668	1.42405	0.939057	2.56844	4.81537	3.96733	3.56248	2.50325	1.97602	2.46954	1.92019	0.891366	1.66216
Zm00001d026271	GRMZM2G438202	ereb205	AP2-EREBP-transcription factor 205	'hormone metabolism.ethylene.signal transduction'	AT3G15210.1	ATERF-4,ATERF4,ERF4,RAP2.5	ethylene responsive element binding factor 4	LOC_Os04g52090.1	AP2 domain containing protein, expressed	24.5441	3.39653	6.94975	9.00486	2.46889	5.00941	2.30043	4.9798	8.1214	34.6317	4.62331	23.5593	0.885455	3.45668	1.26633	1.63936	2.13156	4.5141
Zm00001d029566	GRMZM2G043141				AT1G13970.1		Protein of unknown function (DUF1336)	LOC_Os12g38850.1	DUF1336 domain containing protein, expressed	1.50182	0.124013	0.0479477	0.446513	0.0719853	0.063832	0.84423	0.0434388	0.209863	5.45102	1.23338	0.969856	0.315549	0.210403	0.143143	0.20919	0.66705	0.239059
Zm00001d004531										4.36991	0	0	0.293002	0	0	0.268956	0	0	1.3797	1.40633	1.63868	0.237659	0.430559	0.44513	0.297664	0.152293	0.508618
Zm00001d034629	GRMZM5G862109	ts6	tasselseed6	'RNA.regulation of transcription.AP2/EREBP, APETALA2/Ethylene-responsive element binding protein family'	AT4G36920.1	AP2,FL1,FLO2	Integrase-type DNA-binding superfamily protein	LOC_Os03g60430.2	AP2 domain containing protein, expressed	41.0399	24.0688	22.1578	14.366	12.982	16.322	31.774	15.8151	19.7975	24.1811	29.5125	24.7335	13.7661	11.8131	12.3423	16.5002	17.4499	20.2804
Zm00001d017593										7.20894	3.05859	3.2627	4.23023	3.59391	2.81026	5.10654	2.32135	1.83818	5.43509	5.42863	5.01811	5.36379	4.0069	4.21033	4.75671	2.81996	3.66662
Zm00001d013100	GRMZM2G124243				AT5G06560.1		Protein of unknown function, DUF593	LOC_Os03g57530.1	DUF593 domain containing protein, expressed	83.4445	42.2313	58.514	40.9221	21.5079	32.6258	67.5469	46.0652	48.9558	72.2951	75.1446	61.1168	19.6945	23.644	15.9737	25.5053	40.6322	32.8971
Zm00001d037387	GRMZM2G333923				AT3G02430.1		Protein of unknown function (DUF679)	LOC_Os01g28089.1	expressed protein	1.18941	0.0734215	0.203197	0.0349969	0.027673	0	0.0325049	0.050895	0.112393	0	0.070971	0.183115	0.057412	0	0.0314913	0.290631	0.110301	0.0656335
Zm00001d047000	GRMZM2G017685							LOC_Os06g46140.1	expressed protein	10.256	0.701835	0	4.20212	0	1.23433	7.13811	1.61465	3.3152	13.3436	20.0527	8.31197	0.491862	3.64683	0.52419	6.15512	3.90547	8.39884
Zm00001d041759	GRMZM2G084606			'signalling.G-proteins'	AT3G54190.1		Transducin/WD40 repeat-like superfamily protein	LOC_Os12g31440.1	expressed protein	30.227	20.3713	22.7487	24.1107	19.3949	19.4734	25.2263	18.1713	15.9449	26.7671	27.4948	30.3295	25.5398	24.3673	27.5915	24.4698	21.9275	25.3236
Zm00001d020977	GRMZM2G038931				AT4G31330.1		Protein of unknown function, DUF599	LOC_Os09g32100.1	expressed protein	3.02608	0.879587	0.986007	0.668837	0.407925	0.295897	1.10223	1.09001	0.651584	2.62663	5.53768	2.00488	0.364623	0.676745	0.504116	1.66583	1.78754	0.76975
Zm00001d007963	GRMZM2G473021									3.47097	0	0	1.1684	0	0	1.16172	0	0	0.95916	0	3.71864	2.03096	0.399174	1.70828	2.00678	0	2.8172
Zm00001d000730										1.64448	1.47e-56	0.136409	1.18e-25	2.18e-85	0.252802	0.66608	2.06e-57	1.04e-26	3.3e-77	0.325212	3.41e-63	3.84e-40	0.229213	0.60364	2.87e-39	0.270188	0.214881
Zm00001d013422	GRMZM2G554962				AT5G40830.1		S-adenosyl-L-methionine-dependent methyltransferases superfamily protein	LOC_Os04g36710.1	methyltransferase domain containing protein, expressed	2.22987	0.059101	0.17819	0.0620405	0	0	0.116544	0.0447352	0.0417662	2.37235	0.713015	1.01581	0	0	0.0368677	0	0	0.083344
Zm00001d022218	GRMZM2G568947			'protein.synthesis.ribosomal protein.eukaryotic.40S subunit.S9'	AT5G39850.1		Ribosomal protein S4	LOC_Os03g05980.1	40S ribosomal protein S9-2, putative, expressed	1.10438	0	0	0.111018	0	0	0	0	0	0.619448	1.07001	0.533329	0.88066	0.879128	0.703993	0.388761	0.271463	0.069209
Zm00001d033590	GRMZM2G079850			'protein.synthesis.ribosomal protein.prokaryotic.unknown organellar.50S subunit.L18'	AT5G27820.1		Ribosomal L18p/L5e family protein	LOC_Os03g48840.1	ribosomal L18p/L5e family protein, putative, expressed	25.4186	16.9124	20.2685	17.4398	9.69294	14.0027	23.662	13.3496	11.2904	24.107	17.56	15.3997	17.3392	18.6641	19.5949	22.0125	13.2215	19.0618
Zm00001d007280	GRMZM2G137546	zar3	Zea mays ARGOS homolog3					LOC_Os11g14190.1	ARGOS, putative, expressed	80.62	18.0748	38.221	32.5596	11.7247	11.283	37.8629	17.0028	24.6742	113.168	27.5442	40.3993	33.8088	22.9587	8.8498	48.9072	18.3813	8.99793
Zm00001d031092	GRMZM5G853836	ca2p5	CCAAT-HAP2-transcription factor 25	'RNA.regulation of transcription.CCAAT box binding factor family, HAP2'	AT3G05690.1	ATHAP2B,HAP2B,NF-YA2,UNE8	nuclear factor Y, subunit A2	LOC_Os12g42400.1	nuclear transcription factor Y subunit, putative, expressed	17.9204	10.358	10.9269	10.6447	6.89802	7.63091	17.2186	9.64367	9.54944	10.7521	11.2188	11.878	6.04954	7.67019	5.69733	7.51475	10.9852	8.58867
Zm00001d034068	GRMZM2G098892			'misc.UDP glucosyl and glucoronyl transferases'	AT3G02100.1		UDP-Glycosyltransferase superfamily protein	LOC_Os03g55040.1	UDP-glucoronosyl and UDP-glucosyl transferase domain containing protein, expressed	3.1162	0.308574	0.193638	0	0	0	0	0	0	1.88502	1.1533	1.42876	0	0	0	0	0	0
Zm00001d028043	GRMZM2G411084			'cell.organisation'	AT1G47200.1	WPP2	WPP domain protein 2	LOC_Os03g11060.1	MFP1 attachment factor 1, putative, expressed	24.5163	0.158626	6.64022	12.5209	3.23133	2.23915	3.64409	3.97407	3.24671	19.7219	4.11909	7.24118	15.5032	36.6157	4.91758	6.26562	7.21823	6.3063
Zm00001d037650	GRMZM2G002656			'stress.biotic'	AT3G46730.1		NB-ARC domain-containing disease resistance protein	LOC_Os08g07340.1	mla1, putative, expressed	11.6571	1.63715	0.868915	2.98048	0.185836	0.230742	2.94564	0.17482	0.118458	9.95126	12.8504	12.0735	1.36312	3.01711	3.39418	3.11197	7.45195	7.19899
Zm00001d009247	GRMZM2G077259			'signalling.misc'	AT4G15800.1	RALFL33	ralf-like 33	LOC_Os01g25560.1	RALFL7 - Rapid ALkalinization Factor RALF family protein precursor, expressed	13.6451	4.73658	6.69236	6.43358	2.1187	1.75518	12.2436	2.77831	10.3815	6.97257	14.6304	8.92591	4.48344	1.6242	1.47589	1.70649	2.8843	2.88679
Zm00001d006779										18.2474	2.36322	6.09563	1.72978	0.911619	11.5526	4.31893	11.7027	1.98842	4.48062	2.08681	5.88199	12.1856	1.51284	0.954324	5.07038	1.14024	6.84112
Zm00001d032993	GRMZM2G093708							LOC_Os10g26670.1	expressed protein	1.18675	0	0	0.0557335	0	0.107967	0	0	0	0.821806	0.412954	0.613877	0	0	0	0	0	0
Zm00001d022945										1.60359	0	0	0	0	0	0	0	0	0	0	2.06094	0	0	0	0	0	0
Zm00001d047930										7.68177	0	0.0520275	0.846994	0	0	0.811475	0.0827757	0	6.94784	0.064476	14.3003	1.47049	0.208398	1.5498	2.49242	0	2.23539
Zm00001d014102	GRMZM2G347174				AT1G02260.1		Divalent ion symporter	LOC_Os03g05390.1	Citrate transporter protein, putative, expressed	1.29799	0.0680081	0.0542625	0.519705	0.118567	0.00848095	0.0275611	0.0387904	0.113504	2.35921	0.09127	0.841074	0.273501	0.523593	1.01943	0.465465	0	0.0916127
Zm00001d011930	GRMZM2G002304			'misc.nitrilases, *nitrile lyases, berberine bridge enzymes, reticuline oxidases, troponine reductases'	AT5G06060.1		NAD(P)-binding Rossmann-fold superfamily protein	LOC_Os11g43360.1	tropinone reductase 2, putative, expressed	1.2647	0	0.285768	0.229005	0.0181363	0.157368	0.0880143	0.0500408	0.0247016	0.199467	0.150018	0.256093	0.0946205	0.190444	0.0651109	0.0968668	0.0959172	0.0434884
Zm00001d047883	GRMZM2G031447			'Biodegradation of Xenobiotics'	AT5G16080.1	AtCXE17,CXE17	carboxyesterase 17	LOC_Os03g15270.1	gibberellin receptor GID1L2, putative, expressed	2.32407	0.247171	0.689934	0.376233	0.0550275	0.203221	0.217895	0.202926	0.243618	4.98196	1.09124	2.22369	0.177322	0.333448	0.0658407	0.591403	0.097477	0.325062
Zm00001d048451	GRMZM2G171994			'transport.misc'	AT5G66520.1		Tetratricopeptide repeat (TPR)-like superfamily protein	LOC_Os02g34700.1	expressed protein	10.9808	2.26528	2.48719	2.24535	0.7605	0.324692	1.06475	0.731534	0.568666	10.0515	8.97218	7.82768	2.72145	2.6349	1.08835	2.56388	2.44857	1.19636
Zm00001d045160	GRMZM2G007683			'redox.misc'	AT1G31170.4	ATSRX,SRX	sulfiredoxin	LOC_Os06g07760.1	sulfiredoxin-1, putative, expressed	35.289	22.2073	23.8068	23.3263	15.2452	16.0612	23.4549	14.301	21.0933	34.0688	39.5368	32.9693	15.7483	18.9651	15.7403	22.4839	23.1081	21.1707
Zm00001d009426	GRMZM2G152436							LOC_Os05g46490.1	mov34 family protein, putative, expressed	16.3563	8.98599	7.40975	6.0763	5.31878	6.82104	12.8866	6.39073	6.75904	10.0323	8.84736	11.0827	6.2692	6.14481	7.9824	7.21775	9.74537	9.59381
Zm00001d044618	GRMZM2G467123			'development.unspecified'	AT5G45275.1		Major facilitator superfamily protein	LOC_Os11g01590.1	nodulin, putative, expressed	1.11155	0.222754	0.576063	0.407054	0.0339195	0.131385	0.451358	0.164018	0.594156	0.604005	0.190982	2.31663	0.131783	0.125527	0.213572	0.257491	2.71327	0.488013
Zm00001d017618	GRMZM2G024948	abi16	ABI3-VP1-transcription factor 16	'RNA.regulation of transcription.ABI3/VP1-related B3-domain-containing transcription factor family'	AT2G46870.1	NGA1	AP2/B3-like transcriptional factor family protein	LOC_Os02g45850.1	B3 DNA binding domain containing protein, expressed	1.082	0.536879	0.339466	0.234493	0.192298	0.170566	0.630924	0.523429	0.370359	0.814389	0.385931	0.464122	0.280832	0.200555	0.127829	0.184906	0.22156	0.285044
Zm00001d014562	GRMZM2G476538			'hormone metabolism.auxin.synthesis-degradation'	AT1G44350.1	ILL6	IAA-leucine resistant (ILR)-like gene 6	LOC_Os06g47620.1	peptidase, putative, expressed	24.9188	6.34227	15.0279	13.3119	9.43661	5.62971	13.759	12.5345	5.78798	29.1221	16.7831	22.5673	8.87459	10.73	4.65817	8.36932	10.5723	6.19738
Zm00001d034526	GRMZM2G046267	umc2242						LOC_Os03g59180.1	expressed protein	2.48093	0.406647	0.706053	0.602079	0.422806	0.759641	1.08648	0.440299	0.23759	2.60047	2.47336	2.90105	0.281268	0.348334	0.286465	0.717527	0.483174	1.25379
Zm00001d031878	AC186231.4_FG002							LOC_Os05g13830.1	TsetseEP precursor, putative, expressed	16.2974	4.30657	4.80943	5.26791	0.027993	0.207947	7.78848	0.288378	0.566274	13.881	132.356	8.8405	3.68478	3.2878	4.74847	2.87238	5.17659	7.31818
Zm00001d018065	GRMZM2G017355	mterf18	mTERF domain protein7b	'RNA.regulation of transcription.unclassified'	AT5G07900.1		Mitochondrial transcription termination factor family protein	LOC_Os02g51450.1	mTERF family protein, expressed	5.36068	2.17909	2.52922	3.16619	1.52945	1.00815	2.54356	1.50707	0.799267	3.18828	1.61712	3.4813	2.96493	2.66275	1.47593	2.04946	1.95546	1.33339
Zm00001d026549	GRMZM5G814035			'misc.acyl transferases'	AT1G78690.1		Phospholipid/glycerol acyltransferase family protein			26.6695	10.2016	16.2895	19.615	14.6107	13.8688	17.2431	14.0029	11.4627	27.9023	15.4659	17.7594	15.8127	24.0479	16.4626	13.7861	16.862	18.3096
Zm00001d033700	GRMZM5G842877									2.34922	0	0	0	0	0	0	0	0	0	0	0	0	0	0	0	0	1.42928
Zm00001d024164	GRMZM2G368486				AT1G11390.1		Protein kinase superfamily protein	LOC_Os04g56510.1	ABC1 family domain containing protein, putative, expressed	3.85779	0.217958	0.0550925	2.0423	0.05188	0	1.12817	0	0	2.67896	2.59712	3.58464	3.20139	2.04074	1.93341	2.61553	2.73899	1.71737
Zm00001d020280	GRMZM2G176721			'transport.misc'	AT5G10190.1		Major facilitator superfamily protein	LOC_Os09g20490.1	transporter, putative, expressed	5.82209	0.228179	0.578696	0.836534	0.330612	0.170448	0.328547	0.0993209	0.208391	3.1461	1.09819	2.16172	0.627521	0.668983	0.669042	0.800629	0.843302	0.608967
Zm00001d039464	GRMZM2G168704				AT5G56880.1			LOC_Os01g09870.1	expressed protein	1.01887	0	0.279265	0.687636	0.0763455	0	0.097661	0.0730355	0	0.440103	0.094624	1.00022	0	0.0927265	0.337707	0	0.104468	0
Zm00001d042541	GRMZM2G156861	lox1	lipoxygenase1	'hormone metabolism.jasmonate.synthesis-degradation.lipoxygenase'	AT1G55020.1	ATLOX1,LOX1	lipoxygenase 1	LOC_Os03g52860.1	lipoxygenase, putative, expressed	110.522	46.969	28.9925	66.7155	9.38703	20.087	76.311	51.6639	97.132	422.347	34.0281	325.228	9.96989	17.4586	21.1271	23.5219	71.5744	70.6275
Zm00001d003015	GRMZM2G118345	pal6	phenylalanine ammonia lyase6	'secondary metabolism.phenylpropanoids.lignin biosynthesis.PAL'	AT2G37040.1	ATPAL1,PAL1	PHE ammonia lyase 1	LOC_Os04g43800.1	phenylalanine ammonia-lyase, putative, expressed	5.66275	0.263321	0.098429	2.11405	0.758201	0.421117	3.08678	0.372254	0.328531	1.17813	0.0173726	1.08471	1.15539	0.889899	1.46088	1.12185	0.271421	2.66636
Zm00001d041709	GRMZM2G155998				AT5G18980.1		ARM repeat superfamily protein	LOC_Os12g34360.1	expressed protein	1.53019	0.17761	0.1631	0.317306	0.0744801	0.163086	0.278789	0.37859	0.369966	0.988064	0.535228	0.72458	0.0151007	0.0539804	0.0477192	0.133831	0.320613	0.349136
Zm00001d045775										3.63376	0	0	0	0	0	3.03851	0	0	0	0.70644	0	3.44448	0	1.27876	0	0.985505	1.39783
Zm00001d002263										6.14837	0.343015	0	2.26593	0.060588	0	2.72357	0	0.128988	6.25827	5.00026	4.53059	3.63999	4.79353	4.02251	4.11569	3.57351	1.9462
Zm00001d052394										2.16688	0.625364	0.54911	0.625029	0.81353	0.744523	1.47731	0.732865	0.628537	0.971163	1.67427	1.17324	0.692836	0.800399	0.581035	0.62818	0.846714	0.928762
Zm00001d038252	GRMZM2G020859	kch2	potassium channel2	'transport.potassium'	AT4G22200.1	AKT2,AKT2/3,AKT3,KT2/3	potassium transport 2/3	LOC_Os05g35410.1	potassium channel AKT2/3, putative, expressed	1.17013	0.375609	0.280504	0.212612	0.0240613	0.23633	0.289524	0.148614	0.283635	0.544806	0.387182	0.853292	0.111051	0.187874	0.239106	0.175759	0.332029	0.387275
Zm00001d052183	GRMZM2G075044				AT4G24610.2			LOC_Os02g52280.1	expressed protein	1.46696	0	0	0.478839	0	0	0.886559	0	0	0.587392	0.701329	0.728629	2.11613	1.78338	1.74967	1.43463	0.448412	0.585838
Zm00001d015423	GRMZM2G098857				AT5G58740.1		HSP20-like chaperones superfamily protein	LOC_Os01g47770.1	CS domain containing protein, putative, expressed	28.9792	18.4488	20.6641	22.8463	20.4243	20.8735	25.0651	16.0942	18.6918	27.2873	25.9047	26.7528	26.9535	20.6986	24.7302	23.3822	18.1101	22.1623
Zm00001d005910	GRMZM2G026095				AT3G48700.1	ATCXE13,CXE13	carboxyesterase 13	LOC_Os09g28750.1	gibberellin receptor GID1L2, putative, expressed	18.5829	3.71365	4.25581	1.08839	0.266895	0.108982	2.30265	0.14334	3.13892	8.79431	6.96034	6.09044	0.989733	0.718727	0.75939	0.929195	1.42603	0.376098
Zm00001d016312										3.27942	0.95437	0	0	0	0	0	0	0	1.53507	5.5871	3.63627	0	0	0	0.841495	0	0
Zm00001d045063	GRMZM5G866027			'misc.cytochrome P450'	AT2G46960.1	CYP709B1	cytochrome P450, family 709, subfamily B, polypeptide 1	LOC_Os06g09220.1	cytochrome P450 72A1, putative, expressed	1.77729	0.142203	0.22577	0.531023	0.16996	0.0613023	0.556715	0.0270587	0.169019	2.11802	0.769459	1.58685	0.296231	0.748158	0.567095	0.0795403	0.416421	1.09578
Zm00001d033171	GRMZM2G074193				AT5G38900.1		Thioredoxin superfamily protein			8.3302	2.67252	2.49583	1.54039	1.82221	2.03966	3.22024	0.95111	1.42319	5.2322	4.98196	6.56956	1.77748	1.68153	2.98192	2.22675	1.54028	2.26752
Zm00001d029693										1.66889	0	0.0456372	0.420528	0	0	0.170538	0.0340275	0.0464511	1.09788	0.89049	1.01377	2.26239	1.54134	1.90865	0.874155	0.735695	0.581757
Zm00001d025557										41.7985	3.20287	3.75906	2.60649	1.6385	2.73987	3.4783	2.5176	2.58219	3.51938	4.29887	2.54461	2.83158	66.7711	3.19772	2.2109	3.94695	3.11435
Zm00001d037554	GRMZM2G159570			'TCA / org. transformation.TCA.pyruvate DH.E3'	AT3G17240.1	mtLPD2	lipoamide dehydrogenase 2	LOC_Os01g22520.1	dihydrolipoyl dehydrogenase 1, mitochondrial precursor, putative, expressed	1.10761	0	0	0.258806	0	0	0.208418	0	0	0.386477	0.476538	0.577137	0.1967	0.59913	0.428096	0.24006	0.29058	0.472605
Zm00001d029444	GRMZM2G095411				AT1G02820.1		Late embryogenesis abundant 3 (LEA3) family protein	LOC_Os02g35650.1	late embryogenesis abundant protein, putative, expressed	78.4815	18.5764	21.0881	18.1563	7.1429	0	14.4137	3.8186	12.938	62.4359	20.6611	32.212	0	0	6.3105	10.7354	5.49095	19.0544
Zm00001d008799	GRMZM2G096904				AT3G11760.1			LOC_Os01g09770.1	expressed protein	2.71143	1.37635	2.10475	1.42983	0.621316	2.35912	2.06356	1.9082	1.4642	2.67885	2.66668	2.73697	0.294934	0.614247	0.324169	0.868216	1.40253	1.70577
Zm00001d033156	GRMZM2G153887							LOC_Os10g21860.1	expressed protein	12.4927	2.8919	0.388208	3.25901	2.23786	1.15634	7.53775	0.0464598	4.78204	3.48759	3.75481	10.5983	0.507681	1.64343	3.37152	0.467154	0.632726	0.82462
Zm00001d006626	GRMZM2G099239			'RNA.regulation of transcription.putative transcription regulator'	AT2G41870.1		Remorin family protein	LOC_Os07g38170.1	remorin, putative, expressed	71.96	25.8215	21.1519	8.68815	12.845	24.6104	16.5099	7.51387	14.6623	168.037	101.064	70.1616	3.70282	5.9404	8.12398	2.10458	5.81965	3.19792
Zm00001d049946	AC185305.3_FG003									1.34371	0.43047	0	0	0	0	0.400203	0.6247	0.351883	0	0	0	0	0	0	0	2.35579	0.650625
Zm00001d030833	GRMZM2G139328				AT2G14850.1			LOC_Os12g39090.1	expressed protein	4.86932	3.31933	2.88185	2.63979	2.36497	2.40424	2.95965	2.35064	1.96975	3.56402	3.74727	2.27469	2.5819	2.70934	1.74866	2.08488	2.57776	2.36386
Zm00001d020705	GRMZM2G045431	bhlh150	bHLH-transcription factor 150	'RNA.regulation of transcription.bHLH,Basic Helix-Loop-Helix family'	AT5G67060.1	HEC1	basic helix-loop-helix (bHLH) DNA-binding superfamily protein	LOC_Os09g28210.1	bHelix-loop-helix transcription factor, putative, expressed	1.013	0.138146	0.217129	0	0	0	0.082867	0	0	0.635826	0.227035	0.10045	0	0	0	0	0	0
Zm00001d045568	GRMZM2G367650			'hormone metabolism.brassinosteroid.induced-regulated-responsive-activated'	AT3G61460.1	BRH1	brassinosteroid-responsive RING-H2	LOC_Os02g45710.1	zinc finger, C3HC4 type domain containing protein, expressed	37.3496	1.36042	14.5171	12.6483	2.20173	8.32601	0.983228	12.4378	4.49048	31.0413	21.5124	8.88944	1.44515	6.01091	1.75575	3.34428	10.3292	6.29978
Zm00001d023571	GRMZM2G132286			'RNA.RNA binding'	AT1G32790.2	CID11	CTC-interacting domain 11	LOC_Os08g02330.1	RNA recognition motif containing protein, putative, expressed	1.05426	0	0	0.318092	0	0	0.621825	0	0	0.383112	0.755926	0.076208	0.170317	0	0.0993072	0.430081	0.611012	0.266672
Zm00001d018629	GRMZM2G420743			'stress.biotic'	AT5G42510.1		Disease resistance-responsive (dirigent-like protein) family protein	LOC_Os08g28790.1	dirigent, putative, expressed	75.9588	21.3183	17.329	22.2997	5.50241	6.33787	29.8647	12.7569	19.4361	99.6698	78.0693	79.474	3.30125	7.62603	4.73339	10.9722	22.5833	20.2536
Zm00001d033635	GRMZM2G036640			'nucleotide metabolism.deoxynucleotide metabolism.cytosine deaminase'	AT1G48175.1	emb2191	Cytidine/deoxycytidylate deaminase family protein	LOC_Os03g20570.1	tRNA-specific adenosine deaminase 2, putative, expressed	9.15844	5.61639	5.37553	5.98485	2.81132	1.95226	5.81008	2.62509	2.76421	7.2916	7.46286	8.72309	7.66764	6.43588	8.56602	7.7881	6.61285	6.92807
Zm00001d003144	GRMZM2G164036			'misc.misc2'	AT3G48280.1	CYP71A25	cytochrome P450, family 71, subfamily A, polypeptide 25	LOC_Os11g27730.1	cytochrome P450, putative, expressed	52.4232	8.97247	13.0019	17.4155	1.07383	1.82835	15.9883	4.46701	3.6109	63.8984	12.5192	58.8462	4.50934	3.97506	3.26817	14.4518	6.87653	8.2882
Zm00001d045876	GRMZM2G704151									2.34928	0	0	0.750257	0	0	0.88375	0	0	1.91325	0.715215	1.63943	0.275174	0.63866	1.0315	0.869933	0.44207	0.597082
Zm00001d032127	GRMZM2G155753			'protein.folding'	AT5G13410.1		FKBP-like peptidyl-prolyl cis-trans isomerase family protein	LOC_Os07g04160.1	peptidyl-prolyl cis-trans isomerase, FKBP-type, putative, expressed	14.56	6.75013	8.00698	6.90877	5.22541	6.13183	7.40313	5.10912	5.75699	9.22066	6.74367	14.4219	6.69888	5.17331	7.01438	6.68171	6.14219	6.66345
Zm00001d039524	GRMZM2G355572				AT5G12010.1			LOC_Os01g40070.1	expressed protein	8.73288	0.06616	2.86138	2.63598	0.265966	0.1794	0.704943	0.256377	0.124846	33.8148	0.12451	20.7235	0.127126	1.39363	0.359134	0.177289	0.0693915	0.226965
Zm00001d048147	GRMZM2G008638			'cell.vesicle transport'						26.0155	14.3882	10.2614	13.5955	9.02289	11.4932	23.0824	11.4081	9.91165	20.6776	21.5508	17.7517	13.5185	14.2463	18.6162	15.5633	19.4331	17.4635
Zm00001d011135	GRMZM2G088132			'transport.sugars'	AT3G01280.1	ATVDAC1,VDAC1	voltage dependent anion channel 1	LOC_Os05g45950.1	outer mitochondrial membrane porin, putative, expressed	1.2244	0.33233	0.128764	0.550032	0.300049	0.260524	0.0536455	0.0969455	0.039946	1.37234	1.50139	1.15804	0.474225	0.450298	0.96633	0.685851	0.27674	0.286035
Zm00001d013122										15.0837	12.1843	12.382	10.9223	10.0521	12.5606	14.4997	10.38	12.2316	11.8628	10.8951	12.3801	9.80297	10.7249	12.4495	11.42	11.5806	13.582
Zm00001d021845	GRMZM5G886969									219.632	100.483	82.8469	63.0838	66.0324	70.8898	111.187	61.1867	30.7821	112.946	82.1516	126.121	63.958	67.3081	79.3632	93.5157	65.8295	93.3608
Zm00001d003349	GRMZM2G107199			'misc.cytochrome P450'	AT3G50660.1	CLM,CYP90B1,DWF4,PSC1,SAV1,SNP2	Cytochrome P450 superfamily protein	LOC_Os04g39430.1	cytochrome P450, putative, expressed	21.1348	8.503	7.09037	6.21457	5.9001	4.95036	5.19029	4.47572	6.24326	17.649	16.329	18.9931	5.95146	7.78402	4.17507	4.89328	5.86079	7.14053
Zm00001d019627	GRMZM2G077361	pza03723		'transport.ABC transporters and multidrug resistance systems'	AT4G25450.3	ATNAP8,NAP8	non-intrinsic ABC protein 8	LOC_Os07g28090.1	ABC transporter, ATP-binding protein, putative, expressed	2.6495	1.6048	1.46895	1.9725	0.81183	0.363377	1.12159	0.68945	0.587761	2.21542	2.32877	2.25271	2.39624	1.53178	1.87837	2.33632	2.20946	1.67852
Zm00001d019207	GRMZM2G079632	nactf4	NAC-transcription factor 4	'development.unspecified'	AT3G15500.1	ANAC055,ATNAC3,NAC055,NAC3	NAC domain containing protein 3	LOC_Os07g12340.1	NAC domain-containing protein 67, putative, expressed	11.8486	6.94013	7.45601	7.24841	2.63694	2.44102	9.78642	3.57065	4.64781	16.3718	6.69733	8.21052	6.87922	2.66574	2.31555	8.74741	3.95665	3.56194
Zm00001d026245	GRMZM2G415229	thx10	Trihelix-transcription factor 10	'RNA.regulation of transcription.Trihelix, Triple-Helix transcription factor family'	AT2G38250.1		Homeodomain-like superfamily protein	LOC_Os04g51320.1	transcription factor TF2, putative, expressed	4.26814	2.67842	2.7202	2.31433	1.87525	2.73513	3.61013	3.04612	1.95877	2.03723	1.4396	2.45999	3.72473	2.83061	3.05409	3.23603	2.57938	3.12335
Zm00001d028439	GRMZM2G355450			'protein.postranslational modification.kinase.receptor like cytoplasmatic kinase X'	AT2G45590.1		Protein kinase superfamily protein	LOC_Os03g14710.1	protein kinase, putative, expressed	10.0947	6.25797	6.70998	7.3125	6.25352	5.22173	5.42947	4.78072	5.23099	8.21864	7.88136	5.84868	9.18655	8.81926	7.56045	8.02872	5.70299	5.13926
Zm00001d038545	GRMZM2G117582	cal1	calmodulin1	'signalling.calcium'	AT2G27030.3	ACAM-2,CAM5	calmodulin 5	LOC_Os03g20370.1	OsCam1-1 - Calmodulin, expressed	3.2951	1.52037	0.783635	2.66337	1.9425	0.804432	1.14826	0.884687	1.88791	1.11041	0.72645	1.03225	1.11903	1.90853	0.655415	1.89142	1.8514	1.19315
Zm00001d034956										14.4272	7.71867	6.99277	9.71515	5.9584	7.63298	13.2458	7.93867	9.84161	10.4964	9.45214	9.07852	9.24606	7.43192	9.46349	8.88485	8.37285	9.96384
Zm00001d032981	GRMZM2G168222			'signalling.calcium'	AT3G13600.1		calmodulin-binding family protein	LOC_Os10g27170.1	calmodulin-binding protein, putative, expressed	6.15006	3.35329	3.8327	3.14561	3.22657	3.21364	4.30785	3.6782	4.87577	4.28702	4.34851	3.52296	2.51452	4.2166	3.71959	2.57426	3.57803	2.56617
Zm00001d035677	GRMZM2G567897			'protein.degradation.ubiquitin.E3.RING'	AT3G46620.1		zinc finger (C3HC4-type RING finger) family protein	LOC_Os05g01940.1	zinc finger, RING-type, putative, expressed	9.21509	2.94879	4.56069	3.89841	2.28227	1.83237	2.77711	3.1304	3.42932	15.2109	3.89449	8.81815	1.63933	2.51707	1.57088	1.93919	2.59205	2.49877
Zm00001d040112	GRMZM2G375197							LOC_Os01g02139.1	expressed protein	14.6443	3.71665	5.46283	7.77538	4.28738	3.77778	2.99472	1.48852	4.07155	13.1504	7.00491	6.55216	0.93738	9.95117	0	2.96119	11.1223	2.93305
Zm00001d016105	GRMZM2G063882				AT4G27920.1	PYL10,RCAR4	PYR1-like 10	LOC_Os02g15640.1	CAPIP1, putative, expressed	56.9115	36.9863	37.6027	28.4039	21.1944	23.7626	42.9239	34.4776	33.626	55.175	54.6696	51.5651	15.7996	20.1622	17.7275	21.6438	34.0157	26.655
Zm00001d047860	GRMZM2G007406	ereb173	AP2-EREBP-transcription factor 173	'RNA.regulation of transcription.AP2/EREBP, APETALA2/Ethylene-responsive element binding protein family'	AT1G21910.1		Integrase-type DNA-binding superfamily protein	LOC_Os03g15660.1	AP2 domain containing protein, expressed	3.92972	0.801158	1.68675	1.99889	1.96594	2.04748	1.46782	4.38711	3.17659	4.06438	1.6839	1.08863	0.56316	1.84135	0.185543	1.12779	3.01884	3.07024
Zm00001d050521										1.00218	0.175179	0.252323	0.128098	0	0.0271913	0.189514	0	0.0985866	0.844128	0.553616	0.584554	0.0253815	0	0.0615051	0.0878643	0.213799	0.057774
Zm00001d051475	GRMZM2G076683				AT5G56550.1	ATOXS3,OXS3	oxidative stress 3	LOC_Os02g45930.1	expressed protein	5.45937	2.17405	1.99943	2.75366	2.01477	1.52883	2.44544	4.34891	2.24332	3.17709	6.47396	2.01742	1.74355	3.30879	0.427963	2.82648	5.78632	1.64582
Zm00001d031093	GRMZM2G090411			'nucleotide metabolism.degradation'	AT5G28050.2		Cytidine/deoxycytidylate deaminase family protein	LOC_Os03g61810.1	tRNA-specific adenosine deaminase, putative, expressed	7.19184	0.034408	0.0947555	1.41553	0.0190577	0	1.88461	0.0575725	0	6.71699	3.27188	5.64358	0.971216	1.59067	1.76103	1.27879	1.20916	2.13091
Zm00001d047778										7.65233	0	0	2.41954	0.188908	0	2.72459	0.0780425	0	0.986584	0	0.39095	0.410676	0.298878	0.840384	0.310675	0	3.77118
Zm00001d031618	GRMZM2G114816							LOC_Os08g41840.1	expressed protein	14.4139	5.6502	7.30282	6.92914	4.22256	3.99648	8.63504	2.76341	2.71847	8.85246	9.31714	9.58726	8.71036	8.20701	6.83781	7.5209	5.43058	5.49848
Zm00001d018241	GRMZM2G143535			'DNA.repair'	AT3G12040.1		DNA-3-methyladenine glycosylase (MAG)	LOC_Os02g53430.1	DNA-3-methyladenine glycosylase, putative, expressed	6.9236	0.185004	0.394811	2.50249	1.99628	0.90094	3.41447	1.63633	0.496756	4.40822	5.36719	5.5117	3.91643	4.02494	3.89439	3.1037	2.66823	3.55381
Zm00001d040161										9.82649	0.414473	1.13936	4.09173	0.0802585	0.31431	2.6532	0.174892	1.02873	9.53577	8.52878	9.58014	2.53117	2.81722	3.66353	3.68734	2.73285	5.35292
Zm00001d023793										1.37393	0.147742	0	0.585407	0	0	0	0	0	0	0.299913	0.752182	0.374274	0	0	0.565894	0.156212	0.122838
Zm00001d034877	GRMZM2G100020				AT2G35600.1	ATBRXL1,BRXL1	BREVIS RADIX-like 1	LOC_Os03g63650.1	brevis radix, putative, expressed	2.6494	0.978587	1.52577	1.65012	1.1144	0.708207	1.06384	1.53804	0.67377	1.65064	2.18669	1.19446	2.35834	2.41961	0.914755	2.3137	2.18282	1.17718
Zm00001d043156	GRMZM2G071705			'protein.degradation.ubiquitin.E3.SCF.FBOX'	AT2G26850.1		F-box family protein	LOC_Os01g59180.1	OsFBX27 - F-box domain containing protein, expressed	24.9509	4.99348	7.74881	9.57578	3.15682	5.39403	11.0824	6.22253	7.24317	16.8671	13.6237	12.4255	4.68107	4.18451	4.85021	10.2727	7.03895	10.5706
Zm00001d043706	GRMZM2G159937	bhlh57	bHLH-transcription factor 57	'RNA.regulation of transcription.bHLH,Basic Helix-Loop-Helix family'	AT1G01260.1		basic helix-loop-helix (bHLH) DNA-binding superfamily protein	LOC_Os01g50940.1	helix-loop-helix DNA-binding domain containing protein, expressed	2.26882	0.936711	0.753588	1.875	1.55138	0.579649	0.957072	0.553523	1.85487	14.9279	3.93186	5.55757	2.70289	2.9973	1.12581	1.09793	0.423254	0.628035
Zm00001d033384										1.70313	0	0	0.597239	0	0	0.222932	0	0	1.47872	3.86301	2.21828	0.35932	0.844399	0.531922	0.424779	0.991445	1.59843
Zm00001d025000	GRMZM2G093022			'nucleotide metabolism.deoxynucleotide metabolism.cytosine deaminase'	AT5G24670.1		Cytidine/deoxycytidylate deaminase family protein	LOC_Os09g04210.1	hydrolase/ zinc ion binding protein, putative, expressed	2.29058	0	0	0.607608	0	0	0.50344	0	0	1.19454	1.77051	0.540825	0.365594	1.57835	1.15545	0.392815	0.666011	0.76576
Zm00001d027874	GRMZM2G000686	nfya1	nuclear transcription factor y subunit a1	'RNA.regulation of transcription.CCAAT box binding factor family, HAP2'	AT1G72830.1	ATHAP2C,HAP2C,NF-YA3	nuclear factor Y, subunit A3	LOC_Os03g07880.1	nuclear transcription factor Y subunit, putative, expressed	42.7946	23.5162	30.3892	25.7917	14.1203	16.6373	34.835	24.8401	19.8403	28.2114	30.6107	36.7674	22.4829	14.6517	12.8804	35.3668	22.3315	21.0125
Zm00001d050514	GRMZM2G068239			'protein.degradation.ubiquitin.E3.RING'	AT2G17730.1	NIP2	NEP-interacting protein 2	LOC_Os08g43670.1	RING-H2 finger protein ATL2B, putative, expressed	1.78269	0.581394	0.222191	0.0580906	0	0.0378306	0.422731	0.0838892	0.625552	1.69458	0.63902	0.629129	0	0	0.0925987	0	0.0201022	0.0425299
Zm00001d015605	GRMZM2G134439	thx13	Trihelix-transcription factor 13		AT5G63420.1	emb2746	RNA-metabolising metallo-beta-lactamase family protein	LOC_Os02g33610.1	metallo-beta-lactamase, putative, expressed	8.845	3.81447	3.44881	6.14004	3.89355	2.44475	5.77365	2.97447	1.93051	5.10103	5.08748	6.15429	8.98232	5.49977	6.77231	7.3513	6.12591	5.38917
Zm00001d013486	GRMZM2G102601	ers14	ethylene receptor1-14	'hormone metabolism.ethylene.signal transduction'	AT1G66340.1	AtETR1,EIN1,ETR,ETR1	Signal transduction histidine kinase, hybrid-type, ethylene sensor	LOC_Os03g49500.1	ethylene receptor, putative, expressed	23.3915	15.0982	16.2377	14.0889	14.5955	14.6557	19.8276	11.2758	12.7749	17.1029	17.7671	17.9689	15.8008	14.0871	16.6776	14.8718	14.035	13.7708
Zm00001d037612	GRMZM2G701108			'transport.sugars'				LOC_Os05g09000.1	expressed protein	4.17006	3.432	2.1546	3.18491	2.74018	3.28449	3.51359	3.06967	3.81489	4.59642	4.36526	3.15139	3.58891	3.16665	3.33532	3.40453	4.28194	3.11038
Zm00001d031545	GRMZM2G337191				AT5G24890.1			LOC_Os08g40510.1	KID-containing protein, putative, expressed	62.3868	23.6876	30.6346	42.3236	23.235	21.8161	37.3946	33.7069	34.495	57.1624	35.8458	35.9145	24.2635	31.8052	14.4342	28.4498	35.8773	22.2987
Zm00001d035003	GRMZM2G048313	fdx2	ferredoxin2	'PS.lightreaction.other electron carrier (ox/red).ferredoxin'	AT1G60950.1	ATFD2,FED A	2Fe-2S ferredoxin-like superfamily protein	LOC_Os08g01380.1	2Fe-2S iron-sulfur cluster binding domain containing protein, expressed	8.88952	2.34632	2.42614	1.0278	0.283239	0.324974	2.66809	0.382827	1.85355	6.51802	9.26369	6.26767	0.413766	1.57935	0.609543	0	0.74012	0.489125
Zm00001d013042	GRMZM2G025164				AT5G28150.1		Plant protein of unknown function (DUF868)	LOC_Os03g59200.1	expressed protein	19.9694	13.8572	11.5757	11.5584	7.88684	9.57361	15.8079	10.7525	11.7537	19.8223	20.4108	17.826	7.72973	10.3548	7.81808	9.37955	13.4652	10.4876
Zm00001d001139										89.3148	1.08045	15.0672	47.2741	2.86863	3.33939	21.2205	19.9934	4.32394	49.0565	160.574	0.665358	37.7376	39.0234	6.81242	21.2691	107.721	4.42265
Zm00001d025400	GRMZM2G349709			'misc.oxidases - copper, flavone etc.'	AT2G35660.1	CTF2A	FAD/NAD(P)-binding oxidoreductase family protein	LOC_Os04g34580.1	FAD binding domain containing protein, expressed	8.38026	3.58312	4.28404	5.08186	2.94844	1.51072	1.75749	3.23965	3.56536	6.34876	4.8349	6.39077	3.65614	4.4333	2.52373	4.22691	2.83581	2.75129
Zm00001d052136	GRMZM2G126732	acco20	1-aminocyclopropane-1-carboxylate oxidase20	'hormone metabolism.ethylene.synthesis-degradation.1-aminocyclopropane-1-carboxylate oxidase'	AT1G62380.1	ACO2,ATACO2	ACC oxidase 2	LOC_Os02g53180.2	1-aminocyclopropane-1-carboxylate oxidase protein, putative, expressed	8.28745	1.29948	2.1657	1.18891	0.230602	0.319347	0.94145	0.185365	1.7178	8.40795	5.23759	7.35467	0.808793	1.61854	0.953651	1.07172	1.91708	1.0043
Zm00001d031659	GRMZM2G043198	pdh2	pyruvate dehydrogenase2	'TCA / org. transformation.TCA.pyruvate DH.E1'						59.7067	34.9563	47.8081	47.8256	37.4316	42.7934	48.7558	32.0525	32.7244	48.1878	59.8083	69.3642	44.5864	52.2216	48.4288	43.365	49.9252	53.9455
Zm00001d045657	GRMZM2G308595				AT1G73540.1	atnudt21,NUDT21	nudix hydrolase homolog 21	LOC_Os06g14420.1	hydrolase, NUDIX family, domain containing protein, expressed	42.6923	8.21826	19.1287	14.4042	3.15057	9.10409	8.37078	19.1077	19.476	51.3759	12.0026	34.0048	5.0221	6.45092	2.63483	5.60129	7.71146	5.67778
Zm00001d024715	GRMZM2G136341			'misc.acid and other phosphatases'	AT2G35320.1	ATEYA,EYA	EYES ABSENT homolog	LOC_Os06g02028.1	eyes absent homolog 4, putative, expressed	40.4684	24.7101	26.7697	28.7616	25.5698	24.3094	28.1449	24.1967	24.4586	40.5252	44.7453	49.715	30.8449	33.1564	34.6972	33.2214	28.4277	33.4019
Zm00001d040851										3.40651	0.0296221	0	1.6465	0	0	1.3455	0.0209322	0	2.47396	0	2.42518	0.673535	0.804557	1.73351	0.582665	0.0297154	1.54841
Zm00001d043844										1.85007	0.136252	0.0514246	0.806218	0.0211772	0	0.67691	0	0	1.82615	1.20042	1.72643	1.52931	0.886833	2.08078	1.66627	1.06132	1.24712
Zm00001d011520										4.60353	3.17822	1.82193	3.20771	1.70602	2.73165	4.06402	2.63773	3.21594	4.48811	3.99594	2.37119	2.19511	2.16925	1.42613	2.56745	3.68951	2.76279
Zm00001d004772	GRMZM2G003755			'stress.biotic'	AT3G07040.1	RPM1,RPS3	NB-ARC domain-containing disease resistance protein	LOC_Os11g37870.1	stripe rust resistance protein Yr10, putative, expressed	4.33887	1.99687	2.59298	3.45303	2.32949	2.17996	2.59062	1.8312	1.44634	3.9236	1.70742	3.41556	2.24684	3.22145	4.45642	2.39807	1.39471	3.26565
Zm00001d013324	GRMZM2G401040			'PS.lightreaction.ATP synthase'	AT4G09650.1	ATPD	ATP synthase delta-subunit gene	LOC_Os03g52660.1	ATP synthase F1, delta subunit family protein, putative, expressed	11.7264	3.44238	5.48865	7.32168	1.14512	1.4775	3.24378	3.44328	1.2086	6.31966	5.46264	4.66761	1.74759	1.91024	1.2345	1.21768	3.06967	1.75541
Zm00001d032446										3.5231	0	0	1.44707	0	0	1.67454	0	0	1.84025	0	3.33048	0.88514	0.55208	1.41381	1.20644	0	2.45816
Zm00001d002522										10.468	2.00129	2.3832	3.24851	1.55689	0.62963	2.86573	0.52616	5.31665	9.34776	2.21564	9.47787	2.12437	2.28818	3.55139	0.613705	0	1.70773
Zm00001d050310	GRMZM2G122076	hb7	Homeobox-transcription factor 7	'RNA.regulation of transcription.HB,Homeobox transcription factor family'	AT3G01470.1	ATHB-1,ATHB1,HAT5,HB-1,HD-ZIP-1	homeobox 1	LOC_Os08g32080.1	CPuORF27 - conserved peptide uORF-containing transcript, expressed	64.1625	42.6078	53.9641	46.6719	43.7156	48.0163	53.5802	39.9995	56.3905	60.9246	66.9305	62.5162	40.1935	46.5791	41.6751	42.4838	40.3413	43.9044
Zm00001d034633	GRMZM2G457467			'RNA.regulation of transcription.MADS box transcription factor family'	AT3G49400.1		Transducin/WD40 repeat-like superfamily protein	LOC_Os01g50690.1	WD domain, G-beta repeat domain containing protein, expressed	19.2992	7.58422	5.79064	10.0192	8.09549	7.10081	15.7926	6.9409	4.41485	10.8112	12.0915	13.4947	12.6303	10.6059	13.0461	13.3748	14.0766	12.2669
Zm00001d035710	GRMZM2G017966			'protein.synthesis.initiation'	AT1G54290.1		Translation initiation factor SUI1 family protein	LOC_Os07g34589.2	translation initiation factor SUI1, putative, expressed	63.2883	0	0	24.2697	0	0	16.573	0	0	83.9968	4.47743	65.6701	11.3601	6.75882	16.0037	19.6761	0.816597	28.6525
Zm00001d051172	GRMZM2G081406	arftf15	ARF-transcription factor 15	'RNA.regulation of transcription.ARF, Auxin Response Factor family'	AT4G30080.1	ARF16	auxin response factor 16	LOC_Os02g41800.2	auxin response factor, putative, expressed	20.1817	11.2886	14.6875	12.4821	4.86921	6.23883	15.6552	11.9756	10.9734	11.74	13.246	11.2007	9.9093	6.20346	5.78238	16.9364	12.3003	12.2086
Zm00001d018779	GRMZM2G047954	pspb2	photosystem II oxygen evolving polypeptide2	'PS.lightreaction.photosystem II.PSII polypeptide subunits'	AT1G06680.1	OE23,OEE2,PSBP-1,PSII-P	photosystem II subunit P-1	LOC_Os07g04840.1	PsbP, putative, expressed	171.223	64.8916	128.474	101.852	38.5972	62.3304	115.644	104.598	109.846	142.621	72.8627	119.964	76.7518	68.3906	51.539	70.9835	83.4375	80.2652
Zm00001d032115	GRMZM2G373859				AT5G57685.1	ATGDU3,GDU3,LSB1	glutamine dumper 3	LOC_Os08g34700.1	GDU1, putative, expressed	63.471	3.67124	3.78898	21.0611	0.88048	1.57862	18.8592	0.957252	1.77415	67.8675	65.0899	41.8051	11.0985	13.5584	6.98322	26.0593	21.0097	14.5762
Zm00001d011969	GRMZM2G134073	nactf9	NAC-transcription factor 9	'RNA.regulation of transcription.NAC domain transcription factor family'	AT2G33480.1	ANAC041,NAC041	NAC domain containing protein 41	LOC_Os01g70110.1	No apical meristem protein, putative, expressed	15.6371	4.45083	12.0417	9.91219	6.34253	5.95453	11.3457	9.40517	11.4272	14.6494	7.22117	7.12204	4.44367	12.8396	4.45851	5.04861	8.7848	7.83559
Zm00001d035624										1.21033	0.80977	0.910527	0.680054	0.885643	0.695601	1.19643	0.522425	0.750874	0.775594	0.78367	1.08218	0.657818	0.233348	0.525235	0.649536	0.37968	0.43283
Zm00001d049629	GRMZM2G305332			'cell.organisation'	AT1G13180.1	ARP3,ATARP3,DIS1	Actin-like ATPase superfamily protein	LOC_Os08g03440.1	actin, putative, expressed	2.91968	0.615748	0.222374	1.00701	0.207991	0.448808	1.7948	0.709565	0.74778	1.98192	2.37703	2.68284	1.58178	1.7924	1.46579	1.32974	2.18601	1.60933
Zm00001d020325	GRMZM2G036916			'transport.potassium'	AT1G60160.1		Potassium transporter family protein	LOC_Os09g21000.1	potassium transporter, putative, expressed	29.5741	23.998	21.7936	25.5254	22.3277	18.7335	21.8255	20.0989	23.8663	33.8805	33.8407	34.8008	26.7477	26.6124	28.454	27.7307	23.7618	30.4917
Zm00001d003751	GRMZM5G800014				AT3G44220.1		Late embryogenesis abundant (LEA) hydroxyproline-rich glycoprotein family	LOC_Os04g33990.1	harpin-induced protein 1 domain containing protein, expressed	303.405	37.9591	17.9119	62.3788	0.0728003	0.738588	233.185	1.99179	12.6625	403.757	289.212	366.075	0.216815	1.14218	8.28801	3.77867	56.6745	146.171
Zm00001d031546	GRMZM2G337190							LOC_Os08g40500.1	expressed protein	2.59452	0	0	1.70518	0	0	0.394244	0.191305	0.243193	2.58502	0.225067	0.906075	0	0.526119	0	0.226728	0.54064	1.29348
Zm00001d030368										1.01218	0	0	0.346073	0.0162366	0	0.70466	0	0	0.739587	0.627553	0.660956	0.267368	0.34688	0.513841	0.453026	0.614338	0.963836
Zm00001d010693	GRMZM2G010927			'stress.abiotic.heat'	AT5G54660.1		HSP20-like chaperones superfamily protein	LOC_Os05g42120.1	heat shock protein, putative, expressed	6.92673	2.49404	5.08239	5.19421	2.02186	2.91948	5.09714	3.84516	2.82321	6.37688	5.39597	6.35021	3.82994	4.6081	3.6747	4.89994	4.52253	5.35133
Zm00001d012269	GRMZM2G046098			'hormone metabolism.auxin.induced-regulated-responsive-activated'	AT1G43130.1	LCV2	like COV 2	LOC_Os01g64780.2	COV1, putative, expressed	22.8239	16.5798	16.12	15.8468	11.9767	14.5408	19.9292	13.5491	16.5524	19.3291	17.8455	18.633	12.9537	13.1828	16.9772	14.6776	15.9215	18.7948
Zm00001d008781										4.51883	3.30347	3.33075	3.50943	2.54377	2.54385	3.71932	2.79637	2.55669	4.13464	4.27473	3.96209	1.88564	3.10449	3.57302	2.62787	1.91128	2.43967
Zm00001d002392										2.15083	0	0	0.988367	0	0	0.719355	0	0	0.794878	1.40347	0.746735	0.835018	0.533092	0.48576	0.727239	0.71976	0.754234
Zm00001d047211	GRMZM2G320206			'protein.degradation'	AT1G02170.1	AMC1,ATMC1,ATMCPB1,LOL3,MCP1B	metacaspase 1	LOC_Os03g27170.1	ICE-like protease p20 domain containing protein, putative, expressed	6.23731	3.089	5.12355	4.42537	1.90094	2.02085	5.19548	4.36287	4.07451	5.84997	4.3364	4.86116	1.54556	2.59085	1.37428	3.12786	4.72253	3.70685
Zm00001d017820	GRMZM2G164912				AT2G33570.1		Domain of unknown function (DUF23)	LOC_Os02g48190.1	expressed protein	3.84774	1.49189	1.93425	2.50766	1.0379	1.98667	2.64337	1.41194	1.92833	4.35846	2.71698	3.38553	0.735625	1.68575	2.30619	1.02301	2.77895	4.90716
Zm00001d042638	GRMZM2G129361				AT1G09812.1			LOC_Os01g65630.1	expressed protein	15.9985	4.85202	7.85401	9.78533	6.47694	9.69365	12.0421	10.5992	7.78785	15.1015	12.4364	9.73686	4.89846	7.28951	3.82022	7.58295	9.87875	5.17197
Zm00001d044011										1.72551	0	0.0271714	0.634755	0	0	0.258416	0	0	1.08091	1.63197	0.874907	0.522824	0.601391	0.827253	0.609241	0.462747	0.468303
Zm00001d040619	GRMZM2G454056				AT4G02090.1			LOC_Os01g19880.1	expressed protein	3.50856	0.59183	1.76572	1.38774	0	0.33401	1.92239	0.516322	0.439628	6.58131	0.241573	2.5543	0.196162	0.592252	0.109155	0.686503	1.48544	1.09979
Zm00001d016648										2.39751	0.567229	1.61128	1.74089	1.79394	1.25922	1.6847	1.74794	1.50775	1.1314	0.889677	1.17226	1.17688	1.94058	0.715998	1.22832	1.28916	1.60905
Zm00001d026104	GRMZM2G116542	umc44a		'cell.organisation'	AT3G43610.1		Spc97 / Spc98 family of spindle pole body (SBP) component	LOC_Os04g47906.2	gamma-tubulin complex component 6, putative, expressed	6.34032	3.05388	2.34917	3.39373	2.80226	2.64892	5.14269	3.01872	1.39072	3.36421	3.52923	3.87542	3.50398	4.11899	4.54002	3.84226	4.16563	3.90106
Zm00001d031963	GRMZM2G319357			'protein.postranslational modification'						25.9531	12.752	14.7335	13.8209	7.69834	11.0121	21.9764	7.43075	9.41672	21.746	23.895	27.9591	18.4142	14.9006	17.5153	17.2249	13.6732	17.6483
Zm00001d034601	GRMZM2G347043	nactf49	NAC-transcription factor 49	'RNA.regulation of transcription.NAC domain transcription factor family'	AT5G08790.1	anac081,ATAF2	NAC (No Apical Meristem) domain transcriptional regulator superfamily protein	LOC_Os03g60080.1	NAC domain-containing protein 67, putative, expressed	9.31635	6.4139	3.42368	2.67806	0.961067	1.5948	6.30477	1.58813	4.47213	21.907	4.68733	8.8453	1.49813	1.435	1.02117	1.79432	1.58842	1.47814
Zm00001d030761										4.021	0	0.00992985	1.15151	0	0	1.35915	0	0.0224463	2.21898	0	1.92422	0.85253	0.71865	1.88819	0.940275	0	1.57926
Zm00001d008162										1.71783	0.777056	0.484714	0.263513	0.736263	0.318184	1.231	0.677072	0.470012	0.604341	0.647125	0.771036	0.114391	0.583987	0.258178	0.802916	1.03894	0.467899
Zm00001d039494										7.01601	0	0	2.02252	0	0	4.10612	0	0	4.1402	2.23348	5.06038	1.35662	0.801014	1.0605	2.29486	4.95081	3.53792
Zm00001d017512	GRMZM2G168301			'protein.aa activation.proline-tRNA ligase'	AT4G16510.1		YbaK/aminoacyl-tRNA synthetase-associated domain	LOC_Os02g44330.1	rho guanine nucleotide exchange factor, putative, expressed	16.575	7.95383	8.59107	12.7515	5.07843	6.22602	10.7028	5.5111	6.19212	16.0131	17.4378	13.1713	15.9843	16.7461	14.9995	12.1116	11.2929	11.291
Zm00001d025116	GRMZM2G086702			'misc.nitrilases, *nitrile lyases, berberine bridge enzymes, reticuline oxidases, troponine reductases'	AT2G23620.1	ATMES1,MES1	methyl esterase 1	LOC_Os01g57770.1	OsPOP4 - Putative Prolyl Oligopeptidase homologue, expressed	6.49001	0.0167754	0.0852215	3.44371	0	0	2.70141	0	0	5.24162	4.62154	5.37364	1.20446	3.32361	3.87164	2.55939	4.71321	3.61928
Zm00001d033469	GRMZM2G359127			'PS.lightreaction.other electron carrier (ox/red).ferredoxin'	AT4G14890.1		2Fe-2S ferredoxin-like superfamily protein	LOC_Os03g45710.1	2Fe-2S iron-sulfur cluster binding domain containing protein, expressed	11.0212	8.38231	7.13337	9.263	3.53656	4.45794	7.12629	5.84914	7.08918	13.365	8.11717	9.12999	12.9579	7.69562	5.43841	11.7894	3.38838	3.39176
Zm00001d026086										1.28926	0	0	0.555254	0	0	0.417944	0.0760193	0	1.16668	0	1.03621	1.42885	0.471449	2.04815	1.33618	0	0.955769
Zm00001d008372										5.80426	0	0	2.66149	0	0	3.54201	0	0	2.48218	0.7098	3.7013	0.851973	0.474249	3.93992	1.39373	1.29201	5.20618
Zm00001d012216	GRMZM2G020158			'signalling.receptor kinases.DUF 26'	AT1G11050.1		Protein kinase superfamily protein	LOC_Os01g66020.1	protein kinase family protein, putative, expressed	1.03737	0.506889	0.465724	0.79315	0.42103	0.332131	0.349038	0.474305	0.470089	0.864892	0.553344	0.671999	0.332056	0.449181	0.427943	0.627324	0.576743	0.254928
Zm00001d010393	GRMZM2G312198			'transport.misc'	AT2G21520.2		Sec14p-like phosphatidylinositol transfer family protein	LOC_Os08g38850.1	phosphatidylinositol transfer, putative, expressed	2.74951	0	0	1.27827	0	0	1.42289	0.0394314	0	1.82793	0.415212	1.62973	1.30793	0.71203	1.82214	2.43978	0.907595	1.89616
Zm00001d044492										1.37499	0	0	0.24992	0	0	0.907485	0	0	0.284763	0.64753	0.629939	0.439765	0.429607	1.15699	1.26882	0.627995	1.68406
Zm00001d039742	GRMZM2G003186				AT1G65520.1	ATECI1,ECHIC,ECI1,PEC11	delta(3), delta(2)-enoyl CoA isomerase 1	LOC_Os03g56620.1	expressed protein	4.00129	0	0	1.53519	0	0.0549865	2.14862	0	0.059522	2.06279	3.08161	2.20323	2.31211	1.55705	2.5204	2.85868	3.28488	2.12703
Zm00001d044449										3.45038	0	0	1.40658	0	0	0.965105	0	0	2.24214	0.84304	3.36597	2.37158	2.77835	2.64231	3.38571	1.76934	1.61096
Zm00001d038310	GRMZM2G129288	tubtf10	TUB-transcription factor 10	'protein.degradation.ubiquitin.E3.SCF.FBOX'						36.9207	19.6721	21.1434	27.3698	19.888	27.5977	26.3946	18.247	17.3392	24.8782	22.8931	22.3906	17.6972	20.5633	24.169	26.2523	23.5558	28.4588
Zm00001d032742	GRMZM2G001713			'protein.degradation.aspartate protease'	AT1G11910.1	APA1,ATAPA1	aspartic proteinase A1	LOC_Os05g49200.1	aspartic proteinase oryzasin-1 precursor, putative, expressed	6.80173	0.0226134	0.0229582	2.90329	0	0	1.69734	0	0.025136	4.11431	0	7.51976	2.89	1.18036	4.94943	3.31237	0.0242963	8.02141
Zm00001d015657	GRMZM2G139650				AT5G49550.1			LOC_Os02g09780.1	phytoene dehydrogenase-like, putative, expressed	7.32988	5.86602	4.20127	6.22295	4.88779	3.54503	4.74592	3.7743	3.59807	4.90027	7.80657	6.21943	12.346	12.0439	9.08707	8.44314	8.89046	6.77355
Zm00001d037892	AC204292.4_FG003			'stress.abiotic.cold'	AT3G16510.1		Calcium-dependent lipid-binding (CaLB domain) family protein	LOC_Os05g30740.1	C2 domain containing protein, putative, expressed	1.22109	0.181426	0.619345	0.878317	0.0913665	0.225892	0.556326	0.600278	0.232821	0.796023	0.788133	0.598279	0.809041	0.402323	0.051437	0.526245	0.61457	0.452629
Zm00001d041533										1.11146	0	0.051256	0.61155	0	0	0.0499993	0	0	1.63858	3.08133	1.24178	0.554376	1.11309	0.452242	0.505533	1.51667	0.278981
Zm00001d031236										5.68313	1.45958	0.508309	2.90855	0.639218	0.555832	3.3398	0.697009	0.156615	3.79001	2.84881	3.43329	1.5906	2.82812	3.16714	2.32313	3.28476	3.41757
Zm00001d039952	GRMZM2G107211			'secondary metabolism.phenylpropanoids.lignin biosynthesis.HCT'	AT5G48930.1	HCT	hydroxycinnamoyl-CoA shikimate/quinate hydroxycinnamoyl transferase	LOC_Os08g43040.1	transferase family protein, putative, expressed	1.17841	0.103884	0.292179	0.738116	0	0	0.275434	0	0.053118	0.50786	0.0523643	0.404325	0.113065	0.236002	0.328838	0.302532	0.788998	0.478725
Zm00001d037395	GRMZM2G324221			'protein.synthesis.ribosomal protein.eukaryotic.40S subunit.S4'	AT5G58420.1		Ribosomal protein S4 (RPS4A) family protein	LOC_Os01g25610.1	40S ribosomal protein S4, putative, expressed	1.66056	0	0	0.525748	0	0	1.07745	0	0	1.5392	0.562525	1.54917	0.635295	0.402566	0.903298	0.61729	0.554775	1.28556
Zm00001d012824	GRMZM2G384338			'RNA.processing.ribonucleases'	AT1G24450.1	NFD2	Ribonuclease III family protein	LOC_Os03g63740.1	NFD2, putative, expressed	13.2074	3.27278	7.75712	10.7261	3.46459	2.20973	7.54473	6.609	7.90764	16.5452	9.63886	11.2976	6.60184	9.76203	4.05147	9.09947	9.09725	10.4133
Zm00001d037180	GRMZM2G111421				AT1G47480.1		alpha/beta-Hydrolases superfamily protein	LOC_Os06g11135.1	gibberellin receptor GID1L2, putative, expressed	18.0196	3.45527	6.94615	12.6274	4.4821	8.69363	10.7792	11.1849	12.2302	9.27927	7.40223	8.50778	5.05945	8.46016	4.83129	8.64907	10.5236	10.717
Zm00001d031520	GRMZM2G070163			'protein.postranslational modification'	AT2G28060.1		5\'-AMP-activated protein kinase beta-2 subunit protein	LOC_Os09g20010.1	SNF1-related protein kinase regulatory subunit beta-2, putative, expressed	42.6531	26.8498	34.4186	36.9849	29.6136	30.0407	36.0333	23.8257	31.4178	50.9971	46.4494	41.8306	39.8668	40.967	37.3826	34.2525	33.0929	30.1532
Zm00001d011976										7.35396	0	0	3.16178	0	0	3.42948	0.0235631	0	3.42932	1.10332	4.62951	1.63043	0.52504	3.79025	2.18951	2.27556	5.80492
Zm00001d013845	AC209835.4_FG004			'transport.unspecified cations'	AT4G31290.1		ChaC-like family protein	LOC_Os02g26700.1	cation transport regulator-like protein 1, putative, expressed	20.4683	10.2023	9.60675	15.4488	5.67751	3.60928	12.7339	6.63201	3.91676	19.9811	27.0717	19.2265	22.6897	26.041	17.8459	19.6045	19.0446	13.8232
Zm00001d003452	GRMZM2G148147									10.3389	0.0165557	0	2.88926	0	0	7.39967	0	0	6.16699	16.0266	9.89158	7.49958	5.41524	4.41988	5.56642	5.72413	3.11958
Zm00001d031946	GRMZM2G023059			'protein.synthesis.misc ribosomal protein'	AT3G53470.2			LOC_Os03g17660.1	expressed protein	9.51479	2.46999	3.98498	6.56217	2.34403	2.31857	4.41488	1.42955	1.40528	8.04466	6.94808	9.89564	5.73586	5.27311	4.52705	5.73888	5.71296	5.71131
Zm00001d035057	GRMZM2G313253			'misc.calcineurin-like phosphoesterase family protein'	AT1G18480.1		Calcineurin-like metallo-phosphoesterase superfamily protein	LOC_Os11g15570.1	Ser/Thr protein phosphatase family protein, putative, expressed	2.77325	5.25e-06	0.122453	1.8355	2.38e-76	5.86e-59	0.225806	2.74e-44	1.73e-241	2.76266	0.94094	1.90884	0.762819	1.12872	1.0127	1.81987	0.431148	1.53546
Zm00001d031529	GRMZM2G449123				AT3G10360.1	APUM4,PUM4	pumilio 4	LOC_Os08g40830.3	pumilio domain-containing protein PPD1, putative, expressed	33.5294	8.38109	7.83064	15.8216	4.10283	1.95103	20.2206	1.95954	0.960441	27.2888	25.3705	25.2597	25.274	20.4183	25.4886	22.1124	17.6719	17.599
Zm00001d003811										2.55689	0	0	1.42462	0	0	0.915675	0.0180733	0	2.02769	3.57723	2.23713	2.33625	2.43101	2.76905	1.07714	1.45635	2.80928
Zm00001d052286	GRMZM2G141222				AT1G28540.1			LOC_Os06g33340.1	expressed protein	29.6132	17.525	22.0162	23.5789	22.3452	21.9701	26.4995	17.7021	18.4277	27.9022	19.3483	20.164	25.2491	28.1399	22.6274	23.0105	18.7638	19.5664
Zm00001d033980	GRMZM2G149923	umi12	ustilago maydis induced12	'signalling.calcium'	AT5G37780.1	ACAM-1,CAM1,TCH1	calmodulin 1	LOC_Os03g53200.1	OsCML4 - Calmodulin-related calcium sensor protein, expressed	2.44921	1.56191	0.940558	1.49683	0.520801	0.266861	1.68203	0.486598	0.722007	1.00866	0.276259	0.406278	0.893748	0.436228	0.667254	1.67072	0.57389	2.48373
Zm00001d007682	GRMZM2G134559				AT4G02485.1		2-oxoglutarate (2OG) and Fe(II)-dependent oxygenase superfamily protein	LOC_Os11g43610.1	oxidoreductase, 2OG-Fe oxygenase family protein, putative, expressed	13.1781	8.92455	9.14428	12.0367	7.14935	7.29978	8.69501	6.13556	7.64199	14.5049	14.3364	12.4782	11.1235	15.1263	12.9593	10.2741	10.9428	12.134
Zm00001d020738	GRMZM2G140909				AT1G47480.1		alpha/beta-Hydrolases superfamily protein	LOC_Os09g28720.1	alpha/beta hydrolase fold, putative, expressed	8.11384	0.566463	1.3279	4.6189	0.093035	0.210613	3.96425	0.0400032	0.420129	4.45942	3.79722	6.22607	3.51707	1.88041	4.58277	3.29109	1.81546	3.65779
Zm00001d021642	GRMZM2G167591				AT5G54850.1			LOC_Os07g33650.1	expressed protein	19.9216	6.21096	7.48556	14.9802	6.88347	6.15043	7.55295	5.76093	4.80576	17.5512	12.3541	19.8814	16.2065	18.573	13.9771	17.5064	14.3133	11.8267
Zm00001d015769	GRMZM2G453152									6.74402	4.22403	3.69457	5.95665	4.64831	4.54061	4.37054	3.64897	2.84954	7.10032	5.50213	5.04329	6.10483	6.25955	6.1128	6.57536	6.0473	5.79861
Zm00001d015498										15.4045	0.196225	0.220826	4.89668	0	0	14.8269	0	0.0377834	8.86751	9.63904	12.5997	5.58493	5.19892	9.25944	8.76146	9.84795	9.32268
Zm00001d049659	GRMZM2G420812			'hormone metabolism.auxin.induced-regulated-responsive-activated'	AT4G34770.1		SAUR-like auxin-responsive protein family	LOC_Os08g02520.1	OsSAUR31 - Auxin-responsive SAUR gene family member, expressed	15.363	2.57308	6.15926	6.70744	0	4.32353	14.4053	3.02201	3.449	28.5142	4.41437	10.6796	5.18612	0	0	5.14767	1.47165	0.61266
Zm00001d012239	GRMZM2G005374			'RNA.RNA binding'	AT4G10110.1		RNA-binding (RRM/RBD/RNP motifs) family protein	LOC_Os05g35274.2	RNA recognition motif containing protein, putative, expressed	4.04239	2.12902	2.38303	2.77609	1.84634	1.96444	3.45334	2.30905	2.57663	3.25371	3.25283	2.7173	2.1631	3.40658	2.41782	2.44473	3.49791	3.40655
Zm00001d042692										9.82837	0.0220169	0.141181	4.13462	0.0076319	0	5.62993	0.0190798	0.0100106	6.02105	9.35734	6.72243	2.40403	6.02185	5.57362	3.52094	9.47481	7.04005
Zm00001d044300	GRMZM2G037015				AT5G12010.1			LOC_Os01g40070.1	expressed protein	4.04303	0.809876	2.38135	2.76578	1.04566	1.07339	2.97017	1.04899	2.34357	14.1276	1.2372	8.98993	0.689978	1.7984	0.828897	0.726788	0.8269	1.39268
Zm00001d043787	GRMZM2G146887	gst20	glutathione transferase20	'misc.glutathione S transferases'	AT1G10360.1	ATGSTU18,GST29,GSTU18	glutathione S-transferase TAU 18	LOC_Os10g38489.1	glutathione S-transferase GSTU6, putative, expressed	5.97466	3.98555	4.4	4.98372	2.00127	2.54861	3.79431	1.68485	2.6971	5.9161	5.24091	6.61329	3.74643	3.38494	4.43786	3.30075	2.68502	3.86481
Zm00001d012786										2.0261	0	0	0.945806	0	0	0.71552	0	0	1.62763	1.52032	1.84887	2.0089	1.15053	1.35317	1.71575	0.625602	0.802211
Zm00001d020773	GRMZM2G070375			'hormone metabolism.abscisic acid.induced-regulated-responsive-activated'	AT2G22475.1	GEM	GRAM domain family protein	LOC_Os09g29120.1	GRAM domain containing protein, expressed	3.24381	0.196188	0.134636	1.13155	2.55886	1.40002	0.936384	0.526772	1.24779	2.64763	1.73582	1.95629	0.279331	0.735963	3.62738	0.432289	0.717442	1.31666
Zm00001d013589	GRMZM2G006329				AT2G30880.1		Pleckstrin homology (PH) domain-containing protein	LOC_Os03g46340.1	pleckstrin homology domain-containing protein, putative, expressed	25.0857	9.55718	9.36192	15.902	6.81295	8.37509	19.3536	8.6326	9.93644	23.4002	18.3553	24.6499	9.58138	11.2763	15.9336	14.696	16.9463	20.5171
Zm00001d052294	GRMZM2G451325				AT3G55990.1	ESK1,TBL29	Plant protein of unknown function (DUF828)	LOC_Os12g01380.1	proteins of unknown function domain containing protein, expressed	9.56067	3.56842	4.35006	5.49672	2.27163	3.67124	8.86523	2.64595	3.87458	6.64587	6.44296	7.2402	2.5371	2.89412	4.59995	3.66743	5.22621	4.90627
Zm00001d013760	GRMZM2G375947			'transport.misc'	AT1G78130.1	UNE2	Major facilitator superfamily protein	LOC_Os08g31670.1	transporter, putative, expressed	1.82185	0	0.0223533	0.673296	0	0.0234763	1.61265	0	0	1.80683	1.43411	1.42254	0.573987	0.519648	0.618099	0.705946	0.924442	0.929948
Zm00001d013296	GRMZM2G051270			'S-assimilation.ATPS'	AT4G14680.1	APS3	Pseudouridine synthase/archaeosine transglycosylase-like family protein	LOC_Os03g53230.1	bifunctional 3-phosphoadenosine 5-phosphosulfate synthetase, putative, expressed	77.9616	48.3053	49.937	73.7169	35.4522	31.2313	44.5067	32.4297	46.371	64.8885	54.9091	88.8094	76.7828	79.1958	55.4802	71.1064	51.8332	54.9068
Zm00001d006682	GRMZM2G022213			'RNA.regulation of transcription.C2H2 zinc finger family'	AT5G66730.1		C2H2-like zinc finger protein	LOC_Os03g10140.1	ZOS3-04 - C2H2 zinc finger protein, expressed	10.9883	3.17018	4.45082	5.74273	2.31787	2.61967	10.0448	2.42144	2.92071	8.03651	8.60226	8.17928	4.71755	5.77271	5.84156	4.86921	7.18732	6.41311
Zm00001d034171										11.7998	0	0	5.23806	0	0	7.98739	0	0	5.8728	7.07291	8.40103	3.26192	3.17797	5.51553	5.2872	7.25256	7.53874
Zm00001d036655	GRMZM2G050645							LOC_Os01g66260.1	expressed protein	2.12421	0.0688142	0.0940503	1.03414	0.0390817	0.0072402	1.15024	0.0222653	0.018966	1.41772	1.50091	2.34843	1.34731	0.966217	1.7294	1.39199	0.816062	1.07165
Zm00001d029932	GRMZM2G161459	npf2	nitrate transporter/peptide transporter family2	'transport.peptides and oligopeptides'	AT1G12110.1	ATNRT1,B-1,CHL1,CHL1-1,NRT1,NRT1.1	nitrate transporter 1.1	LOC_Os10g40600.1	peptide transporter PTR2, putative, expressed	18.21	12.2403	7.96775	15.3355	3.22937	3.88941	9.26741	8.46683	9.56784	29.9979	15.8257	10.8752	9.34434	9.0128	5.36731	14.0233	12.8399	9.06293
Zm00001d031948										5.24918	2.74636	2.80221	4.16848	1.0128	1.32759	2.67905	1.41798	1.35924	2.9561	6.50416	3.74646	2.49865	3.86861	2.30011	4.40772	2.20633	0.995204
Zm00001d026351	GRMZM2G122897	hb91	Homeobox-transcription factor 91	'RNA.regulation of transcription.HB,Homeobox transcription factor family'	AT4G04890.1	PDF2	protodermal factor 2	LOC_Os04g53540.1	homeobox and START domains containing protein, putative, expressed	1.23635	0.500314	0.67182	0.922521	0.459475	0.902998	0.878726	0.543181	0.732094	0.586499	0.523594	0.372499	1.03812	0.457176	0.738658	1.16478	0.515964	0.556878
Zm00001d005885	GRMZM2G002104				AT5G67020.1			LOC_Os09g28340.1	expressed protein	1.77417	0.0639254	0.675236	1.1133	0.659081	0.550614	0.919786	0.42305	0.415812	1.7212	0.187478	0.784385	0.433032	0.431688	0.303827	0.847708	0.783544	0.584787
Zm00001d027349	GRMZM2G440537			'development.unspecified'	AT3G53170.1		Tetratricopeptide repeat (TPR)-like superfamily protein	LOC_Os03g02430.1	PPR repeat domain containing protein, putative, expressed	3.42331	2.28862	2.69631	3.00124	2.23186	2.11299	3.06089	2.08546	2.50713	3.89439	4.26026	3.23183	2.85236	2.70782	2.7666	2.64925	2.45436	2.76052
Zm00001d045897	GRMZM2G158595				AT5G13030.1			LOC_Os06g21600.1	selenoprotein O, putative, expressed	42.334	30.7457	37.9829	38.9046	33.8339	34.954	38.873	33.5046	32.2951	34.7714	30.7111	37.0862	33.553	35.739	37.8331	35.8717	34.2323	38.2497
Zm00001d047214	GRMZM2G092910			'stress.abiotic.heat'	AT1G62970.1		Chaperone DnaJ-domain superfamily protein	LOC_Os03g27460.1	heat shock protein DnaJ, putative, expressed	16.5219	12.69	10.9028	14.152	12.4565	12.5717	12.5918	11.8237	10.3838	11.8942	16.6729	12.0784	12.1291	13.4291	11.3547	10.9338	12.1067	12.0405
Zm00001d042166	GRMZM2G375956									26.4725	5.46108	3.91697	16.473	6.44459	6.25574	14.0904	4.19796	2.9531	20.5369	6.50891	18.8348	27.6704	15.662	26.0005	25.3282	9.82439	21.5648
Zm00001d031945	GRMZM2G022866				AT5G03880.1		Thioredoxin family protein	LOC_Os08g44400.1	glutathione S-transferase, N-terminal domain containing protein, expressed	8.29291	3.72264	4.74569	6.39575	2.3878	2.37821	4.96868	3.06793	3.02275	9.21039	8.96658	7.48855	6.08014	7.95568	5.97011	5.09586	5.50059	5.92362
Zm00001d030382										1.62733	0	0.0292568	0.471274	0.029135	0	1.36889	0	0	0.795541	1.35533	1.0367	0.587763	1.20221	0.413143	0.562681	1.41028	0.517821
Zm00001d045320	GRMZM2G098721				AT5G46030.1			LOC_Os07g43730.1	transcription elongation factor 1, putative, expressed	152.754	4.71565	3.78765	87.8826	4.28604	4.15681	60.0494	5.97211	1.17393	148.027	145.672	155.792	87.8855	97.1395	90.8481	87.1843	80.0258	82.5173
Zm00001d049590	GRMZM2G324671			'DNA.unspecified'	AT5G08020.1	ATRPA70B,RPA70B	RPA70-kDa subunit B	LOC_Os01g73070.2	expressed protein	2.60516	0	0	1.66668	0	0	0.711865	0	0	2.09785	0.197435	3.09429	1.24909	0.88713	3.34756	1.09499	0.313147	2.19602
Zm00001d044641	GRMZM2G458888			'development.unspecified'	AT2G19540.1		Transducin family protein / WD-40 repeat family protein	LOC_Os12g03822.1	WD domain, G-beta repeat domain containing protein, expressed	8.32067	4.78547	3.18282	6.29361	4.53906	3.25248	3.46347	2.52857	1.44851	8.51853	5.79724	7.04345	12.868	10.7881	12.8231	8.98456	5.2451	6.93365
Zm00001d015777	GRMZM5G803365			'stress.abiotic.heat'	AT1G52560.1		HSP20-like chaperones superfamily protein	LOC_Os02g10710.1	hsp20/alpha crystallin family protein, putative, expressed	8.28132	0.109247	0.553561	5.89665	0.513693	0.382186	2.75616	0.734435	0.296486	15.8971	0.262989	10.5514	1.6639	2.42833	3.18418	3.41189	0.411137	4.36498
Zm00001d019474	GRMZM2G178140				AT5G48540.1		receptor-like protein kinase-related family protein	LOC_Os04g45460.1	cysteine-rich repeat secretory protein precursor, putative, expressed	4.06044	0	0	2.69372	0	0	1.1806	0	0	0.297702	0.863535	1.12692	1.84991	1.18136	1.24409	1.71357	1.7083	0.672803
Zm00001d033826										10.1685	0.468483	0.520921	3.93428	0.116141	0.559789	9.46286	0.230657	0.552418	6.54978	7.27498	6.07348	3.70664	8.63796	5.56152	4.49845	9.627	4.73895
Zm00001d003415	GRMZM2G010238			'Co-factor and vitamine metabolism.molybdenum cofactor'				LOC_Os04g38700.1	molybdopterin biosynthesis protein CNX3, putative, expressed	20.612	17.3065	16.7231	18.4944	12.1965	10.347	16.8514	10.3503	11.2887	21.2376	18.8956	20.2733	20.8327	16.0744	18.6917	16.8185	13.819	15.6858
Zm00001d001941	GRMZM2G119941	incw4	invertase cell wall4	'major CHO metabolism.degradation.sucrose.invertases.cell wall'	AT1G55120.1	AtcwINV3,ATFRUCT5,FRUCT5	beta-fructofuranosidase 5	LOC_Os09g08072.1	glycosyl hydrolases, putative, expressed	6.97837	1.2933	2.67388	4.90487	0.409133	0.496816	3.96108	1.19667	1.15369	8.53328	8.58172	6.65291	1.41224	4.70132	0.765515	3.97117	9.39546	4.42937
Zm00001d034823	GRMZM2G426200			'cell.division.plastid'	AT1G24490.2	ALB4,ARTEMIS	OxaA/YidC-like membrane insertion protein	LOC_Os03g62750.1	inner membrane protein, putative, expressed	1.61011	0.888539	0.676493	1.23605	0.648558	0.624262	1.22572	0.652833	0.656445	1.41148	1.43734	1.54665	1.81366	1.59728	1.67309	1.45612	1.08653	1.47456
Zm00001d005599										1.94833	0	0.0105401	1.08677	0	0	0.78462	0	0	1.36067	0.951785	1.46785	0.971017	0.974604	1.62448	0.602216	0.401742	1.55126
Zm00001d041700	GRMZM5G804881			'amino acid metabolism.synthesis.aromatic aa.chorismate.dehydroquinate/shikimate dehydrogenase'	AT3G06350.1	EMB3004,MEE32	dehydroquinate dehydratase, putative / shikimate dehydrogenase, putative	LOC_Os12g34874.1	bifunctional 3-dehydroquinate dehydratase/shikimate dehydrogenase,chloroplast precursor, putative, expressed	5.23381	0.130828	0.0275668	2.71772	0.20432	0.0837132	2.70263	0.00716895	0.09333	4.16732	3.05755	2.16936	6.15935	4.76908	4.92387	3.95099	2.05075	1.76496
Zm00001d020950	GRMZM5G871418				AT2G17350.1			LOC_Os09g31466.1	expressed protein	18.211	9.32767	12.8512	12.8963	12.7688	13.3355	10.6733	8.42568	8.2233	16.1963	15.2022	21.726	21.7494	17.2425	20.6514	19.2709	11.0409	13.8254
Zm00001d021971	GRMZM2G179777			'lipid metabolism.lipid degradation.lipases.triacylglycerol lipase'	AT5G50890.1		alpha/beta-Hydrolases superfamily protein	LOC_Os07g39810.1	lipase class 3 family protein, putative, expressed	2.79995	1.08119	1.25568	2.33756	1.46823	1.28308	1.55698	1.20863	1.92181	1.84262	1.2167	1.14359	2.70093	2.67219	2.11727	2.1598	0.88762	1.92871
Zm00001d018500	GRMZM2G064603			'transport.ABC transporters and multidrug resistance systems'	AT5G60740.1		ABC transporter family protein	LOC_Os11g22350.1	white-brown complex homolog protein, putative, expressed	1.38828	0.0798873	0.10083	0.957091	0.0688823	0.0603192	0.5989	0.0208348	0.0285477	1.54012	1.63656	1.76402	0.293677	0.442744	0.501596	0.581278	0.979584	1.20226
Zm00001d011041	GRMZM2G102674				AT2G28690.1		Protein of unknown function (DUF1635)	LOC_Os05g02450.1	expressed protein	5.7369	4.24899	4.15853	4.06397	2.94031	1.32819	6.0441	2.84752	2.65855	10.9092	5.11376	6.22016	3.06474	3.26261	1.81849	3.71627	2.73746	1.93958
Zm00001d021010	AC225790.2_FG003									5.27316	0.458446	0.461037	3.59054	1.37814	2.45989	2.27328	1.64698	2.4097	1.81385	0.707398	0.879988	0.998645	4.58662	1.81752	3.60495	4.72504	2.95133
Zm00001d030004	GRMZM2G070943				AT2G44600.1			LOC_Os10g41800.1	expressed protein	4.59796	0.904173	1.89078	3.84373	1.12705	1.46466	1.65705	2.62727	0.500238	3.65524	1.12443	1.42287	2.01667	2.68472	1.10763	4.09411	2.41407	2.74925
Zm00001d013603	GRMZM2G094900			'DNA.synthesis/chromatin structure'	AT2G32010.1	CVL1	CVP2 like 1	LOC_Os03g46090.1	endonuclease/exonuclease/phosphatase family domain containing protein, expressed	26.6609	19.1329	19.2696	19.3492	19.6557	13.438	18.0363	17.2737	10.0358	18.5403	26.4853	15.7828	22.3703	23.0648	17.6882	25.6817	16.359	14.533
Zm00001d025812	GRMZM2G330526			'protein.degradation.ubiquitin.E3.SCF.FBOX'	AT5G67250.1	SKIP2,VFB4	SKP1/ASK1-interacting protein 2	LOC_Os04g42670.1	OsFBL19 - F-box domain and LRR containing protein, expressed	6.97412	4.95427	4.48585	5.90834	4.10123	4.25837	5.78677	3.99773	5.37796	5.01846	4.97185	5.43153	6.13155	6.43471	5.54561	5.74941	4.41743	5.11566
Zm00001d045718										1.04675	0	0.0386966	0.399437	0	0	0.87342	0	0	1.03602	0.364715	1.77715	1.07077	0.218233	1.25656	0.460236	0.083269	0.906114
Zm00001d029250										3.38105	0	0.0118066	1.60889	0.0118	0	1.9964	0	0	1.76994	0.0129306	2.61701	1.98798	0.698102	2.04192	1.95483	0.0390728	2.47297
Zm00001d047234										9.87719	0	0.147481	5.4535	0	0	4.6539	0	0	4.44408	5.2268	5.35883	5.73523	7.10637	8.66209	6.3209	5.11818	7.43182
Zm00001d031928	AC234528.1_FG004				AT3G61370.1		Protein of unknown function (DUF3245)	LOC_Os08g44540.1	expressed protein	17.3172	8.12067	6.31076	12.0983	7.28342	7.09152	13.6743	3.04526	3.38353	19.4959	20.0084	25.7015	9.37389	10.8409	12.031	9.03966	13.0404	16.3696
Zm00001d011383										11.0186	0	0.104367	7.96678	0.130806	0.163073	3.56196	0	0	9.26625	6.55966	7.70993	12.3661	10.5468	8.05831	9.96768	9.63658	6.68268
Zm00001d006470	GRMZM2G002879			'protein.degradation.metalloprotease'	AT1G13270.2	MAP1B,MAP1C	methionine aminopeptidase 1B	LOC_Os07g32590.1	peptidase, M24 family protein, putative, expressed	29.4628	8.91259	9.27426	20.4766	7.87195	5.30297	19.5608	5.03689	4.34812	30.0722	23.4245	25.4146	24.7839	22.3022	25.2519	18.0763	15.4576	18.2434
Zm00001d015028	GRMZM2G466265			'protein.degradation.ubiquitin.E2'	AT2G16920.1	PFU2,UBC23	ubiquitin-conjugating enzyme 23	LOC_Os01g13280.1	ubiquitin conjugating enzyme protein, putative, expressed	11.3656	0	0.0286803	5.59464	0	0	6.66114	0	0	6.15506	0.0334218	6.27283	3.29366	1.79191	8.73219	5.33706	0	9.05064
Zm00001d054112	AC183968.2_FG001									1.12728	0.38973	0.338433	0.519405	0.626749	0.347838	0.906423	0.348888	0.161656	0.419071	0.165676	0.449008	1.25765	0.690297	0.658671	0.585308	0.250289	0.233644
Zm00001d005127	GRMZM2G021299			'protein.degradation.ubiquitin.E3.HECT'	AT1G55860.2	UPL1	ubiquitin-protein ligase 1	LOC_Os09g07900.1	ubiquitin-protein ligase 1, putative, expressed	37.0592	21.9721	20.6371	19.0781	19.5573	18.459	29.0139	15.0349	11.9186	24.0031	23.6239	26.4411	18.2385	20.0109	24.866	23.2045	20.5501	21.6408
Zm00001d033323	GRMZM2G445139				AT4G21110.1		G10 family protein	LOC_Os03g39740.1	expressed protein	2.86761	0	0.0154866	1.56122	0	0	1.76412	0	0	1.49931	1.25982	2.39034	1.92552	1.59309	2.16237	2.05438	1.36548	2.58638
Zm00001d041788	GRMZM2G163514			'RNA.regulation of transcription.unclassified'	AT5G23570.1	ATSGS3,SGS3	XS domain-containing protein / XS zinc finger domain-containing protein-related	LOC_Os12g09580.1	leafbladeless1, putative, expressed	13.1751	0	0.0689535	7.52714	0.0109544	0.0113059	7.45915	0	0	9.95135	8.56811	11.343	8.8582	6.31665	10.8449	8.6504	6.45965	10.9528
Zm00001d031872										2.27264	1.43173	1.34206	1.83679	1.45999	1.3033	1.98771	1.16786	1.19241	1.70399	2.19936	1.86328	2.97776	2.0665	2.17966	2.42911	1.85317	1.68078
Zm00001d020213	GRMZM2G132184			'protein.postranslational modification.kinase.receptor like cytoplasmatic kinase VII'	AT5G15080.1		Protein kinase superfamily protein	LOC_Os09g19700.1	protein kinase domain containing protein, expressed	43.4978	33.6761	36.3999	40.7285	33.3859	34.7348	38.4513	34.4909	34.8059	49.9807	47.6309	40.7605	35.9652	34.2674	30.8789	38.5555	36.1394	39.3443
Zm00001d026518	GRMZM2G368898	bsdtf10	BSD-transcription factor 10		AT3G24820.1		BSD domain-containing protein	LOC_Os04g56654.1	BSD domain-containing protein, putative, expressed	17.0332	11.652	12.1158	11.7111	12.1173	12.391	12.7805	10.1934	8.93249	16.058	16.8075	12.332	11.8124	12.1408	12.2999	11.4776	10.1525	9.74744
Zm00001d022088	GRMZM2G147716	mads67	MADS-transcription factor 67	'RNA.regulation of transcription.MADS box transcription factor family'	AT5G60910.1	AGL8,FUL	AGAMOUS-like 8	LOC_Os07g41370.1	OsMADS18 - MADS-box family gene with MIKCc type-box, expressed	39.6491	28.1553	33.8276	35.2707	28.4825	32.1054	37.8045	27.3938	31.629	38.9948	45.5292	37.3088	38.7751	40.8102	43.9397	41.563	34.7013	42.4482
Zm00001d027492	GRMZM5G887276	glk48	G2-like-transcription factor 48	'RNA.regulation of transcription.G2-like transcription factor family, GARP'	AT4G04580.1		Homeodomain-like superfamily protein	LOC_Os03g03760.1	MYB family transcription factor, putative, expressed	2.05667	1.65698	0.0733565	0.771111	1.44073	1.09632	0.794245	0.808669	1.4373	3.13413	5.20501	1.09056	1.21073	1.38109	0.641288	1.66019	0.684759	0.649753
Zm00001d009508	GRMZM2G156606				AT4G20300.2		Protein of unknown function (DUF1639)	LOC_Os01g48830.2	expressed protein	7.89921	4.6851	5.98327	7.19719	5.9151	6.07177	6.28731	4.42509	6.48093	7.34663	6.58195	6.30605	8.78349	8.57158	6.10971	6.88354	5.43165	6.33636
Zm00001d021608	GRMZM2G045660			'signalling.unspecified'	AT5G12150.1		Rho GTPase activation protein (RhoGAP) with PH domain	LOC_Os03g24180.1	pleckstrin homology domain-containing protein, putative, expressed	3.4237	0	0	2.18357	0	0	1.68437	0	0	2.58223	3.5809	2.46305	1.70647	1.76834	3.32179	2.68293	2.86104	2.91524
Zm00001d025761	GRMZM2G070279			'misc.short chain dehydrogenase/reductase (SDR)'				LOC_Os04g41870.1	expressed protein	22.1973	11.7475	10.68	17.0159	17.6304	12.366	18.7177	16.6556	14.4503	22.6889	19.317	14.0183	17.8728	20.4916	14.8705	16.5069	16.2206	11.9673
Zm00001d032733										8.4467	2.50866	1.41275	6.4776	3.57592	5.39141	4.18928	2.05516	0.648995	5.6517	3.98951	5.22443	6.56322	5.25312	5.23109	6.42784	4.49092	4.14948
Zm00001d025386										1.08178	0	0	0.513953	0	0	0.95548	0	0	0.572425	0	0.699533	1.05519	0.494721	0.750767	1.2472	0	0.845315
Zm00001d032917	GRMZM2G108410									3.44433	0	0	1.98098	0	0	1.84912	0	0	1.71841	3.56149	3.14446	2.71709	1.34077	4.45291	2.78926	3.37852	2.38487
Zm00001d005529										6.17593	0	0	3.75834	0	0	3.0888	0	0	5.15449	0	4.26025	2.51984	2.29611	6.49338	3.53153	0	4.83328
Zm00001d023522	GRMZM2G031278				AT1G18740.1		Protein of unknown function (DUF793)	LOC_Os12g06780.1	expressed protein	1.1758	0.169396	0.578692	0.517871	0.774455	0.87629	0.414613	0.544665	0.359148	0.568882	0.249505	0.239018	0.216867	0.685627	0.420548	0.403923	0.290684	0.637076
Zm00001d045297	GRMZM5G838414			'protein.glycosylation'	AT1G53290.1		Galactosyltransferase family protein	LOC_Os06g06280.1	galactosyltransferase family protein, putative, expressed	4.63664	3.48294	3.80181	3.80322	3.63203	4.34303	3.92117	3.77291	3.1431	3.59639	3.59419	3.6377	3.00126	3.49242	2.81935	3.90671	4.12719	4.06057
Zm00001d038019	GRMZM2G383125			'RNA.regulation of transcription.MYB domain transcription factor family'	AT3G47680.1		DNA binding	LOC_Os06g17510.1	expressed protein	14.2888	0.232118	0.156152	8.22644	0.038954	0.0807995	7.3147	0.0762101	0.0438268	11.05	6.01325	13.7673	2.49452	2.54676	7.75071	3.91146	4.98365	13.1527
Zm00001d033020	GRMZM2G167986	cyp8	cytochrome P-450 8	'misc.cytochrome P450'	AT5G09970.1	CYP78A7	cytochrome P450, family 78, subfamily A, polypeptide 7	LOC_Os10g26340.1	cytochrome P450, putative, expressed	1.19514	0	0.101082	0.362005	0.758958	0.760562	0.46307	0.18411	0.302921	0.133617	0.689516	0.105146	2.44147	0.631306	1.82018	0.164765	0.301301	0.186436
Zm00001d050548	GRMZM2G066480			'glycolysis.unclear/dually targeted.fructose-2,6-bisphosphatase (Fru2,6BisPase)'	AT3G30200.1		Plant transposase (Ptta/En/Spm family)	LOC_Os05g11260.2	expressed protein	1.04178	0	0.0338026	0.730047	0	0	0.385605	0	0	0.766023	0.717299	0.637346	1.22427	0.554951	0.871209	1.25068	1.20622	1.01571
Zm00001d010792	GRMZM2G163546				AT2G43780.1			LOC_Os05g01330.1	expressed protein	39.6443	0	0	25.6942	6.59365	0	15.5924	31.806	0	21.6627	34.621	29.7197	11.843	0	35.0836	7.8554	10.2967	15.0669
Zm00001d034779	GRMZM2G167428				AT5G08720.1			LOC_Os03g62170.1	cyclase/dehydrase family protein, expressed	2.86203	0.907784	2.25967	2.24842	0.688083	2.04472	2.5166	0.506282	1.40876	2.4362	1.99708	5.03386	1.43019	1.33414	5.04514	1.41828	1.26422	3.71097
Zm00001d049008	GRMZM2G085711			'nucleotide metabolism.degradation'	AT5G18280.1	APY2,ATAPY2	apyrase 2	LOC_Os12g02980.1	nucleoside-triphosphatase, putative, expressed	2.37411	0	0.012088	1.49899	0.033058	0.0127139	1.35898	0.105112	0.0812254	1.04208	0.791845	1.49025	0.682497	0.856896	1.34455	0.98803	0.835807	1.41738
Zm00001d026602										2.12151	0	0	1.1387	0	0	1.36501	0	0	0.450796	0.260588	0	1.91721	1.61971	5.1508	0.787805	1.6061	4.71662
Zm00001d030870	GRMZM2G011622									4.38265	2.26319	1.8233	2.08567	1.8657	2.07398	3.74977	1.4274	1.14268	3.88672	2.99359	2.76696	3.27208	2.84174	2.91356	3.07675	2.19035	2.27779
Zm00001d044669	GRMZM2G043843				AT1G57610.1		Protein of unknown function (DUF607)	LOC_Os12g02880.1	E2F-related protein, putative, expressed	1.68657	0.800766	0.743664	1.16431	0.757865	1.22047	0.949473	0.598476	0.25052	1.24992	0.9046	1.15823	1.54795	2.38241	1.41919	1.491	1.21146	1.12434
Zm00001d003829	GRMZM2G102160				AT2G27770.1		Plant protein of unknown function (DUF868)	LOC_Os04g33350.1	expressed protein	1.54589	0.386487	0.88937	1.30075	0.293961	0.628194	0.858577	0.828329	0.402509	0.867766	0.859866	0.954904	0.252383	0.77549	0.262122	0.730804	1.13295	1.26041
Zm00001d017166	GRMZM2G314656			'signalling.calcium'	AT3G59820.1		LETM1-like protein	LOC_Os02g39550.1	calcium-binding mitochondrial protein anon-60Da, putative, expressed	7.63078	5.49118	4.39609	6.86678	5.48407	4.72758	5.10477	3.82954	2.45385	8.32739	6.58773	6.32088	9.60998	6.58079	9.70152	8.0254	6.85239	8.94728
Zm00001d001029										6.02147	0	0	2.45293	0	0	6.11599	0	0	4.79951	3.83306	1.99049	0.117777	0.13852	0.813713	1.55287	2.35331	2.17694
Zm00001d011878	GRMZM2G060723			'cell.organisation'	AT2G41370.1	BOP2	Ankyrin repeat family protein / BTB/POZ domain-containing protein	LOC_Os01g72020.1	BTBA3 - Bric-a-Brac,Tramtrack, Broad Complex BTB domain with Ankyrin repeat region, expressed	8.66005	5.76611	5.77358	7.29166	6.50122	7.96694	6.52083	5.25488	4.90867	7.08017	7.84352	7.83997	7.38045	7.72396	8.50241	6.67936	5.68919	3.87087
Zm00001d033320	GRMZM2G066067			'misc.UDP glucosyl and glucoronyl transferases'	AT5G49690.1		UDP-Glycosyltransferase superfamily protein	LOC_Os10g03320.1	UDP-glucoronosyl and UDP-glucosyl transferase domain containing protein, expressed	2.56693	1.50096	1.07986	1.5555	1.45323	1.41724	0.587464	0.502565	0.725158	2.27514	2.01016	2.03241	0.302111	1.41999	1.09765	0.477405	0.508072	0.608183
Zm00001d033391	GRMZM2G176235									12.145	6.19635	9.0623	10.5727	6.29455	5.87814	9.82528	8.99083	11.4686	8.51664	4.70902	11.7328	11.0165	9.12858	6.54505	16.0542	5.42032	12.0504
Zm00001d026911										1.43135	1.33435	0	0.935455	0	0	0	0	0	0.30165	0	0	0	0	0	0.819527	0	0
Zm00001d027232										1.73867	0	0.119752	0.977105	0	0.0411329	1.27734	0	0	0.573154	0.933408	0.983884	1.83846	0.583067	1.5174	1.82018	1.06137	1.63559
Zm00001d019671	GRMZM2G515595			'protein.degradation.ubiquitin.ubiquitin'	AT2G35360.1		ubiquitin family protein	LOC_Os09g39980.1	ubiquitin family protein, putative, expressed	17.355	16.5087	14.2442	14.7689	13.5732	14.3623	16.4956	16.0029	15.6725	17.3255	17.4352	18.6949	13.8293	16.8264	15.9676	15.9436	16.4294	15.7706
Zm00001d018803	GRMZM2G142063			'transport.sugars'	AT1G30220.1	ATINT2,INT2	inositol transporter 2	LOC_Os07g05640.1	transporter family protein, putative, expressed	3.30216	0.181163	0.283442	1.97577	0.883509	0.456632	2.54549	0.514066	1.32458	3.01483	3.52509	3.75641	1.43941	1.83559	0.904463	1.30678	1.73606	0.952877
Zm00001d034598	GRMZM2G107745			'RNA.RNA binding'	AT5G12190.1		RNA-binding (RRM/RBD/RNP motifs) family protein	LOC_Os03g59710.1	RNA recognition motif containing protein, putative, expressed	43.6921	23.5238	20.9734	38.639	30.6473	28.3979	28.0489	16.6481	17.6922	50.2447	47.4888	35.2528	49.8528	64.4592	44.1281	43.6063	28.6657	26.798
Zm00001d027848	GRMZM2G162776			'tetrapyrrole synthesis.unspecified'	AT2G44520.1	COX10	cytochrome c oxidase 10	LOC_Os01g34390.1	prenyltransferase, putative, expressed	15.1336	13.7501	10.8291	12.42	13.027	12.4975	14.6417	11.8248	13.8315	13.6192	12.1997	13.465	13.2156	13.5005	13.2835	13.4439	11.3992	12.4259
Zm00001d003392										1.24407	0.165589	0.080665	0.991594	0.536235	0.106558	0.450697	0.099846	0	1.89437	1.33847	1.0053	1.40725	1.46399	0.741383	1.20599	1.20448	0.955815
Zm00001d019036										51.4517	17.6681	13.5236	19.2586	11.3409	14.7766	50.8815	13.0683	9.33582	34.8033	23.9635	35.0994	19.232	17.109	24.2265	24.5616	21.186	30.7244
Zm00001d041221	GRMZM2G110395				AT5G25970.1		Core-2/I-branching beta-1,6-N-acetylglucosaminyltransferase family protein	LOC_Os12g43880.1	DNA binding protein, putative, expressed	3.84917	0.577505	0.868696	3.24737	1.19401	0.826471	1.29115	1.15409	0.286336	1.72178	1.24776	1.75815	1.08134	1.45394	0.847193	2.1501	1.80455	2.64332
Zm00001d007056	GRMZM2G379770			'stress.biotic'	AT3G46730.1		NB-ARC domain-containing disease resistance protein	LOC_Os11g13430.1	RGH1A, putative, expressed	1.81048	0	0.0143544	0.826072	0	0	1.68284	0	0	1.48125	1.7628	1.56108	0.679415	0.586488	1.13511	0.847444	0.969535	0.865781
Zm00001d028026										3.36257	0.0301314	0.0455318	1.6666	0.0145784	0.0150773	2.65988	0	0	2.63044	1.83	2.92516	3.13721	1.26856	2.70681	3.02876	1.23543	1.83984
Zm00001d035715	GRMZM2G070041			'glycolysis.unclear/dually targeted.fructose-2,6-bisphosphatase (Fru2,6BisPase)'	AT3G30200.1		Plant transposase (Ptta/En/Spm family)	LOC_Os05g11260.2	expressed protein	1.53522	0.0117533	0.0219908	0.955113	0	0	0.812995	0	0	0.922193	1.08198	1.03618	1.91997	1.07072	1.4925	1.71838	1.77252	1.02828
Zm00001d042799	GRMZM2G053801				AT4G21110.1		G10 family protein	LOC_Os04g55290.1	G10 protein, putative, expressed	35.0979	18.1183	16.6824	31.3176	4.54792	6.97492	13.4571	3.16486	4.84722	41.8284	44.3356	37.9919	34.539	39.0504	33.5307	31.862	31.4067	30.0087
Zm00001d046332	GRMZM2G098988			'RNA.regulation of transcription.bHLH,Basic Helix-Loop-Helix family'						10.544	6.15343	6.68182	5.71604	3.94911	4.39822	10.184	7.44044	4.1134	8.0218	10.9804	7.18466	8.92474	6.80279	6.49066	7.97414	8.98213	6.23391
Zm00001d027240	GRMZM2G306216			'protein.degradation.ubiquitin.E3.RING'	AT1G12760.1		Zinc finger, C3HC4 type (RING finger) family protein	LOC_Os04g48050.1	RING zinc finger protein, putative, expressed	26.6032	0	0.0768455	11.0845	0	0	26.2782	0	0	16.1432	15.82	16.3222	10.0093	8.73516	12.4459	11.8057	17.3418	13.318
Zm00001d053805	GRMZM2G041060			'protein.folding'	AT4G19830.1		FKBP-like peptidyl-prolyl cis-trans isomerase family protein	LOC_Os02g07220.1	peptidyl-prolyl cis-trans isomerase, FKBP-type, putative, expressed	24.2691	18.4799	18.8216	21.632	13.4795	20.3431	22.7486	17.8423	18.7971	23.4747	24.604	25.947	14.8601	18.9229	18.3661	17.0704	22.4775	17.9373
Zm00001d014414	GRMZM2G152432			'signalling.calcium'	AT1G32250.1		Calcium-binding EF-hand family protein	LOC_Os01g32120.1	OsCML11 - Calmodulin-related calcium sensor protein, expressed	4.60323	3.55135	3.13466	3.3795	3.22866	3.77933	4.15662	2.69571	3.05592	3.67115	3.51233	3.27553	2.60525	3.28527	3.77741	2.57727	3.44452	3.51649
Zm00001d011458	GRMZM2G063684			'protein.postranslational modification'	AT5G50000.1		Protein kinase superfamily protein	LOC_Os01g45380.1	protein kinase domain containing protein, expressed	5.1216	3.51703	2.31926	3.24961	4.07758	3.02169	4.57042	4.53948	3.5382	3.29903	3.69202	4.72813	2.52699	4.2955	3.82787	3.08567	4.28493	4.57752
Zm00001d038242	GRMZM2G149145				AT1G16445.1		S-adenosyl-L-methionine-dependent methyltransferases superfamily protein	LOC_Os05g43582.1	tRNA methyltran, putative, expressed	5.72039	3.66822	2.73669	4.1854	1.32769	1.23749	1.39146	0.534473	0.713575	6.38425	4.21476	7.85656	6.03132	5.02122	7.25854	4.49985	2.44978	6.14778
Zm00001d052525	GRMZM2G439311			'signalling.calcium'	AT3G52870.1		IQ calmodulin-binding motif family protein	LOC_Os12g05420.1	calmodulin-binding protein, putative, expressed	18.6045	5.73588	3.44923	11.9593	10.9675	9.7315	15.327	13.3987	10.6562	22.1817	25.7582	19.4244	12.8825	11.0907	9.37668	16.2972	10.8307	9.90058
Zm00001d010416	GRMZM2G072238			'hormone metabolism.ethylene.induced-regulated-responsive-activated'	AT4G29100.1		basic helix-loop-helix (bHLH) DNA-binding superfamily protein	LOC_Os05g14010.1	ethylene-responsive protein related, putative, expressed	9.59916	9.33538	5.23385	8.61941	5.42005	6.3203	8.65851	8.26964	7.9958	10.4449	10.9654	4.97736	5.94034	7.83995	5.72317	9.00807	9.49573	8.20271
Zm00001d046202	GRMZM2G115698							LOC_Os02g14500.1	expressed protein	13.2288	7.05544	7.36715	11.8057	4.83277	5.0899	7.17797	3.68743	1.73565	11.4609	6.50486	12.1702	16.1391	10.5355	15.2936	14.7903	5.8864	13.3155
Zm00001d035984	GRMZM2G444383			'misc.gluco-, galacto- and mannosidases'	AT2G20680.1		Glycosyl hydrolase superfamily protein	LOC_Os01g54300.1	OsMan02 - Endo-Beta-Mannanase, expressed	1.10247	0	0	0.879047	0	0	0.281279	0	0.0383078	0.721526	0.499562	1.0404	1.0261	0.9842	1.40632	1.41911	0.443917	0.277753
Zm00001d032016										3.63868	0.143923	0.115454	1.61194	0.112561	0.165795	3.74867	0.287581	0.1012	2.5455	3.09673	3.04328	1.96619	1.58367	1.61352	2.15945	2.43705	1.64945
Zm00001d028012	AC166636.1_FG008			'signalling.G-proteins'	AT2G44610.1	ATRAB6A,ATRABH1B,RAB6,RAB6A	Ras-related small GTP-binding family protein	LOC_Os03g09140.1	ras-related protein, putative, expressed	1.64268	0.202512	0	1.10759	0	0	1.02737	0.0203864	0.086116	0.944426	0.998264	1.03968	1.81418	1.00705	1.58656	1.8961	2.18358	2.00543
Zm00001d036152	GRMZM5G839603									2.93949	1.02991	0.555752	2.11001	1.30161	1.46961	2.06388	0.858748	0.254657	0.853828	1.11755	1.82947	1.78046	1.73974	2.42961	1.60136	1.74579	1.91149
Zm00001d045626										3.58008	0	0.411319	2.57066	0	0	1.72968	0	0	4.32332	4.52975	5.34306	10.8454	6.22942	9.16614	6.82244	6.78153	3.04767
Zm00001d026871										1.50576	0	0	0.731465	0	1.34367	0	0.535135	0	0	0.320431	0	0	0	0	0.646145	0.810125	0
Zm00001d002001	AC210003.2_FG015				AT3G22210.1					30.7746	27.8501	24.1778	29.2301	19.0139	11.2588	24.9047	19.6202	15.0386	25.3179	33.0226	26.7233	38.0054	35.3546	19.6011	29.7417	22.7828	13.9496
Zm00001d001529										8.78673	0	0	6.22225	0	0	4.311	0	0	18.0409	0	4.51109	0	0	12.782	9.0143	0	7.8628
Zm00001d040920	GRMZM2G168959				AT4G27340.1		Met-10+ like family protein	LOC_Os01g29409.1	tRNA methyltransferase, putative, expressed	12.9648	7.81804	6.46149	12.1428	7.10707	5.70627	5.93121	6.70287	5.60996	16.0154	6.92832	14.3061	10.8094	11.5902	11.6938	11.413	7.56841	12.6326
Zm00001d040569	GRMZM2G457909			'RNA.regulation of transcription.unclassified'	AT1G02080.1		transcription regulators	LOC_Os03g18830.1	programmed cell death protein 2, putative, expressed	1.83715	0	0.00885505	1.23231	0	0.0351822	0.935785	0	0	1.04242	0	1.48482	0.569105	0.60422	1.46703	0.999045	0.0093997	1.43929
Zm00001d028793	GRMZM2G144224			'stress.abiotic.unspecified'	AT5G05440.1	PYL5,RCAR8	Polyketide cyclase/dehydrase and lipid transport superfamily protein	LOC_Os03g18600.1	cyclase/dehydrase family protein, putative, expressed	17.4382	6.33364	7.05489	15.3941	3.68078	4.46709	8.81709	10.5718	11.5312	13.6291	2.52551	1.9909	4.50793	4.99703	4.07925	9.00731	8.73279	7.76142
Zm00001d020667										3.55017	0	0.116201	2.67117	0	0	1.33237	0	0	1.96415	2.22045	0.986325	3.09559	5.16913	4.55007	4.66526	4.26469	4.30371
Zm00001d025316										3.39904	0	0	1.83295	0	0	2.77952	0	0	3.8811	5.5777	3.77513	0	0.435456	0.462496	0.950869	2.42122	2.49217
Zm00001d017103	GRMZM2G121166				AT5G13240.1		transcription regulators	LOC_Os04g56730.2	repressor of RNA polymerase III transcription MAF1, putative, expressed	47.021	32.2824	32.7052	40.5405	22.5368	31.6391	43.1281	30.4887	32.9455	42.1602	31.4706	41.8865	30.6827	24.6758	34.858	44.2081	35.0556	45.3225
Zm00001d004372	GRMZM2G089010	etr40	ethylene receptor homolog40	'hormone metabolism.ethylene.signal transduction'	AT3G04580.1	EIN4	Signal transduction histidine kinase, hybrid-type, ethylene sensor	LOC_Os04g08740.1	ethylene receptor, putative, expressed	11.313	10.4251	9.24954	9.94707	9.16755	11.3198	10.6495	6.96204	10.8926	12.6973	9.12946	9.60046	8.84557	8.56108	11.7294	10.5526	9.19127	11.1282
Zm00001d047138	GRMZM2G094828							LOC_Os02g14500.1	expressed protein	1.2228	0.0168873	0.0119011	0.963266	0.0150475	0	0.384802	0	0	1.07127	0.523388	1.23487	1.24477	0.670906	1.23499	1.40343	0.600118	1.23048
Zm00001d034670										4.21261	3.09059	3.44018	3.47066	3.47105	4.0088	3.91321	2.25276	3.62163	3.33727	3.76503	3.78109	4.14727	3.80235	4.90322	3.74869	2.70661	4.06398
Zm00001d031933	GRMZM2G103258			'protein.degradation'	AT4G33410.1	ATSPPL1,SPPL1	SIGNAL PEPTIDE PEPTIDASE-LIKE 1	LOC_Os10g25360.1	signal peptide peptidase domain containing protein, expressed	29.7432	24.3741	15.3842	20.0893	17.7126	20.4962	21.763	15.0886	15.6974	31.6348	30.2832	28.3334	18.9417	21.5181	25.1621	23.8101	22.1036	25.806
Zm00001d031481	GRMZM2G124638			'RNA.regulation of transcription.putative transcription regulator'	AT2G33620.1		AT hook motif DNA-binding family protein	LOC_Os08g40150.1	AT hook motif domain containing protein, expressed	26.1724	14.4207	16.4053	17.8953	16.0345	13.9406	11.4497	8.81826	8.32867	22.4298	17.0782	20.4623	22.9415	19.1342	18.8644	20.5089	12.1345	13.0826
Zm00001d053084	GRMZM2G137176				AT1G62730.1		Terpenoid synthases superfamily protein	LOC_Os06g01470.1	AGAP000326-PA, putative, expressed	14.3622	8.13587	11.9092	11.6408	8.78501	14.1931	12.3886	6.62843	9.11306	10.0327	6.28479	13.3848	13.1859	11.8473	16.9548	11.4509	7.66174	13.4497
Zm00001d017189	AC185460.3_FG004				AT2G35000.1		RING/U-box superfamily protein	LOC_Os09g36500.1	zinc finger, C3HC4 type domain containing protein, expressed	1.01694	0.642805	0.737468	0.772296	0.599758	0.508211	0.619575	0.470574	0.307611	0.836633	1.41125	1.05091	1.30861	1.07508	0.988404	1.31321	0.999041	0.646294
Zm00001d008396	GRMZM2G128518							LOC_Os05g01210.3	expressed protein	18.679	15.3023	12.1563	17.431	8.59608	9.01717	15.7915	10.3727	9.68275	18.1297	18.9565	16.4945	14.4237	15.3991	13.5574	12.1183	13.3112	12.6942
Zm00001d015557	GRMZM2G409934			'RNA.regulation of transcription.unclassified'	AT5G20350.1	TIP1	Ankyrin repeat family protein with DHHC zinc finger domain	LOC_Os02g09130.1	palmitoyltransferase TIP1, putative, expressed	4.07836	2.49484	2.07576	2.97864	3.15491	2.90524	2.99092	1.86755	1.30821	3.38713	2.68317	2.90322	3.8059	3.81219	4.83418	3.43069	2.63962	3.75967
Zm00001d008858	GRMZM2G004182							LOC_Os01g10070.1	expressed protein	21.3098	13.8587	16.1853	17.5356	15.9837	13.1766	14.5079	9.37456	8.83207	14.9384	14.8442	17.3163	19.6316	20.5007	21.9083	15.3893	12.3465	13.3511
Zm00001d031844	GRMZM2G004079			'signalling.calcium'	AT1G12680.1	PEPKR2	phosphoenolpyruvate carboxylase-related kinase 2	LOC_Os09g29170.4	CAMK_CAMK_like.38 - CAMK includes calcium/calmodulin depedent protein kinases, expressed	9.68639	7.76661	8.20497	9.4322	7.15053	10.0157	8.23316	7.8726	6.66085	10.6674	8.78083	9.09755	8.19418	8.43699	7.36963	9.80355	8.7295	7.7719
Zm00001d038133	GRMZM2G117298			'cell.cycle'	AT3G05327.1		Cyclin family protein	LOC_Os05g33040.1	cyclin, putative, expressed	63.7659	46.758	30.6083	55.5291	53.6311	48.7513	53.5159	46.8295	37.9182	59.7976	53.4344	45.982	47.9796	54.8006	55.1426	51.3309	52.3371	54.5946
Zm00001d049286	GRMZM2G463167			'signalling.receptor kinases.leucine rich repeat XI'	AT1G05835.1		PHD finger protein	LOC_Os11g32070.1	expressed protein	1.21935	0.44843	0.379051	0.759343	0.507776	0.239896	1.32189	0.293376	0.367995	0.98579	2.1322	1.06062	0.540596	0.581101	0.866549	0.683068	0.675137	0.936695
Zm00001d051249	GRMZM2G099109				AT1G63220.1		Calcium-dependent lipid-binding (CaLB domain) family protein	LOC_Os02g42710.1	C2 domain containing protein, putative, expressed	1.83241	1.3419	1.17421	1.60783	1.14674	1.03534	0.96714	1.02255	0.709142	2.29516	0.970306	1.99802	0.908099	1.70589	1.20548	1.35095	1.10787	1.12602
Zm00001d029164	GRMZM2G082034			'major CHO metabolism.degradation.starch.starch cleavage'	AT5G18670.1	BAM9,BMY3	beta-amylase 3	LOC_Os03g22790.1	beta-amylase, putative, expressed	4.63798	3.57457	1.31313	4.51095	1.18229	1.66164	2.18594	4.32443	1.18492	8.35323	7.09087	3.97393	1.29778	2.49477	0.904929	1.91753	2.85141	3.49967
Zm00001d048207	GRMZM2G152815			'protein.degradation.ubiquitin.E3.RING'	AT3G62240.1		RING/U-box superfamily protein	LOC_Os05g19970.1	ZOS5-06 - C2H2 zinc finger protein, expressed	1.24284	0.0450541	0.0765515	0.827202	0.210103	0.101391	0.824549	0.123	0.0280846	1.27199	2.20197	1.13047	0.970707	1.37074	1.24778	0.657872	1.37417	0.991063
Zm00001d029316										8.31354	0	0	4.77252	0.0157064	0	7.1374	0	0	6.44088	0	7.86758	5.10861	1.74183	6.06661	6.49859	0.0094843	7.95137
Zm00001d014356										2.13388	0	0	1.50655	0	0	1.10747	0.0544045	0	2.14113	0.037816	2.29859	1.49925	1.03416	2.55776	1.4192	0	2.02503
Zm00001d045887	GRMZM2G395842	c3h5	C3H-transcription factor 35	'protein.degradation.ubiquitin.E3.RING'	AT3G08505.1		zinc finger (CCCH-type/C3HC4-type RING finger) family protein	LOC_Os06g21390.1	Zinc finger C-x8-C-x5-C-x3-H type domain containing protein, expressed	9.32587	7.8499	6.99683	7.60234	8.25827	8.98551	8.10426	6.62054	7.28371	10.1507	10.6437	12.4002	9.68842	9.68335	13.0817	9.2152	9.72552	12.9184
Zm00001d007968										10.6877	4.05635	3.27123	10.8739	3.03891	4.62154	1.72847	1.55554	2.18391	4.77737	3.33626	7.52011	9.96986	5.93028	7.32201	7.29596	2.84018	7.87001
Zm00001d012979	GRMZM2G110952	alf17	Alfin-like-transcription factor 17	'development.unspecified'	AT5G02960.1		Ribosomal protein S12/S23 family protein	LOC_Os03g60400.1	40S ribosomal protein S23, putative, expressed	26.528	23.8164	22.6901	26.1259	19.4699	27.3461	24.0583	20.9113	24.8995	21.8721	18.8159	19.2619	20.336	21.7385	20.4121	24.273	27.6099	20.7795
Zm00001d049413	GRMZM2G125151			'cell.division'	AT3G02450.1		cell division protein ftsH, putative	LOC_Os04g39190.1	cell division protease ftsH homolog 4, putative, expressed	2.67836	0.091743	0.172794	1.7903	0.0807015	0.432841	1.94666	0.132533	0.091774	1.90711	4.53343	2.02693	2.70611	2.75244	1.6698	3.72014	5.78748	1.8497
Zm00001d036610	GRMZM2G128560				AT1G56020.1			LOC_Os06g46250.1	expressed protein	1.33899	0.384175	0.45473	0.854116	0.744074	0.208502	0.0652115	0.171105	0.176164	1.81913	0.652846	0.968063	1.54975	2.46708	0.792098	0.65436	0.222253	0.339931
Zm00001d027911										2.69753	0	0.06419	1.83927	0	0	1.73158	0.0479245	0	2.04141	2.04302	2.6585	0.669965	1.63323	1.98115	1.24274	1.74941	2.02061
Zm00001d028579	GRMZM2G057646			'RNA.processing.splicing'	AT2G29210.1		splicing factor PWI domain-containing protein			68.9818	50.48	46.6062	50.3344	53.5519	49.2698	50.3784	39.2266	30.5874	61.212	48.1258	72.7596	58.2323	47.5333	70.5103	55.7021	42.1337	61.2537
Zm00001d026304										3.77908	0.413934	0.504351	3.07682	0.200597	0.630595	1.80497	0.593399	1.48721	5.11792	5.47842	4.45402	0.795609	1.84386	0.740291	1.8392	2.0961	2.03117
Zm00001d025121										1.28592	0.251667	0	0	0.624074	0.708566	0.436462	0.573915	0	0.38695	0.225067	0.543632	1.0937	0.806554	0.65569	0.226728	1.90844	1.20119
Zm00001d050190	GRMZM2G133941									16.1935	14.4688	13.9888	15.7141	10.0578	13.7165	12.9029	13.7792	11.8918	13.4854	15.3265	13.1817	12.9027	12.0993	13.525	11.0195	14.4835	14.4456
Zm00001d047017	GRMZM2G049229	bhlh91	bHLH-transcription factor 91	'RNA.regulation of transcription.bHLH,Basic Helix-Loop-Helix family'	AT4G17880.1		Basic helix-loop-helix (bHLH) DNA-binding family protein	LOC_Os10g42430.1	transcription factor MYC7E, putative, expressed	7.884	2.04768	4.13715	5.58659	2.91419	3.47692	2.20922	3.14205	3.15516	14.9227	4.87907	8.44014	3.43457	3.34145	2.78473	3.41255	3.59166	4.0378
Zm00001d032916	GRMZM2G312165							LOC_Os10g13630.1	expressed protein	1.52665	0.00863455	0.00878235	1.16268	0	0	0.731414	0	0	1.36315	1.54769	1.23881	2.38627	1.36945	1.7109	1.86391	1.60665	1.672
Zm00001d030076	GRMZM2G168987							LOC_Os04g50780.1	expressed protein	2.22684	0	0.154835	1.64124	0.028047	0	1.30086	0	0	0.825138	1.09628	0.48083	6.12008	6.72959	4.01482	2.51973	2.09619	1.19656
Zm00001d026257	GRMZM2G128914			'misc.gluco-, galacto- and mannosidases'	AT1G51590.1	MANIB,MNS1	alpha-mannosidase 1	LOC_Os04g51690.1	glycosyl hydrolase family 47 domain contain protein, expressed	30.7023	25.0914	22.2404	27.8776	22.4053	27.0334	24.5723	21.839	15.942	32.475	37.874	34.9903	24.565	32.9332	35.5442	26.808	34.68	31.5378
Zm00001d019006	GRMZM2G135966			'RNA.regulation of transcription.Histone acetyltransferases'	AT1G51590.1	MANIB,MNS1	alpha-mannosidase 1	LOC_Os04g51690.1	glycosyl hydrolase family 47 domain contain protein, expressed	2.3416	0.0281816	0.0844056	1.61002	0	0	1.71068	0	0	1.52201	1.58177	1.51117	0.5238	1.74447	1.89817	1.17325	1.46238	2.01179
Zm00001d052898	GRMZM2G134857							LOC_Os08g40060.1	expressed protein	2.21281	0	0.781894	1.17599	0.471743	0.334971	0	0.701402	0.358345	0.891894	0	0.177318	0	0.112248	0	0.113207	0.504074	1.09804
Zm00001d034715	GRMZM2G139123	raf2	rubisco accumulation factor2		AT5G51110.2		Transcriptional coactivator/pterin dehydratase	ChrSy.fgenesh.mRNA.86	expressed protein	14.2554	8.79467	11.2305	12.7401	3.1617	3.26293	9.44988	3.37926	4.24505	12.005	11.2682	10.0827	10.2044	10.6079	9.59664	11.4235	10.0459	6.8518
Zm00001d052850	GRMZM2G048665			'protein.degradation.ubiquitin.E3.SCF.FBOX'	AT1G55590.1		RNI-like superfamily protein	LOC_Os08g39060.1	F-box protein At-B, putative, expressed	5.4733	4.2802	3.85643	4.53955	4.71837	5.1278	5.36478	3.96402	4.08446	4.36299	4.72775	4.60288	4.26229	5.13731	4.85463	5.4542	4.6069	5.58197
Zm00001d006739	GRMZM2G177110	lbd14	LBD-transcription factor 14	'RNA.regulation of transcription.AS2,Lateral Organ Boundaries Gene Family'	AT3G49940.1	LBD38	LOB domain-containing protein 38	LOC_Os07g40000.1	DUF260 domain containing protein, putative, expressed	2.60735	0.618206	1.35837	2.02622	0.225884	0.327778	0.664705	0.163112	0.262999	2.73627	3.36737	2.67749	0.772689	1.16109	2.72379	1.16556	1.05137	1.51704
Zm00001d042760	AC199067.2_FG004				AT3G15040.1		Protein of unknown function, DUF584	LOC_Os01g64300.1	DUF584 domain containing protein, putative, expressed	7.03778	5.79551	6.18949	6.61937	5.41514	5.1289	7.13138	5.03829	6.61665	7.83217	5.94954	5.91974	8.39178	8.96627	6.973	5.60427	6.8893	5.99348
Zm00001d020984	GRMZM2G052266			'amino acid metabolism.synthesis.serine-glycine-cysteine group.glycine.sarcosine oxidase'	AT2G24580.1		FAD-dependent oxidoreductase family protein	LOC_Os09g32290.2	FAD dependent oxidoreductase domain containing protein, expressed	3.53527	1.98323	2.26735	2.72918	1.58558	0.843859	1.49153	2.53478	1.27081	5.38524	3.5418	3.02226	2.65447	2.47786	1.17211	10.4134	1.27631	2.36477
Zm00001d047542	GRMZM2G012455			'stress.abiotic.heat'	AT5G12020.1	HSP17.6II	17.6 kDa class II heat shock protein	LOC_Os01g08860.1	hsp20/alpha crystallin family protein, putative, expressed	1.08285	0	0.41454	0.914796	0.176817	0.539505	0.0970805	0.0851045	0.221188	0.995017	0	1.34076	0.0885175	0	0.582565	0.219044	1.21469	1.16019
Zm00001d015444										2.03173	0.242398	0.228204	1.64878	0.299537	0.408809	0.925751	0.442347	0.307096	1.87391	0.713474	1.67599	1.72196	1.13967	1.07781	2.44091	2.31428	1.93054
Zm00001d021360	GRMZM2G046186			'cell.organisation'	AT5G51720.1		2 iron, 2 sulfur cluster binding	LOC_Os07g28400.1	CDGSH iron sulfur domain-containing protein 1, putative, expressed	4.83836	1.13774	1.93321	4.35726	0.866702	1.14875	0.751501	1.03076	0.932757	3.34198	3.52031	2.86225	3.57012	4.47584	1.3597	1.88941	2.54697	1.77738
Zm00001d006505										6.83052	0.433522	0.630985	4.07052	0.481202	0.895173	7.23149	0.507063	0.762416	3.85235	2.19732	5.86205	2.89403	2.63985	4.05856	3.2312	4.43253	4.3048
Zm00001d011710										23.1152	4.28092	11.2637	17.4018	7.06079	5.83828	5.67129	14.3875	6.32044	14.3343	6.93811	6.7054	5.33847	13.7736	1.39847	6.58935	10.9879	6.08906
Zm00001d004600										4.87493	0	0	3.05221	0	0	4.44624	0	0	4.40576	0	2.39348	0	1.22304	1.73797	0.942585	0	1.69129
Zm00001d043529	GRMZM2G012174	ppr102	pentatricopeptide repeat102		AT5G50280.1	EMB1006	Pentatricopeptide repeat (PPR) superfamily protein	LOC_Os05g22870.1	PPR repeat domain containing protein, putative, expressed	1.91881	1.03927	0.74966	1.7794	0.95684	0.516189	1.16393	0.655709	0.260919	1.60696	1.2048	1.60145	2.10398	1.44615	1.86159	2.14951	1.40645	1.70002
Zm00001d026300	GRMZM2G354867	ago2b	argonaute2b	'RNA.regulation of transcription.Argonaute'	AT1G31280.1	AGO2	Argonaute family protein	LOC_Os04g52550.1	PAZ domain-containing protein, putative, expressed	1.39284	0.275267	0.346178	1.25241	0.561303	0.470591	0.466357	0.338359	0.160999	1.69589	1.91277	1.07437	1.04134	1.21738	1.0041	0.82674	0.833461	0.439231
Zm00001d050156	GRMZM2G426888			'transport.misc'	AT1G08070.1	OTP82	Tetratricopeptide repeat (TPR)-like superfamily protein	LOC_Os06g02400.1	OsFBO18 - F-box and other domain containing protein, expressed	1.62355	0.807991	1.08208	1.32441	0.928074	0.623968	0.806041	1.26482	0.634946	1.42966	3.08343	0.518807	1.44003	1.55634	0.322498	1.70417	1.46949	0.866415
Zm00001d016017	GRMZM2G147210			'redox.thioredoxin'	AT1G77510.1	ATPDI6,ATPDIL1-2,PDI6,PDIL1-2	PDI-like 1-2	LOC_Os11g09280.1	OsPDIL1-1 protein disulfide isomerase PDIL1-1, expressed	4.63726	0	0	2.92916	0	0	4.62527	0	0	3.24418	4.01408	3.193	3.0757	1.86871	4.40923	3.64475	4.05548	4.83128
Zm00001d004885	GRMZM2G052279			'transport.misc'						4.24112	0.0101592	0.0181321	3.29393	0.0871559	0.0852772	2.27668	0.104178	0.131274	2.4595	0.412558	3.07157	2.29965	1.46362	4.1943	2.40577	0.490723	2.94167
Zm00001d010834	GRMZM2G017142	alf9	Alfin-like-transcription factor 9	'RNA.regulation of transcription.Alfin-like'	AT3G42790.1	AL3	alfin-like 3	LOC_Os05g07040.1	PHD finger protein, putative, expressed	20.2842	17.6776	18.8959	19.6227	16.2297	19.7136	17.647	14.9923	17.9547	17.0717	19.8253	20.0011	15.8859	17.0109	19.7217	17.9822	18.8213	20.477
Zm00001d006420	GRMZM2G172429			'signalling.receptor kinases.leucine rich repeat XI'	AT4G20140.1	GSO1	Leucine-rich repeat transmembrane protein kinase	LOC_Os07g31500.1	leucine-rich repeat receptor protein kinase EXS precursor, putative, expressed	1.40743	0.211832	0.356422	1.00137	1.11905	0.917535	1.25276	0.376831	0.781411	0.926115	0.412497	0.681922	0.590936	1.25865	0.700891	0.636341	0.764915	0.613331
Zm00001d033148	GRMZM2G110304			'RNA.regulation of transcription.putative transcription regulator'	AT1G15910.1		XH/XS domain-containing protein	LOC_Os01g44230.1	transcription factor X1, putative, expressed	2.66639	0.843411	0.843427	2.40266	1.11662	0.676278	1.32443	0.470303	0.563204	2.94558	1.92917	3.55726	3.14653	2.42329	5.18548	2.50262	1.76491	3.22162
Zm00001d036404	GRMZM2G449763			'lipid metabolism.''exotics'' (steroids, squalene etc).sphingolipids'	AT1G14290.1	SBH2	sphingoid base hydroxylase 2	LOC_Os07g43460.1	sphingolipid C4-hydroxylase SUR2, putative, expressed	4.5011	0.119589	0.147852	2.90579	0.103262	0.228802	4.57573	0.248028	0.238764	2.51964	0.615085	2.86637	2.34468	1.48768	2.88747	3.72941	0.782049	3.99733
Zm00001d002381										5.43356	0.090397	0.768799	4.57409	0.0431955	0.273271	2.62077	0.172965	0.538753	12.2631	22.58	11.3245	6.24222	9.7004	7.88801	10.0418	6.82899	8.19159
Zm00001d004762	GRMZM2G109547			'transport.ABC transporters and multidrug resistance systems'	AT1G71960.1	ABCG25,ATABCG25	ATP-binding casette family G25	LOC_Os11g07600.1	ABC-2 type transporter domain containing protein, expressed	5.85315	2.56166	4.30712	3.79997	4.56224	3.25323	3.38322	3.81942	3.18486	7.89304	8.43056	5.06782	4.0673	4.63433	3.27339	5.11503	3.82268	3.77886
Zm00001d052380	GRMZM2G131516	scro1	scarecrow1	'development.unspecified'	AT3G54220.1	SCR,SGR1	GRAS family transcription factor	LOC_Os12g02870.1	GRAS family transcription factor domain containing protein, expressed	10.2977	3.26079	5.6868	5.15249	4.52907	5.45186	2.19286	3.11964	2.59463	5.27787	4.12958	3.55997	8.291	7.77995	5.32425	4.71595	3.88592	2.13439
Zm00001d007111	GRMZM5G873277			'protein.postranslational modification'	AT1G54610.1		Protein kinase superfamily protein	ChrUn.fgenesh.mRNA.83	expressed protein	12.9648	9.40117	9.38815	11.9362	9.96766	10.8362	12.2406	10.0348	10.7151	12.5877	10.9761	9.92248	10.3645	12.6579	12.3421	11.973	12.5467	14.2761
Zm00001d012509										4.38347	0	0	3.46598	0.0203435	0.012683	2.28263	0	0	3.10427	0.425857	2.9651	3.9048	2.06575	3.3139	4.34396	2.2408	3.85701
Zm00001d004482	GRMZM2G319454				AT5G19570.1			LOC_Os05g09600.1	GA11916-PA, putative, expressed	27.8951	10.0827	15.0472	26.734	11.797	12.7703	5.9013	13.0872	11.1731	20.9949	19.2011	14.6063	17.3759	26.6346	6.72898	20.0958	22.644	12.5077
Zm00001d039541	GRMZM2G051458				AT3G05760.1		C2H2 and C2HC zinc fingers superfamily protein	LOC_Os03g61640.1	ZOS3-23 - C2H2 zinc finger protein, expressed	62.772	46.834	42.6942	57.6478	48.7771	38.7469	60.3514	38.2874	35.1885	59.593	60.55	64.5567	68.1987	66.7869	65.4572	63.0577	57.2178	61.1985
Zm00001d052131	AC185501.3_FG006				AT3G17740.1			LOC_Os02g53270.1	expressed protein	2.17776	0	0	1.58805	0	0	1.62334	0	0	1.80476	1.94823	1.80394	0.92084	0.612521	1.61275	2.64931	1.04703	1.09328
Zm00001d032553										8.15329	0.740465	1.38681	7.87969	0.382609	0.529485	1.32029	0.068595	0.736316	7.14724	6.65921	7.71129	6.1099	10.5017	7.15395	6.095	6.28552	6.95141
Zm00001d004867	GRMZM2G460465				AT2G19000.1			LOC_Os12g43820.1	GCRP5 - Glycine and cysteine rich family protein precursor, expressed	11.126	1.39471	0.788231	8.36044	0.325221	0.388547	9.05371	0.154743	0	11.3252	41.544	10.8689	16.0165	17.4615	4.98554	12.5115	13.1972	6.53458
Zm00001d031278		dof1	DNA-binding with one finger1							31.0924	1.93844	2.28474	20.8704	1.87997	1.38526	34.1168	2.13151	3.85264	29.1036	25.8298	26.6665	10.0003	13.0181	9.72853	12.5936	22.5262	19.9811
Zm00001d016599	GRMZM2G168807				AT2G33510.1			LOC_Os02g31140.1	major ampullate spidroin 2-2, putative, expressed	11.4044	6.61247	9.11666	10.0822	5.21976	6.77252	7.66672	7.22535	6.30713	9.1722	8.47368	7.26949	10.2249	7.90337	5.14235	10.0791	9.12158	7.70329
Zm00001d032499										14.2329	10.5333	12.2993	13.2104	13.2913	11.2767	14.5432	9.9662	11.3087	14.6624	10.4768	13.0045	12.1063	12.4231	12.3948	11.4828	9.71486	12.1569
Zm00001d008296	GRMZM2G012728				AT5G04190.1	PKS4	phytochrome kinase substrate 4	LOC_Os01g15990.1	expressed protein	1.15305	0.461332	0.783908	0.935312	0.433219	0.416971	0.503362	0.586754	0.660766	1.0829	1.64581	0.905777	0.277948	0.238235	0.462908	0.430766	0.426824	0.488614
Zm00001d014491	AC225718.2_FG006			'signalling.calcium'	AT2G46600.1		Calcium-binding EF-hand family protein	LOC_Os06g46950.1	EF hand family protein, putative, expressed	18.792	9.71555	2.17687	16.9534	4.5308	6.72257	11.822	6.16307	12.9566	56.4095	1.23655	18.3132	3.23385	2.68639	1.78162	5.36036	2.49934	7.85112
Zm00001d012473	GRMZM2G135332			'signalling.light'	AT1G07090.1	LSH6	Protein of unknown function (DUF640)	LOC_Os01g61310.1	DUF640 domain containing protein, putative, expressed	31.0557	3.41833	15.8953	18.8329	8.49781	10.8687	3.9072	8.56969	4.45584	31.193	13.636	10.0206	4.88698	14.3367	5.8571	4.39673	10.0436	7.89912
Zm00001d041751	GRMZM2G150478				AT5G64180.1			LOC_Os12g31790.1	expressed protein	15.2563	4.36099	5.8154	13.1062	4.33679	3.58534	11.1319	3.14645	3.4171	15.7153	20.5971	15.52	13.6839	15.0206	13.504	13.7214	10.9189	10.5564
Zm00001d050166	GRMZM2G059643			'protein.degradation.ubiquitin.E3.SCF.FBOX'	AT4G30640.1		RNI-like superfamily protein	LOC_Os08g16840.1	OsFBL45 - F-box domain and LRR containing protein, expressed	13.157	7.26736	8.85613	12.1971	7.41875	7.08182	10.4962	7.35499	11.3936	13.1666	17.6804	13.1753	9.73729	12.5206	11.1226	10.1803	13.1711	10.9909
Zm00001d047396	GRMZM2G011520				AT5G03455.1	ACR2,ARATH;CDC25,CDC25	Rhodanese/Cell cycle control phosphatase superfamily protein	LOC_Os10g39860.2	expressed protein	90.1509	59.8217	76.8114	83.223	60.3562	60.0159	66.4919	54.9385	71.8239	81.8264	66.1379	86.9446	71.1661	76.3462	58.3824	70.8136	63.1602	59.6255
Zm00001d044863	GRMZM2G103227									1.16024	0	0.0278385	0.926018	0	0	0.665075	0	0	0.884757	0.876127	1.1363	0.586585	0.663372	1.2912	0.5825	1.52789	1.69404
Zm00001d045336	GRMZM2G103179				AT4G29520.1			LOC_Os06g05740.1	expressed protein	68.8709	52.0479	59.632	68.5498	48.3037	65.9572	56.5817	49.0915	50.4004	68.671	64.2746	60.6322	60.0602	54.8062	63.822	65.552	56.981	65.005
Zm00001d035362	AC203176.4_FG003									1.35975	0	0.1525	1.01092	0.102792	0.113567	1.09772	0.113648	0.0828375	1.02058	0.683845	1.30177	0.686315	1.21012	1.65329	1.00155	0.816531	0.917331
Zm00001d048105	GRMZM2G100431			'RNA.regulation of transcription.MYB domain transcription factor family'	AT2G03470.1		ELM2 domain-containing protein	LOC_Os03g31230.1	MYB family transcription factor, putative, expressed	19.1368	15.936	11.6008	14.9161	14.0091	13.9041	17.8316	14.257	12.8893	15.8179	17.3605	15.7939	18.4995	15.0296	14.9337	17.8828	16.9113	14.7095
Zm00001d042673	GRMZM2G339699			'nucleotide metabolism.synthesis.purine.amidophosphoribosyltransferase'	AT2G16570.1	ASE1,ATASE,ATASE1	GLN phosphoribosyl pyrophosphate amidotransferase 1	LOC_Os01g65260.1	amidophosphoribosyltransferase, chloroplast precursor, putative, expressed	2.37077	1.50636	1.15935	2.31078	0.855193	0.873877	0.829484	0.489171	0.226872	2.4074	0.85938	1.34527	2.04063	2.48822	2.27168	1.39583	0.813417	1.43298
Zm00001d016239	GRMZM2G016393			'protein.synthesis.ribosomal protein.eukaryotic.40S subunit.S4'	AT5G58420.1		Ribosomal protein S4 (RPS4A) family protein	LOC_Os01g25610.1	40S ribosomal protein S4, putative, expressed	1.16471	0	0	1.1239	0	0	0	0	0	1.18924	0.580202	1.85129	2.07644	2.72967	1.86691	1.07983	1.50391	1.35853
Zm00001d006540	GRMZM5G804323			'PS.lightreaction.photosystem II.PSII polypeptide subunits'	AT4G05180.1	PSBQ,PSBQ-2,PSII-Q	photosystem II subunit Q-2	LOC_Os07g36080.1	oxygen evolving enhancer protein 3 domain containing protein, expressed	127.792	31.1528	91.5366	99.2215	18.7987	25.0968	70.7173	67.9216	48.6323	194.416	75.9987	148.306	40.4584	41.6332	23.0967	41.7372	80.4843	74.1001
Zm00001d020470										7.64921	2.89763	4.54877	5.01532	3.60283	4.45214	1.82214	2.41902	3.65322	6.6322	3.23769	3.67915	3.02236	5.34365	2.97855	2.51075	2.59694	2.44765
Zm00001d028968	GRMZM2G144997			'stress.abiotic.heat'	AT4G13830.2	J20	DNAJ-like 20	LOC_Os03g20730.1	chaperone protein dnaJ, putative, expressed	2.39321	0	1.08248	1.14627	0.419176	0.298371	0	0.155981	0.106607	7.26135	0	1.36979	0	1.11398	0.179307	0	0.222891	1.19996
Zm00001d040952										1.98063	0	0.011507	1.71802	0	0	0.834356	0	0	1.55192	0.230687	1.17613	1.03869	0.90081	2.57756	1.45364	0.293502	1.94006
Zm00001d015419										1.24323	0	0	1.04856	0	0	0.599639	0	0	0.747383	1.45709	1.53069	0.523204	0.895467	0.469388	0.740154	0.583958	0.79239
Zm00001d026522										17.7249	0.638775	0.622567	13.4361	0.287083	0.379745	14.9315	0.204284	0.351672	15.3367	18.2125	13.4461	6.0632	17.0738	11.1991	7.05281	19.4537	15.5405
Zm00001d024894	AC199571.3_FG004			'redox.thioredoxin'	AT2G47470.1	ATPDI11,ATPDIL2-1,MEE30,PDI11,UNE5	thioredoxin family protein	LOC_Os05g06430.1	OsPDIL2-1 protein disulfide isomerase PDIL2-1, expressed	2.17717	0.058915	0.0673984	1.6974	0.0648781	0.0274357	1.63977	0.0615436	0.00400547	1.27154	2.24557	1.2444	2.77835	2.15071	2.82523	3.3633	2.79311	2.44451
Zm00001d032139	GRMZM2G108008			'protein.synthesis.ribosomal protein.eukaryotic.40S subunit.S17'	AT1G49400.1	emb1129	Nucleic acid-binding, OB-fold-like protein	LOC_Os08g27090.1	ribosomal protein S17, putative, expressed	14.9741	3.07741	2.4579	12.3006	3.22085	2.73908	11.7419	1.34404	1.05915	13.8085	19.6251	14.3146	15.4711	16.0946	13.2386	13.0237	12.6062	12.1532
Zm00001d038482										1.00511	0	0	0.958674	0	0	0.157044	0	0	1.83513	0.433616	0.281722	1.10267	0.377165	0.668088	0.191209	0.835745	0.318991
Zm00001d045330										6.46023	0	0.397089	4.63654	0	0	6.5554	0	0	3.99064	7.1898	4.11699	4.97668	5.59545	8.10684	4.41479	8.33173	7.57538
Zm00001d008883	GRMZM2G136072			'OPP.oxidative PP.6-phosphogluconate dehydrogenase'	AT2G45630.2		D-isomer specific 2-hydroxyacid dehydrogenase family protein	LOC_Os04g01650.1	erythronate-4-phosphate dehydrogenase domain containing protein, expressed	1.48398	0.244735	0.924167	1.02384	0.722263	1.08085	0.377995	0.608457	0.319205	1.03203	0.430252	0.786165	0.617763	0.770923	0.87915	0.713665	0.819353	0.936557
Zm00001d039629	GRMZM2G029135			'amino acid metabolism.synthesis.aromatic aa.phenylalanine and tyrosine'	AT1G80360.1		Pyridoxal phosphate (PLP)-dependent transferases superfamily protein	LOC_Os01g08270.1	aminotransferase, classes I and II, domain containing protein, expressed	34.5157	26.0153	14.9939	31.4849	9.7708	10.1759	35.0613	18.787	14.2261	30.4212	34.5638	24.5589	12.7095	20.5644	15.48	25.5743	27.3481	22.1285
Zm00001d041444	AC203865.3_FG001	cpp13	CPP-transcription factor 13	'RNA.regulation of transcription.CPP(Zn),CPP1-related transcription factor family'	AT4G14770.1	ATTCX2,TCX2	TESMIN/TSO1-like CXC 2	LOC_Os12g41210.1	tesmin/TSO1-like CXC domain containing protein, expressed	9.00816	5.57467	8.29242	7.9054	5.41459	8.06067	7.97232	9.82135	3.77225	7.22475	7.42076	6.87682	5.70894	5.5626	3.39307	6.82228	6.17675	6.36155
Zm00001d030019	GRMZM2G034096				AT3G60150.1		Protein of unknown function (DUF498/DUF598)	LOC_Os10g42090.1	AGAP003819-PA, putative, expressed	23.4644	17.9936	19.1102	22.5799	18.6769	15.753	16.4941	13.0799	15.4822	22.7456	23.0659	24.6221	30.9577	27.2833	25.6853	23.3794	17.4154	22.4325
Zm00001d046754	GRMZM2G518751									1.20684	0	0.100094	0.955712	0	0	1.06707	0	0	1.00093	0.538237	1.27046	1.34848	1.05809	2.12484	2.0459	1.48704	2.18154
Zm00001d053432	GRMZM2G038365	ris2	iron-sulfur protein2	'PS.lightreaction.cytochrome b6/f.iron sulfur subunit'	AT4G03280.1	PETC,PGR1	photosynthetic electron transfer C	LOC_Os07g37030.1	cytochrome b6-f complex iron-sulfur subunit, chloroplast precursor, putative, expressed	29.1781	13.295	14.2019	25.745	12.369	15.5631	26.0334	19.4617	11.3683	21.9722	13.1052	22.4331	17.6867	14.7287	13.5462	15.2797	13.6769	16.3002
Zm00001d022692										4.98585	0	0.219585	3.91085	0	0	4.9051	0	0	6.03038	5.57575	2.34885	4.00511	2.77684	4.35278	3.16145	3.99566	2.1358
Zm00001d008427	GRMZM2G036290	dxr2	deoxy xylulose reductoisomerase2	'secondary metabolism.isoprenoids.non-mevalonate pathway.DXR'	AT5G62790.1	DXR,PDE129	1-deoxy-D-xylulose 5-phosphate reductoisomerase	LOC_Os01g01710.1	1-deoxy-D-xylulose 5-phosphate reductoisomerase, chloroplast precursor, putative, expressed	1.32317	0.127214	0.0761884	1.09896	0.128494	0.0478438	1.05791	0.10355	0.105447	0.865856	1.27499	1.14423	0.818226	1.22124	1.09101	0.996044	1.50002	1.39654
Zm00001d050618	AC201891.3_FG001									10.1171	0.112473	0.317805	8.04824	0	0	9.50255	0	0	9.49852	3.36808	7.23728	7.42276	7.84866	5.23645	7.11297	3.63774	6.7816
Zm00001d033237	GRMZM2G044236			'signalling.receptor kinases.DUF 26'	AT5G10530.1		Concanavalin A-like lectin protein kinase family protein	LOC_Os12g41490.1	cysteine-rich receptor-like protein kinase 8 precursor, putative, expressed	1.11763	0	0.0185287	0.905442	0	0	0.995435	0	0	0.788566	0.416758	0.584588	0.660648	0.667069	1.1446	1.09818	0.826795	1.41484
Zm00001d002730	GRMZM2G170516			'transport.misc'	AT1G19800.1	TGD1	trigalactosyldiacylglycerol 1	LOC_Os04g46700.1	ABC family transporter: toluene tolerance, putative, expressed	7.3781	2.7881	4.96966	5.60026	3.19351	3.13671	2.4782	4.14417	2.99965	5.95134	4.25738	5.77153	4.56492	5.36743	3.42888	5.41914	3.39229	4.65357
Zm00001d024977	GRMZM2G469721			'stress.biotic'	AT3G46530.1	RPP13	NB-ARC domain-containing disease resistance protein	LOC_Os11g29030.1	disease resistance protein RPM1, putative, expressed	2.83337	0	0	2.73385	0	0	0.4781	0	0	3.42442	1.91019	3.28307	1.22944	2.79013	1.73469	2.21797	3.22477	2.01625
Zm00001d027578	GRMZM2G018417	ommp1	outer mitochondrial membrane porin1	'transport.sugars'	AT5G57490.1	ATVDAC4,VDAC4	voltage dependent anion channel 4	LOC_Os03g04460.1	outer mitochondrial membrane porin, putative, expressed	1.56568	0.16283	0.0788872	1.45545	0.0325031	0.160771	0.800993	0.0912628	0	1.74603	2.13991	1.22978	2.25691	2.53056	2.07577	2.35078	1.69344	1.78885
Zm00001d049104										1.47941	0	0	1.25905	0	0.071522	1.241	0	0	0.174181	1.08397	0.816146	1.66247	0.675624	2.47355	1.71422	1.63851	1.43
Zm00001d018544	GRMZM2G433025	duf177	domain of unknown function177		AT3G19810.1		Protein of unknown function (DUF177)	LOC_Os04g01780.1	uncharacterized ACR, COG1399 family protein, expressed	20.0682	19.9002	16.1434	21.1945	14.1889	11.5805	15.0747	16.0965	12.0433	22.1024	20.3944	16.723	22.2005	18.9581	16.7511	16.6337	17.7429	12.3613
Zm00001d012520	GRMZM2G433137				AT2G38640.1		Protein of unknown function (DUF567)	LOC_Os01g60170.1	DUF567 domain containing protein, putative, expressed	22.2592	2.28124	15.3018	15.6764	4.65158	11.6843	6.39594	16.5971	6.48283	22.0069	8.61594	11.3722	1.94219	14.9807	2.83442	3.65761	18.5588	11.9108
Zm00001d046281	GRMZM2G084947				AT4G29110.1			LOC_Os06g36070.1	expressed protein	7.85888	3.14139	4.64604	6.35968	4.36028	3.82537	0.853754	0.71074	5.25035	7.79913	14.9772	14.7954	6.13717	4.82723	4.86747	5.20788	1.30621	2.25681
Zm00001d010892	GRMZM5G876434			'development.unspecified'	AT4G03020.1		transducin family protein / WD-40 repeat family protein	LOC_Os05g05210.1	WD domain, G-beta repeat domain containing protein, expressed	14.3192	10.1218	12.975	12.2077	9.54334	10.1125	11.5498	11.5451	6.22641	11.2235	11.2074	11.2555	7.86347	11.3333	8.94354	9.48468	12.0661	11.213
Zm00001d033475	GRMZM2G134450			'transport.calcium'	AT5G17860.1	CAX7	calcium exchanger 7	LOC_Os03g45370.1	sodium/calcium exchanger protein, putative, expressed	1.61284	0.433962	1.07312	0.87934	0.539119	0.271774	0.721387	1.48063	0.999051	0.971753	0.737152	0.779679	0.421349	0.613643	0.0740541	0.575438	0.855858	0.551791
Zm00001d002098	GRMZM2G023071				AT1G80550.1		Pentatricopeptide repeat (PPR) superfamily protein	LOC_Os04g55090.1	PPR repeat domain containing protein, putative, expressed	1.71742	1.18999	0.885289	1.21861	1.64481	0.899582	1.17263	0.933105	0.638804	1.65236	1.11708	1.28843	2.44732	2.18147	2.28498	1.83645	0.838032	1.46429
Zm00001d001911										1.81236	0	0	1.76602	0.0373501	0	0.433677	0	0.0472497	1.46804	0.306855	1.78228	4.11177	2.35776	1.66054	3.76735	0.848958	1.6375
Zm00001d021334	GRMZM5G869196			'redox.thioredoxin'	AT1G76080.1	ATCDSP32,CDSP32	chloroplastic drought-induced stress protein of 32 kD	LOC_Os07g29410.1	thioredoxin, putative, expressed	9.77075	3.36461	5.74882	9.69619	1.36509	2.59363	6.36347	2.29339	6.37343	7.41995	3.40045	14.7637	6.54796	4.81048	11.9581	4.90206	4.77785	9.46852
Zm00001d008859	GRMZM2G004083				AT5G11870.2		Alkaline phytoceramidase (aPHC)	LOC_Os01g10100.2	expressed protein	6.9424	4.41855	6.61765	6.47224	5.91939	6.73355	6.3236	6.49988	6.08631	6.10358	4.81661	5.79824	5.5542	6.38964	4.89067	5.71326	5.63924	6.48353
Zm00001d020411	GRMZM2G446171			'RNA.regulation of transcription.unclassified'	AT2G01650.1	PUX2	plant UBX domain-containing protein 2	LOC_Os09g23690.1	UBX domain containing protein, expressed	3.51416	1.95148	2.98355	2.75068	2.63965	2.43131	2.4171	2.4695	2.58681	3.15003	2.33167	3.42489	2.74266	3.16205	3.22779	3.21691	2.41096	3.33273
Zm00001d017657	GRMZM2G126572				AT2G44600.1			LOC_Os10g41800.1	expressed protein	5.13922	0.681144	0.884301	4.72161	1.60113	1.24375	2.5657	2.09707	3.21098	5.18984	2.60718	2.55786	1.6774	1.97531	0.759653	2.84313	4.095	3.77505
Zm00001d017351	GRMZM2G178595				AT5G08320.1			LOC_Os02g42374.3	e2f-associated phosphoprotein, putative, expressed	18.5428	11.5212	16.1478	14.0698	14.4809	14.8529	14.3774	12.1077	16.3549	17.2012	16.3912	15.6738	14.9023	15.1883	13.9932	14.7233	12.2858	10.9099
Zm00001d011479										1.3088	0	0	1.20145	0	0	0.78273	0	0	0.890886	0.589985	1.17983	1.90646	0.865035	1.80081	2.08331	0.67451	0.698543
Zm00001d034738	GRMZM2G156543			'protein.postranslational modification'	AT3G17090.1		Protein phosphatase 2C family protein	LOC_Os03g61690.1	protein phosphatase 2C, putative, expressed	18.0453	14.5201	14.8168	17.9965	15.4272	16.4471	15.3797	14.1468	15.2012	19.2817	15.8303	17.4034	17.5347	18.6208	13.6115	16.0126	14.1258	14.6915
Zm00001d003090	GRMZM2G375487			'PS.carbon concentrating mechanism.C4'						11.0132	0	0	9.67657	0	0	9.369	0	0	7.23651	0	6.61409	3.84315	3.01791	9.16222	6.28135	0	11.967
Zm00001d005196	GRMZM2G333095				AT2G40475.1			LOC_Os01g07240.1	expressed protein	0.94811	0.132012	0.608033	1.03251	0	0	0.218238	0	0	0.951502	0.268742	1.16071	0	0	0.713821	0	0	0.377186
Zm00001d011595	GRMZM2G126235			'transport.calcium'	AT4G03560.1	ATCCH1,ATTPC1,FOU2,TPC1	two-pore channel 1	LOC_Os01g48680.1	two pore calcium channel protein 1, putative, expressed	11.7683	8.71952	7.5156	11.3113	9.55012	9.26297	10.8641	10.0372	6.10599	9.98525	7.71915	12.0154	11.2898	9.03481	13.52	15.2377	11.8359	15.077
Zm00001d053365										1.12078	0.103598	0.208387	1.19028	0	0	0	0	0.660025	0.656703	1.34681	0.326234	3.12393	0.935464	1.5298	4.24111	0	0.825044
Zm00001d003499	GRMZM2G160966			'protein.degradation.ubiquitin.E3.RING'	AT3G05200.1	ATL6	RING/U-box superfamily protein	LOC_Os04g37730.1	RING-H2 finger protein ATL3B precursor, putative, expressed	3.12299	0.255929	0.990658	2.97188	1.27086	0.955373	0.973653	2.41934	0.805368	2.73448	2.03906	1.2135	1.7091	3.40558	0.816257	2.04334	2.81392	2.53628
Zm00001d029529	GRMZM2G067371	bnl9.11b(lts)		'protein.targeting.nucleus'	AT3G29575.1	AFP3	ABI five binding protein 3	LOC_Os03g30570.1	protein of unknown function DUF1675 domain containing protein, expressed	30.4105	18.2356	30.1823	28.9652	18.9039	19.3883	25.8494	29.9398	19.6614	23.8475	23.808	27.815	22.6158	24.0357	12.0247	30.3498	21.7164	19.6995
Zm00001d039870	GRMZM2G100889			'protein.degradation.serine protease'	AT2G29050.1	ATRBL1,RBL1	RHOMBOID-like 1	LOC_Os11g47840.1	OsRhmbd18 - Putative Rhomboid homologue, expressed	7.57798	5.61796	5.81853	5.96843	6.31492	6.49526	7.14533	6.48454	4.90756	6.87378	6.33282	4.1787	6.03913	6.77541	5.96592	4.87437	5.89091	4.80797
Zm00001d054009	GRMZM2G006234				AT2G17670.1		Tetratricopeptide repeat (TPR)-like superfamily protein	LOC_Os02g02740.1	PPR repeat containing protein, expressed	10.2393	2.96488	4.96524	9.31652	5.47366	5.04931	8.91149	7.05826	6.85044	7.01189	7.04441	5.0381	5.65332	8.13476	4.89335	5.28286	6.31263	5.97858
Zm00001d012049	GRMZM2G107491	c3h49	C3H-transcription factor 349	'RNA.regulation of transcription.C3H zinc finger family'	AT3G02830.1	ZFN1	zinc finger protein 1	LOC_Os01g68860.1	zinc finger C-x8-C-x5-C-x3-H type family protein, expressed	24.9733	17.4132	25.3538	23.3514	19.6337	24.9002	22.7179	20.2318	20.9391	20.4391	19.3496	26.2445	15.4054	20.817	19.3133	19.1354	20.7008	28.0228
Zm00001d044284	GRMZM2G117685				AT3G24880.1		Helicase/SANT-associated, DNA binding protein	LOC_Os08g08000.1	DNA binding protein, putative, expressed	1.62811	0.982153	0.9718	0.974815	0.850259	1.00654	1.46165	1.02126	0.581536	1.58895	1.36816	1.70863	1.32339	1.25687	1.59947	1.50911	1.34977	1.40107
Zm00001d052680	GRMZM2G059302	hagtf20	GNAT-transcription factor 20	'misc.GCN5-related N-acetyltransferase'	AT2G38130.1	ATMAK3	Acyl-CoA N-acyltransferases (NAT) superfamily protein			19.0696	12.1454	10.7943	18.8849	15.6014	10.7914	14.9972	10.7299	11.0219	17.5279	17.4268	17.8546	20.1028	22.4716	18.7983	21.4623	17.2727	16.1987
Zm00001d045631	GRMZM2G306859			'RNA.regulation of transcription.PHD finger transcription factor'	AT2G37520.1		Acyl-CoA N-acyltransferase with RING/FYVE/PHD-type zinc finger domain	LOC_Os06g01170.1	PHD-finger domain containing protein, expressed	6.98142	0.0247589	0.149627	6.47987	0.142335	0.0374597	5.5244	0	0	4.5392	4.9215	5.54491	7.01623	6.98352	7.71335	6.33293	6.7068	7.07176
Zm00001d032671	GRMZM2G131815			'protein.degradation.ubiquitin.E3.RING'				LOC_Os10g34030.1	zinc finger, C3HC4 type domain containing protein, expressed	35.5902	24.2457	26.3072	34.1546	23.0073	27.5383	34.1088	28.2859	34.2144	33.2487	26.9583	28.2787	30.4093	30.804	29.4387	30.492	29.0981	25.3751
Zm00001d052177	GRMZM2G084498									10.0439	2.61613	8.91606	8.06261	7.08287	5.42036	5.21434	7.2888	6.987	7.16404	7.07545	4.57507	4.42136	10.7013	3.13956	5.26487	5.65844	5.7103
Zm00001d009610										18.1962	10.087	10.1639	18.5664	10.725	11.8937	11.3592	9.39287	10.0224	15.0286	4.28111	12.4425	9.0492	9.44007	14.767	12.9048	2.54469	12.9459
Zm00001d031445	AC234203.1_FG011	eil13	EIL-transcription factor 3	'RNA.regulation of transcription.EIN3-like(EIL) transcription factor family'	AT1G73730.1	AtEIL3,ATSLIM,EIL3,SLIM1	ETHYLENE-INSENSITIVE3-like 3	LOC_Os08g39830.1	ethylene-insensitive 3, putative, expressed	3.1628	2.23617	1.7493	3.14113	1.94674	1.56914	3.36189	1.41999	2.09782	4.80607	4.43788	4.10538	4.29317	3.90105	4.03474	3.78756	2.85786	2.78486
Zm00001d046167										1.582	0.411181	0.380763	0	1.0058	0.395099	1.25198	0.51223	0.414226	0.741035	0.61952	0.504905	0.249483	0.658265	0.8464	0.798362	1.62212	1.19239
Zm00001d017609	GRMZM5G833032	mybr100	MYB-related-transcription factor 100	'RNA.regulation of transcription.MYB-related transcription factor family'	AT3G09600.1		Homeodomain-like superfamily protein	LOC_Os02g45670.1	myb-like DNA-binding domain containing protein, expressed	16.3919	10.2919	8.09062	9.99584	10.0862	11.8047	15.6809	12.686	7.23906	9.81255	7.60787	13.2456	9.56913	7.45412	10.8767	11.232	9.24169	12.2388
Zm00001d053802	GRMZM2G087226	dek10	defective kernel10		AT4G21065.1		Tetratricopeptide repeat (TPR)-like superfamily protein	LOC_Os02g06880.1	EMB2758, putative, expressed	3.60235	1.57704	1.20766	2.35502	3.41295	1.76396	2.27722	1.44522	0.724839	2.73135	2.50651	2.79977	3.39964	4.75425	3.64478	3.3993	2.95045	1.96874
Zm00001d045629	GRMZM2G156129	phd21	PHD-transcription factor 21	'RNA.regulation of transcription.PHD finger transcription factor'	AT2G27980.1		Acyl-CoA N-acyltransferase with RING/FYVE/PHD-type zinc finger domain	LOC_Os06g01170.1	PHD-finger domain containing protein, expressed	3.04276	0	0.0625715	3.09775	0	0	1.53763	0	0	2.74699	3.11259	3.85343	4.20911	4.53777	5.10213	4.37369	4.68882	4.88345
Zm00001d022268	GRMZM2G427090			'protein.synthesis.ribosomal protein.eukaryotic.60S subunit.L7A'	AT4G01790.1		Ribosomal protein L7Ae/L30e/S12e/Gadd45 family protein	LOC_Os07g44230.1	ribosomal protein L7Ae/L30e/S12e/Gadd45 family protein, putative, expressed	4.89818	3.68013	2.48915	3.80314	4.03549	4.10255	4.47682	3.4934	2.51717	3.86289	2.97979	3.75154	4.62411	3.54624	4.41146	4.69204	3.81807	4.39191
Zm00001d037356	GRMZM2G087787			'RNA.regulation of transcription.putative transcription regulator'	AT1G10170.1	ATNFXL1,NFXL1	NF-X-like 1	LOC_Os06g14190.1	NF-X1-type zinc finger protein, putative, expressed	2.70209	2.34346	2.30963	2.56275	2.87301	2.37321	2.81505	2.05388	2.6597	2.88711	2.85327	2.53459	2.81581	2.74797	2.85862	2.57104	2.5928	2.40913
Zm00001d049545	GRMZM2G129585			'protein.degradation.ubiquitin.E3.RING'	AT3G61460.1	BRH1	brassinosteroid-responsive RING-H2	LOC_Os08g06090.1	zinc finger, C3HC4 type domain containing protein, expressed	10.8404	2.71429	9.5114	10.4153	4.19427	6.19503	3.37654	7.18002	5.67529	12.7773	3.8135	5.70968	3.14254	10.0089	2.53631	3.45335	5.77058	8.81325
Zm00001d043592	GRMZM2G079904			'signalling.light'	AT1G53090.1	SPA4	SPA1-related 4	LOC_Os01g52640.3	suppressor of phythchrome A, putative, expressed	22.7593	14.3742	13.0399	15.5722	19.7492	12.4883	21.7287	15.8759	8.72761	14.33	12.5114	15.1923	23.4304	19.7373	19.1507	14.9813	16.7765	13.0771
Zm00001d048032	GRMZM2G356618							LOC_Os12g04540.1	expressed protein	1.10004	0	0	1.17523	0	0	0.1849	0	0	0.937264	0.150526	1.04372	1.21942	0.67126	1.54966	1.32187	0.158802	0.99931
Zm00001d022625	GRMZM2G111737			'signalling.calcium'	AT2G20990.1	ATSYTA,NTMC2T1.1,NTMC2TYPE1.1,SYT1,SYTA	synaptotagmin A	LOC_Os09g36770.1	NTMC2Type1.2 protein, putative, expressed	11.4102	4.52604	3.89269	11.6296	5.32694	12.0434	6.8961	4.31599	5.31619	11.2701	11.3475	10.8771	10.6479	12.2622	12.8343	17.8513	9.99483	13.2886
Zm00001d025482	GRMZM5G857936	umc1453						LOC_Os03g60840.1	BBTI13 - Bowman-Birk type bran trypsin inhibitor precursor, expressed	2.30469	0	0.280708	2.2641	0	0	2.28492	0	0	2.48501	2.82646	1.4141	3.24561	4.17586	2.38191	3.21136	2.96228	1.88633
Zm00001d031505										10.2142	0.0152856	0.223505	9.76072	0	0	11.984	0.0208359	0	13.0227	17.4691	9.64411	13.1986	12.4276	11.4628	10.9072	12.2823	8.76866
Zm00001d053181	GRMZM2G374629				AT1G18740.1		Protein of unknown function (DUF793)	LOC_Os12g06780.1	expressed protein	11.4482	2.66424	9.93248	10.3558	4.52978	5.91213	3.4639	8.92174	5.61324	11.4258	4.92237	6.25157	3.27074	7.24378	2.32407	4.48139	7.69375	6.53114
Zm00001d010280	GRMZM2G471600	glk3	G2-like-transcription factor 3	'RNA.regulation of transcription.G2-like transcription factor family, GARP'	AT3G10760.1		Homeodomain-like superfamily protein	LOC_Os05g34110.1	homeodomain-related, putative, expressed	5.37674	1.89682	4.42638	5.54082	2.78287	2.72801	2.21648	4.23668	2.98297	6.22269	4.3958	4.91207	2.79033	4.60038	1.47184	3.6642	4.00125	2.60539
Zm00001d015935										9.95664	0	0	10.3528	0	0	4.85719	0	0	7.34575	3.92809	7.18204	7.11822	3.00012	12.8764	7.02919	4.57831	10.9319
Zm00001d050781	GRMZM2G137413	arftf14	ARF-transcription factor 14	'RNA.regulation of transcription.ARF, Auxin Response Factor family'	AT1G59750.2	ARF1	auxin response factor 1	LOC_Os02g35140.1	auxin response factor 7, putative, expressed	13.1426	9.28227	7.72095	13.7477	7.35492	8.28838	10.7101	6.79706	5.92166	11.6342	10.1368	11.5121	12.0755	13.5505	14.3524	13.9558	13.5947	14.8681
Zm00001d012312	GRMZM2G146437				AT5G58770.1		Undecaprenyl pyrophosphate synthetase family protein	LOC_Os01g63830.1	dehydrodolichyl diphosphate synthase, putative, expressed	1.5474	0.915559	1.53549	1.62955	0.518139	0.807843	1.15702	1.08224	0.728669	1.46632	0.76805	1.30671	1.19525	1.59386	1.26289	1.11422	1.20297	1.19282
Zm00001d040536	GRMZM2G115960	bhlh68	bHLH-transcription factor 68	'RNA.regulation of transcription.bHLH,Basic Helix-Loop-Helix family'	AT1G09530.1	PAP3,PIF3,POC1	phytochrome interacting factor 3	LOC_Os05g04740.1	helix-loop-helix DNA-binding domain containing protein, expressed	80.5581	46.8459	45.9007	38.398	28.111	47.5861	76.2404	37.4449	28.1649	82.7818	55.0776	58.3826	26.78	26.6892	29.3667	25.6198	32.1371	24.8303
Zm00001d011379	GRMZM2G159053			'misc.UDP glucosyl and glucoronyl transferases'	AT4G01210.1		glycosyl transferase family 1 protein	LOC_Os01g43380.1	glycosyltransferase family protein 1, putative, expressed	6.20927	3.16766	2.40213	6.31663	3.80354	3.53212	4.99456	2.77341	2.45621	6.15184	5.49014	5.01307	8.28221	7.68339	8.04525	7.34295	6.53275	5.45699
Zm00001d052485	GRMZM2G059381			'lipid metabolism.FA synthesis and FA elongation.long chain fatty acid CoA ligase'	AT3G05970.1	ATLACS6,LACS6	long-chain acyl-CoA synthetase 6	LOC_Os12g04990.3	acyl-CoA synthetase protein, putative, expressed	14.2323	10.4351	7.86121	14.2294	9.53651	11.0151	13.4728	10.8144	6.92713	14.2736	13.3493	12.1605	11.7357	11.625	11.1028	15.5295	15.1824	17.1333
Zm00001d009626	GRMZM5G818101	prh9	protein phosphatase homolog9	'protein.postranslational modification'	AT2G29380.1	HAI3	highly ABA-induced PP2C gene 3	LOC_Os01g46760.1	protein phosphatase 2C, putative, expressed	2.20625	0.292337	1.42228	1.09509	1.25263	0.827519	0.377448	1.56672	0.81797	1.21397	0.894021	2.67761	1.41511	2.29917	0.923472	0.981584	1.12146	0.966834
Zm00001d047015	GRMZM2G049288			'stress.abiotic.heat'	AT2G26890.1	GRV2,KAM2	DNAJ heat shock N-terminal domain-containing protein	LOC_Os10g42439.1	heat shock protein DnaJ, putative, expressed	7.53357	6.34856	5.45902	6.04218	5.69817	5.74006	7.12333	5.91298	4.96855	6.24802	5.32043	6.0935	5.7637	5.45399	6.55215	6.93386	5.61046	7.47359
Zm00001d022493	GRMZM2G047995			'lipid metabolism.lipid degradation.lipases'	AT5G18630.1		alpha/beta-Hydrolases superfamily protein	LOC_Os07g47250.2	lipase precursor, putative, expressed	21.4365	14.8834	9.54864	9.88698	13.8011	14.3749	19.1556	16.8916	13.9723	16.8906	23.6119	20.4896	9.16906	9.32652	9.93267	12.1052	16.0927	13.872
Zm00001d048689	GRMZM2G126453			'protein.degradation.AAA type'	AT1G02890.1		AAA-type ATPase family protein	LOC_Os11g43970.1	AAA-type ATPase family protein, putative, expressed	45.3413	60.4994	51.0088	34.0382	47.4875	41.3792	31.0559	41.8653	39.7944	50.7494	57.5109	58.053	39.9539	40.6013	44.1088	39.0783	39.0579	44.3386
Zm00001d046456	GRMZM2G047564			'amino acid metabolism.degradation.aromatic aa.tryptophan'	AT4G13360.1		ATP-dependent caseinolytic (Clp) protease/crotonase family protein	LOC_Os06g39344.1	enoyl-CoA hydratase/isomerase family protein, putative, expressed	20.3829	30.4194	24.1116	15.7838	22.442	17.451	14.0875	20.1994	18.4796	22.3133	27.8852	25.3779	16.9191	20.6389	19.591	17.0292	19.8467	19.6661
Zm00001d009660	GRMZM2G063069			'protein.postranslational modification'	AT3G01490.1		Protein kinase superfamily protein	LOC_Os05g50190.1	protein kinase domain containing protein, expressed	36.3713	87.2478	32.7749	34.9998	42.5173	44.1108	35.1804	41.6376	49.7124	70.7327	107.258	71.5361	31.6253	40.7552	37.5758	30.6791	38.1028	37.6799
Zm00001d006295	GRMZM2G312501			'RNA.regulation of transcription.Bromodomain proteins'	AT1G20670.1		DNA-binding bromodomain-containing protein	LOC_Os09g37760.1	bromodomain domain containing protein, expressed	4.44621	4.66122	3.99192	3.3615	4.50448	3.63576	4.14821	4.157	4.47005	4.13279	5.01455	4.11222	3.07683	3.66627	3.69687	4.09194	3.61762	3.714
Zm00001d006402	GRMZM2G385635			'PS.calvin cycle.rubisco large subunit'	ATCG00490.1		ribulose-bisphosphate carboxylases	LOC_Os10g21268.1	ribulose bisphosphate carboxylase large chain precursor, putative, expressed	7.07543	11.3271	6.66531	6.64818	6.62007	6.08554	5.2008	5.88446	4.03196	6.13498	8.28247	6.01574	7.96718	7.16608	8.6402	6.68717	8.04366	7.43226
Zm00001d023021										0.68921	1.00468	0.366329	0.328091	0.28101	0.103781	0.108436	0.732186	0	0.52772	0.418766	0.567924	0.100497	0.544358	0.093472	0.216695	0	0
Zm00001d043404	GRMZM2G095084			'DNA.repair'	AT5G44740.2	POLH	Y-family DNA polymerase H	LOC_Os01g55300.4	DNA-directed polymerase, putative, expressed	6.10673	8.03715	5.78451	1.95843	4.35374	3.96053	3.70348	3.6295	2.82454	4.8171	5.37837	5.2476	3.56981	3.40939	3.50222	2.85073	2.71954	3.47249
Zm00001d009619	GRMZM2G063880	wrky106	WRKY-transcription factor 106	'RNA.regulation of transcription.WRKY domain transcription factor family'				LOC_Os05g49620.1	WRKY19, expressed	0.47561	3.41121	2.07931	0.116791	1.33955	0.42727	0.0729325	0.056228	0.3551	1.04692	0.464855	0.623995	0.721437	0.625921	0.543268	0.274552	0	0
Zm00001d048041	GRMZM2G026742	hsftf9	HSF-transcription factor 9	'stress.abiotic.heat'	AT4G17750.1	ATHSF1,ATHSFA1A,HSF1,HSFA1A	heat shock factor 1	LOC_Os03g12370.1	HSF-type DNA-binding domain containing protein, expressed	6.31926	8.57492	7.0862	3.44286	5.25687	5.70765	3.81786	4.63403	4.39785	6.04021	6.11842	6.88489	3.81413	3.79004	5.18729	3.01452	3.5182	4.52613
Zm00001d031155	GRMZM2G006853			'stress.biotic'	AT4G11650.1	ATOSM34,OSM34	osmotin 34	LOC_Os12g43430.1	thaumatin, putative, expressed	0.36477	14.2515	1.18218	0	0	0	0	0	0	0	0	0.066352	0	0	0	0	0	0
Zm00001d007168	GRMZM2G359116	ofp12	OVATE-transcription factor 12		AT5G58360.1	ATOFP3,OFP3	ovate family protein 3	LOC_Os07g48150.1	DUF623 domain containing protein, expressed	1.69493	4.76883	4.39099	1.22006	0.681423	1.08503	0.913693	2.89054	1.70674	3.76424	2.44706	2.45565	0.157221	0.507611	0.086257	1.27924	1.32902	0.708414
Zm00001d024723	GRMZM2G101875			'lipid metabolism.FA synthesis and FA elongation.long chain fatty acid CoA ligase'	AT2G47240.1	CER8,LACS1	AMP-dependent synthetase and ligase family protein	LOC_Os05g04170.4	AMP-binding enzyme, putative, expressed	27.4565	45.2463	22.1199	8.12641	5.07925	6.32543	10.2086	15.195	18.4632	28.7375	39.2694	39.0042	10.1686	3.60995	4.43452	12.7273	10.0415	5.8657
Zm00001d018720										5.8126	11.6638	8.78932	1.51155	4.39278	4.74725	3.42118	2.52027	5.84968	3.52937	4.66395	6.18935	2.18655	1.80963	2.51426	1.06225	1.24711	2.705
Zm00001d046274										13.2688	30.4054	27.3526	5.30058	12.0356	14.1021	9.88586	13.6743	9.51011	12.7628	17.4139	13.5526	6.69922	5.43681	7.03141	6.5449	7.01498	6.39701
Zm00001d004248	GRMZM2G083935			'misc.UDP glucosyl and glucoronyl transferases'	AT1G22360.1	AtUGT85A2,UGT85A2	UDP-glucosyl transferase 85A2	LOC_Os08g31200.1	cytokinin-O-glucosyltransferase 2, putative, expressed	65.8054	90.9065	32.5266	18.3131	30.5577	38.0078	19.2184	16.8374	61.538	149.207	299.586	109.409	24.3774	46.3289	27.8867	11.798	23.6297	41.1052
Zm00001d005431	GRMZM5G878603									7.66404	14.6334	7.92379	0.904803	1.42668	1.6721	2.40731	3.0955	3.86591	8.05594	8.65619	7.34959	0.671922	0.731029	0.78435	1.28996	1.62681	1.88288
Zm00001d041183	GRMZM2G147811			'protein.postranslational modification'	AT3G25840.1		Protein kinase superfamily protein	LOC_Os12g44330.1	serine/threonine-protein kinase PRP4, putative, expressed	20.6673	27.3922	18.6108	8.72665	14.0491	14.613	12.995	13.3704	7.64149	14.0531	20.2277	18.4369	12.5236	8.99206	18.7898	11.4395	12.3974	12.3707
Zm00001d051790	GRMZM2G063473				AT5G57930.2	APO2,emb1629	Arabidopsis thaliana protein of unknown function (DUF794)	LOC_Os02g50010.1	APO, putative, expressed	3.97993	5.39811	5.02773	2.37128	4.10761	2.26925	2.94328	3.40858	2.82029	4.26962	5.4832	3.96865	6.9608	4.62988	4.03513	4.31892	2.18281	2.75531
Zm00001d009940	GRMZM2G044531			'protein.postranslational modification'	AT4G33080.1		AGC (cAMP-dependent, cGMP-dependent and protein kinase C) kinase family protein	LOC_Os01g09200.1	AGC_AGC_other_NDRh_TRCd.1 - ACG kinases include homologs to PKA, PKG and PKC, expressed	13.9342	21.9256	14.9492	6.85816	11.1511	8.15348	6.8596	7.69077	5.91479	18.0371	20.8949	16.2039	8.97188	9.99446	10.3446	8.07502	6.89347	7.41341
Zm00001d026261	GRMZM2G057567				AT4G30060.1		Core-2/I-branching beta-1,6-N-acetylglucosaminyltransferase family protein	LOC_Os04g51794.2	DNA binding protein, putative, expressed	1.04354	2.49236	1.40998	0.90833	0.933299	1.05032	1.27992	0.968391	0.913562	1.3998	1.24749	1.48083	1.55134	0.84945	0.761733	1.2068	1.15921	0.958287
Zm00001d034838	GRMZM2G100920			'misc.acid and other phosphatases'				LOC_Os03g63074.1	Ser/Thr protein phosphatase family protein, expressed	2.00351	3.70785	2.4752	1.50496	2.34786	0.884389	1.30074	1.45495	0.873161	2.02003	3.58235	1.93809	2.76079	2.26124	1.78448	1.88367	1.25785	0.756529
Zm00001d042543	GRMZM2G064723			'misc.calcineurin-like phosphoesterase family protein'	AT3G03305.1		Calcineurin-like metallo-phosphoesterase superfamily protein	LOC_Os01g66920.1	Ser/Thr protein phosphatase family protein, putative, expressed	7.69364	10.449	8.03157	6.09548	6.48722	6.38188	5.61214	6.94344	4.65374	8.28546	9.42177	8.12036	6.85607	6.57114	7.55443	6.58754	6.28171	6.97163
Zm00001d039147	GRMZM2G158998				AT1G15240.2		Phox-associated domain;Phox-like;Sorting nexin, C-terminal	LOC_Os05g50660.1	PX domain containing protein, putative, expressed	17.9447	29.9904	20.1776	9.66504	11.5297	10.6019	12.0654	13.7698	11.3496	21.7129	28.5136	20.0476	9.26364	9.10614	9.42703	10.7578	10.2659	12.2654
Zm00001d037006										4.73548	7.22591	4.43668	2.0051	3.99686	3.61611	3.2643	2.75808	1.81545	3.24684	3.22865	3.92238	2.49372	2.09844	2.85219	2.18526	1.76437	2.48414
Zm00001d045180	GRMZM2G398736			'cell.cycle'	AT4G30820.1		cyclin-dependent kinase-activating kinase assembly factor-related / CDK-activating kinase assembly factor-related	LOC_Os06g07480.1	CDK-activating kinase assembly factor MAT1 family protein, expressed	6.52036	8.11435	7.51368	5.7001	6.70102	5.53158	6.09073	6.12997	5.48394	7.15114	8.78189	5.05729	9.07849	8.37661	7.74695	7.52115	4.8748	6.3586
zma-MIR167g										0	2.32998	0	0	0	0	0	0	0	0	0	0	0	0	0	0	0	0
Zm00001d023243	GRMZM2G130062			'amino acid metabolism.synthesis.branched chain group.leucine specific.2-isopropylmalate synthase'	AT1G74040.1	IMS1,IPMS2,MAML-3	2-isopropylmalate synthase 1	LOC_Os12g04440.1	2-isopropylmalate synthase B, putative, expressed	28.7693	46.2748	30.0387	18.1195	27.4664	12.9815	14.6327	22.1125	18.7081	42.8755	44.1073	26.9386	27.2445	28.1393	23.8795	23.77	20.1227	21.4434
Zm00001d019253										9.96645	18.843	12.5599	3.8988	13.0466	11.5674	7.07158	7.87828	9.45894	9.3825	8.63045	9.59627	4.81278	6.20012	7.14309	5.5955	4.0857	4.05961
Zm00001d025035	GRMZM2G017164			'signalling.receptor kinases.DUF 26'	AT5G60900.1	RLK1	receptor-like protein kinase 1	LOC_Os04g12600.1	receptor-like protein kinase, putative, expressed	2.43406	10.2312	7.10663	1.3523	4.7565	3.28315	0.760669	2.9451	3.29484	4.77702	6.13888	3.1222	2.03856	2.03493	1.80157	1.36792	1.4102	1.09992
Zm00001d044071	AC212898.2_FG006			'RNA.regulation of transcription.SET-domain transcriptional regulator family'	AT3G07670.1		Rubisco methyltransferase family protein	LOC_Os02g49326.1	SET domain-containing protein, putative, expressed	0.488715	1.26441	0.897417	0	0.429426	0.268004	0	0.0221183	0.06204	0.341413	0.513783	0.119229	0.0547098	0.114789	0.086246	0.0327103	0	0.0287347
Zm00001d036400	GRMZM2G055413	bzip106	bZIP-transcription factor 106	'RNA.regulation of transcription.bZIP transcription factor family'	AT4G35040.1	bZIP19	Basic-leucine zipper (bZIP) transcription factor family protein	LOC_Os06g50310.1	E2F-related protein, putative, expressed	2.94797	4.44601	2.27138	3.15172	2.02677	2.22763	2.20357	1.34766	2.39052	4.14517	3.10279	3.24455	3.41886	2.23002	2.99557	3.08572	2.36577	2.61301
Zm00001d022225	GRMZM2G017145			'RNA.regulation of transcription.bHLH,Basic Helix-Loop-Helix family'	AT3G47640.1	PYE	basic helix-loop-helix (bHLH) DNA-binding superfamily protein	LOC_Os07g43530.1	helix-loop-helix DNA-binding domain containing protein, expressed	2.92993	4.08707	2.37683	2.47677	1.58085	1.62943	1.99935	3.8182	1.26875	3.12834	4.9451	2.16787	1.52009	2.13982	1.34509	1.97386	3.44869	1.81665
Zm00001d020345	GRMZM2G414813			'transport.misc'	AT5G62890.1		Xanthine/uracil permease family protein	LOC_Os09g21340.1	nucleobase-ascorbate transporter, putative, expressed	38.6737	64.4185	43.9855	20.9705	38.6782	23.0085	20.9066	19.4662	24.4927	55.6953	55.2011	52.2298	17.0831	35.4579	34.4377	17.2278	17.5615	20.1046
Zm00001d017912	GRMZM2G315726			'lipid metabolism.''exotics'' (steroids, squalene etc).sphingolipids'	AT1G13580.1	LAG13	LAG1 longevity assurance homolog 3	LOC_Os02g49590.1	ASC1, putative, expressed	2.78727	8.98004	4.73657	2.37358	2.1737	1.96561	1.52527	2.06928	1.90777	3.49586	2.57692	2.83665	1.90545	2.18507	2.70105	2.64897	1.31846	2.01447
Zm00001d017084	GRMZM2G038073	nactf13	NAC-transcription factor 13	'development.unspecified'	AT1G25580.1	ANAC008,SOG1	NAC (No Apical Meristem) domain transcriptional regulator superfamily protein	LOC_Os02g38130.1	no apical meristem protein, putative, expressed	0.16525	1.0933	0.490779	0.212279	0.422929	0.291349	0.175774	0.145137	0.129187	0.334716	0.228619	0.214241	0.491632	0.237823	0.331879	0.273435	0.0925883	0.0686693
Zm00001d028814	GRMZM2G112538			'stress.biotic'	AT2G26040.1	PYL2,RCAR14	PYR1-like 2	LOC_Os03g18850.1	pathogenesis-related Bet v I family protein, putative, expressed	9.70613	52.7495	9.62594	5.40277	7.27114	5.0359	1.46208	3.26363	6.04523	6.62573	1.12771	2.43912	6.3962	7.03908	7.20617	7.12695	2.48299	4.63091
Zm00001d051511	GRMZM2G091044	platz7	PLATZ-transcription factor 7	'RNA.regulation of transcription.unclassified'	AT4G17900.1		PLATZ transcription factor family protein	LOC_Os02g46610.1	zinc-binding protein, putative, expressed	13.943	38.943	26.9406	4.05283	14.7897	12.7844	2.43826	4.68652	2.36497	12.0147	15.2586	9.54911	10.5832	9.74818	5.95172	6.08406	2.70342	1.85863
Zm00001d028469	GRMZM2G341309							LOC_Os03g15080.1	expressed protein	0.815088	1.98447	1.13285	0.591795	0.438656	0.22822	0.171589	0.259945	0.0617215	0.889021	0.521941	0.529979	0.0558255	0.394568	0.214045	0.488187	0.124178	0.233082
Zm00001d034904	AC203966.5_FG002			'PS.lightreaction.cyclic electron flow-chlororespiration'	AT4G22890.5	PGR5-LIKE A	PGR5-LIKE A	LOC_Os03g64020.2	expressed protein	0.501416	1.24202	1.1111	0.094377	0.576869	0.277716	0.499807	0.323791	0.197386	0.402631	0.557358	0.337138	0.653868	0.14482	0.0321964	0.737529	0.396284	0.0937201
Zm00001d017964	GRMZM2G481730			'RNA.transcription'	AT1G14790.1	ATRDRP1,RDR1	RNA-dependent RNA polymerase 1	LOC_Os02g50330.1	RNA-dependent RNA polymerase, putative, expressed	18.2905	24.4291	13.0312	6.27749	13.1337	8.20499	6.95398	9.28842	9.62789	23.1622	40.8905	22.856	5.91655	7.64424	9.55932	8.31065	6.66294	8.34614
Zm00001d021615	GRMZM2G108849	ccp4	cysteine protease4	'protein.degradation.cysteine protease'	AT1G02305.1		Cysteine proteinases superfamily protein	LOC_Os05g24550.2	Papain family cysteine protease domain containing protein, expressed	74.4882	134.459	122.139	56.6362	87.6281	81.3909	50.1754	75.5677	85.1992	80.2806	103.385	77.4838	53.5513	73.8309	56.364	58.6388	72.9085	48.4871
Zm00001d039749	GRMZM5G819035			'RNA.regulation of transcription.unclassified'	AT3G51950.1		Zinc finger (CCCH-type) family protein / RNA recognition motif (RRM)-containing protein	LOC_Os03g21140.1	RNA-binding zinc finger protein, putative, expressed	0.22167	1.01148	0.232872	0.22695	0	0	0.255551	0	0.00470095	0.241067	0.110419	0.184172	0.547164	0.402134	0.347353	0.34961	0.188805	0.194766
Zm00001d003156	GRMZM2G155177			'protein.degradation.autophagy'	AT5G61500.1	ATATG3,ATG3	autophagy 3 (APG3)	LOC_Os10g41110.1	autophagy-related protein 3, putative, expressed	0	7.40419	3.66461	3.44738	0	1.54649	1.35414	0.305135	0.650475	0	2.05152	0.0397154	0	0.78868	3.63247	5.14665	0	0
Zm00001d016144	GRMZM2G311919			'secondary metabolism.flavonoids.chalcones'	AT1G53520.1		Chalcone-flavanone isomerase family protein	LOC_Os02g21520.1	chalcone isomerase 3, putative, expressed	11.7873	17.0406	13.2183	10.0625	9.41993	7.73897	8.21246	12.4913	6.42019	11.6153	10.5841	12.1404	10.4252	11.561	8.80124	11.5243	10.7266	9.84472
Zm00001d034254	GRMZM2G170727				AT1G68310.1		Protein of unknown function (DUF59)	LOC_Os03g56410.2	expressed protein	14.5284	22.7365	15.6313	14.3338	18.1669	16.2005	16.086	17.5484	19.4483	17.6961	22.4801	14.2628	14.1256	16.2438	17.2604	13.7911	13.1049	12.6479
Zm00001d029333	GRMZM5G815369			'protein.degradation.ubiquitin.E3.RING'	AT4G17910.1		transferases, transferring acyl groups	LOC_Os03g26090.1	GPI-anchored wall transfer protein 1, putative, expressed	10.9132	16.2681	11.9972	5.32566	9.07171	8.63617	7.8514	7.734	7.00221	8.26613	9.03956	6.45643	5.62831	5.93217	5.85674	5.44191	6.88356	5.36522
Zm00001d018562	GRMZM2G553532			'minor CHO metabolism.callose'	AT5G13000.1	ATGSL12,gsl12	glucan synthase-like 12	LOC_Os06g51270.1	1,3-beta-glucan synthase component domain containing protein, expressed	12.8369	22.0318	16.4447	9.47422	14.8524	13.9744	13.4274	19.8696	15.6856	14.0931	19.5651	18.4603	8.80884	8.96203	10.2317	12.6769	17.7514	15.6077
Zm00001d042505	GRMZM2G093119			'DNA.synthesis/chromatin structure'	AT5G16270.1	ATRAD21.3,SYN4	sister chromatid cohesion 1 protein 4	LOC_Os01g67250.2	Rad21 / Rec8 like protein, putative, expressed	26.4269	32.1441	29.4918	18.133	24.9438	21.4241	18.4786	23.3769	21.3442	28.299	29.8704	29.4879	22.3124	20.7757	23.355	21.1257	19.1158	20.3821
Zm00001d040805	GRMZM2G034896			'stress.biotic.respiratory burst'	AT1G09090.2	ATRBOHB,ATRBOHB-BETA,RBOHB	respiratory burst oxidase homolog B	LOC_Os01g25820.1	respiratory burst oxidase, putative, expressed	19.3546	40.3077	13.5674	19.5549	17.3661	21.8614	17.5462	21.2844	19.2589	45.3128	33.3941	29.2438	12.5045	17.0032	25.4679	19.6406	14.115	27.5736
Zm00001d011097		opr4	12-oxo-phytodienoic acid reductase4							5.89185	15.445	1.02634	5.23433	6.14656	6.19348	2.56047	3.10931	9.38161	4.79033	1.54278	1.15355	2.24066	3.48638	5.23678	3.61519	3.16356	3.39287
Zm00001d026572	GRMZM2G464157			'lipid metabolism.lipid degradation.lysophospholipases.carboxylesterase'	AT4G22300.1	SOBER1	carboxylesterases	LOC_Os04g57390.1	acyl-protein thioesterase, putative, expressed	0.518675	1.31878	0.540053	0.213578	0.745814	0.547176	0.176173	0.432714	0.33396	0.927059	0.635744	0.376588	0.282294	0.262529	0.501524	0.295986	0.237731	0.327912
Zm00001d038151	GRMZM2G323757			'protein.degradation.aspartate protease'	AT1G03220.1		Eukaryotic aspartyl protease family protein	LOC_Os05g33400.1	basic 7S globulin precursor, putative, expressed	0.612775	1.13108	0.143414	0.333363	0.311873	0.0360441	0.108597	0.0264979	0.213356	0.787704	0.629204	0.521118	2.83879	1.04062	1.80784	0.257767	0.153533	0.0405393
Zm00001d038389	GRMZM2G099481				AT3G09560.1	ATPAH1,PAH1	Lipin family protein	LOC_Os05g38710.1	lipin, N-terminal conserved region family protein, expressed	11.8383	13.8047	10.8332	7.88975	8.45473	9.61293	8.71505	9.63166	7.6543	12.9631	13.6939	9.77694	8.80311	8.32373	8.64953	9.70945	9.72569	8.0266
Zm00001d043283										1.50669	6.6087	2.65916	0.35644	0.266507	0.270824	1.1806	0.465382	0.41011	0.786474	2.78235	1.11804	0.102858	0.149766	0.182028	0.863603	2.53982	1.38332
Zm00001d049256	GRMZM2G155002							LOC_Os11g22960.1	expressed protein	1.39704	3.70509	1.63961	0.620445	1.38664	0.530073	0.424926	1.20696	1.08862	1.11745	1.30971	0.547767	0.778551	0.948211	0.772898	1.11447	0.597242	0.264686
Zm00001d003200	GRMZM2G057113				AT2G43320.1		S-adenosyl-L-methionine-dependent methyltransferases superfamily protein	LOC_Os04g41500.1	expressed protein	13.0045	21.2484	13.19	11.7242	15.1419	14.435	12.0299	12.3709	15.3608	15.6866	18.1933	14.3989	10.9	11.2176	17.4485	12.7805	11.6323	13.997
Zm00001d029705										8.82391	15.9397	10.5223	2.03925	7.79188	7.3957	6.91478	6.94509	2.57432	5.15997	12.1724	5.293	2.90711	3.12955	3.72671	2.97788	7.22393	3.43675
Zm00001d049028	GRMZM2G358153			'PS.calvin cycle.rubisco interacting'				LOC_Os10g28120.1	glycosyl hydrolase, putative, expressed	0.0961407	12.0717	0.647786	0	0.0237772	0.496935	0	0	0.127384	0	0.174264	0.0234965	0	0	0	0	0	0
Zm00001d013702	GRMZM2G320606	nfc103b	nucleosome/chromatin assembly factor C	'development.unspecified'	AT5G58230.1	ATMSI1,MEE70,MSI1	Transducin/WD40 repeat-like superfamily protein	LOC_Os03g43890.1	WD domain, G-beta repeat domain containing protein, expressed	3.11952	5.2059	3.50004	1.06806	2.40743	1.26752	0.805577	1.12284	1.74978	3.15124	3.99769	3.06173	2.00864	2.67877	2.65216	1.41982	1.67481	1.14655
Zm00001d028347	GRMZM2G116823			'misc.peroxidases'	AT5G06730.1		Peroxidase superfamily protein	LOC_Os03g13180.1	peroxidase precursor, putative, expressed	0.0919434	1.13425	0.490499	0	0	0.0211651	0	0	0.0705355	0.271427	0.602338	1.14589	0	0	0	0	0	0
Zm00001d014121	GRMZM2G122654			'misc.cytochrome P450'	AT5G25120.1	CYP71B11	ytochrome p450, family 71, subfamily B, polypeptide 11	LOC_Os07g11739.1	cytochrome P450, putative, expressed	0	3.44638	0	0	0	0	0	0	0	0	0	0	0	0	0	0.0251623	0	0
Zm00001d042187	GRMZM2G403680			'redox.glutaredoxins'	AT3G21460.1		Glutaredoxin family protein	LOC_Os01g70990.1	OsGrx_C6 - glutaredoxin subgroup III, expressed	1.3159	6.88406	1.8619	0	0	0	0	0	0	3.94531	0	4.53344	0	0	0	0	0	0
Zm00001d037240	GRMZM5G826194			'redox.ascorbate and glutathione.ascorbate'	AT5G16710.1	DHAR3	dehydroascorbate reductase 1	LOC_Os06g12630.1	glutathione S-transferase, N-terminal domain containing protein, expressed	8.2554	13.5392	12.9119	4.68685	9.74079	8.89381	7.71894	9.92786	8.94843	7.48972	7.03665	8.94317	8.8714	5.43433	6.28096	7.3204	5.3042	6.19271
Zm00001d053868	GRMZM2G153745				AT1G30475.1			LOC_Os02g05890.1	EMB1303, putative, expressed	13.2642	21.4317	15.6569	14.788	10.3865	6.69945	13.6137	11.9881	8.25436	11.1556	13.3597	9.05721	16.3182	13.3054	7.97741	14.6051	11.5435	6.90448
Zm00001d029983	GRMZM2G007939			'major CHO metabolism.degradation.starch.starch cleavage'	AT4G17090.1	BAM3,BMY8,CT-BMY	chloroplast beta-amylase	LOC_Os10g41550.1	beta-amylase, putative, expressed	4.45857	5.96539	4.7131	4.3385	5.53024	3.01322	3.98525	3.59084	5.60462	7.07666	8.58188	11.3291	6.80284	4.76142	4.58903	6.86184	2.23634	2.86573
Zm00001d043284										2.48078	10.2352	2.9102	0.390526	0.173719	0	2.86168	0.596492	0.175162	2.28298	2.67657	2.03942	0	0.193806	0.655185	0.391965	1.94095	2.77474
Zm00001d002287	GRMZM2G080041			'signalling.receptor kinases.leucine rich repeat XI'	AT5G46330.1	FLS2	Leucine-rich receptor-like protein kinase family protein	LOC_Os04g52780.1	leucine-rich repeat receptor protein kinase EXS precursor, putative, expressed	4.22087	16.8124	3.67103	0.766296	1.60678	0.977292	1.50432	2.3366	3.90508	10.6819	7.01362	3.00393	0.314242	0.742427	0.270378	0.968828	1.40351	0.774339
Zm00001d034759	GRMZM2G351160			'protein.degradation.ubiquitin.E3.SCF.FBOX'	AT2G36360.1		Galactose oxidase/kelch repeat superfamily protein	LOC_Os03g61950.1	kelch motif family protein, putative, expressed	6.80481	14.4346	10.9327	3.83975	10.399	6.543	5.62329	7.55535	5.89921	6.22788	7.11519	6.14427	4.46734	5.40032	4.50823	4.31607	4.15261	3.61439
GRMZM5G804776										0	1.65654	0	0.280287	0.235439	0	0.476133	0	0	0.9337	0.91331	0	0.81074	1.12319	0.458171	0	1.20105	0
Zm00001d012479	GRMZM2G043498				AT5G07120.1	SNX2b	sorting nexin 2B	LOC_Os01g61150.1	phox domain-containing protein, putative, expressed	1.43818	3.53892	1.76969	0.467672	1.23809	1.14259	1.51354	1.4087	0.721016	1.23049	1.03808	1.02749	0.66176	0.402212	0.618487	0.767243	0.679564	0.665217
Zm00001d047043	AC225193.3_FG004			'stress.abiotic.heat'	AT2G01710.1		Chaperone DnaJ-domain superfamily protein	LOC_Os08g37270.1	heat shock protein DnaJ, putative, expressed	5.07521	6.46544	4.01035	1.8229	3.09797	2.52363	2.27904	2.30828	1.95874	3.61242	3.60757	3.35797	2.47614	3.47241	2.69026	2.12701	2.55787	1.9749
Zm00001d017029	GRMZM2G101523				AT1G61690.1		phosphoinositide binding	LOC_Os03g46710.1	expressed protein	10.5422	11.655	8.94368	9.03924	10.0784	9.96248	9.84291	8.69124	10.4987	11.6475	12.5044	11.9466	9.87419	8.78363	12.5975	9.78356	10.5962	13.5085
Zm00001d039343	GRMZM2G061018				AT5G53220.1			LOC_Os01g12180.1	expressed protein	6.55904	9.28224	5.36908	2.53735	3.38034	2.77398	2.10134	2.2373	2.88938	6.54638	7.03309	4.62076	3.39778	3.30009	3.23964	3.19299	2.35506	2.18594
Zm00001d052037	GRMZM2G316749									3.46149	6.07773	1.69915	1.67e-07	0.104027	0	7.11e-07	0.138065	0.0034456	1.4864	5.29386	2.1887	0.166861	0.18891	0.153058	0.372425	0.02003	0.190605
Zm00001d008651	GRMZM2G038821	pdc2	pyruvate decarboxylase2	'fermentation.PDC'	AT5G54960.1	PDC2	pyruvate decarboxylase-2	LOC_Os01g06660.1	thiamine pyrophosphate enzyme, C-terminal TPP binding domain containing protein, expressed	0.384588	1.97223	1.45183	0.161028	0.342633	0.501634	0.33764	0.277749	0.342201	0.749316	0.526618	0.804473	0.288859	0.189838	0.361129	0.268374	0.325815	0.448988
Zm00001d039850										2.3292	3.98733	3.16357	2.54447	3.04001	2.0165	2.42084	1.77561	2.54381	3.09138	2.01432	1.6463	2.13975	1.84916	1.99178	2.29528	1.82804	2.6951
Zm00001d022081	GRMZM2G167520			'cell wall.cellulose synthesis.COBRA'	AT3G02210.1	COBL1	COBRA-like protein 1 precursor	LOC_Os07g41310.1	COBRA, putative, expressed	0.9152	1.80828	1.23486	0.0943828	0.464633	0.235771	0.120029	0.0679736	0.25104	0.365779	0.677504	0.347614	0.142045	0.18232	0.0818269	0.199349	0.075501	0.0173189
Zm00001d043118	GRMZM2G460866				AT3G56490.1	HINT1,HIT3	HIS triad family protein 3	LOC_Os03g20630.1	histidine triad family protein, putative, expressed	12.2591	18.6659	12.7843	7.00135	9.49971	5.92549	5.71978	8.62722	10.632	15.542	20.255	15.8555	9.3272	10.3622	7.82207	7.4108	7.63126	5.60547
Zm00001d029696	GRMZM2G149182	gst34	glutathione transferase34	'misc.glutathione S transferases'	AT1G10370.1	ATGSTU17,ERD9,GST30,GST30B	Glutathione S-transferase family protein	LOC_Os10g38140.1	glutathione S-transferase, putative, expressed	0.286147	1.27791	0.153199	0	0	0	0	0	0	0	0.07893	0.064893	0	0	0	0.057147	0	0
Zm00001d043871	GRMZM2G164628				AT4G21700.1		Protein of unknown function (DUF2921)	LOC_Os01g48610.1	expressed protein	0.507688	2.32507	1.05996	0.0363404	0.069787	0.0565904	0	0.0103746	0.0079034	0.338095	0.587132	0.360212	0.00605365	0.0471343	0.0208655	0	0.0150172	0.0220466
Zm00001d011644	GRMZM2G014089			'transport.ABC transporters and multidrug resistance systems'	AT3G62150.1	PGP21	P-glycoprotein 21	LOC_Os01g50100.1	ABC transporter, ATP-binding protein, putative, expressed	2.84793	5.46706	2.4329	0.0627265	0.109424	0.169028	0.0816629	0.11063	0.0429266	1.65682	1.94666	1.57106	0.117777	0.0652277	0.0772858	0.0326784	0.0852232	0.070157
Zm00001d005961	GRMZM2G137477							LOC_Os08g38010.1	expressed protein	4.58298	5.81806	3.73705	2.39871	3.22275	3.93205	1.93297	3.23183	3.04478	5.15562	5.80362	4.72199	4.3004	3.95715	5.92618	3.6482	2.95167	3.87405
Zm00001d024744	GRMZM2G082522			'protein.postranslational modification.kinase.receptor like cytoplasmatic kinase VII'	AT1G21230.1	WAK5	wall associated kinase 5	LOC_Os01g20880.1	OsWAK3 - OsWAK receptor-like cytoplasmic kinase OsWAK-RLCK, expressed	7.30079	16.46	13.5218	3.64474	10.7341	10.0886	8.82912	9.82806	8.67889	8.99554	7.00411	6.9612	6.86555	4.5637	5.22235	7.25056	4.3189	4.94923
Zm00001d008545										16.9387	50.3695	44.9979	10.935	23.475	29.7983	20.3903	16.7702	30.7625	30.1789	32.205	19.0038	15.6253	12.8817	15.5418	14.4633	8.68067	17.0711
Zm00001d039921	GRMZM2G094028			'signalling.receptor kinases.DUF 26'	AT1G67000.1		Protein kinase superfamily protein	LOC_Os01g04570.1	Ser/Thr protein kinase, putative, expressed	0.252919	1.18996	1.10896	4.12e-09	0.0417332	0.0671573	1.97e-08	0.016822	0.070515	0.0913267	0.150266	0.134072	0.0192201	1.76e-08	0.0105384	0.0241863	0.0138636	0.0110959
Zm00001d027250	GRMZM2G023794			'secondary metabolism.phenylpropanoids.lignin biosynthesis.PAL'	AT4G27020.1			LOC_Os01g58114.2	expressed protein	0	2.24812	2.02697	0	0.932135	0	0	0	0	2.36291	0	3.15684	0	1.44296	0	0	0	0
Zm00001d044564	GRMZM2G086730			'transport.ABC transporters and multidrug resistance systems'	AT1G02520.1	PGP11	P-glycoprotein 11	LOC_Os01g35030.1	MDR-like ABC transporter, putative, expressed	0.315897	2.71842	1.77016	0.169555	1.06861	0.81772	0.353046	0.84794	0.726571	1.15393	1.13342	0.89389	0.168621	0.557806	0.547764	0.138582	0.44912	0.508127
Zm00001d041746	GRMZM2G326116			'secondary metabolism.flavonoids.isoflavones.isoflavone reductase'	AT1G32100.1	ATPRR1,PRR1	pinoresinol reductase 1	LOC_Os12g16410.1	isoflavone reductase, putative, expressed	0.557356	4.64958	4.57306	0	0.571735	0.434008	0.05331	0.462108	0.873353	0.312947	54.3197	0.213752	5.2442	5.55385	0	5.73405	13.8992	0
Zm00001d048899	GRMZM2G054651			'hormone metabolism.abscisic acid.induced-regulated-responsive-activated'	AT1G74520.1	ATHVA22A,HVA22A	HVA22 homologue A	LOC_Os11g38920.2	HVA22, putative, expressed	30.8011	48.2211	32.3297	19.73	23.7793	24.0792	15.1749	20.5752	28.1594	40.2629	65.7073	41.3096	22.9538	24.0295	30.0711	16.7868	25.3882	22.5232
Zm00001d039072	GRMZM2G145556			'signalling.light'	AT4G11110.1	SPA2	SPA1-related 2	LOC_Os05g49590.1	suppressor of phythchrome A, putative, expressed	10.2888	12.9677	11.6078	6.34922	8.46488	9.31113	8.80185	8.56244	7.09969	9.49868	10.4073	11.4392	8.07084	7.15111	9.08101	8.33465	6.89914	7.90555
Zm00001d030981	GRMZM2G350793			'signalling.receptor kinases.leucine rich repeat XI'	AT3G47570.1		Leucine-rich repeat protein kinase family protein	LOC_Os02g13780.1	receptor-like protein kinase 2 precursor, putative, expressed	0.45451	4.87826	1.68555	0.0232707	1.15583	0.303781	0.150005	0.860387	0.673731	0.517413	0.207593	0.296031	0.0048737	0.0110131	0.0175703	0.0935875	0.0545344	0.100246
Zm00001d016651	GRMZM2G044788									0.749248	4.60385	0.714522	0.095561	0	0.826523	0.177278	0.279985	1.8495	1.95297	2.35978	0.972934	0	0.284622	0.0420497	0.239512	0.996112	0.189175
Zm00001d024960	GRMZM2G116520							LOC_Os03g60840.1	BBTI13 - Bowman-Birk type bran trypsin inhibitor precursor, expressed	0.139845	2.30662	0.765123	0	0.080551	0.169094	0	0	0	0	0	0	0	0	0	0	0	0
Zm00001d034095	GRMZM2G118809			'misc.cytochrome P450'	AT4G37340.1	CYP81D3	cytochrome P450, family 81, subfamily D, polypeptide 3	LOC_Os03g55240.1	cytochrome P450, putative, expressed	0.623996	2.6094	1.57421	0	0	0	0	0	0.139596	0.034619	0.52996	0.146357	0	0	0	0.067707	0	0.0206582
Zm00001d014250	AC197764.4_FG003	zim30	ZIM-transcription factor 30	'RNA.regulation of transcription.C2C2(Zn) CO-like, Constans-like zinc finger family'	AT1G74950.1	JAZ2,TIFY10B	TIFY domain/Divergent CCT motif family protein	LOC_Os03g28940.2	ZIM domain containing protein, putative, expressed	1.32611	2.89872	0.68883	0	0.442522	0	0.0838535	0.0601905	0.082894	0.405712	0.0893609	0.0321203	0	0	0	0	0	0
Zm00001d033967	GRMZM2G018798			'protein.degradation.ubiquitin.E3.RING'	AT2G30580.1	DRIP2	DREB2A-interacting protein 2	LOC_Os03g53080.1	zinc finger, C3HC4 type domain containing protein, expressed	1.71481	3.09619	2.20075	0.888524	1.94123	1.28049	0.899903	1.73605	1.11797	3.23592	3.77272	2.89952	1.40386	0.932594	1.20535	0.90463	0.909605	1.04728
Zm00001d000552										0.296737	1.04115	0.268845	0	0.193514	0.165419	0.274529	0.58286	0	0.130266	0.308722	0.295778	0.191257	0.0527645	0.100419	0.345133	0.598769	0.155556
Zm00001d012553	GRMZM2G125243	obf4	octopine synthase binding factor4	'RNA.regulation of transcription.bZIP transcription factor family'	AT5G06950.1	AHBP-1B,TGA2	bZIP transcription factor family protein	LOC_Os01g59350.1	transcription factor, putative, expressed	3.09057	7.80206	5.8969	2.42612	3.99847	2.90543	2.0485	2.75843	1.42799	2.3915	4.36751	3.41108	3.08279	3.05639	1.98935	2.68281	1.9176	2.20099
Zm00001d021565	GRMZM2G163095			'RNA.regulation of transcription.unclassified'	AT1G48590.2		Calcium-dependent lipid-binding (CaLB domain) family protein	LOC_Os07g31830.1	GTPase activating protein, putative, expressed	8.45261	11.1209	8.33077	5.60318	5.38467	5.66062	6.25303	6.03141	4.56339	9.28963	11.017	9.21692	5.9703	5.42584	6.56752	5.67612	5.55523	6.191
Zm00001d039730	GRMZM2G129482			'protein.postranslational modification'	AT3G05840.1	ATSK12	Protein kinase superfamily protein	LOC_Os01g14860.1	CGMC_GSK.1 - CGMC includes CDA, MAPK, GSK3, and CLKC kinases, expressed	4.51883	8.78981	6.31745	1.48993	3.4577	4.59446	5.01058	3.79556	2.04537	3.03064	4.19099	3.5715	1.8276	1.37012	1.8721	2.22335	2.45105	2.46565
Zm00001d001044										0	16.386	16.8309	0	0.506723	0.154068	0	0.117171	0.390001	0	0.0527095	0	0	0	0	0	0	0.0484634
Zm00001d019978	GRMZM2G067747			'transport.unspecified cations'	AT1G79610.1	ATNHX6,NHX6	Na+/H+ antiporter 6	LOC_Os09g11450.2	transporter, monovalent cation:proton antiporter-2 family, putative, expressed	23.7119	29.3747	25.5675	13.9767	18.7677	21.9837	20.7741	18.3535	15.4088	20.2976	23.3897	23.2581	15.0857	13.9322	18.0518	16.7237	14.9123	19.7377
Zm00001d002046	GRMZM2G443903			'cell.organisation'	AT2G31900.1	ATMYO5,ATXIF,XIF	myosin-like protein XIF	LOC_Os03g53660.1	Myosin head domain containing protein, expressed	6.71901	13.8511	7.72358	0.85602	1.93541	1.73212	2.46805	2.24645	2.27737	4.72815	6.45294	5.05783	1.44332	1.18537	1.51094	1.42331	1.39068	1.55947
Zm00001d009085	GRMZM2G406715			'RNA.regulation of transcription.bZIP transcription factor family'	AT1G49720.2	ABF1	abscisic acid responsive element-binding factor 1	LOC_Os01g64000.3	bZIP transcription factor, putative, expressed	1.0672	2.82851	1.13336	0.260869	0.99073	0.968303	0.933546	0.756722	0.406633	0.472689	0.761526	0.669857	0.748754	0.222982	0.516718	0.493137	0.437962	0.563607
Zm00001d000726										0	2.81581	0	0	0	0	0	0	0	0	1.51475	0.675175	0	0	0	0	0	0
Zm00001d016660	GRMZM2G326111	ppi1	peptidyl-prolyl isomerase1	'cell.cycle.peptidylprolyl isomerase'	AT2G21130.1		Cyclophilin-like peptidyl-prolyl cis-trans isomerase family protein	LOC_Os02g02890.1	peptidyl-prolyl cis-trans isomerase, putative, expressed	49.5829	144.378	10.9213	19.0904	42.0364	22.3914	55.4582	32.1937	42.3875	104.731	118.299	70.7313	22.7218	192.139	89.4954	69.6637	86.0557	47.9828
Zm00001d000844										0.298789	1.05885	0.203169	0	0	0.0683155	0	0	0.0737335	0.051553	0.0696705	0.15699	0	0	0.138817	0	0	0
Zm00001d047347	GRMZM2G047546			'cell.organisation'	AT3G51850.1	CPK13	calcium-dependent protein kinase 13	LOC_Os01g61590.1	CAMK_CAMK_like.1 - CAMK includes calcium/calmodulin depedent protein kinases, expressed	0.454352	2.36509	0.569924	0.101166	0.463249	0.968502	0.786701	0.751751	1.73962	2.35959	1.64553	0.292181	0.321841	0.120302	0.36799	0.246241	0.244313	0.145536
Zm00001d007187	GRMZM2G003409				AT2G39050.1		hydroxyproline-rich glycoprotein family protein	LOC_Os07g48460.1	stress responsive protein, putative, expressed	0.507301	19.1288	11.2239	0.294519	0.826453	0.134811	0.210419	0.293408	0.863078	0.201325	0.123022	0.274043	0.628996	0.170944	0.189375	0.676678	0.267122	0.240916
GRMZM5G889790										0.394713	1.81425	0	0	0	0.339394	0	0	0	0.286789	0	1.07981	0	0.37803	0	1.98427	0	0
Zm00001d002200	GRMZM2G155217			'hormone metabolism.ethylene.induced-regulated-responsive-activated'	AT1G61660.1		basic helix-loop-helix (bHLH) DNA-binding superfamily protein	LOC_Os04g53990.1	ethylene-responsive protein related, putative, expressed	20.703	34.4212	16.5641	9.12664	5.37943	5.8034	6.21127	4.758	5.23294	31.6229	31.6942	19.1611	8.53164	10.8575	8.93683	8.28873	9.00383	7.7127
Zm00001d013865	GRMZM2G082502			'protein.degradation.serine protease'	AT4G36190.1		Serine carboxypeptidase S28 family protein	LOC_Os10g36780.1	OsProCP4 - Putative Lysosomal Pro-x Carboxypeptidase homologue, expressed	4.34994	13.3712	7.35459	8.10903	5.48286	3.72105	6.25088	8.64815	5.08444	6.21804	10.5882	5.66318	6.81949	6.85999	5.78021	8.38191	8.35403	8.38846
Zm00001d044036	GRMZM2G058655				AT1G48170.1			LOC_Os12g08230.1	expressed protein	12.4224	23.9202	16.8255	4.79297	13.3671	16.1381	13.2227	12.8353	12.2817	8.97189	11.8137	8.3309	4.65287	6.06004	7.66657	5.96919	6.88054	7.46159
Zm00001d021693	GRMZM2G431021			'signalling.receptor kinases.DUF 26'	AT4G23180.1	CRK10,RLK4	cysteine-rich RLK (RECEPTOR-like protein kinase) 10	LOC_Os07g35310.1	TKL_IRAK_DUF26-lc.12 - DUF26 kinases have homology to DUF26 containing loci, expressed	5.33783	10.5464	5.87186	0.0680155	0.063403	0.0331099	0	0	0.107349	8.58105	3.28831	6.80201	0.164826	0.062659	0.0959499	0.072812	0	0
Zm00001d016877	GRMZM2G061783			'development.unspecified'	AT2G45330.1	emb1067	RNA 2\'-phosphotransferase, Tpt1 / KptA family	LOC_Os06g04300.1	tRNA 2-phosphotransferase 1, putative, expressed	12.9308	19.3432	15.8687	6.77738	11.6844	14.2212	14.95	12.589	11.6147	9.97882	8.16088	9.85839	7.02535	6.16611	8.0704	8.23821	8.58014	9.28392
Zm00001d038847										8.72372	11.3047	6.46403	6.02334	6.94344	8.33046	8.13962	7.88216	9.21445	7.00739	8.49927	8.21781	3.69627	4.63827	7.98071	5.90092	7.01546	9.43104
Zm00001d043785	GRMZM2G109976				AT1G15060.1		Uncharacterised conserved protein UCP031088, alpha/beta hydrolase	LOC_Os01g49760.3	expressed protein	9.48434	13.8587	8.93627	4.13109	6.37889	6.96856	7.53099	7.87713	6.12028	7.07407	7.95913	7.9002	3.8118	4.31341	5.39846	5.0342	6.27867	6.21957
Zm00001d014446										4.64037	6.05912	4.79786	2.52332	3.36622	4.44179	1.34168	3.18005	3.27038	5.78124	4.48491	6.84326	3.13712	1.69626	5.82043	2.45513	2.30902	5.32875
Zm00001d022472	GRMZM2G414475			'signalling.misc'	AT4G15800.1	RALFL33	ralf-like 33	LOC_Os01g15320.1	RALFL9 - Rapid ALkalinization Factor RALF family protein precursor, expressed	0.493206	2.07702	0	0	0	0	0	0	0	0.344141	1.9661	0.170737	0	0	0	0	0	0
Zm00001d012794	GRMZM2G054378			'PS.carbon concentrating mechanism.C4'				LOC_Os01g35170.1	tRNA methyltransferase, putative, expressed	7.2475	13.5851	11.487	2.45998	8.79894	7.66572	6.37163	7.01251	3.86158	4.943	4.33647	5.16484	4.10885	3.33337	4.81664	3.9624	2.85136	3.84669
Zm00001d024207										0	9.29745	0	0	0	0	0	0	0	0	0	0	0.0154983	0	0	0	0	0.0128203
Zm00001d048903	GRMZM2G133781			'stress.biotic'	AT5G24090.1	ATCHIA,CHIA	chitinase A	LOC_Os05g15770.1	glycosyl hydrolase, putative, expressed	8.26145	23.486	10.6531	1.84372	3.6003	3.27521	0.484574	0.527108	0.48735	14.9416	11.8636	11.5765	1.20261	2.36862	1.91944	0.296343	0.958429	0.417482
Zm00001d051608	GRMZM5G881641			'Co-factor and vitamine metabolism.molybdenum cofactor'						24.6867	38.1867	36.0825	14.9657	23.9376	25.4989	22.0007	22.0778	22.2418	18.434	20.5891	19.8548	14.5975	16.3614	16.7913	14.6182	13.7192	14.9324
Zm00001d047096	GRMZM2G094990			'cell wall.modification'	AT1G65680.1	ATEXPB2,ATHEXP BETA 1.4,EXPB2	expansin B2	LOC_Os10g40720.1	expansin precursor, putative, expressed	12.6835	74.8815	1.51596	0.832487	0.377119	0.616638	5.00305	0.947159	31.6899	69.597	136.893	50.6416	0.345025	0.360806	0.448531	0.952994	0.69872	1.12387
Zm00001d002288	GRMZM2G080054	pzb00901		'RNA.regulation of transcription.bHLH,Basic Helix-Loop-Helix family'	AT2G20180.1	PIF1,PIL5	phytochrome interacting factor 3-like 5	LOC_Os04g52770.1	helix-loop-helix DNA-binding domain containing protein, expressed	1.80793	3.53313	2.392	0.447874	0.957823	0.92563	0.936238	1.07303	1.03296	1.36155	4.65145	0.990143	0.299592	0.622521	0.370682	0.645593	1.20858	0.369046
Zm00001d016531	GRMZM2G130046			'cell wall.pectin synthesis'	AT3G25140.1	GAUT8,QUA1	Nucleotide-diphospho-sugar transferases superfamily protein	LOC_Os02g29530.1	glycosyl transferase 8 domain containing protein, putative, expressed	36.2427	42.3562	30.183	34.1283	27.4411	35.7252	29.5531	30.043	32.3695	53.5515	47.7403	41.8064	19.9218	28.9573	27.1972	27.4435	30.0112	32.7822
Zm00001d022752										0	3.50298	0	0	0	0	0	0	0	0	0	0	0	0	0	0	0	0
Zm00001d040046	GRMZM2G061758			'development.unspecified'	AT5G37870.1		Protein with RING/U-box and TRAF-like domains	LOC_Os01g03290.1	seven in absentia protein family domain containing protein, expressed	0.307988	1.00802	0.824475	0	0.460071	0.128666	0.0268459	0.0190443	0.138852	0.0837147	0.664218	0.272119	0.142053	0	0.128762	0	0	0
Zm00001d039166	GRMZM2G113355				AT5G39890.1		Protein of unknown function (DUF1637)	LOC_Os05g51470.1	2-aminoethanethiol dioxygenase, putative, expressed	10.6567	22.8046	18.7412	9.98567	9.60997	15.6398	7.28135	7.1749	13.8189	11.3409	12.0979	16.4412	12.1415	10.2581	18.5468	10.2724	8.50968	15.5201
Zm00001d020209	GRMZM5G839920									7.12387	14.9273	8.52089	2.34445	5.93996	6.86128	7.87755	6.54784	3.76289	4.19885	4.86228	4.24657	2.74494	1.80092	2.69455	2.87006	3.16671	3.1666
Zm00001d040183	GRMZM2G171400			'minor CHO metabolism.others'	AT1G19600.1		pfkB-like carbohydrate kinase family protein	LOC_Os01g01620.1	kinase, pfkB family, putative, expressed	17.629	33.3182	5.70215	3.62356	4.39841	2.82995	3.43215	3.97373	7.62486	18.0684	17.1329	8.91832	5.74201	7.02531	4.30116	4.59516	2.83176	2.28793
Zm00001d025479	GRMZM2G069370	mads30	MADS-transcription factor 30	'RNA.regulation of transcription.MADS box transcription factor family'	AT1G71692.1	AGL12,XAL1	AGAMOUS-like 12	LOC_Os08g02070.1	OsMADS26 - MADS-box family gene with MIKCc type-box, expressed	6.83175	10.8303	6.76875	1.57728	3.09194	2.33718	1.91358	3.76265	1.50164	4.60259	11.6756	4.34448	0.628821	1.23206	1.50948	1.36851	2.05817	1.32721
Zm00001d018727	GRMZM2G044194	psk1	phytosulfokine peptide precursor1		AT3G49780.1	ATPSK3 (FORMER SYMBOL),ATPSK4,PSK4	phytosulfokine 4 precursor	LOC_Os03g12990.1	phytosulfokines precursor, putative, expressed	0.317924	7.72672	2.02339	0.100782	0.495548	0.128903	0	0.217608	0.799189	0.683761	0.531677	0.480579	0	0	0.0337179	0.172753	0.0348694	0.062083
Zm00001d002333	GRMZM2G005040			'transport.potassium'	AT2G35060.1	KUP11	K+ uptake permease 11	LOC_Os04g52390.1	potassium transporter, putative, expressed	2.14929	4.79019	2.45205	1.74479	0.906898	0.791296	1.20993	1.7399	0.125313	3.38715	4.53752	3.02201	1.82673	1.90266	0.207215	7.11793	2.59313	1.9821
Zm00001d045385	GRMZM2G173615							LOC_Os06g05120.2	expressed protein	12.7867	37.2127	29.1788	1.93294	4.30201	0.897301	1.26369	1.45294	4.4296	10.0501	10.932	8.19119	2.2419	1.25497	1.55553	0.878215	0.383752	0.75649
Zm00001d039578	GRMZM2G158228			'protein.aa activation.histidine-tRNA ligase'	AT3G46100.1	ATHRS1,HRS1	Histidyl-tRNA synthetase 1	LOC_Os02g51830.1	tRNA synthetase class II core domain containing protein, expressed	12.8328	17.5542	16.7462	8.63898	11.6174	11.0458	6.60012	10.0561	10.3399	11.098	13.1121	12.054	10.8033	9.81882	10.2204	9.29952	9.23529	8.1097
Zm00001d044181	GRMZM2G011347			'transport.metabolite transporters at the mitochondrial membrane'	AT5G24030.1	SLAH3	SLAC1 homologue 3	LOC_Os01g43460.2	C4-dicarboxylate transporter/malic acid transport protein, expressed	2.25201	11.9547	7.24083	3.27262	3.08	3.06771	3.67666	2.94467	2.92588	0.973183	1.76828	1.53891	1.38689	2.90785	3.94159	2.70397	2.92819	3.20166
Zm00001d021320										0.271737	1.19771	1.00143	0	0	0	0	0	0	0.069943	0.097992	0.271012	0	0	0	0	0	0
Zm00001d016014	GRMZM2G346095			'secondary metabolism.flavonoids.chalcones'	AT5G13930.1	ATCHS,CHS,TT4	Chalcone and stilbene synthase family protein	LOC_Os05g12240.1	chalcone synthase, putative, expressed	0.15281	1.32535	0.23791	0.103119	0	0	0.139753	0	0	0.389114	0.0237459	0.26066	0.079919	0	0.0211155	0.0212539	0.0640529	0
Zm00001d039922										0.570292	1.57368	1.24596	0.146487	0	0.00186321	0.129206	0	0.0787735	0.178918	1.15041	0.251267	0.126442	0.0758505	0.0711935	0	0.064854	0
Zm00001d044022										0	3.50747	0	0	0	0	0	0	0	0	1.92033	3.76527	0	0	1.25892	0	0	0
Zm00001d023974	GRMZM2G027431				AT2G15560.1		Putative endonuclease or glycosyl hydrolase	LOC_Os08g13390.1	expressed protein	6.28763	7.21101	5.73555	4.71855	4.9753	6.50982	5.06939	6.12423	5.92575	7.39227	7.09361	6.17477	5.12866	5.01432	6.88504	5.69951	6.08381	6.42873
Zm00001d033572	GRMZM2G063298				AT2G28150.1		Domain of unknown function (DUF966)	LOC_Os03g48600.1	domain of unknown function DUF966 domain containing protein, expressed	5.40935	16.6734	8.57288	8.3001	9.68795	7.49776	8.33892	8.18594	10.9944	8.60633	12.1475	11.9641	7.09197	8.5069	7.32501	8.33781	5.32981	6.00059
Zm00001d043405	GRMZM2G105827				AT4G21190.1	emb1417	Pentatricopeptide repeat (PPR) superfamily protein	LOC_Os01g55290.1	PPR repeat domain containing protein, putative, expressed	6.45934	14.219	13.1561	3.94631	6.6266	4.63447	3.29897	3.72549	2.8583	4.12153	5.11541	6.23937	9.36243	5.42439	5.57025	4.62681	3.32314	3.03103
Zm00001d019399	GRMZM2G071771				AT5G48485.1	DIR1	Bifunctional inhibitor/lipid-transfer protein/seed storage 2S albumin superfamily protein	LOC_Os07g18990.1	LTPL40 - Protease inhibitor/seed storage/LTP family protein precursor, expressed	447.687	778.417	346.601	0	0	1.1061	0	0.475442	39.6299	322.761	765.019	379.165	0	0	0.962095	0	0	0
Zm00001d014321	GRMZM2G001191			'RNA.processing'	AT2G45620.1		Nucleotidyltransferase family protein	LOC_Os10g11034.1	caffeine-induced death protein 1, putative, expressed	29.3782	36.5714	31.6258	23.7638	29.2148	30.9352	23.679	28.6173	27.0902	32.7488	38.6505	34.837	25.2605	26.2525	29.2893	26.1771	28.023	30.2068
Zm00001d032404										5.72148	8.72527	4.56137	3.16012	3.52813	2.65015	4.1022	3.44636	1.34173	4.78132	4.66219	5.52679	3.84802	2.8426	2.81309	4.02109	2.19629	3.29383
Zm00001d021247	GRMZM2G052483									0.529892	2.43122	2.34212	0.123232	0.737485	1.42627	0.131629	0.726561	0.456892	0.295959	0.718813	0.469625	0.0688578	0.107457	0.170984	0.180961	0.222265	0.184757
Zm00001d035753	GRMZM2G025105			'stress.biotic'	AT5G06860.1	ATPGIP1,PGIP1	polygalacturonase inhibiting protein 1	LOC_Os05g01380.1	polygalacturonase inhibitor precursor, putative, expressed	2.34253	3.65123	1.78192	0.130809	1.36858	1.04016	0.281309	0.587469	1.05166	2.81919	2.69058	1.25665	0.349201	0.777361	0.298556	0.607386	0.327464	0.106352
Zm00001d025377	GRMZM2G461465									3.31955	6.0635	3.05534	0	0	0	0	0	0	2.22337	6.6952	6.29191	8.76934	0	0	0	0	0
Zm00001d019054	GRMZM2G108076			'amino acid metabolism.degradation.branched-chain group.valine'	AT2G14170.1	ALDH6B2	aldehyde dehydrogenase 6B2	LOC_Os07g09060.3	aldehyde dehydrogenase, putative, expressed	50.0466	73.2823	51.5288	27.2222	33.4168	21.2617	21.3067	25.29	26.5845	63.9747	90.9749	58.1392	40.2272	40.5859	39.5125	31.1758	24.4411	31.9717
Zm00001d002462	GRMZM2G361049			'protein.degradation.AAA type'	AT1G43170.1	ARP1,emb2207,RP1,RPL3A	ribosomal protein 1	LOC_Os12g07010.1	ribosomal protein L3, putative, expressed	27.9061	41.7492	28.3154	10.2863	19.8846	19.4748	18.1915	15.5671	10.6516	18.4075	21.6961	19.8451	13.042	11.4183	15.5734	14.773	14.2523	15.6958
Zm00001d016493	GRMZM2G077989				AT3G25400.1			LOC_Os02g27810.1	MazG nucleotide pyrophosphohydrolase domain containing protein, expressed	0.681248	2.11434	1.44837	0.320296	0.0847302	0.0963333	0.568801	0.539231	0.151972	0.800838	1.20603	1.02588	0.0846579	0.114371	0.0888405	0.259086	0.282818	0.104004
Zm00001d053689	GRMZM2G105892							LOC_Os02g10030.1	expressed protein	0	2.11852	0.357747	0	0	0	0	0	0	0.756665	0.415558	0.272449	0	0	0	0	0	0
Zm00001d001915	GRMZM2G043932				AT1G01490.1		Heavy metal transport/detoxification superfamily protein	LOC_Os04g57200.1	heavy metal transport/detoxification protein, putative, expressed	24.7064	58.7873	25.4805	0.341884	0.170478	0.14776	2.1578	1.01945	7.353	24.9436	36.2765	10.8289	0.0504185	0.0733648	0.0234104	0.109244	0.461133	0.625603
Zm00001d030096										1.36987	2.64899	2.02732	0.460834	0.701558	1.42878	1.67489	1.08874	0.658462	1.00232	0.98697	0.781512	0.363992	0.361372	0.485312	0.69189	0.736997	0.731042
Zm00001d019354	GRMZM2G382273			'stress.biotic'	AT3G14460.1		LRR and NB-ARC domains-containing disease resistance protein	LOC_Os07g17230.1	WRKY123, expressed	3.08568	4.38117	2.81704	1.47443	2.28111	1.9706	2.16749	2.58144	1.97138	3.35526	4.99524	3.45491	1.82228	1.82472	1.64238	1.92603	2.59331	1.68876
Zm00001d003861	GRMZM2G093826			'transport.potassium'						0.515901	7.70279	2.46247	0.135545	0.425109	0.302178	0.442989	0.687824	1.81947	0.566716	0.375742	0.251704	0.0686557	0.113435	0.0920736	0.185232	0.21657	0.382958
Zm00001d043121	GRMZM2G092474			'stress.biotic'	AT4G11650.1	ATOSM34,OSM34	osmotin 34	LOC_Os12g43490.1	thaumatin, putative, expressed	14.5322	57.9506	32.8502	0.109249	0.796635	0.998394	0.0980555	0.636068	0.76206	2.89839	1.62175	3.7656	0	0.050201	0	0	0.0572185	0.0495427
Zm00001d046474	GRMZM2G026143									153.023	991.806	451.394	0.157002	1.44138	4.0367	1.60564	1.68055	31.1328	155.526	289.511	196.125	0.0495675	0.245816	0.138251	0.107218	0.766962	0.526088
Zm00001d041300										4.86747	8.10446	7.87261	3.97729	5.85288	4.95897	5.00978	5.01344	5.96437	6.19698	4.12859	6.60093	4.74356	2.04793	6.85532	5.50544	2.21677	5.42087
Zm00001d048195	GRMZM2G096355			'stress.abiotic.cold'	AT1G50570.1		Calcium-dependent lipid-binding (CaLB domain) family protein	LOC_Os03g09840.1	C2 domain containing protein, putative, expressed	21.8632	36.2316	23.9335	9.75733	11.6502	14.5534	13.1501	11.8908	11.1009	16.6478	21.5079	16.0145	7.51227	8.43134	11.9504	8.69445	11.8351	12.9366
Zm00001d008633	GRMZM2G421669			'signalling.receptor kinases.leucine rich repeat XI'	AT3G47570.1		Leucine-rich repeat protein kinase family protein	LOC_Os01g05870.1	receptor kinase, putative, expressed	1.78174	12.944	4.04496	0.00683255	0.196718	0.112699	7.77e-16	0.072695	0.224247	1.47376	2.05079	0.929369	2.91e-33	0.0180606	0.071093	0.00329963	0.0092861	0.039184
Zm00001d048949	GRMZM2G117971	pco080661a		'stress.biotic'	AT3G04720.1	HEL,PR-4,PR4	pathogenesis-related 4	LOC_Os11g37960.1	WIP4 - Wound-induced protein precursor, expressed	45.1298	170.024	12.673	0	0.0378903	0.873735	0.0376343	0.0297513	0.20751	1.13668	0.394701	0.97801	0	0	0	0	0	0
Zm00001d016707	GRMZM2G074040			'redox.heme'	AT3G10130.1		SOUL heme-binding family protein	LOC_Os02g33020.1	SOUL heme-binding protein, putative, expressed	0.466312	1.56536	1.31103	0.19801	0.203254	0.0385957	0.192127	0.0719712	0	0.797384	1.61115	1.15993	0.0941368	0.341268	0.203404	0.0619895	0.248713	0.150075
Zm00001d033711	GRMZM2G004160			'misc.plastocyanin-like'	AT2G02850.1	ARPN	plantacyanin	LOC_Os03g50160.1	plastocyanin-like domain containing protein, putative, expressed	30.3056	159.437	23.9852	20.2986	12.5682	10.2724	16.0826	12.2379	18.5118	43.5388	27.4692	47.8372	11.3788	16.541	21.7582	10.801	8.60575	25.4366
Zm00001d021708	GRMZM2G000361				AT4G18975.1		Pentatricopeptide repeat (PPR) superfamily protein	LOC_Os07g36180.2	pentatricopeptide, putative, expressed	12.329	19.7478	13.3171	10.3776	10.9499	7.0872	9.19839	8.60234	7.45145	14.4621	18.7226	13.3074	12.9411	11.3606	11.4161	10.074	7.50681	6.61613
Zm00001d022919										0.562815	2.56758	0.813937	2.9e-06	3.83e-06	0.215201	0.87055	0.146754	0.241798	1.09299	0.267556	1.85062	1.19e-05	1.12e-06	2.66e-05	2.26e-06	0.110427	0.963724
Zm00001d048950	GRMZM2G117942	GRMZM2G117942		'stress.biotic'	AT3G04720.1	HEL,PR-4,PR4	pathogenesis-related 4	LOC_Os11g37960.1	WIP4 - Wound-induced protein precursor, expressed	25.5291	70.6882	10.3668	0	0	0.190465	0.079579	0	0	0.410994	0.181195	0.387626	0	0	0	0	0	0
Zm00001d022840										2.39361	4.60231	2.96733	0.590885	1.70175	1.91298	2.03737	1.80781	0.787126	0.98634	1.73582	1.28524	0.934488	0.405782	0.913334	1.23501	1.15305	0.820817
Zm00001d037601	GRMZM5G899390			'protein.postranslational modification'	AT3G05580.1		Calcineurin-like metallo-phosphoesterase superfamily protein	LOC_Os01g24750.1	Ser/Thr protein phosphatase family protein, putative, expressed	10.5265	15.2985	12.2507	5.12271	7.9664	5.59522	6.14123	8.43425	9.67958	13.0361	16.8282	9.23608	6.34372	6.77242	6.14393	7.43623	6.28524	5.8186
Zm00001d046828	GRMZM2G398615			'protein.postranslational modification'	AT4G31860.1		Protein phosphatase 2C family protein	LOC_Os06g44210.1	protein phosphatase 2C, putative, expressed	38.2255	43.062	36.9237	28.7813	31.3689	32.5538	32.5991	32.9747	31.6592	35.149	37.7261	33.8614	28.9332	28.4312	31.9094	30.3467	30.9213	36.2103
Zm00001d008489	GRMZM2G064750	lrk1	Ser/Thr receptor-like kinase1	'signalling.receptor kinases.DUF 26'	AT5G38260.1		Protein kinase superfamily protein	LOC_Os01g02400.1	protein kinase domain containing protein, expressed	0.62441	1.93316	1.33987	0.0908891	0.113783	0.0124762	0.0882354	0.145506	0.466555	0.608053	0.440673	0.429524	0.05017	0.0766298	0.114606	0.102366	0.100215	0.0752475
Zm00001d011357	GRMZM2G153058			'nucleotide metabolism.synthesis.pyrimidine.CTP synthetase'	AT3G12670.1	emb2742	CTP synthase family protein	LOC_Os01g43020.1	CTP synthase, putative, expressed	14.007	19.7743	10.1327	4.81606	8.23431	3.43477	5.24073	3.74211	4.28945	13.2613	12.9835	8.3923	14.0325	10.7447	10.0916	7.04651	4.24824	3.47197
Zm00001d031799	GRMZM2G031169				AT2G34460.1		NAD(P)-binding Rossmann-fold superfamily protein	LOC_Os06g25439.1	NAD dependent epimerase/dehydratase family protein, putative, expressed	1.70472	2.66909	1.90471	2.06788	1.64807	2.11775	1.86265	1.90857	1.70671	1.59818	1.9883	1.53415	1.89588	1.61388	2.45906	1.82356	1.39336	1.99447
Zm00001d021284	GRMZM2G132101				AT5G17280.1			LOC_Os09g36120.1	expressed protein	13.9795	54.5176	45.943	9.84417	13.0057	10.4869	31.0807	33.1153	21.4904	20.2415	36.3088	15.9779	7.8416	5.73265	0.967085	10.8213	11.3171	19.3895
Zm00001d038104	GRMZM2G308707			'misc.gluco-, galacto- and mannosidases'	AT1G09010.1		glycoside hydrolase family 2 protein	LOC_Os05g32530.1	mannosylglycoprotein endo-beta-mannosidase, putative, expressed	22.2188	31.8288	24.2865	14.677	25.4095	18.5731	18.5535	22.6344	17.4598	24.0613	29.1937	29.2089	17.8013	18.6297	17.9328	17.4502	15.2666	15.8389
Zm00001d003108	GRMZM2G170101	aprt1	adenine phosphoribosyltransferase1	'nucleotide metabolism.salvage.phosphoribosyltransferases.aprt'	AT1G80050.1	APT2,ATAPT2,PHT1.1	adenine phosphoribosyl transferase 2	LOC_Os04g42520.1	phosphoribosyl transferase, putative, expressed	24.1081	42.8039	19.5084	12.7585	20.6653	18.8969	12.65	13.4361	21.3468	36.651	46.681	18.8197	11.5144	21.5332	20.3806	9.7478	13.2278	22.2889
Zm00001d038113	GRMZM2G154946	rmr1	required to maintain repression1	'RNA.regulation of transcription.Chromatin Remodeling Factors'	AT1G05490.1	chr31	chromatin remodeling 31	ChrUn.fgenesh.mRNA.85	expressed protein	3.13261	4.71633	2.21265	0.850305	1.43039	1.16686	0.704952	1.08756	0.749795	3.5303	4.147	2.99511	1.68002	1.01076	1.47834	1.15778	0.936998	1.08749
Zm00001d033455	GRMZM2G039639			'stress.biotic'	AT4G11650.1	ATOSM34,OSM34	osmotin 34	LOC_Os03g46070.1	thaumatin, putative, expressed	6.61098	57.9434	27.169	0	0.0781135	0	0	0.108909	0	1.56135	3.29725	2.57129	0	0	0	0	0	0
Zm00001d009372	GRMZM2G168502			'development.unspecified'	AT4G08290.1		nodulin MtN21 /EamA-like transporter family protein	LOC_Os10g14920.1	integral membrane protein DUF6 containing protein, expressed	2.09268	4.79914	2.54928	0.0600636	0.181387	0.0588124	0.061166	0.190791	0.172677	3.05377	6.12585	4.77815	0.0496063	0	0.217625	0	0.041988	0.0190232
Zm00001d041793	GRMZM2G422210									12.1105	22.609	21.9682	9.25378	13.2348	12.3568	9.63758	8.13087	6.45877	12.1927	23.5973	14.2653	12.9922	12.5995	12.9891	12.3429	9.77252	10.0088
Zm00001d017425	GRMZM2G135385			'redox.ascorbate and glutathione'	AT5G53560.1	ATB5-A,ATCB5-E,B5 #2,CB5-E	cytochrome B5 isoform E	LOC_Os02g43360.1	cytochrome b5-like Heme/Steroid binding domain containing protein, expressed	1.07558	14.6358	2.24077	0.172433	1.51818	0.221315	0.269329	0.376446	1.33515	0.700377	0.553852	0.813081	0	0.170133	0.106956	0.236812	0.119948	0.174176
Zm00001d031239	GRMZM2G357455				AT4G11860.1		Protein of unknown function (DUF544)	LOC_Os06g50780.1	expressed protein	6.59629	10.3144	4.54779	2.59712	2.59406	3.03681	3.89047	3.40608	0.784834	3.08539	4.96239	3.59818	3.40724	1.72789	2.63153	4.6696	7.09474	2.27147
Zm00001d023423	GRMZM2G066496			'amino acid metabolism'	AT5G04740.1		ACT domain-containing protein	LOC_Os12g05650.1	ACT domain containing protein, expressed	80.716	118.145	80.6804	36.254	47.0309	37.2799	40.7169	53.194	45.5962	79.9415	100.013	71.1095	29.9875	39.4454	32.9474	32.4517	42.5016	31.8903
Zm00001d037461	GRMZM2G342588	cpp12	CPP-transcription factor 12	'RNA.regulation of transcription.CPP(Zn),CPP1-related transcription factor family'	AT4G29000.1		Tesmin/TSO1-like CXC domain-containing protein	LOC_Os06g22670.1	tesmin/TSO1-like CXC domain containing protein, expressed	1.86639	2.42748	2.48177	1.32537	2.18433	1.63401	1.69297	1.71254	1.82502	1.91976	2.26947	2.46869	2.5886	1.93905	2.22947	1.54292	1.27353	1.44587
Zm00001d048419	AC233901.1_FG005				AT5G66100.1		winged-helix DNA-binding transcription factor family protein	LOC_Os03g06070.1	la domain containing protein, putative, expressed	9.97997	15.0945	9.21457	6.26692	9.15527	8.59314	8.55793	8.745	6.39093	8.02051	10.2464	8.21028	6.70662	7.48629	7.10754	8.13781	9.4355	7.58425
Zm00001d000825										2.51322	124.503	12.8549	0	9.07367	22.5306	0	8.37588	7.99421	23.7317	17.0492	14.5772	1.5452	2.51729	11.1121	0	5.1789	0
Zm00001d038193	GRMZM2G133082	ippi3	isopentenyl pyrophosphate isomerase3	'secondary metabolism.isoprenoids.mevalonate pathway.isopentenyl pyrophosphate:dimethyllallyl pyrophosphate isomerase'	AT5G16440.1	IPP1	isopentenyl diphosphate isomerase 1	LOC_Os05g34180.1	hydrolase, NUDIX family, domain containing protein, expressed	24.4651	32.1422	22.4447	16.3178	19.7889	15.379	11.1773	16.0594	16.4543	23.957	37.5098	27.5663	24.8524	24.5814	23.7975	18.7473	17.3747	17.531
Zm00001d047351	GRMZM2G065696				AT1G63830.1		PLAC8 family protein	LOC_Os10g39100.1	uncharacterized Cys-rich domain containing protein, putative, expressed	6.55281	13.9528	7.96638	0.699373	0.878286	1.07877	1.4687	0.904057	1.46434	6.09485	6.6204	4.33092	0.609157	0.748651	0.570519	0.904071	1.05707	1.05814
Zm00001d007470	GRMZM2G426158									8.15226	17.5694	11.4576	0.0346542	0.0269541	0.166463	0.796696	0.59897	1.05564	11.4668	10.3664	5.43784	0	0	0	0.107994	0.143369	0.101181
Zm00001d015291	GRMZM2G093490			'signalling.receptor kinases.misc'	AT4G29990.1		Leucine-rich repeat transmembrane protein kinase protein	LOC_Os02g05730.1	protein kinase domain containing protein, expressed	17.2012	29.1529	12.7858	3.18839	3.3003	5.22714	4.56475	2.54387	6.54611	18.6283	24.9118	10.1846	0.971298	2.85033	3.29577	1.63088	2.97339	4.69619
Zm00001d047591	GRMZM2G129815				AT3G56710.1	SIB1	sigma factor binding protein 1	LOC_Os03g20330.1	VQ domain containing protein, putative, expressed	0.087763	2.02995	0.92727	0	0	0	0	0	0	0.507841	0	0.0629505	0	0	0	0	0	0
Zm00001d019734	GRMZM2G123119	ereb177	AP2-EREBP-transcription factor 177	'RNA.regulation of transcription.AP2/EREBP, APETALA2/Ethylene-responsive element binding protein family'	AT3G23240.1	ATERF1,ERF1	ethylene response factor 1	LOC_Os05g37640.1	expressed protein	0.0862196	2.63672	0.075901	0	0.0320725	0.0795625	0.153703	0.059232	0.0433008	0.614717	0	0	0	0	0	0.0865315	0	0
Zm00001d018209	GRMZM2G084086			'protein.postranslational modification'	AT1G05000.1		Phosphotyrosine protein phosphatases superfamily protein	LOC_Os02g53160.1	tyrosine phosphatase family protein, putative, expressed	0.720414	1.98666	0.448311	0.339438	0.0268544	0	0.189446	0.0745887	0	0.439659	1.29434	0.355343	0.167224	0.253191	0	0.209536	0.213957	0.302449
Zm00001d008478										0.592197	1.38368	0.769758	0.00372393	0.284986	0.03764	0.203815	0.0716897	0.0300883	0.386446	0.318984	0.385303	0.10744	1.05e-133	0.057903	0.0504145	0.067025	0.166029
Zm00001d045843	GRMZM2G089506			'RNA.regulation of transcription.unclassified'	AT5G10770.1		Eukaryotic aspartyl protease family protein	LOC_Os02g48870.1	aspartic proteinase nepenthesin-2 precursor, putative, expressed	0.65205	5.56974	0.609552	0	0.0402558	0.418119	0.0162926	0.0343915	0.221441	0.362627	0.0370799	0.284676	0	0.0581075	0	0	0	0
Zm00001d000838										0	1.55782	0	0.225473	0	0	0.405558	0	0	0.316929	0	0.336174	0	0.22613	0	0	0.251317	0
Zm00001d001460										0.729805	1.92104	0	0	0	0	0	0	0	0	0	0	0	0	0	0	0	0
Zm00001d046745	GRMZM2G041068				AT2G18690.1			LOC_Os09g04339.1	expressed protein	0.0313325	2.90792	1.57588	0	0	0	0	0.0211138	0	0.332108	0.0338024	0.211985	0	0	0	0	0	0
Zm00001d027451	GRMZM2G176521				AT5G44600.1		S-adenosyl-L-methionine-dependent methyltransferases superfamily protein	LOC_Os03g03470.2	expressed protein	1.99267	2.95512	2.65916	1.36878	1.99413	1.25624	1.15699	2.91628	2.57111	2.06354	1.85568	2.22684	2.1361	2.05382	1.1878	1.58638	1.42367	1.50953
Zm00001d049881	GRMZM2G040424			'protein.targeting.peroxisomes'	AT4G14305.1		Peroxisomal membrane 22 kDa (Mpv17/PMP22) family protein	LOC_Os08g45210.1	Mpv17 / PMP22 family domain containing protein, expressed	35.6028	41.044	40.7165	33.1376	32.3545	35.026	32.6508	37.678	31.8835	31.9753	36.5202	31.5983	28.2386	29.9312	23.9654	32.6298	36.3451	29.0452
Zm00001d016006	GRMZM2G069596			'misc.aminotransferases.aminotransferase class IV family protein'						5.15498	10.7463	7.65271	2.73663	4.47414	4.36639	2.63638	3.01001	5.8624	5.84303	10.046	5.03191	5.16719	4.03145	4.67669	3.5046	2.53251	2.05655
Zm00001d029597	GRMZM2G084587			'stress.biotic'	AT5G21090.1		Leucine-rich repeat (LRR) family protein	LOC_Os03g32580.1	BRASSINOSTEROID INSENSITIVE 1-associated receptor kinase 1 precursor, putative, expressed	128.611	210.618	156.827	74.9728	99.5948	94.7445	78.9824	89.5842	120.207	124.466	151.911	123.75	53.422	73.2699	61.0301	61.211	78.0774	68.1795
Zm00001d024628										0.077927	1.00279	0.207363	0	0.139659	0.478133	0.0230714	0.070985	0.498874	0.137933	0.65576	0.0738664	0.923412	2.40414	1.04922	0.0254512	0.743337	0.224219
Zm00001d038680	GRMZM2G070192	cle22	clavata3/esr-related22		AT1G69320.1	CLE10	CLAVATA3/ESR-RELATED 10	LOC_Os05g43660.1	expressed protein	0	1.18072	0.297945	0	0	0	0	0	0	0	0	0.674735	0	0	0	0	0	0
Zm00001d044259	GRMZM2G005815	hsftf3	HSF-transcription factor 3	'stress.abiotic.heat'	AT3G22830.1	AT-HSFA6B,HSFA6B	heat shock transcription factor A6B	LOC_Os01g39020.1	HSF-type DNA-binding domain containing protein, expressed	2.15649	3.26817	1.34425	0.158737	0.9536	0.41846	0.412567	0.559838	1.69752	1.72642	4.16962	2.73359	0.998066	1.08469	0.6408	0.648351	0.497054	0.117221
Zm00001d017494	GRMZM2G327266			'cell wall.modification'	AT1G65680.1	ATEXPB2,ATHEXP BETA 1.4,EXPB2	expansin B2	LOC_Os02g44108.1	expansin precursor, putative, expressed	61.7496	122.476	20.4592	0.0173761	0.0302676	0.0342544	1.32534	0.391565	8.18795	218.28	89.8315	89.3657	0	0.0159452	0	0	0.055107	2.75584
Zm00001d027048										3.15904	10.1496	7.16217	0.11153	0.0508135	0.0536425	1.34342	2.44746	0.406981	4.62427	6.24822	5.36076	0.0525907	0.0567472	0.0977885	0.626745	0	0
Zm00001d025715	GRMZM2G461557				AT3G27310.1	PUX1	plant UBX domain-containing protein 1	LOC_Os04g40870.1	alveolar soft part sarcoma chromosome region, candidate 1, putative, expressed	15.3504	18.8211	14.5816	7.442	11.3719	10.0079	9.36037	10.555	9.41465	14.1399	16.598	11.5146	11.1168	9.70128	8.99458	10.6905	9.82513	8.48426
Zm00001d027676	GRMZM2G043799			'protein.postranslational modification.kinase.receptor like cytoplasmatic kinase IV'	AT4G00330.1	CRCK2	calmodulin-binding receptor-like cytoplasmic kinase 2	LOC_Os03g05470.1	tyrosine protein kinase domain containing protein, putative, expressed	8.61847	16.314	11.9057	2.55057	2.88867	2.19775	1.76843	4.54457	3.38394	11.6128	18.2403	8.64189	2.80164	2.65571	2.84422	3.10016	5.4169	2.98195
Zm00001d052963	GRMZM2G397281				AT4G14746.1			LOC_Os11g37210.1	MTN26L5 - MtN26 family protein precursor, expressed	0	1.53922	0.334973	0	0.053822	0.0280291	0.0538925	0.273998	0.0309709	0.263704	0.242945	0.0658732	0.084053	0	0.0260285	0	0.091131	0.0315491
Zm00001d002441	GRMZM2G313020			'DNA.synthesis/chromatin structure'	AT1G65810.1		P-loop containing nucleoside triphosphate hydrolases superfamily protein	LOC_Os04g49340.1	tRNA-splicing endonuclease positive effector-related, putative, expressed	2.58045	5.30312	2.44899	0.503317	0.720823	0.621973	0.581154	0.816973	0.782441	2.25765	3.1402	1.93951	1.12593	0.593152	0.748334	0.750947	0.660976	0.894375
Zm00001d021697	GRMZM2G454550			'misc.beta 1,3 glucan hydrolases'	AT2G05790.1		O-Glycosyl hydrolases family 17 protein	LOC_Os07g35350.2	glucan endo-1,3-beta-glucosidase precursor, putative, expressed	0.837916	2.52538	1.51112	0	0	0	0	0.0153312	0.033802	0.646382	3.89711	1.08247	0	0	0	0.0333637	0	0
Zm00001d028556	GRMZM2G046679			'glycolysis.cytosolic branch.enolase'	AT2G29560.1	ENOC	cytosolic enolase	LOC_Os03g15950.1	enolase, putative, expressed	1.55407	3.16897	2.34402	0.858016	1.54637	1.05093	0.750962	1.49891	1.53469	1.70611	3.09333	1.86996	0.694778	0.543628	0.71682	1.3271	0.659242	0.290397
Zm00001d017968	GRMZM2G059496									22.4137	121.934	72.0344	1.09162	0	0.678785	1.14013	1.71616	8.6319	42.9582	57.3816	17.3219	0.64324	0.868145	0.590355	1.68002	2.89484	5.12414
Zm00001d047909	GRMZM2G145085			'RNA.transcription'	AT4G12610.2	ATRAP74,RAP74	transcription activators;DNA binding;RNA polymerase II transcription factors;catalytics;transcription initiation factors	LOC_Os10g10990.1	transcription initiation factor IIF, alpha subunit domain containing protein, expressed	0.768587	3.0642	1.26573	0.285382	1.62435	1.10372	0.313739	0.177194	0.30381	2.10942	1.2127	1.32553	2.71813	1.73809	2.27857	1.2163	0.286714	0.305356
Zm00001d046364	GRMZM2G305822	pza01791		'protein.postranslational modification.kinase.receptor like cytoplasmatic kinase IX'	AT5G57035.1		U-box domain-containing protein kinase family protein	LOC_Os06g37620.1	protein kinase family protein, putative, expressed	5.41024	11.9026	5.51375	2.10214	3.99963	4.08893	5.61236	6.42094	6.78327	8.29868	6.20901	3.60342	1.57995	1.39607	2.12173	2.28838	2.14562	3.37449
Zm00001d043988	GRMZM2G453805	chn1	chitinase chem5	'stress.biotic'	AT5G24090.1	ATCHIA,CHIA	chitinase A	LOC_Os01g47070.1	glycosyl hydrolase, putative, expressed	65.9797	128.474	59.4801	0.0329419	0.899692	2.46102	0.249832	0.995412	8.09266	7.36301	10.1131	13.9359	0.0314209	0.151874	0.0291937	0.10141	0.170071	0.035389
Zm00001d001580										19.8544	32.6361	24.5454	14.844	14.0504	20.4359	12.0004	10.6156	13.3001	16.9229	18.4177	22.8268	5.30457	6.71534	14.7121	7.23991	5.30354	15.2761
Zm00001d012510	GRMZM2G010468			'amino acid metabolism.synthesis.aromatic aa.phenylalanine'	AT2G30490.1	ATC4H,C4H,CYP73A5,REF3	cinnamate-4-hydroxylase	LOC_Os01g60450.1	cytochrome P450, putative, expressed	0.418808	1.77906	0.41147	0.0980086	0	0.0161768	0.142116	0.153782	0.15636	0.821513	1.38968	2.42583	0.465408	0.0636783	0.0765945	0.351141	0.222128	0.114402
Zm00001d043294										6.66796	11.5231	10.2652	3.78003	8.18074	7.3708	6.25562	7.42157	5.55142	6.42679	9.4119	6.69085	6.16448	6.49123	6.05943	4.4943	6.0674	3.98167
Zm00001d037656	GRMZM2G447795			'stress.biotic'	AT5G24090.1	ATCHIA,CHIA	chitinase A	LOC_Os11g47580.1	glycosyl hydrolase, putative, expressed	0.272128	5.82647	0.161237	0	0	0.0548435	0	0	0.114993	0.445217	0.46677	0.142346	0	0	0.050952	0	0	0.030879
Zm00001d042143	GRMZM2G065585	geb1	glucan endo-1,3-beta-glucosidase homolog1	'misc.beta 1,3 glucan hydrolases.glucan endo-1,3-beta-glucosidase'	AT4G16260.1		Glycosyl hydrolase superfamily protein	LOC_Os01g71340.1	glycosyl hydrolases family 17, putative, expressed	30.9433	73.3781	8.40727	0	0.0150382	0.0184345	0	0	0	2.81602	0.0220505	1.57859	0	0.0188824	0	0	0	0
Zm00001d044096	GRMZM2G348512	cah3	carbonic anhydrase3	'PS.carbon concentrating mechanism.C4'	AT1G70410.1	ATBCA4,BCA4,CA4	beta carbonic anhydrase 4	LOC_Os01g45274.4	carbonic anhydrase, chloroplast precursor, putative, expressed	38.9148	131.937	61.8927	1.64758	4.95454	4.57008	2.15596	5.75408	21.8164	55.6194	64.1659	42.6906	2.02157	3.96502	2.02283	2.15728	2.17985	1.46768
Zm00001d021071	GRMZM5G843213				AT2G33490.1		hydroxyproline-rich glycoprotein family protein	LOC_Os09g33510.1	hydroxyproline-rich glycoprotein family protein, putative, expressed	32.5164	44.3723	31.739	19.0983	31.6801	24.9629	24.6856	27.2233	29.7527	32.1544	41.2454	30.6436	19.6574	23.8514	18.6152	22.4488	19.9228	20.1358
Zm00001d001035										0.177609	1.08416	0.555708	0	0	0	0	0	0	0.129713	0.535385	0.31242	0	0	0	0	0	0
Zm00001d002382	GRMZM2G040920				AT4G31350.1		Core-2/I-branching beta-1,6-N-acetylglucosaminyltransferase family protein	LOC_Os04g51794.2	DNA binding protein, putative, expressed	5.71532	9.66611	4.98961	5.11508	5.5008	5.67347	7.11461	6.28754	6.35862	7.09708	5.31583	5.14238	4.72084	3.92331	5.50675	5.16746	4.48611	7.75451
Zm00001d033422	GRMZM2G045314	gbp2	GTP binding protein2	'signalling.G-proteins'	AT4G34460.1	AGB1,ATAGB1,ELK4	GTP binding protein beta 1	LOC_Os03g46650.1	WD domain, G-beta repeat domain containing protein, expressed	51.0868	56.6551	51.9406	46.8443	50.7956	49.7983	43.6992	49.4233	52.2634	52.4397	63.2377	44.6073	50.3028	52.5258	48.1634	49.9317	47.1725	47.7073
Zm00001d004916	GRMZM2G116812			'signalling.calcium'	AT3G52870.1		IQ calmodulin-binding motif family protein	LOC_Os12g05420.1	calmodulin-binding protein, putative, expressed	1.63261	2.94897	1.18737	0.715331	1.09707	0.932073	1.20336	1.23164	1.08908	1.65703	1.68763	1.31621	0.897025	0.995984	0.792744	0.955996	0.557777	0.510489
Zm00001d021698	GRMZM2G075438			'signalling.receptor kinases.DUF 26'	AT4G23180.1	CRK10,RLK4	cysteine-rich RLK (RECEPTOR-like protein kinase) 10	LOC_Os07g35790.1	TKL_IRAK_DUF26-ld.5 - DUF26 kinases have homology to DUF26 containing loci, expressed	3.17527	8.02504	5.38915	0	0.0143724	0.25424	0.163127	0.0879915	2.17593	6.85019	2.64311	3.09583	0	0	0.0278774	0	0.0160666	0.067556
Zm00001d016396	GRMZM2G011160			'transport.ABC transporters and multidrug resistance systems'	AT3G47790.1	ATATH7,ATH7	ABC2 homolog 7	LOC_Os02g11960.1	ABC transporter, ATP-binding protein, putative, expressed	0.948469	10.2765	5.38169	0.0846062	0.705565	0.37657	0.149508	0.407001	0.547623	0.969607	1.35146	1.58224	0.0667956	0.060883	0.0230244	0.0270594	0.052249	0.0590562
Zm00001d003357	GRMZM2G404682				AT5G48290.1		Heavy metal transport/detoxification superfamily protein	LOC_Os04g39010.1	heavy metal associated domain containing protein, expressed	0.587095	1.12455	0.519419	0	0	0	0	0	0	2.10448	3.09682	0.550966	0	0	0	0	0	0
Zm00001d042553	GRMZM2G329002			'cell wall.pectin*esterases.acetyl esterase'	AT3G62060.1		Pectinacetylesterase family protein	LOC_Os01g66850.1	pectinacetylesterase domain containing protein, expressed	0.195896	2.87162	0.293353	0	0.239468	0.0377144	0.0738875	0.542813	0.585762	0.373404	0.113232	0.0966728	0	0.0306221	0	0.07797	0.0444307	0
Zm00001d017380	GRMZM2G170016			'redox.ascorbate and glutathione'	AT3G48890.1	ATMAPR3,ATMP2,MAPR3,MSBP2	membrane-associated progesterone binding protein 3	LOC_Os02g42740.1	cytochrome b5-like Heme/Steroid binding domain containing protein, expressed	17.7871	34.4656	18.6297	0.473413	1.74708	1.03502	0.406311	0.527179	1.10289	13.9263	23.2858	9.23906	0.979797	1.81511	0.975859	0.30206	0.808172	0.448389
Zm00001d006759	GRMZM2G113512			'protein.postranslational modification'	AT1G18670.1	IBS1	Protein kinase superfamily protein	LOC_Os07g40550.1	IBS1, putative, expressed	15.8297	25.3538	14.1395	8.71373	10.5763	11.2094	13.0419	11.8334	11.1237	17.0541	16.8932	15.6077	9.86225	11.3211	11.4482	9.2179	10.1848	9.84575
Zm00001d026439	GRMZM2G086030				AT4G28080.1		Tetratricopeptide repeat (TPR)-like superfamily protein	LOC_Os04g55230.1	tetratricopeptide repeat domain containing protein, putative, expressed	25.2337	37.0388	26.0907	15.4698	17.5835	18.2549	24.2059	20.3568	14.6651	15.3628	17.9732	21.13	14.7685	12.1319	18.6167	15.3766	16.1796	17.5296
Zm00001d003021	GRMZM2G145075			'signalling.receptor kinases.wall associated kinase'	AT1G21230.1	WAK5	wall associated kinase 5	LOC_Os01g26174.1	OsWAK5 - OsWAK receptor-like protein kinase, expressed	3.90167	8.58053	4.49694	0.0826131	0.410537	0.18105	0.06734	0.523208	1.00717	5.69217	5.23879	3.00827	0.0153368	0	0.0594973	0.106295	0	0.0268147
Zm00001d022962										0.605353	1.71613	0.343552	0.143568	0.586198	0.414902	0.714436	0.528223	0.355877	0.110465	0.50279	0.425818	0.419019	0.297202	0.444833	0.212599	0.151209	0.484165
Zm00001d026831										1.3644	2.51143	0.937715	0.82475	0.829197	0.61597	0.56357	0.738822	1.23703	1.58914	1.40103	1.32261	0.29368	1.95546	0.447771	1.09165	0.881625	1.64914
Zm00001d036214	GRMZM2G070446	dbb8	double B-box zinc finger protein8	'RNA.regulation of transcription.C2C2(Zn) CO-like, Constans-like zinc finger family'	AT1G78600.2	DBB3,LZF1,STH3	light-regulated zinc finger protein 1	LOC_Os06g05890.1	B-box zinc finger family protein, putative, expressed	4.40423	5.72877	4.16317	2.72812	3.14384	3.653	4.27998	4.11867	3.14634	4.95448	4.77743	4.61646	2.5918	2.89852	3.28892	2.68304	4.06895	2.35503
Zm00001d013955	GRMZM2G305093			'stress.biotic'	AT2G15220.1		Plant basic secretory protein (BSP) family protein	LOC_Os10g34930.1	secretory protein, putative, expressed	0.0339631	7.12112	7.25338	0	0.0148162	0	0	0	0	0.0355805	0	0.058825	0	0	0	0	0	0
Zm00001d001398										0.316381	1.74532	0	0	0	0	0	0	0.052091	0.349804	0.170273	0.111903	0	0	0	0	0	0
Zm00001d001245										1.13701	1.85017	0.556299	0	0	0	0	0	0.09282	0.0797215	0.54314	1.09865	0	0	0.0848405	0	0	0
Zm00001d007328	GRMZM2G116634			'transport.ABC transporters and multidrug resistance systems'	AT5G14100.1	ATNAP14,NAP14	non-intrinsic ABC protein 14	LOC_Os11g29850.1	ABC transporter, ATP-binding protein, putative, expressed	7.18162	9.29694	5.83117	3.11011	4.82426	3.3244	3.5436	3.51304	3.22474	5.61497	6.74672	4.90404	7.14224	5.80206	5.21379	5.15977	2.91488	3.22085
Zm00001d011079	GRMZM2G042789							LOC_Os12g25090.2	expressed protein	0	4.28104	0	0	0	0	0	0	0	17.4876	0	3.06281	0	0	0	0	0	0
Zm00001d017172										4.88364	5.94571	1.59491	2.0374	1.63451	1.36183	2.30229	3.9707	2.44319	3.49973	4.48569	5.71385	2.38688	4.15258	5.13295	4.88206	4.15025	2.8689
Zm00001d034796	GRMZM5G891724			'protein.targeting.secretory pathway.vacuole'	AT3G19770.1	ATVPS9A,VPS9,VPS9A	Vacuolar sorting protein 9 (VPS9) domain	LOC_Os03g62580.1	vacuolar sorting protein, putative, expressed	10.6659	21.3421	19.7285	7.24308	9.06241	9.68345	7.77738	7.91396	12.595	16.0414	14.2851	11.876	8.16804	7.77548	8.5665	8.65663	5.53791	8.05519
Zm00001d032777	GRMZM2G062260							LOC_Os10g32690.1	expressed protein	0.415037	1.55631	1.47189	0.261713	0.11748	0	0	0.0978605	0.265887	1.46259	0.773281	0.587082	0.101858	0.252553	0.111652	0.39902	0.424562	0.225318
Zm00001d008468	GRMZM2G502350			'signalling.receptor kinases.DUF 26'	AT1G70250.1		receptor serine/threonine kinase, putative	LOC_Os01g02810.1	resistance-related receptor-like kinase, putative, expressed	0.758244	3.71826	2.96444	0.130314	0.427733	0.244597	0.32651	0.351538	0.208554	0.477459	0.318269	0.971106	0.0568224	0.246526	0.116053	0.06836	0.0865561	0.0601846
Zm00001d030207										3.45112	4.68035	3.75238	2.19884	3.29162	2.25908	2.01494	2.55819	2.63281	3.66401	5.0649	3.30216	3.92802	3.55537	2.69687	3.2579	3.206	1.72396
Zm00001d041179	GRMZM2G047042				AT2G43950.1	ATOEP37,OEP37	chloroplast outer envelope protein 37	LOC_Os12g12370.1	outer envelope protein, putative, expressed	4.66446	7.63065	6.66252	4.44287	4.34516	3.68697	2.81482	3.35754	3.02625	4.44195	7.73578	4.63823	7.10629	6.7918	6.98384	5.51862	4.02729	3.98472
Zm00001d051739	GRMZM2G122846	bzip97	bZIP-transcription factor 97	'RNA.regulation of transcription.bZIP transcription factor family'	AT3G30530.1	ATBZIP42,bZIP42	basic leucine-zipper 42	LOC_Os02g49560.1	bZIP transcription factor domain containing protein, expressed	0.86931	3.76267	3.58827	0.41457	0	0	0.115155	0.206774	0.125363	0.703636	2.01666	0.405036	0.729487	1.04059	0.893005	0.261044	0.147153	0
Zm00001d010171	GRMZM2G026470			'nucleotide metabolism.phosphotransfer and pyrophosphatases.misc'	AT2G46860.1	AtPPa3,PPa3	pyrophosphorylase 3	LOC_Os05g36260.1	soluble inorganic pyrophosphatase, putative, expressed	58.4124	251.929	79.6351	87.6362	20.422	49.2585	110.321	66.6179	150.685	105.172	181.013	64.0347	16.0283	14.8978	27.1623	40.311	58.1048	82.6821
Zm00001d027743	GRMZM2G038982			'protein.postranslational modification'	AT1G08720.1	ATEDR1,EDR1	Protein kinase superfamily protein	LOC_Os03g06410.1	protein kinase domain containing protein, expressed	12.599	20.2704	12.6317	2.92673	4.44174	5.11254	7.33573	6.99886	6.35461	13.8395	17.6688	10.2073	1.90812	3.15686	2.26903	2.49834	3.84911	2.93528
Zm00001d021659	GRMZM2G382413			'signalling.G-proteins'	AT4G27100.1		Ypt/Rab-GAP domain of gyp1p superfamily protein	LOC_Os07g34130.1	TBC domain containing protein, expressed	47.0956	95.7674	71.3081	6.38423	6.44614	13.7658	21.4675	18.9675	25.5774	42.9812	82.2333	46.0065	3.15234	5.31247	4.63116	5.89496	18.1453	11.4287
Zm00001d019587	GRMZM2G161587				AT1G01770.1			LOC_Os07g27350.1	atuA, putative, expressed	7.40239	11.868	9.72706	3.06983	5.57608	3.31902	3.84967	5.56755	3.87069	7.51216	9.00122	7.71985	4.74484	4.3093	3.61759	4.70164	4.37056	3.6084
Zm00001d027667	GRMZM2G028521	citt1	citrate transporter1		AT1G02260.1		Divalent ion symporter	LOC_Os03g05390.13	Citrate transporter protein, putative, expressed	150.522	180.124	157.17	81.7984	120.203	150.575	107.688	122.835	99.2392	145.806	175.295	108.03	86.9531	84.0435	97.5775	94.6252	84.4886	95.8809
Zm00001d039036	GRMZM2G165694			'RNA.processing'	AT5G46420.1		16S rRNA processing protein RimM family	LOC_Os05g49130.1	16S rRNA processing protein RimM containing protein, expressed	4.88249	6.29558	4.9524	4.35984	3.5473	2.60558	3.34176	4.09067	2.67313	4.67464	6.9513	4.72534	6.34682	5.0667	4.0133	5.12561	4.09187	4.05783
Zm00001d014596	GRMZM2G048904			'misc.GDSL-motif lipase'	AT1G28660.1		GDSL-like Lipase/Acylhydrolase superfamily protein	LOC_Os06g47910.1	GDSL-like lipase/acylhydrolase, putative, expressed	0.928304	16.6724	1.98108	0.376037	0.159425	0.170916	0.386605	0.318348	0.208909	1.31653	2.4425	1.19867	0.0641461	0.129714	0.191729	0.539577	0.246773	0.281615
Zm00001d044272	GRMZM5G849600	bhlh94	bHLH-transcription factor 94	'RNA.regulation of transcription.bHLH,Basic Helix-Loop-Helix family'	AT5G56960.1		basic helix-loop-helix (bHLH) DNA-binding family protein	LOC_Os01g39330.1	helix-loop-helix DNA-binding domain containing protein, expressed	2.03492	5.05474	2.09339	0.0540764	0	0.0312276	0.316531	0.123985	0.37869	0.707256	0.529597	0.391317	0.0105503	0.0194809	0	0.0461733	0.0111203	0.0933862
Zm00001d037902	AC233942.1_FG001				AT4G15563.1			LOC_Os05g30920.1	OsFBX167 - F-box domain containing protein, expressed	32.1264	43.7749	35.4006	12.9864	22.3152	21.1056	20.9814	21.3159	27.3288	31.1122	44.5414	29.9071	14.2584	15.6221	13.7057	17.1557	17.2302	16.1013
Zm00001d023384	GRMZM2G031317	IDP1448			AT3G44735.1	ATPSK3,PSK1,PSK3	PHYTOSULFOKINE 3 PRECURSOR	LOC_Os11g05190.1	phytosulfokines precursor, putative, expressed	3.04345	24.3128	12.7275	2.8175	5.72337	5.59746	2.60064	6.60478	4.85569	2.83348	4.14659	2.48009	2.3617	1.97723	2.26929	4.83726	4.29636	4.53187
Zm00001d011056	GRMZM2G124759			'lipid metabolism.lipid degradation.lipases.triacylglycerol lipase'	AT4G18550.1		alpha/beta-Hydrolases superfamily protein	LOC_Os05g49840.1	phospholipase, putative, expressed	0.045085	5.46127	0.204183	0	0	0.144362	0	0.0612205	0.777033	3.25185	0.28121	0.884203	0	0	0	0	0	0
Zm00001d029033										4.68806	9.84809	7.43107	1.72271	5.74615	5.29383	4.49704	3.93689	3.20829	2.35466	3.26338	3.40526	2.66797	1.91023	2.68102	3.11775	2.12378	2.92912
Zm00001d013482	GRMZM2G402039			'misc.misc2'	AT3G25585.1	AAPT2,ATAAPT2	aminoalcoholphosphotransferase	LOC_Os02g02750.2	CDP-alcohol phosphatidyltransferase, putative, expressed	0.343475	1.06748	0.674049	0	0	0	0	0	0.0673135	0.341103	0.221482	0.049493	0	0	0	0	0	0
Zm00001d021695	GRMZM2G431039			'misc.beta 1,3 glucan hydrolases'	AT5G55180.2		O-Glycosyl hydrolases family 17 protein	LOC_Os07g35350.1	glucan endo-1,3-beta-glucosidase precursor, putative, expressed	11.4307	104.935	74.5453	0	0.0161132	0.0100515	0	0	0	6.64045	26.5096	31.5612	0	0	0	0.0110267	0.0105247	0
Zm00001d003019	GRMZM2G145051			'signalling.receptor kinases.wall associated kinase'	AT1G21230.1	WAK5	wall associated kinase 5	LOC_Os04g43730.1	OsWAK51 - OsWAK receptor-like protein kinase, expressed	3.42068	7.44813	4.92516	0.0192646	0.233564	0.0950992	0.0286294	0.371712	0.504515	3.58459	1.96976	1.84265	0.0090606	0	0	0	0.0100313	0
Zm00001d016417	GRMZM2G008935			'misc.UDP glucosyl and glucoronyl transferases'	AT2G36780.1		UDP-Glycosyltransferase superfamily protein	LOC_Os02g11700.1	cytokinin-O-glucosyltransferase 3, putative, expressed	2.79188	9.75887	3.37132	0	0.0273368	0.228802	0.226338	0.192526	1.25205	5.84614	5.77066	2.86844	0	0	0.079314	0	0	0.160229
Zm00001d051812	GRMZM2G125943	hk6	histidine kinase6	'hormone metabolism.cytokinin.signal transduction'	AT2G01830.2	AHK4,ATCRE1,CRE1,WOL,WOL1	CHASE domain containing histidine kinase protein	LOC_Os02g50480.1	histidine kinase, putative, expressed	0.712834	1.70538	0.554123	0.393091	0.887137	0.639385	0.638807	0.481181	0.989062	0.526998	0.526698	0.500942	1.22371	0.885826	0.881972	0.597939	0.341079	0.293643
Zm00001d023282	AC197146.3_FG002	myb69	MYB-transcription factor 69	'RNA.regulation of transcription.MYB domain transcription factor family'	AT3G28910.1	ATMYB30,MYB30	myb domain protein 30	LOC_Os11g03440.1	myb-like DNA-binding domain containing protein, putative, expressed	9.11832	27.7354	15.1481	1.04736	0	1.52971	5.67995	1.62938	9.06767	13.2811	16.6769	4.60615	0	0	0.205832	0.0232475	0.823628	1.36929
Zm00001d046234	GRMZM2G126900			'minor CHO metabolism.myo-inositol.myo inositol oxygenases'				LOC_Os06g36560.1	inositol oxygenase, putative, expressed	17.1954	157.453	25.1055	24.5995	18.3794	10.7424	27.209	47.2974	51.9539	67.9787	100.703	64.1697	11.3294	33.2541	7.5675	62.7713	51.1508	59.5178
Zm00001d032643	GRMZM2G108949							LOC_Os10g34700.1	expressed protein	0	1.41171	0.197016	0.057051	0.080109	0	0.055885	0.0212284	0.571186	0	0	0	0	0.057453	0.0258284	0	0	0
Zm00001d051977	GRMZM2G130002			'protein.degradation.ubiquitin.E3.RING'	AT5G60710.1		Zinc finger (C3HC4-type RING finger) family protein	LOC_Os02g56280.1	zinc finger family protein, putative, expressed	19.7865	32.7782	25.5312	12.4645	15.8612	15.1077	14.0647	17.9452	22.6876	29.6447	33.014	23.7775	11.0884	13.5544	12.798	12.9041	15.2665	15.8625
Zm00001d043152	GRMZM2G020002			'nucleotide metabolism.degradation.pyrimidine.dihydropyrimidinase'	AT5G12200.1	PYD2	pyrimidine 2	LOC_Os01g59340.1	dihydropyrimidinase, putative, expressed	22.9716	31.6416	29.6731	18.0403	20.3336	18.0365	18.0104	22.0512	12.9372	21.3542	25.4433	22.3611	13.6241	17.2909	14.7941	17.2068	20.6215	14.9733
Zm00001d019432	GRMZM2G145063			'protein.degradation'	AT1G67420.1		Zn-dependent exopeptidases superfamily protein	LOC_Os07g19530.1	peptidase, putative, expressed	21.9237	28.74	23.5893	14.4305	17.8051	17.5489	17.3859	18.3825	19.5697	23.5417	25.1569	24.3137	13.6756	14.0707	16.6365	14.5442	15.0484	18.4403
Zm00001d016899	GRMZM2G105417				AT1G02070.1			LOC_Os04g37700.1	expressed protein	0	2.78531	1.97797	0	0	0	0	0	0	0	0.345891	0	0	0	0	0	0	0
Zm00001d025753	GRMZM2G005633	ctb1	chitinase B1	'stress.biotic'	AT3G54420.1	ATCHITIV,ATEP3,CHIV,EP3	homolog of carrot EP3-3 chitinase	LOC_Os04g41680.1	CHIT3 - Chitinase family protein precursor, expressed	10.798	27.5749	7.70848	0.085466	0	0.306403	0.146644	0.0155534	1.32486	3.41812	3.89443	11.5689	0	0	0	0.0880472	0.022061	0.0661086
Zm00001d043517	GRMZM2G159171			'protein.degradation'	AT5G19740.1		Peptidase M28 family protein	LOC_Os01g53810.1	peptidase, putative, expressed	19.3346	27.3213	24.2647	14.7684	23.1838	15.1676	26.7451	23.1432	24.5042	22.3409	29.3516	18.9178	16.9843	22.444	16.8692	17.7034	23.0303	17.2072
Zm00001d051397	GRMZM5G890865			'protein.postranslational modification.kinase.receptor like cytoplasmatic kinase IX'				LOC_Os02g44599.1	expressed protein	0.679396	1.66168	0.65433	0.0544205	0.116983	0.229759	0.327848	0.22019	0.878646	0.418624	0.6039	0.936335	0.0424996	0.123589	0.0742763	0.0493612	0.0812477	0.121599
Zm00001d029501	GRMZM2G313104									0.848034	2.04428	0.729055	0.123322	0.724001	0.118808	0.0310252	0.397989	0.536817	2.25632	0.269495	0.46697	0	0.0892813	0	0.287653	0.031842	0
Zm00001d022815										0.227546	4.41831	3.2057	0.0549455	0.406618	0.15858	0.159215	0	0.16473	0.420063	0.458818	0	0.339104	0	0.10842	0.164484	0.229312	0.116917
Zm00001d021881	GRMZM2G007651				AT3G03890.1		FMN binding	LOC_Os07g38620.1	pyridoxamine 5\'-phosphate oxidase family protein, putative, expressed	4.77292	9.35709	8.06294	1.30798	3.01697	2.35776	1.75716	3.28528	4.08559	4.82639	5.96676	5.25856	2.20713	2.40741	1.86367	1.74299	1.87898	1.45751
Zm00001d018989	GRMZM2G134550			'protein.degradation.ubiquitin.E3.SCF.FBOX'	AT3G17530.1		F-box and associated interaction domains-containing protein	LOC_Os07g35050.1	OsFBX237 - F-box domain containing protein, expressed	1.06099	2.47046	1.43055	0.619823	1.64785	1.24801	1.04116	0.73866	1.69228	1.42891	1.74006	1.55831	0.806705	1.39658	0.873093	0.719812	0.62093	0.703311
Zm00001d043870	GRMZM2G423202				AT4G21700.1		Protein of unknown function (DUF2921)	LOC_Os01g48620.1	expressed protein	2.6608	9.10601	4.8805	0.210033	2.57551	0.705099	0.17878	2.06203	1.97585	1.89926	0.986214	1.3616	0.152911	0.142335	0.18577	0.353046	0.146862	0.055594
Zm00001d021759										4.91409	9.8663	7.50225	1.14087	2.99618	3.41838	3.93085	3.40808	5.11378	2.04722	3.49001	3.45381	0.959576	1.26192	1.7487	1.16248	1.76374	2.00129
Zm00001d011099	GRMZM2G098039			'amino acid metabolism.synthesis.aspartate family.methionine.S-adenosylmethionine synthetase'	AT5G49810.1	MMT	methionine S-methyltransferase	LOC_Os05g01470.2	methionine S-methyltransferase, putative, expressed	20.3624	32.9937	25.8311	15.379	18.1536	14.4924	11.6552	19.5576	10.9431	18.0884	23.5254	24.4152	16.4447	16.6323	21.0186	20.3054	24.3134	25.1808
Zm00001d021059	GRMZM5G883417	sacd8	stearoyl-acyl-carrier-protein desaturase8	'lipid metabolism.FA synthesis and FA elongation.ACP desaturase'	AT3G02620.1		Plant stearoyl-acyl-carrier-protein desaturase family protein	LOC_Os03g30950.1	acyl-desaturase, chloroplast precursor, putative, expressed	4.66892	20.0791	1.63663	0.510208	0.342988	3.58054	0.634074	0.99588	0.377655	13.1347	26.7846	6.15048	0.26859	0.207643	0.431318	0.299218	0.357985	0.251388
Zm00001d024210	GRMZM2G127087	tps6	terpene synthase6	'secondary metabolism.isoprenoids.terpenoids'	AT1G70080.1		Terpenoid cyclases/Protein prenyltransferases superfamily protein	LOC_Os01g23530.1	terpene synthase, putative, expressed	0	15.3376	0.087214	0	0.03522	0	0	0	0	0	0	0	0	0	0	0	0	0
Zm00001d026797										0.490063	1.84045	1.02688	0.060246	0.164025	0.749044	0.356556	0.340443	0.492264	0.619156	1.25038	0.168805	0.05755	0.195966	0.160394	0.219988	0.403238	0.292228
Zm00001d042669	GRMZM2G046846				AT1G34320.1		Protein of unknown function (DUF668)	LOC_Os01g65330.1	expressed protein	23.4677	26.4255	21.3836	15.9992	19.9585	20.5375	23.1975	19.9544	21.9235	24.088	28.1424	25.7214	15.7562	15.395	18.5618	15.9899	17.8749	22.9752
Zm00001d038577	GRMZM2G088951			'misc.beta 1,3 glucan hydrolases'	AT3G57260.1	BG2,BGL2,PR-2,PR2	beta-1,3-glucanase 2	LOC_Os05g41610.1	glycosyl hydrolases family 17, putative, expressed	3.21048	4.65353	1.63295	0.69977	0.52129	1.53765	1.53897	1.37075	0.698222	3.49274	2.19535	3.43155	0.798247	1.1325	0.30159	1.4822	2.30276	0.513216
Zm00001d053554	GRMZM2G117706			'misc.peroxidases'	AT5G05340.1		Peroxidase superfamily protein	LOC_Os02g14430.1	peroxidase precursor, putative, expressed	0.661686	1.08358	0.360075	0	0	1.02204	0	0.0148681	0.0222815	4.9455	0.047919	1.07639	0	0	0	0	0	0
Zm00001d010052	GRMZM2G397261				AT5G02090.1			LOC_Os05g38264.1	expressed protein	4.59154	21.5002	12.5892	0	0	0	0	0	5.50599	6.13069	7.103	5.40939	0	2.11436	0	0	1.95002	0
Zm00001d047839	GRMZM2G179336				AT5G59020.1		Protein of unknown function (DUF3527)	LOC_Os03g16070.1	expressed protein	10.7916	12.9363	10.559	7.93973	9.15594	8.8131	9.13406	8.5578	8.15556	14.7455	15.1088	15.2287	11.6421	10.3782	11.479	10.4035	7.93186	8.22547
Zm00001d017685	GRMZM2G112626			'stress.abiotic.heat'	AT5G16650.1		Chaperone DnaJ-domain superfamily protein	LOC_Os02g46640.1	heat shock protein DnaJ, putative, expressed	5.35923	9.16383	5.83197	1.10631	3.71477	4.06302	4.65698	4.62153	1.66418	2.61186	3.22241	4.00173	1.51849	0.87471	1.55405	2.16848	2.59976	1.4209
GRMZM5G881135										2.41115	4.73578	1.6027	0.525805	0.421059	0.472147	2.24533	0.98727	1.60598	0.972855	7.16394	2.05435	2.98128	2.6453	1.48902	2.89812	1.12305	0.823165
Zm00001d005348										6.59524	8.13281	6.43894	3.81594	4.71805	4.99265	4.13811	5.25075	4.20726	6.23982	7.67519	6.70644	3.9005	4.14063	4.13921	4.24911	4.57189	4.4935
Zm00001d009160	GRMZM2G305362			'RNA.regulation of transcription.Trihelix, Triple-Helix transcription factor family'	AT3G10040.1		sequence-specific DNA binding transcription factors	LOC_Os12g06640.1	homeodomain, putative, expressed	2.29364	4.26844	1.92238	1.46914	0.703044	1.41804	0.690423	0.613479	0.871331	2.35624	1.44589	2.62033	1.5816	0.725573	1.60739	1.21338	0.929617	1.64384
Zm00001d035172	GRMZM2G306727			'stress.biotic'	AT3G07040.1	RPM1,RPS3	NB-ARC domain-containing disease resistance protein	LOC_Os09g30220.1	disease resistance protein RPM1, putative, expressed	0.366932	8.38937	7.849	0.060855	0.0704964	0.0829377	0.193498	0.083553	0.0320575	0.179781	0.138104	0.271983	0.0495208	0.0145246	0.0863666	0.0654345	0.0882321	0.0870636
Zm00001d013241	GRMZM2G057623				AT1G13940.1		Plant protein of unknown function (DUF863)	LOC_Os03g55130.2	expressed protein	32.2661	50.1435	37.7591	13.3776	20.1767	20.6908	20.3487	18.6268	26.5653	25.138	26.3868	23.8004	12.2635	14.2787	17.7607	14.7157	13.2809	17.4072
Zm00001d003409	GRMZM2G032905	mads63	MADS-transcription factor 63	'RNA.regulation of transcription.MADS box transcription factor family'	AT4G37940.1	AGL21	AGAMOUS-like 21	LOC_Os04g38770.1	OsMADS61 - MADS-box family gene with MIKCc type-box, expressed	0.185707	2.55983	0.923345	0.26933	0.428584	0.604875	0.333989	0.596754	0.875988	0.402247	0.203296	0.46586	0	0	0.575578	0.0873575	0	0.375107
Zm00001d034452	GRMZM2G015436			'amino acid metabolism.synthesis.aromatic aa.tryptophan.tryptophan synthase'	AT3G54640.1	TRP3,TSA1	tryptophan synthase alpha chain	LOC_Os03g58260.1	indole-3-glycerol phosphate lyase, chloroplast precursor, putative, expressed	12.317	22.0816	16.6892	7.06061	13.4284	14.5433	10.9831	15.7424	12.8664	11.122	19.4452	9.15869	9.1388	9.43538	8.67972	9.65841	12.7308	9.91502
Zm00001d051961	GRMZM2G140524	jmj9	JUMONJI-transcription factor 9	'RNA.regulation of transcription.JUMONJI family'	AT1G08620.1	PKDM7D	Transcription factor jumonji (jmj) family protein / zinc finger (C5HC2 type) family protein	LOC_Os05g10770.1	transcription factor jumonji, putative, expressed	0.935248	1.36612	0.998562	0.707036	0.565835	0.919975	0.866115	0.450232	0.504804	0.972788	0.812069	0.838097	1.20904	0.786296	0.721094	0.743065	0.818439	1.11809
Zm00001d023570	GRMZM2G132273			'stress.biotic.PR-proteins'	AT1G58170.1		Disease resistance-responsive (dirigent-like protein) family protein	LOC_Os12g07580.1	dirigent, putative, expressed	3.72766	11.1686	2.71585	1.64421	0.246754	0.791749	1.55187	0.338012	5.75287	1.94128	1.09318	1.68216	1.04753	0.257369	0.927119	2.27836	0.290436	1.16904
Zm00001d021692	GRMZM2G431018			'signalling.receptor kinases.DUF 26'	AT4G05200.1	CRK25	cysteine-rich RLK (RECEPTOR-like protein kinase) 25	LOC_Os07g35370.1	TKL_IRAK_DUF26-lc.15 - DUF26 kinases have homology to DUF26 containing loci, expressed	6.00913	15.4573	9.19726	1.97381	4.23174	2.93893	1.34794	1.98277	1.47195	5.89168	9.87476	4.73094	2.45844	3.27156	1.8003	2.56254	2.17681	1.15711
Zm00001d029100	AC206840.3_FG002				AT3G05570.1			LOC_Os08g10400.1	expressed protein	8.20608	18.8101	15.9156	17.0794	8.3217	17.3124	16.3026	11.1517	9.31402	23.9111	3.51534	12.7173	19.9579	12.6438	19.9121	15.9217	7.5374	7.92345
Zm00001d049954	GRMZM2G134708			'redox.ascorbate and glutathione'	AT3G52880.1	ATMDAR1,MDAR1	monodehydroascorbate reductase 1	LOC_Os08g44340.1	monodehydroascorbate reductase, putative, expressed	10.2302	16.5433	11.2621	5.9082	6.4835	8.9426	7.40561	5.52557	11.2722	19.2245	20.3726	10.9838	3.53211	4.65479	7.31569	3.05581	4.71295	8.39344
Zm00001d026553	GRMZM2G033375			'protein.degradation'	AT4G17510.1	UCH3	ubiquitin C-terminal hydrolase 3	LOC_Os04g57190.1	ubiquitin carboxyl-terminal hydrolase, family 1, putative, expressed	0.318263	1.13255	0.560397	0.145007	0.483627	0.269157	0.0884153	0.269539	0.0855256	0.140482	0.285573	0.426438	0.268778	0.114494	0.151268	0.234059	0.118026	0.156485
Zm00001d040100	GRMZM2G177991									3.31262	16.7647	4.53019	0	0.869576	0.43395	0.07479	0.416638	0.206186	2.81449	1.35295	1.66138	0.0390847	0	0	0.0828695	0	0
Zm00001d046272										2.06421	3.55573	3.26096	1.58251	1.92518	1.59797	0.977194	1.20796	1.21549	2.36413	2.84529	2.00706	2.99403	2.70629	2.95071	2.02008	1.65149	1.51236
Zm00001d049894	GRMZM2G020920				AT1G15780.1			LOC_Os08g45080.1	expressed protein	48.632	68.0662	59.2038	25.6198	38.3927	40.7779	25.2867	39.9239	32.1096	48.6795	52.1575	59.541	30.5602	22.3126	36.4021	32.7325	33.3766	38.2152
Zm00001d019062	GRMZM2G104325	mha3	membrane H(+)-ATPase3	'transport.p- and v-ATPases'						76.1689	89.7214	68.2539	56.148	66.8274	61.3637	46.0902	49.0429	77.3144	95.3265	84.8496	52.7301	54.9941	48.1657	61.7822	78.1067	42.7898	57.0155
Zm00001d010152	GRMZM2G046824			'RNA.regulation of transcription.HDA'	AT1G08460.1	ATHDA8,HDA08,HDA8	histone deacetylase 8	LOC_Os05g36920.1	histone deacetylase, putative, expressed	47.0572	64.0801	44.3353	29.8017	43.3657	49.6273	45.6883	43.3541	51.7934	42.2628	59.3312	37.2972	39.7893	36.4725	24.043	41.646	44.3937	25.9636
Zm00001d006351	GRMZM2G105250	ago18a	argonaute18a	'RNA.regulation of transcription.Argonaute'	AT1G48410.2	AGO1	Stabilizer of iron transporter SufD / Polynucleotidyl transferase	LOC_Os04g47870.1	PINHEAD, putative, expressed	1.4251	7.22642	3.11788	0.0172448	0.0516372	0.0950502	0.0055152	0.036976	0.0308355	1.43386	2.17325	1.21686	0.161064	0.010853	0.0278513	0.0427793	0	0.0166803
Zm00001d011626										5.70545	21.5008	11.8246	0.864777	2.34461	2.74412	2.51319	3.63076	11.9012	6.96639	5.50965	4.64058	0.236572	0.257265	0.425436	0.931125	0.341805	1.68645
Zm00001d013384	GRMZM2G104332							LOC_Os03g51350.1	expressed protein	0.750163	1.15403	0.910516	0.538543	0.584063	0.556311	0.348305	0.886777	0.990359	0.155903	0.0679265	0.231266	0.331959	0.224557	0.253088	0.494493	0.70299	0.767962
Zm00001d043847	GRMZM2G452801							LOC_Os01g48950.1	expressed protein	0	1.0936	0.263695	0.136064	0.244119	0	0	0	0.138075	0.38783	0	0	0	0	0	0	0	0
Zm00001d048341	GRMZM2G009869			'protein.postranslational modification.kinase.receptor like cytoplasmatic kinase VII'	AT1G20650.1		Protein kinase superfamily protein	LOC_Os03g03880.1	protein kinase, putative, expressed	1.78079	4.82448	2.6838	1.98612	2.6538	1.24463	1.05128	1.05481	1.30559	3.35374	4.21495	3.6032	2.33897	1.34305	1.65501	2.73544	1.08692	1.26462
Zm00001d009243	GRMZM2G142870	mrpa6	multidrug resistance associated protein6	'transport.ABC transporters and multidrug resistance systems'	AT2G47800.1	ATMRP4,EST3,MRP4	multidrug resistance-associated protein 4	LOC_Os01g25386.1	multidrug resistance-associated protein, putative, expressed	11.5406	22.2446	10.0254	10.753	8.61414	12.5758	6.10823	7.35023	16.282	13.7518	15.2167	10.1459	7.56431	8.3631	10.8079	6.30413	7.35581	8.19028
Zm00001d043665	GRMZM2G131099							LOC_Os01g51670.1	expressed protein	3.57514	18.7799	3.25519	0.100589	5.96724	0.57457	0.370418	1.41017	1.58088	2.13619	0.644675	0.51571	0.078081	0.188479	0	0.876176	0.21225	0.104062
Zm00001d006458										27.2477	37.4562	20.7479	2.94495	15.3088	14.7065	9.92851	26.3244	4.08089	17.6355	23.6066	24.4891	13.6488	16.6321	1.89544	7.3274	12.8517	10.1242
Zm00001d037872	GRMZM2G176995			'signalling.calcium'	AT1G08860.1	BON3	Calcium-dependent phospholipid-binding Copine family protein	LOC_Os05g30970.1	copine, putative, expressed	2.56019	4.72225	3.04844	0.294631	2.35914	0.862721	0.712712	1.30348	2.18016	2.91093	3.83824	2.15804	1.95263	1.38973	1.32514	0.990199	0.645424	0.727128
Zm00001d000523										15.7034	26.0653	18.4566	3.5423	6.54148	7.57363	10.1394	8.82152	5.43383	9.52806	18.5594	8.16142	5.54756	5.29232	4.28761	5.38523	8.52679	4.04559
Zm00001d016705	GRMZM2G074017				AT5G04750.1		F1F0-ATPase inhibitor protein, putative	LOC_Os02g33070.1	expressed protein	8.21231	19.0944	9.38082	0.537723	1.26639	0.308055	0.190063	0.212161	0.335252	10.8809	11.3079	5.75101	2.05074	1.06711	0.805219	1.54242	0.207861	0.0799201
Zm00001d035817	GRMZM2G011070			'protein.postranslational modification'	AT1G79570.1		Protein kinase superfamily protein with octicosapeptide/Phox/Bem1p domain	LOC_Os07g25680.1	protein kinase domain containing protein, expressed	36.1531	48.5035	42.1961	25.9825	31.7383	31.8203	23.1842	31.5244	31.7899	42.4066	45.9915	51.2669	28.3847	27.0571	34.3256	28.8925	26.7518	32.8856
Zm00001d051088	GRMZM2G109830			'signalling.receptor kinases.leucine rich repeat XI'	AT3G47110.1		Leucine-rich repeat protein kinase family protein	LOC_Os11g07225.1	expressed protein	9.1372	21.7874	12.4769	0	0.00911875	0	0.0117538	0	0.099928	5.0004	3.24866	4.58554	0.00956805	0	0	0	0	0
Zm00001d035515	GRMZM2G050842			'development.unspecified'				LOC_Os05g03000.1	inner membrane protein alx, putative, expressed	4.61057	11.2844	6.6071	1.82593	2.73803	1.8251	0.735269	1.77469	2.51103	6.16136	8.55373	5.17598	2.86315	1.85227	1.82046	2.42172	1.32225	1.03271
Zm00001d039628										5.35006	10.6061	5.62284	4.10159	4.90912	4.58207	4.03962	4.97283	4.54786	6.88157	8.67051	4.99808	3.2202	4.32358	3.29639	5.52086	6.95352	5.11357
Zm00001d024669	GRMZM2G084496			'secondary metabolism.isoprenoids.terpenoids'	AT5G23960.1	ATTPS21,TPS21	terpene synthase 21	LOC_Os08g04500.1	terpene synthase, putative, expressed	20.3794	85.2287	40.4768	0.242811	0.0988983	0.484945	1.01642	1.68228	4.32907	30.8274	50.8869	17.5094	0.277014	0.109762	0.00960185	0.737353	0.131722	0.153747
Zm00001d033529	GRMZM2G104501			'protein.postranslational modification'	AT1G27070.1		5\'-AMP-activated protein kinase-related	LOC_Os03g48170.1	5-AMP-activated protein kinase-related, putative, expressed	1.41505	2.68329	2.35268	0.599739	1.03492	0.69331	0.431242	0.656206	0.435953	1.7569	2.42702	2.31874	1.27325	1.22878	0.769748	0.640054	0.496418	0.491063
Zm00001d017962	GRMZM2G109787			'RNA.transcription'	AT1G14790.1	ATRDRP1,RDR1	RNA-dependent RNA polymerase 1			3.92534	8.05923	2.94824	1.32694	4.05399	2.31776	1.3369	3.13835	2.09768	5.40576	9.78341	6.68801	1.42826	1.3637	2.60305	2.21454	1.82715	2.48684
Zm00001d028651	GRMZM2G043878	wusl1032		'signalling.receptor kinases.DUF 26'	AT5G48540.1		receptor-like protein kinase-related family protein	LOC_Os03g16950.1	cysteine-rich repeat secretory protein 55 precursor, putative, expressed	0.0861795	5.33427	2.18925	0.0271852	0.0499325	0.649365	0	0.52183	0.137869	0.402322	0.0309997	7.35666	0.0260057	0	0	0	0.0281393	0
Zm00001d042909	GRMZM2G082199				AT3G55470.2		Calcium-dependent lipid-binding (CaLB domain) family protein	LOC_Os01g62430.3	C2 domain containing protein, putative, expressed	3.12814	6.9214	2.09563	0.423121	0.0708105	0.558021	1.08832	0.923046	1.95573	3.29519	2.27339	1.35562	0.0367823	0.491428	0.038657	0.235676	2.19854	0.290091
Zm00001d001495										0	1.32022	4.64e-128	3.75e-135	6.01e-80	0	3.22e-56	0	0	1.22592	2.25e-175	3.37e-268	0	0.000270886	0	0	0.000692585	0
Zm00001d038485	GRMZM2G701201			'signalling.receptor kinases.misc'	AT5G01920.1	STN8	Protein kinase superfamily protein	LOC_Os05g40180.1	serine/threonine-protein kinase stt7, chloroplast precursor, putative, expressed	2.47559	5.17624	4.04484	0.733155	0.942189	1.66932	0.855268	1.49409	2.65464	2.5263	2.36267	2.87432	1.04089	0.706777	0.366065	0.815918	0.725403	0.435881
Zm00001d014682	GRMZM2G330012			'hormone metabolism.auxin.induced-regulated-responsive-activated'	AT3G20220.1		SAUR-like auxin-responsive protein family	LOC_Os06g48860.1	OsSAUR28 - Auxin-responsive SAUR gene family member, expressed	0.232871	1.93508	1.8766	0	0	0	0	0	0.43509	1.08992	3.01028	1.13027	0	0.99005	0	0	0	0
Zm00001d049273	GRMZM2G047791				AT3G48860.2			LOC_Os11g31950.1	expressed protein	2.54828	4.06936	3.15206	0.817562	1.74974	1.51198	1.21609	0.944364	2.25993	1.82993	2.90454	2.14918	1.60475	1.2841	1.47811	0.826044	0.6392	1.0194
Zm00001d005735	GRMZM2G040840			'signalling.receptor kinases.DUF 26'	AT1G70740.1		Protein kinase superfamily protein	LOC_Os09g24330.1	TKL_IRAK_DUF26-lg.2 - DUF26 kinases have homology to DUF26 containing loci, expressed	0.397838	1.17026	1.0374	0.0665769	0.373412	0.374269	0.693246	0.305051	0.667834	0.247019	0.442387	0.390093	0.066166	0.127862	0.185814	0.12217	0.113546	0.157544
Zm00001d029803	GRMZM2G047187	umc1558			AT2G16990.1		Major facilitator superfamily protein	LOC_Os11g05390.1	transporter, major facilitator family, putative, expressed	19.8185	26.7857	21.6622	16.3911	16.5258	18.3968	16.0564	23.3808	13.2638	14.4459	15.2399	15.0917	13.5387	10.7968	16.1003	17.1287	11.7235	17.9794
Zm00001d043826										2.04241	3.7721	1.62268	1.79571	0	0	0	2.67134	0	3.55736	2.06505	0	1.26888	0	0	1.66523	0	0
Zm00001d034282	GRMZM2G463730	farl2	FAR1-like-transcription factor 2	'signalling.light'	AT4G38180.1	FRS5	FAR1-related sequence 5	LOC_Os03g15040.2	FAR1 family protein, expressed	7.52645	9.35623	7.39698	4.06736	5.69785	6.52255	5.20984	5.56341	4.46762	6.2999	7.56606	7.96997	5.57066	5.33465	7.30312	5.47025	5.5434	6.49105
Zm00001d032356	GRMZM2G355233			'signalling.receptor kinases.wall associated kinase'	AT1G21270.1	WAK2	wall-associated kinase 2	LOC_Os09g38910.1	OsWAK92 - OsWAK receptor-like protein kinase, expressed	1.82576	5.51681	4.41061	0.213477	0.456871	0.241907	0.0919249	0.363507	0.2013	1.85174	2.44589	1.96711	0.331887	0.498655	0.333054	0.22611	0.247023	0.195131
Zm00001d021772	GRMZM2G171096							LOC_Os07g37280.1	hypothetical protein	8.952	23.9806	0	0	0	0	4.67244	0	0	49.5008	11.1202	51.9999	0	0	0	0	0	0
Zm00001d041453	GRMZM2G108509				AT1G24190.1	ATSIN3,SIN3,SNL3	SIN3-like 3	LOC_Os05g01020.2	transcriptional repressor, putative, expressed	2.9112	4.14182	2.911	1.61966	2.60536	2.52908	2.47858	2.17882	2.00189	2.27257	3.05262	2.69022	1.5548	2.03328	2.30132	2.21259	2.83604	2.95577
Zm00001d016851	GRMZM2G121525							LOC_Os02g35220.1	expressed protein	0.612308	1.06568	0.626363	0.203229	0.380815	0.311887	0.507988	0.570078	0.668609	0.796917	0.99461	0.734081	0.395178	0.514017	0.366327	0.247244	0.301083	0.0755907
Zm00001d007457	GRMZM2G074496			'stress.biotic'	AT3G50950.1	ZAR1	HOPZ-ACTIVATED RESISTANCE 1	LOC_Os11g34920.1	stripe rust resistance protein Yr10, putative, expressed	3.4257	7.15362	4.90972	1.60879	1.36877	1.64064	2.21972	2.11738	2.2136	2.16576	5.45842	2.15936	0.876414	0.645587	0.462862	1.35941	1.55448	1.02452
Zm00001d008443										6.3556	7.72243	6.29338	5.47495	5.94109	6.5937	4.77186	5.22297	6.27773	6.76677	6.0142	6.2367	6.02003	5.42537	6.93838	6.20047	4.75429	6.21399
Zm00001d001760										3.02038	10.2817	5.03424	2.22523	3.59162	4.35069	3.35094	5.13242	8.30598	8.46546	3.98561	0.845708	2.48673	1.90068	1.48605	3.75306	2.11644	2.02414
Zm00001d053053										0.618976	1.44433	1.47105	0.486905	1.01676	0.687171	1.12337	1.06757	0.775388	0.384303	0.324052	1.13285	0.815209	0.329765	0.43784	0.491034	0.701397	0.31481
Zm00001d045927	GRMZM2G050641				AT3G51520.1		diacylglycerol acyltransferase family	LOC_Os06g22080.1	diacylglycerol O-acyltransferase, putative, expressed	6.56797	11.929	7.29096	1.22603	3.06261	2.57558	1.27285	2.66195	4.12444	5.13126	10.1152	5.61773	2.10115	2.17492	1.73385	1.46427	1.79928	1.47338
Zm00001d015509	GRMZM2G179454	cmu2	chorismate mutase2	'amino acid metabolism.synthesis.aromatic aa.phenylalanine and tyrosine.chorismate mutase'	AT5G10870.1	ATCM2,CM2	chorismate mutase 2	LOC_Os02g08410.1	chorismate mutase, chloroplast precursor, putative, expressed	34.0932	54.3506	42.7183	26.4361	33.2488	31.6321	25.0389	32.2927	41.511	43.4192	54.4347	46.0397	23.5758	29.5145	27.4835	21.3958	27.4114	22.7268
Zm00001d028721	GRMZM2G021095	lbd4	LBD-transcription factor 4	'RNA.regulation of transcription.AS2,Lateral Organ Boundaries Gene Family'	AT1G07900.1	LBD1	LOB domain-containing protein 1	LOC_Os03g17810.1	DUF260 domain containing protein, putative, expressed	0	1.73623	0.105204	0	0	0.0779235	0	0.173944	0.0272805	0	0.054486	0.207453	0.0960593	0.073475	0.0515866	0	0	0.0252652
Zm00001d011918	GRMZM2G118515	tcp1	thiamine diphosphate carrier protein1	'transport.metabolite transporters at the mitochondrial membrane'	AT5G48970.1		Mitochondrial substrate carrier family protein	LOC_Os01g70800.2	mitochondrial carrier protein, putative, expressed	2.2473	2.3989	2.12369	1.97833	2.2011	1.94739	2.06386	2.22577	2.01769	2.54212	2.98782	2.2747	1.45199	1.98067	2.29049	1.63601	1.65706	1.54865
Zm00001d003430	GRMZM2G012404			'protein.aa activation.tyrosine-tRNA ligase'	AT3G02660.1	emb2768	Tyrosyl-tRNA synthetase, class Ib, bacterial/mitochondrial	LOC_Os01g31610.1	tyrosyl-tRNA synthetase, putative, expressed	4.52471	6.72326	5.61879	3.50874	4.32503	4.01136	1.86131	4.0773	3.59545	5.30013	6.17591	4.31766	5.12083	4.27152	4.21111	4.19518	3.99161	3.55604
Zm00001d028649	GRMZM2G043857			'cell.organisation'	AT2G24600.3		Ankyrin repeat family protein	LOC_Os06g19010.1	cadmium tolerance factor, putative, expressed	6.62423	16.9002	14.1154	0.802142	2.81021	1.44535	0.911722	1.05544	2.25544	7.8796	5.7706	4.93612	0.634787	0.734677	0.642899	1.60029	0.428833	0.371772
Zm00001d020886	GRMZM2G018108			'RNA.regulation of transcription.unclassified'	AT5G10770.1		Eukaryotic aspartyl protease family protein	LOC_Os09g30414.1	aspartic proteinase nepenthesin-2 precursor, putative, expressed	0.376933	1.85477	0.263128	0	0	0	0	0	0	1.28263	0.0459347	0.398778	0	0	0	0	0	0
Zm00001d052363	GRMZM2G060760			'misc.nitrilases, *nitrile lyases, berberine bridge enzymes, reticuline oxidases, troponine reductases'	AT3G10870.1	ATMES17,MES17	methyl esterase 17	LOC_Os11g02570.1	esterase, putative, expressed	7.33111	25.2384	9.30073	0.377719	0.0393407	0.741681	2.07439	0.425487	6.71298	15.7295	13.7735	14.7349	1.2e-49	1.16e-51	0.0123981	0.283882	0.848605	0.895963
Zm00001d032618	GRMZM2G153208			'stress.biotic'	AT2G15220.1		Plant basic secretory protein (BSP) family protein	LOC_Os10g34910.1	secretory protein, putative, expressed	50.4644	135.741	33.5466	0.255263	3.38984	4.0032	0.698168	2.69674	7.25423	17.2199	31.8879	16.2656	0	0.214523	0.192074	0.319755	0.265005	0.106967
Zm00001d028906	GRMZM2G394203									0.567056	4.09347	0.242907	0	0	0	0	0	0.525224	4.76943	2.65523	2.30254	0	0	0	0	0	0.0571305
Zm00001d014775	GRMZM2G158136			'protein.degradation.AAA type'	AT4G27680.1		P-loop containing nucleoside triphosphate hydrolases superfamily protein	LOC_Os06g50050.1	AAA-type ATPase family protein, putative, expressed	48.0904	67.8547	58.9507	35.1392	40.8284	37.9049	27.4645	35.1632	38.9318	63.1485	64.0327	53.2674	40.6738	41.6818	46.5001	36.0647	31.2046	39.1431
Zm00001d032831	GRMZM2G053764	uce7	ubiquitin conjugating enzyme7	'protein.degradation.ubiquitin.E2'						6.45347	9.92431	7.84504	3.02277	3.63085	4.93669	2.70965	4.69435	3.03071	4.43274	5.24945	3.83409	3.26857	3.77009	5.75821	4.23463	4.59016	2.31682
Zm00001d014735										7.66082	9.69873	8.58146	5.8688	7.4629	7.42978	6.82093	6.23961	6.75847	8.49642	9.78811	7.65083	6.98292	5.66589	7.42278	6.38239	5.64295	5.90397
Zm00001d052113	GRMZM2G115013			'DNA.synthesis/chromatin structure'	AT2G06510.1	ATRPA1A,ATRPA70A,RPA1A,RPA70A	replication protein A 1A	LOC_Os02g53680.1	RPA1A - Putative single-stranded DNA binding complex subunit 1, expressed	8.46748	11.6595	9.44429	3.74051	8.45058	7.10895	4.49	6.93184	7.1723	7.36937	11.5559	8.49444	4.24427	4.38888	5.52558	3.67521	5.03012	4.5442
Zm00001d003023	GRMZM2G145109			'signalling.receptor kinases.wall associated kinase'	AT1G21230.1	WAK5	wall associated kinase 5	LOC_Os01g26174.1	OsWAK5 - OsWAK receptor-like protein kinase, expressed	2.86663	6.50192	3.73354	0.00858415	0.154812	0.0658506	0.0408121	0.211737	0.425888	3.86721	4.05851	2.25602	0	0	0	0.0268276	0	0.0186503
Zm00001d031157	GRMZM2G136372			'stress.biotic'	AT4G11650.1	ATOSM34,OSM34	osmotin 34	LOC_Os12g43430.1	thaumatin, putative, expressed	0.0907215	6.18975	0.0844415	0	0	0	0	0	0	0	0	0	0	0	0	0	0	0
Zm00001d007018	GRMZM2G092877			'misc.UDP glucosyl and glucoronyl transferases'						0	94.9892	62.2118	0	21.335	29.0001	0	26.438	36.2103	0	0	0	3.02343	0	0	4.47999	0	0
Zm00001d039150	GRMZM2G080887			'transport.metabolite transporters at the mitochondrial membrane'	AT4G27970.1	SLAH2	SLAC1 homologue 2	LOC_Os01g43460.1	C4-dicarboxylate transporter/malic acid transport protein, expressed	0.0101884	1.01863	0.126452	0.0579235	0.440387	0.0372999	0.0580935	0.376821	0.327843	0.40703	0.0220328	0.0596215	0	0	0.0098826	0.173054	0.0396708	0.0405566
Zm00001d001061										7.77613	13.9825	6.26301	0.00479171	0.00456878	0.00480424	0.0139551	0	0.0101396	6.69519	3.98475	4.83703	0	0	0.00444033	0	0.00501005	0
Zm00001d037396	GRMZM2G005195				AT1G03370.1		C2 calcium/lipid-binding and GRAM domain containing protein	LOC_Os06g19400.1	GRAM and C2 domains containing protein, putative, expressed	4.23651	6.55592	4.49536	2.01448	3.6176	3.57855	2.04332	2.74898	3.08597	4.71111	4.85332	4.09635	2.75149	2.2263	3.20934	2.14725	2.00217	2.31229
Zm00001d011496	GRMZM2G411766	wrky86	WRKY-transcription factor 86	'RNA.regulation of transcription.WRKY domain transcription factor family'	AT4G23810.1	ATWRKY53,WRKY53	WRKY family transcription factor	LOC_Os01g46800.1	WRKY15, expressed	0.0471917	1.13351	0.460228	0	0	0	0	0	0	0.0265654	0.061684	0.0138905	0	0	0	0	0	0
Zm00001d047446	GRMZM2G157749			'protein.degradation.serine protease'	AT3G07950.1		rhomboid protein-related	LOC_Os03g24390.1	OsRhmbd8 - Putative Rhomboid homologue, expressed	18.4815	35.4466	9.02659	8.95321	10.6918	12.0741	4.3201	6.23407	4.12664	31.4615	31.8946	27.2448	6.79009	11.5562	11.4805	7.67511	8.47005	6.96872
Zm00001d009490										0.248489	2.09316	1.51055	0	0	0	0	0	1.07312	1.31583	0.656735	1.05583	0	0	0	0	0	0
Zm00001d024961	GRMZM2G436448			'signalling.receptor kinases.DUF 26'	AT5G38260.1		Protein kinase superfamily protein	LOC_Os01g02800.1	receptor-like kinase ARK1AS, putative, expressed	1.31581	6.01121	0.895605	0.255541	0.764253	0.290377	0.531242	0.845216	0.442787	0.330557	0.104904	0.212566	0.0601095	0.11192	0.085917	0.198656	0.281162	0.4979
Zm00001d048020	GRMZM2G067402	hb1	hemoglobin1	'redox.heme'	AT2G16060.1	AHB1,ARATH GLB1,ATGLB1,GLB1,HB1,NSHB1	hemoglobin 1	LOC_Os03g12510.1	non-symbiotic hemoglobin 2, putative, expressed	45.4075	92.6174	50.5715	48.2899	17.1298	43.6688	29.4196	17.9579	9.57151	37.4515	29.9172	58.2544	21.7218	19.0616	19.8293	34.1758	31.0448	28.9293
Zm00001d002275	GRMZM2G084181			'transport.ABC transporters and multidrug resistance systems'	AT2G34660.1	ATMRP2,EST4,MRP2	multidrug resistance-associated protein 2	LOC_Os04g52900.1	ABC transporter family protein, putative, expressed	64.9494	85.0923	61.9789	43.8282	47.4027	44.7507	35.1867	43.3704	40.1846	58.1033	75.5679	69.3003	45.1838	42.5266	56.4286	48.0888	43.9749	51.4434
Zm00001d026720										1.91439	4.91721	3.09289	1.71051	0	0	1.54112	1.44376	0	0	0	2.38008	3.84356	0	0	1.40841	0	0
Zm00001d013107	GRMZM2G027495			'protein.degradation.ubiquitin.E3.RING'	AT5G22000.1	RHF2A	RING-H2 group F2A	LOC_Os03g57500.1	zinc finger, C3HC4 type domain containing protein, expressed	11.1069	15.0358	8.94854	3.76323	8.57424	4.38583	6.16643	10.3161	3.15931	6.84784	11.9462	6.08897	5.00999	5.04471	2.43176	6.73102	5.9511	2.30384
Zm00001d009075	GRMZM2G343588	pld16	phospholipase D16	lipid metabolism.lipid degradation.lysophospholipases.phospholipase D'	AT3G16785.1	PLD ZETA 1,PLDP1,PLDZ1,PLDZETA1	phospholipase D P1	LOC_Os05g29050.2	phospholipase D p1, putative, expressed	5.12057	6.6382	4.71047	3.07253	3.7737	4.35452	3.09687	4.08979	3.42038	5.34763	5.8155	5.50474	3.16048	2.93513	4.00917	3.8437	3.97539	4.76237
Zm00001d038576	GRMZM2G305159			'signalling.calcium'	AT2G41560.1	ACA4	autoinhibited Ca(2+)-ATPase, isoform 4	LOC_Os05g41580.1	calcium-transporting ATPase, plasma membrane-type, putative, expressed	7.99609	11.4833	6.77567	4.45662	7.1914	5.02994	3.66629	6.21477	6.14189	8.20844	8.67773	6.24134	4.5187	3.65974	4.95303	10.156	5.08541	6.91976
Zm00001d035579	GRMZM5G886561			'nucleotide metabolism.salvage.NUDIX hydrolases'	AT3G46200.1	aTNUDT9,NUDT9	nudix hydrolase homolog 9	LOC_Os05g02640.1	hydrolase, NUDIX family, domain containing protein, expressed	12.9884	18.4499	17.3726	6.51771	11.9802	10.5074	10.2738	9.53359	8.46534	10.3877	10.5559	12.8413	7.69154	8.61429	9.31869	7.72508	7.61322	7.4417
Zm00001d014761	GRMZM2G053500				AT4G11860.1		Protein of unknown function (DUF544)	LOC_Os06g49800.1	ubiquitin interaction motif family protein, expressed	12.2447	14.6545	12.2452	10.017	12.5993	11.7946	11.668	14.2464	13.5747	13.2765	12.6668	15.407	11.7552	10.7388	12.5085	13.3668	13.5048	13.6502
Zm00001d048416	GRMZM5G891656			'misc.oxidases - copper, flavone etc.'	AT4G38540.1		FAD/NAD(P)-binding oxidoreductase family protein	LOC_Os03g05900.1	expressed protein	0.284937	5.1041	0.254094	0.0301167	0.0255908	0.0576374	0.0140295	0	0.03131	0.06665	0.138741	0	0.053533	0.0134491	0.0594968	0.0319963	0	0
Zm00001d009189	GRMZM2G371670				AT3G05625.1		Tetratricopeptide repeat (TPR)-like superfamily protein	LOC_Os01g24090.2	TPR repeat, putative, expressed	0.79605	1.97176	1.30227	0.375129	0.763383	0.830141	0.690072	1.05098	0.461051	0.733926	1.09237	0.924809	1.03589	0.512444	0.268911	0.683373	0.570744	0.206821
Zm00001d048492	GRMZM2G472780				AT3G15420.1		Transcription factor TFIIIC, tau55-related protein	LOC_Os04g44770.1	expressed protein	3.58865	10.1128	5.97609	0.643238	5.86711	3.01742	1.1384	2.7626	2.40368	3.93316	5.64445	3.93065	3.40828	2.90598	1.93794	1.72304	0.928846	1.49846
Zm00001d045210	GRMZM2G074611			'stress.biotic'				LOC_Os01g25030.1	dirigent, putative	11.1653	57.6829	9.77287	0.641528	3.84947	1.54604	0.998207	3.71198	9.60167	9.63654	2.10928	3.26348	0.213508	0.12529	0.0628645	0.521128	0.471906	0.193755
Zm00001d015002	AC203278.4_FG004							LOC_Os01g12440.1	AP2 domain containing protein, expressed	1.25686	3.0018	1.36202	0.065422	0	0.0632185	0.0327614	0.0238968	0.097957	1.52384	3.11599	1.22449	0	0	0	0	0	0
Zm00001d002680	GRMZM2G088601			'secondary metabolism.isoprenoids.carotenoids.phytoene dehydrogenase'	AT4G14210.1	PDE226,PDS,PDS3	phytoene desaturase 3	LOC_Os04g47290.3	amine oxidase, putative, expressed	8.60806	12.1802	7.89534	3.70902	4.18192	3.7059	3.30104	4.14224	3.57719	8.14012	9.94065	8.5455	2.74998	3.47174	3.66074	4.28149	5.00404	3.83658
Zm00001d010704										0.43342	1.54824	0.796281	0.08317	0.428442	0.0800985	0.527714	0.184032	0.164212	0.25392	0.094173	0.623379	0.0771	0.474455	0.455139	0	0.350522	0.334582
Zm00001d028815	GRMZM2G112524	prp7	pathogenesis-related protein7	'stress.biotic'	AT2G26040.1	PYL2,RCAR14	PYR1-like 2	LOC_Os03g18850.1	pathogenesis-related Bet v I family protein, putative, expressed	5.80251	28.0589	12.2622	5.08111	8.42375	5.37193	2.24392	3.70297	13.2338	4.16853	6.19886	2.60249	4.51567	8.94172	6.79966	5.21416	3.81833	6.92375
Zm00001d021672	GRMZM2G004880	pdrp2	PDK regulatory protein2		AT4G21210.1	ATRP1,RP1	PPDK regulatory protein	LOC_Os07g34640.2	pyruvate Pi dikinase regulatory protein, putative, expressed	4.49987	7.34373	6.34853	3.17451	4.28125	3.49045	3.14954	3.76879	3.73247	5.49322	7.77372	5.41434	2.78245	4.58029	3.8783	2.45174	3.33488	3.19234
Zm00001d013592										1.12719	1.90101	0.451556	0.245084	0.15582	0.268418	0.984614	1.27679	0.775297	3.3226	3.08832	1.8859	0.115389	0.104871	0.0332856	0.30958	0.508999	0.457852
Zm00001d049451	GRMZM2G382323							LOC_Os08g08700.1	ubiquitin family protein, putative, expressed	1.46689	7.01004	5.25049	1.18745	3.41165	2.14937	0.87533	1.54754	1.5552	2.84737	7.09577	4.47204	1.24785	1.98515	0.814325	0.0486991	0.56335	0.75604
Zm00001d044478	GRMZM2G061681	pza01360		'protein.postranslational modification'	AT1G71410.1		ARM repeat superfamily protein	LOC_Os01g42950.1	protein kinase family protein, putative, expressed	39.9866	63.1433	50.1139	34.6129	42.7889	44.8362	45.6634	53.7427	50.6118	42.4402	54.2732	37.9802	27.1322	33.904	30.0917	34.3078	38.5906	38.519
Zm00001d013625	GRMZM2G079185	lbd26	LBD-transcription factor 26	'RNA.regulation of transcription.AS2,Lateral Organ Boundaries Gene Family'	AT2G30130.1	ASL5,LBD12,PCK1	Lateral organ boundaries (LOB) domain family protein	LOC_Os03g45750.1	DUF260 domain containing protein, putative, expressed	26.2752	35.7318	9.9586	3.26185	2.34046	1.78195	3.01839	7.44893	9.21584	38.616	36.1073	11.3885	2.71619	2.61813	1.42578	4.48485	3.81372	1.86691
Zm00001d000596										2.47514	5.38451	3.34714	0.103882	0.967595	0.395171	0.395352	0.15275	0.612827	3.56472	3.71163	2.36499	0.175381	0	0.45109	0.210042	0.877049	0.0897455
Zm00001d027271	GRMZM2G052586									9.91225	17.2973	10.06	2.24551	7.34711	8.00671	8.13331	7.61531	2.10766	4.97446	6.15278	5.14273	3.15225	2.12717	3.71855	3.25895	3.21595	3.29036
Zm00001d002772	AC212835.3_FG002			'misc.plastocyanin-like'	AT5G07475.1		Cupredoxin superfamily protein	LOC_Os04g46130.1	plastocyanin-like domain containing protein, putative, expressed	72.0121	185.124	83.0387	0.670236	0.356839	0.713844	5.90805	2.80005	17.9782	93.0566	154.623	48.3531	0.064292	0.152589	0.0338364	0.170606	1.5009	3.31166
Zm00001d017025										0.0913088	5.4577	0.394657	0	0	0	0	0	0	0.0504452	0.0440914	0.132101	0	0	0	0	0.0162286	0
Zm00001d025252	GRMZM2G153215			'protein.degradation.ubiquitin'						2.80326	3.63943	3.09756	1.88014	2.97844	2.85696	2.74504	2.71648	2.6871	2.59768	2.66837	2.58936	2.59762	1.83479	2.758	2.2368	1.76033	2.29777
Zm00001d047992	GRMZM2G177914			'cell.vesicle transport'	AT3G50860.1		Clathrin adaptor complex small chain family protein	LOC_Os03g12710.1	clathrin adaptor complex small chain domain containing protein, expressed	64.1175	117.589	113.091	31.6177	52.3362	47.0181	38.0819	48.8905	47.6439	65.5922	80.4955	70.4184	33.5596	37.2568	35.0055	34.318	33.9839	33.6575
Zm00001d029373										1.08118	5.15522	2.36556	0.381353	0.779977	0.967875	0.620521	0.77364	0.28767	0.416086	3.41709	0.722299	0.344836	0.44952	0.397668	0.715002	0.633136	0.632392
Zm00001d007383	GRMZM2G172369			'misc.gluco-, galacto- and mannosidases'	AT3G26720.1		Glycosyl hydrolase family 38 protein	LOC_Os11g32260.1	lysosomal alpha-mannosidase precursor, putative, expressed	70.9354	104.082	81.9205	36.6851	60.2439	46.4935	45.5825	47.351	37.8439	69.0088	80.4839	59.7662	47.8454	39.7072	45.7565	53.23	39.0025	36.9604
Zm00001d049026	GRMZM2G010056			'RNA.RNA binding'	AT3G25470.1		bacterial hemolysin-related	LOC_Os11g14230.1	uncharacterized protein yqxC, putative, expressed	8.28271	10.6835	8.10491	4.77354	6.08026	5.10069	5.77427	6.13177	3.87337	8.11615	6.96459	8.44624	7.06003	6.38711	5.55777	5.94162	5.11144	5.71471
Zm00001d014572	GRMZM2G414387			'development.unspecified'						23.5341	28.0743	23.738	17.8237	24.3494	20.4685	20.8725	25.0533	21.5078	23.5036	26.9564	26.3697	17.4787	17.1005	18.3285	17.8525	22.7814	21.3843
Zm00001d037946	GRMZM2G066485	pld13	phospholipase D13	'lipid metabolism.lipid degradation.lysophospholipases.phospholipase D'	AT3G16785.1	PLD ZETA 1,PLDP1,PLDZ1,PLDZETA1	phospholipase D P1	LOC_Os05g29050.2	phospholipase D p1, putative, expressed	4.54174	6.39919	5.06484	3.02128	3.24195	3.38474	3.76705	3.9944	2.38977	4.20871	5.10935	5.66847	2.4265	2.67326	3.71666	3.28325	3.58793	3.89909
Zm00001d021485	GRMZM2G165195			'RNA.regulation of transcription.SNF7'	AT5G22950.1	VPS24.1	SNF7 family protein	LOC_Os07g29630.1	SNF7 domain containing protein, putative, expressed	36.4134	40.239	36.6709	32.8115	34.1547	35.505	35.0498	33.8971	33.6801	38.1845	43.8611	37.2947	26.78	25.6527	33.9856	32.6114	34.2725	36.2811
Zm00001d038281	GRMZM2G371058	dof20	C2C2-Dof-transcription factor 20	'RNA.regulation of transcription.C2C2(Zn) DOF zinc finger family'	AT3G52440.1		Dof-type zinc finger DNA-binding family protein	LOC_Os05g36900.1	dof zinc finger domain containing protein, putative, expressed	0.851583	1.42551	0.699491	0.448474	0.224867	0.837491	0.666364	1.29535	0.890804	0.79172	0.305582	1.04871	0.0725551	0.0785807	0.303629	0.524078	0.958524	0.62663
Zm00001d004682	GRMZM2G470673				AT5G25500.1			LOC_Os11g10110.1	expressed protein	0.236118	1.02106	0.8195	0.131863	0.48494	0.0913425	0	0.135328	0	0.559519	1.41912	0.213864	0.929879	0.667742	0.190998	0.418784	0.0973918	0.0178224
Zm00001d015344	GRMZM2G032280			'Co-factor and vitamine metabolism'	AT2G25710.1	HCS1	holocarboxylase synthase 1	LOC_Os02g07040.2	biotin--protein ligase, putative, expressed	9.0686	10.4866	9.22141	7.18695	7.86329	9.2294	9.06247	8.75564	9.33661	10.3896	11.0602	9.63296	7.92667	8.9736	10.3438	7.37906	8.52382	9.5819
Zm00001d032379	GRMZM2G447433			'misc.acid and other phosphatases'	AT3G02600.1	ATLPP3,LPP3	lipid phosphate phosphatase 3	LOC_Os08g27040.1	lipid phosphatase protein, putative, expressed	50.5129	62.9614	61.7737	30.2409	48.7407	38.8398	37.6093	52.0202	36.2888	57.3882	55.4488	47.7087	30.2205	33.182	28.1633	32.9743	36.4244	28.8615
Zm00001d020554	GRMZM2G409724			'secondary metabolism.phenylpropanoids'						28.3281	47.5306	35.9524	4.95158	12.4994	16.147	16.6471	12.2923	10.9289	17.2318	18.2397	18.8448	3.54974	3.46095	5.04752	4.47555	6.46345	7.66383
Zm00001d016588	GRMZM2G018820			'lipid metabolism.lipid degradation.lysophospholipases.glycerophosphodiester phosphodiesterase'	AT3G02040.1	SRG3	senescence-related gene 3	LOC_Os02g31030.2	glycerophosphoryl diester phosphodiesterase family protein, putative, expressed	10.7094	27.541	7.09552	1.02228	0.706663	1.65847	2.99069	3.82946	4.61773	37.2585	23.5412	19.0708	0.701517	0.939992	0.193355	2.1798	2.54692	1.1177
Zm00001d047522	GRMZM2G067546	vacs1	vacuolar sorting receptor homolog1	'protein.targeting.secretory pathway.vacuole'	AT3G52850.1	ATELP,ATELP1,ATVSR1,BP-80,BP80,BP80-1;1,BP80B,GFS1,VSR1,VSR1;1	vacuolar sorting receptor homolog 1	LOC_Os03g21720.1	vacuolar-sorting receptor precursor, putative, expressed	42.2559	57.6161	43.2162	34.1882	30.2059	33.1912	37.2912	36.2293	37.5341	41.7623	56.8471	45.3499	23.6352	26.7888	33.735	31.5059	34.9793	43.4104
Zm00001d029408	GRMZM2G082836			'signalling.G-proteins'	AT5G52210.1	ATARLB1,ATGB1,GB1	GTP-binding protein 1	LOC_Os03g27450.1	ADP-ribosylation factor, putative, expressed	21.7255	41.8745	15.3687	7.60942	8.6916	10.5649	9.30937	8.51502	10.5998	31.8601	27.8876	20.3083	4.43213	5.09637	6.82979	4.83843	5.85546	8.513
Zm00001d021688	GRMZM2G374309			'signalling.receptor kinases.DUF 26'	AT4G23180.1	CRK10,RLK4	cysteine-rich RLK (RECEPTOR-like protein kinase) 10	LOC_Os07g35290.1	TKL_IRAK_DUF26-lc.10 - DUF26 kinases have homology to DUF26 containing loci, expressed	3.68309	9.97739	5.53902	0	0.892088	0.292761	0.0186605	0.281653	0.167033	2.1652	1.42802	1.41711	0	0.00827465	0.0178632	0.0095722	0	0.0202006
Zm00001d018687	GRMZM2G101527				AT3G14470.1		NB-ARC domain-containing disease resistance protein	LOC_Os07g02590.2	expressed protein	0.501683	1.67717	0.479067	0.123296	0.375712	0.326963	0.294876	0.459101	0.112508	0.178521	0.486747	0.303631	0.224535	0.152904	0.190426	0.164623	0.140023	0.119104
Zm00001d033776	GRMZM2G176735				AT4G36630.1	EMB2754	Vacuolar sorting protein 39	LOC_Os05g01360.1	expressed protein	14.8001	19.3629	16.3743	14.3005	14.7653	14.9265	11.85	18.0354	13.0183	16.6114	21.938	17.6451	13.6936	14.513	17.1353	15.3393	17.9615	18.6411
Zm00001d013263	GRMZM2G129865				AT5G03380.1		Heavy metal transport/detoxification superfamily protein	LOC_Os03g54050.2	anther-specific proline-rich protein APG precursor, putative, expressed	16.4708	34.8141	23.5327	3.38436	5.80907	4.4711	4.24139	3.91895	7.33127	11.793	18.8422	12.1649	4.48785	4.12662	2.6799	3.76374	2.50639	4.92248
Zm00001d028536	GRMZM2G161337			'amino acid metabolism.synthesis.aromatic aa.tryptophan.anthranilate synthase'	AT5G05730.1	AMT1,ASA1,JDL1,TRP5,WEI2	anthranilate synthase alpha subunit 1	LOC_Os03g15780.1	anthranilate synthase component I-1, chloroplast precursor, putative, expressed	86.4663	113.502	90.8936	52.3832	66.406	61.1818	50.8107	62.4151	64.697	102.926	124.266	111.324	68.3651	69.4567	60.898	52.3574	54.229	50.4059
Zm00001d011668	GRMZM2G469901			'stress.abiotic.heat'	AT4G39150.1		DNAJ heat shock N-terminal domain-containing protein	LOC_Os01g50700.1	dehydrin family protein, expressed	16.1097	25.3568	22.5072	15.6943	18.7099	13.744	19.5556	20.0173	23.9031	17.9653	20.9236	16.6299	11.6136	14.2905	14.6934	12.9159	17.2749	17.1275
Zm00001d005429	GRMZM2G340408			'signalling.light.COP9 signalosome'	AT5G43310.1		COP1-interacting protein-related	LOC_Os07g26440.1	expressed protein	6.33441	11.7849	7.48362	1.39199	4.89318	5.43571	7.82486	6.47872	5.45521	4.96988	4.9546	5.59175	1.25548	1.08738	1.62983	1.65095	2.06736	2.43804
Zm00001d018025	GRMZM2G127632			'protein.postranslational modification'	AT1G18160.1		Protein kinase superfamily protein	LOC_Os02g50970.1	protein kinase domain containing protein, expressed	14.0205	20.7787	13.0869	9.45394	10.2071	14.0672	10.0641	16.5417	14.4075	16.8426	19.6603	14.9773	7.09593	8.38085	8.59315	8.51423	13.5297	12.7748
Zm00001d053308	GRMZM5G854613			'lipid metabolism.lipid degradation.beta-oxidation.multifunctional'	AT4G29010.1	AIM1	Enoyl-CoA hydratase/isomerase family	LOC_Os02g17390.1	3-hydroxyacyl-CoA dehydrogenase, putative, expressed	50.9522	72.8731	67.0808	44.5207	57.1446	45.7931	37.7322	62.2364	50.5281	54.318	64.4868	60.8711	41.3649	49.876	53.4783	51.3212	66.0996	62.3604
Zm00001d007825	GRMZM2G117226				AT2G25590.1		Plant Tudor-like protein	LOC_Os07g08220.1	expressed protein	10.648	13.2577	10.7971	4.45533	8.00183	9.86758	9.31796	9.45676	8.48048	6.97529	8.99128	7.53033	4.1285	3.75131	5.67138	5.41043	5.60466	6.1173
Zm00001d038282	GRMZM2G137118			'protein.postranslational modification'	AT3G44200.1	ATNEK6,IBO1,NEK6	NIMA (never in mitosis, gene A)-related 6	LOC_Os05g36960.1	protein kinase, putative, expressed	70.3755	125.983	49.1014	5.01856	4.63228	7.81393	25.8005	20.0717	33.2717	46.1605	46.3834	46.7742	2.91117	2.64638	4.18564	3.48852	8.10375	9.98336
Zm00001d025412	GRMZM2G046583				AT2G23420.1	NAPRT2	nicotinate phosphoribosyltransferase 2	LOC_Os04g35060.1	nicotinate phosphoribosyltransferase family domain containing protein, expressed	9.94348	19.7103	9.54411	6.02071	6.7889	6.87093	7.06921	8.48126	9.69626	13.6768	13.3277	10.418	4.95674	6.03744	5.81936	5.61517	9.54502	8.71424
Zm00001d027212										0.297007	1.18819	0.26238	0	0.116746	0.776578	3.6e-115	0.284093	0.17029	0.22958	0.379572	0.262775	0	0.408381	5.02e-67	0.79072	0.635213	0.143949
Zm00001d053001	GRMZM2G036365			'RNA.regulation of transcription.unclassified'	AT2G03200.1		Eukaryotic aspartyl protease family protein	LOC_Os01g50170.1	eukaryotic aspartyl protease domain containing protein, expressed	1.85738	48.5583	15.8233	0	0.0367183	0.0190284	0.0399939	0.114102	0.161286	7.56801	7.88851	6.00997	0	0	0	0.021146	0	0
Zm00001d029722	GRMZM2G125304	umc1790a		'stress.abiotic.heat'				LOC_Os06g48610.1	CCT motif family protein, expressed	10.5388	20.831	15.4216	3.45983	9.41521	12.5191	14.7942	12.3217	9.39088	6.65554	7.43814	7.63289	3.2472	2.80727	4.77703	4.41139	5.24171	5.85621
Zm00001d044091	GRMZM2G088299	mkkk55	MAP kinase kinase kinase55	'protein.postranslational modification'	AT3G01490.1		Protein kinase superfamily protein	LOC_Os01g45380.1	protein kinase domain containing protein, expressed	4.79104	7.44459	4.98304	2.73996	4.12446	4.37756	3.73177	4.3225	3.30234	4.5548	5.41755	4.53761	4.2068	4.42428	4.69876	3.01105	3.44429	2.91663
Zm00001d046831	GRMZM2G047376			'protein.postranslational modification'	AT4G31860.1		Protein phosphatase 2C family protein	LOC_Os06g44210.1	protein phosphatase 2C, putative, expressed	21.4258	25.7057	20.2074	18.1494	17.7989	20.5365	19.0633	20.1446	23.1599	20.6089	22.8872	20.9019	17.8667	17.1577	19.5535	17.6655	20.0286	22.7028
Zm00001d013133	GRMZM5G839640							LOC_Os03g56930.1	app1, putative, expressed	0	8.30973	6.91975	0	0	0	0	0	1.59784	0	0	3.67297	0	0	0	0	0	0
Zm00001d019060	GRMZM2G493395	dxs2	deoxy xylulose synthase 2	'secondary metabolism.isoprenoids.non-mevalonate pathway.DXS'	AT4G15560.1	CLA,CLA1,DEF,DXPS2,DXS	Deoxyxylulose-5-phosphate synthase	LOC_Os07g09190.1	transketolase, putative, expressed	0.134444	1.84527	0.189596	0.1198	0.118814	0.0513181	0.0611809	0.0759944	0.0721346	0.298552	0.195855	0.229969	0.271483	0.0979404	0.0738763	0.475745	0.141122	0.0748768
Zm00001d003667	GRMZM2G131202	trm3	thioredoxin M3	'redox.thioredoxin'	AT2G15570.1	ATHM3,ATM3,GAT1,TRX-M3	Thioredoxin superfamily protein	LOC_Os04g36640.1	dehydration-responsive element-binding protein, putative, expressed	0.97295	1.75425	1.0972	0.546655	0.827857	0.715616	0.828892	0.882099	0.732423	1.29116	0.945322	1.07736	0.513755	0.453294	0.587224	0.50143	0.554919	0.611888
Zm00001d031488		dfr2	dihydroflavonol-4-reductase2							2.62459	7.19431	2.20372	0.688871	0.601415	1.26781	1.1031	0.58551	1.11344	1.2176	1.46664	1.71175	0.577138	0.469216	0.892468	0.545674	0.485314	1.09017
Zm00001d033710	GRMZM2G004106			'misc.plastocyanin-like'	AT2G02850.1	ARPN	plantacyanin	LOC_Os03g50160.1	plastocyanin-like domain containing protein, putative, expressed	0.729743	170.168	0.0371831	0.456623	1.38604	0.515838	0.710795	3.55657	0.734035	13.5517	0.919985	7.1837	0.166022	0.812792	0.565845	0.361813	0.71841	0.147274
Zm00001d031264	GRMZM2G136347				AT5G15120.1		Protein of unknown function (DUF1637)	LOC_Os08g37470.1	2-aminoethanethiol dioxygenase, putative, expressed	0.0667805	1.40326	0.0626335	0.0647415	0.0593715	0	0.156591	0.281563	0.0987875	0.14242	0.0369049	0.0248726	0	0	0	0.0341065	0.0671635	0.0695685
Zm00001d034514	GRMZM2G151249			'stress.abiotic.unspecified'	AT1G18970.1	GLP4	germin-like protein 4	LOC_Os03g58980.1	Cupin domain containing protein, expressed	0.903937	3.68459	3.04053	0.102089	0.438214	0.0491465	0	0	0.05334	1.67925	0.717561	1.34256	0	0	0.089709	0	0	0
Zm00001d049694	GRMZM2G159250			'protein.synthesis.release'	AT3G63190.1	AtcpRRF,cpRRF,HFP108,RRF	ribosome recycling factor, chloroplast precursor	LOC_Os07g38300.1	ribosome recycling factor, putative, expressed	18.9483	24.0925	21.3497	18.5701	17.0215	12.7993	18.3771	21.7671	19.7108	20.296	22.8658	18.0591	26.3505	17.399	16.4884	25.4214	16.6848	16.1225
Zm00001d017252	GRMZM2G362883			'protein.degradation.ubiquitin.E3.RING'	AT3G24800.1	PRT1	proteolysis 1	LOC_Os02g40810.1	Zinc finger, ZZ type domain containing protein, expressed	23.152	27.1179	23.4397	20.0414	24.4046	24.9948	22.6639	19.0712	22.5209	22.3298	29.5862	22.7397	20.9217	23.0984	24.388	20.9215	20.3624	23.6949
Zm00001d000874										72.9319	174.843	11.5854	0	0	0	0	0	0	38.8821	36.0459	23.1303	0	0	0	0	0	0
Zm00001d043295	GRMZM2G177259				AT1G08800.1		Protein of unknown function, DUF593	LOC_Os01g56790.1	expressed protein	14.7093	27.4266	20.2803	11.8361	15.2951	18.2272	19.3531	24.1011	22.8199	16.1393	27.9592	16.7574	5.58318	9.1178	8.79396	11.4991	19.0441	16.3108
Zm00001d037710										0.503286	2.49713	0.489731	0.016732	0.0674774	0.338703	0.195237	0.143459	0.0864556	0.288389	0.490953	0.725078	0.096548	0.0448853	0.328392	0.0526534	0.0515483	0.189536
Zm00001d005137	GRMZM2G313944			'RNA.regulation of transcription.putative transcription regulator'	AT5G48090.1	ELP1	EDM2-like protein1	LOC_Os01g32720.1	expressed protein	10.8156	15.7736	9.30036	2.92266	7.8849	5.95371	4.84936	6.21211	4.19229	8.75115	11.9744	9.35089	4.65154	4.01807	5.35729	4.27165	5.04507	4.38256
Zm00001d039900	GRMZM2G044697			'protein.degradation'	AT5G05740.2	ATEGY2,EGY2	ethylene-dependent gravitropism-deficient and yellow-green-like 2	LOC_Os01g04900.1	peptidase M50 family protein, putative, expressed	10.0713	15.7467	11.6159	9.77325	10.9909	6.08825	8.80486	9.26356	7.55062	9.95236	8.69576	9.33043	15.1236	11.0854	8.72063	10.9219	8.47367	6.93072
Zm00001d053733	GRMZM2G062600			'misc.beta 1,3 glucan hydrolases.glucan endo-1,3-beta-glucosidase'	AT4G16260.1		Glycosyl hydrolase superfamily protein	LOC_Os01g71340.1	glycosyl hydrolases family 17, putative, expressed	0.167948	1.40789	0.152557	0	0.291998	0.203101	0.079625	0.076768	0.138689	0.895951	0.120835	0.119038	0.0214686	0.182578	0.187204	0	0	0
Zm00001d009814	GRMZM2G073884			'signalling.receptor kinases.leucine rich repeat XI'	AT3G47570.1		Leucine-rich repeat protein kinase family protein	LOC_Os06g38340.1	receptor-like protein kinase precursor, putative, expressed	1.24055	8.20529	2.04665	0.0160613	0.0648472	0.0675235	0.0164482	0.0497367	0.0623387	0.400047	0.24259	0.369625	0.00528635	0.0052578	0	0.0058333	0	0
Zm00001d027576										38.9438	77.8954	65.6072	29.4401	51.1465	44.8101	28.989	43.2957	32.4923	43.5076	48.172	37.4198	37.7058	37.2302	30.3081	32.8229	23.3069	23.9844
Zm00001d028816	GRMZM2G112488	prp6	pathogenesis-related protein6	'stress.biotic'	AT2G40330.1	PYL6,RCAR9	PYR1-like 6	LOC_Os03g18850.1	pathogenesis-related Bet v I family protein, putative, expressed	2.75451	11.1375	1.01366	0	0	0	0.059228	0.18556	0.356772	0.536279	0.235129	0.378364	0	0	0	0	0.0670455	0.277799
Zm00001d029151	GRMZM2G038598			'cell wall.precursor synthesis.UGE'	AT4G23920.1	ATUGE2,UGE2	UDP-D-glucose/UDP-D-galactose 4-epimerase 2	LOC_Os05g51670.2	NAD dependent epimerase/dehydratase family protein, putative, expressed	0.715718	1.81617	0.912366	0.272413	0.23925	0.686411	1.07725	1.15319	0.943835	0.692905	0.410674	0.603202	0.0293406	0.286591	0.55767	0.454387	0.573188	2.26319
Zm00001d009705										0.0105544	1.54052	0.0193525	0	0	0	0.0280883	0.0072537	0.0306117	0.207041	0.0228233	0.0540375	0	0.00889965	0.0102343	0.0106505	0	0
Zm00001d026555	GRMZM2G107620			'DNA.repair'	AT3G13226.1		regulatory protein RecX family protein	LOC_Os04g57230.1	regulatory protein RecX family protein, putative, expressed	7.82594	11.724	11.4595	4.22401	8.22299	7.46848	4.68372	6.69789	6.71194	7.53374	9.75807	6.17564	8.01209	6.78537	7.83779	6.09525	3.95947	4.18058
Zm00001d043904	GRMZM2G327189	IDP472		'RNA.regulation of transcription.C2C2(Zn) DOF zinc finger family'	AT1G29160.1		Dof-type zinc finger DNA-binding family protein	LOC_Os01g48290.1	dof zinc finger domain containing protein, putative, expressed	1.96728	4.61045	3.13314	0.316906	0.907466	0.519358	1.64261	0.917688	1.3669	1.92227	0.881062	0.589161	0.497466	0.160599	0.272959	0.309517	0.176201	0.265886
Zm00001d031813	GRMZM2G349749			'development.storage proteins'	AT2G26560.1	PLA IIA,PLA2A,PLP2	phospholipase A 2A	LOC_Os08g37210.1	patatin, putative, expressed	0.870723	4.62087	4.30087	0.116462	0.0114381	0.0285172	0.0442239	0.0106801	0.0455113	0.750194	0.615492	0.355625	0	0.0668003	0.0657145	0	0.0302741	0.109366
Zm00001d052057	GRMZM2G446313			'cell.organisation'	AT5G57740.1	XBAT32	XB3 ortholog 2 in Arabidopsis thaliana	LOC_Os02g54860.1	ankyrin repeat-rich protein, putative, expressed	14.9178	20.5588	14.3016	11.8759	11.5789	13.5167	13.7143	13.3955	15.5691	15.6501	18.3698	15.041	9.30968	9.31941	10.9107	11.3857	10.5745	12.1853
Zm00001d027681										0	2.15365	2.03429	0	0	0	0	0	0	0	2.59592	4.8035	0	0	0	3.66256	0	0
Zm00001d009057	GRMZM2G026804			'cell wall.degradation.pectate lyases and polygalacturonases'	AT1G02460.1		Pectin lyase-like superfamily protein	LOC_Os01g19170.1	polygalacturonase, putative, expressed	0.29794	2.20829	2.09248	0	0.0355589	0.192127	0	0.0101105	0.0458245	0.593397	0.688416	3.50096	0.0138194	0	0.109867	0	0	0
Zm00001d040245	GRMZM2G108847				AT1G72060.1		serine-type endopeptidase inhibitors	LOC_Os03g52390.1	PIII1 - Proteinase inhibitor II family protein precursor, expressed	0.191457	1.79869	0.166079	0	0.0548385	0.116076	0	0	0.117228	0.147937	0	0.043256	0	0	0	0	0	0
Zm00001d029488										2.32856	6.36188	4.12603	0.24176	0.547851	1.46725	3.42979	3.21723	1.14258	1.08754	1.99036	1.9745	0.152706	0.143681	0.296755	0.371463	1.52244	1.16386
Zm00001d000843										3.70632	6.58439	6.46052	1.76315	3.5243	3.66293	4.24074	4.09357	3.11479	2.9002	6.05891	2.8075	4.32439	3.37853	1.52211	3.72223	3.30414	1.91488
Zm00001d021518	GRMZM2G488458			'protein.folding'	AT3G60370.1		FKBP-like peptidyl-prolyl cis-trans isomerase family protein	LOC_Os07g30800.1	immunophilin, putative, expressed	4.02074	4.92073	3.87367	2.99548	3.30282	2.04923	3.16072	3.29788	2.40979	3.79281	3.13724	3.35015	4.80591	3.75404	2.70296	3.6674	2.65312	2.48829
Zm00001d003358	GRMZM2G060712				AT3G07600.1		Heavy metal transport/detoxification superfamily protein	LOC_Os04g39010.1	heavy metal associated domain containing protein, expressed	3.79888	18.7401	13.7135	0	0.0713306	0.06012	0.0210532	0.119366	0.171795	2.58902	5.64614	1.69147	0.0403153	0.0393975	0	0	0	0
Zm00001d011817	GRMZM2G147709				AT1G71190.1	SAG18	senescence associated gene 18	LOC_Os01g73120.1	expressed protein	17.4847	21.1113	19.0916	14.0406	13.1298	15.9741	15.2227	15.8907	13.2801	19.4884	23.5283	19.8677	11.5983	12.6977	12.747	14.297	16.112	15.9754
Zm00001d033641	GRMZM2G031022			'RNA.regulation of transcription.putative transcription regulator'	AT1G44770.2			LOC_Os03g49490.1	expressed protein	32.0074	39.9531	33.4888	25.4182	30.211	26.1927	24.5725	37.132	30.3993	35.3612	47.6018	31.8605	23.4356	29.0862	22.7925	26.0971	33.0206	26.6036
Zm00001d000824										10.3158	27.7752	4.20671	1.1176	1.60259	7.49486	0.761445	0.276622	1.77483	5.28403	2.65207	9.49025	0.141671	0.545905	3.44907	0.173965	0.202987	0
Zm00001d031271	GRMZM2G175574							LOC_Os08g38010.2	expressed protein	10.2566	15.3959	12.4018	8.45065	11.1561	11.9428	9.14245	10.1694	10.5844	8.21121	12.4222	12.2311	14.1356	10.251	12.4947	10.2745	7.85116	7.94341
Zm00001d020134	GRMZM2G479906			'transport.ABC transporters and multidrug resistance systems'	AT4G15230.1	ATPDR2,PDR2	pleiotropic drug resistance 2	LOC_Os09g16330.2	pleiotropic drug resistance protein, putative, expressed	0.681897	4.50174	1.90339	0.093758	0.0250337	0.131644	0.247179	0.42109	0.147265	0.742503	1.54677	0.452239	0.0368494	0.0456975	0.0441081	0.15293	0.17838	0.11909
Zm00001d048501	GRMZM2G303312			'signalling.calcium'	AT1G55500.2	ECT4	evolutionarily conserved C-terminal region 4	LOC_Os05g01520.1	ECT protein, putative, expressed	6.26458	9.20776	7.8197	4.09377	6.00527	5.97151	5.28897	6.20754	5.36951	6.5099	10.3438	7.64267	5.24823	4.94661	5.41326	5.44941	4.94332	4.53389
Zm00001d038764	AC206788.3_FG015			'misc.UDP glucosyl and glucoronyl transferases'	AT3G16520.3	UGT88A1	UDP-glucosyl transferase 88A1	LOC_Os05g45100.1	anthocyanidin 5,3-O-glucosyltransferase, putative, expressed	1.51763	3.85988	3.653	2.9338	1.31787	1.63216	1.40931	2.68396	1.92005	2.96135	1.4564	2.876	1.40461	1.44315	1.22352	1.45181	1.46442	2.48753
Zm00001d011152	GRMZM5G876518				AT5G58420.1		Ribosomal protein S4 (RPS4A) family protein	LOC_Os01g25610.1	40S ribosomal protein S4, putative, expressed	15.5832	25.0303	17.0708	4.16296	10.1027	8.62154	13.429	13.185	5.19041	10.0925	8.76089	8.76125	5.32343	4.33509	3.89381	5.9062	6.02198	4.73433
Zm00001d007753	GRMZM2G053206			'protein.degradation.aspartate protease'	AT1G03230.1		Eukaryotic aspartyl protease family protein	LOC_Os01g71070.1	xylanase inhibitor, putative, expressed	0.80706	12.1466	8.47667	1.00142	0.361372	1.00538	1.47874	0.984638	1.6443	2.34218	1.10679	0.882371	0.231346	0.55858	0.201794	0.647672	0.750781	1.18598
Zm00001d011133	GRMZM2G137802	wrky68	WRKY-transcription factor 68	'RNA.regulation of transcription.WRKY domain transcription factor family'	AT5G64810.1	ATWRKY51,WRKY51	WRKY DNA-binding protein 51	LOC_Os05g46020.1	WRKY7, expressed	0.219792	11.973	0.825105	0.138255	0	0.0667275	0	0.050643	0	0.306779	0.270784	0.158181	0	0	0	0.068372	0.145735	0
Zm00001d045382	GRMZM2G173693			'RNA.processing.splicing'	AT5G37370.1	ATSRL1	PRP38 family protein	LOC_Os05g08600.1	splicing factor, putative, expressed	26.7806	32.9036	31.1761	18.0551	24.4456	26.7658	25.4474	23.8365	24.5579	22.199	24.6721	23.8629	20.6549	17.8099	22.3221	17.5402	18.8829	19.346
Zm00001d053997	GRMZM2G374088	GRMZM2G374088		'signalling.MAP kinases'	AT3G18040.1	MPK9	MAP kinase 9	LOC_Os02g04230.1	CGMC_MAPKCMGC_2.7 - CGMC includes CDA, MAPK, GSK3, and CLKC kinases, expressed	14.0607	25.8857	8.42942	4.35672	4.57062	4.51244	6.46188	5.06443	11.5275	10.9144	13.3389	7.4786	4.08498	4.69009	5.07265	3.90718	5.08063	6.36599
Zm00001d006793	GRMZM2G340048			'signalling.receptor kinases.DUF 26'	AT4G05200.1	CRK25	cysteine-rich RLK (RECEPTOR-like protein kinase) 25	LOC_Os07g35290.1	TKL_IRAK_DUF26-lc.10 - DUF26 kinases have homology to DUF26 containing loci, expressed	0.876265	2.8268	1.94613	0.00860545	0.019437	0.0158397	0.00863075	0.00603735	0.0255325	0.549029	1.27046	0.583147	0.0684339	0	0.0088171	0	0.0256506	0
Zm00001d024572	GRMZM5G834518			'transport.membrane system unknown'	AT3G47420.1	ATPS3,PS3	phosphate starvation-induced gene 3	LOC_Os08g06010.1	transporter, major facilitator family, putative, expressed	1.73518	4.23061	2.70635	0.773351	0.666048	1.2854	0.923191	1.48611	1.29656	2.20124	2.78588	1.8472	0.635289	0.469245	0.583245	1.14041	1.25771	0.803793
Zm00001d052266										2.94424	6.52769	4.40432	1.95656	2.59771	2.25577	1.75208	2.37732	1.9546	4.48153	6.65076	3.67436	2.19222	2.11604	2.35455	2.17514	4.30602	2.14907
Zm00001d048031	GRMZM2G356579			'protein.glycosylation'	AT1G17280.1	UBC34	ubiquitin-conjugating enzyme 34	LOC_Os06g09330.2	ubiquitin-conjugating enzyme, putative, expressed	1.78463	3.68743	2.00465	0.376812	0.891352	0.829737	0.801466	1.04323	0.592279	0.855166	1.16598	0.755876	0.429905	0.38215	0.385985	0.33873	0.449268	0.518722
Zm00001d004292	AC199182.3_FG003									0.915042	3.1264	1.49419	0	0.113421	0	0	0	0	0.116131	0	0	0.264591	0	0	0.431356	0	0
Zm00001d038189	GRMZM5G891783	bzip34	bZIP-transcription factor 34	'RNA.regulation of transcription.bZIP transcription factor family'	AT4G30720.1		FAD/NAD(P)-binding oxidoreductase family protein	LOC_Os05g34040.2	monooxygenase, putative, expressed	16.6076	25.1251	21.8033	19.4835	18.4183	17.066	14.9014	17.4108	14.4777	17.5044	22.1628	17.629	20.7446	17.8634	18.401	20.7077	16.685	16.0545
Zm00001d020374	GRMZM2G450488			'transport.sugars'	AT1G05030.1		Major facilitator superfamily protein	LOC_Os09g23110.1	transporter family protein, putative, expressed	5.20197	9.39721	5.5269	4.19079	4.12004	3.46258	4.99214	4.60881	2.66247	3.8744	4.23946	4.47712	4.03954	3.71233	3.89286	3.9598	4.00298	5.53979
Zm00001d006538	GRMZM5G846916			'misc.beta 1,3 glucan hydrolases.glucan endo-1,3-beta-glucosidase'	AT5G55180.1		O-Glycosyl hydrolases family 17 protein	LOC_Os02g53200.2	glucan endo-1,3-beta-glucosidase precursor, putative, expressed	1.90465	4.43723	0.898351	0	0.0641175	1.70952	0	0.0209116	0.348938	1.37373	0.10066	0.134706	0.00957915	0.0095958	0	0	0.0405684	0
Zm00001d043047	GRMZM2G339122	expa1	alpha expansin1	'cell wall.modification'	AT1G69530.3	AT-EXP1,ATEXP1,ATEXPA1,ATHEXP ALPHA 1.2,EXP1,EXPA1	expansin A1	LOC_Os01g60770.1	expansin precursor, putative, expressed	19.8084	66.7994	0.382876	2.95504	2.64561	2.58929	13.6993	1.63832	17.3134	84.2714	91.1483	26.171	2.08697	3.44248	1.32826	2.62971	2.64351	1.66236
Zm00001d030862	GRMZM2G039112	ereb168	AP2-EREBP-transcription factor 168	'RNA.regulation of transcription.AP2/EREBP, APETALA2/Ethylene-responsive element binding protein family'	AT5G19790.1	RAP2.11	related to AP2 11	LOC_Os12g39330.1	AP2 domain containing protein, expressed	0.488233	1.06407	0.539215	0.119825	0.084358	0.154516	0.0405129	0.145014	0.248096	1.04389	0.566736	0.448947	0.192611	0.0576371	0.0925835	0.0428362	0.0826095	0.0974433
Zm00001d003589	GRMZM2G086971	ypt1	ypt homolog1	'signalling.G-proteins'	AT4G17530.1	ATRAB1C,ATRABD2C,RAB1C	RAB GTPase homolog 1C	LOC_Os05g01490.1	ras-related protein, putative, expressed	9.74742	13.4225	9.57749	6.73761	6.7034	6.47433	4.16967	6.36034	7.00189	11.1974	10.0012	10.1301	6.70902	7.68419	6.98575	5.88516	4.82811	5.59945
Zm00001d015658	GRMZM2G332562			'transport.amino acids'	AT3G30390.1		Transmembrane amino acid transporter family protein	LOC_Os02g09810.1	amino acid transporter, putative, expressed	14.0171	20.7394	14.56	12.8985	13.5847	13.1144	15.1849	15.4939	11.934	15.0518	17.6131	11.8743	12.518	12.5955	13.9205	13.4377	14.3499	15.5725
Zm00001d023201										0.451015	1.27264	0.468481	0.0817646	0.591259	0.296455	0.165764	0.179337	0.0446878	0.138627	0.413521	0.205911	0.313574	0.0640026	0.200546	0.297337	0.102577	0.0783109
Zm00001d022090	GRMZM2G456746	ea1	egg apparatus1					LOC_Os07g41410.1	EGG APPARATUS-1, putative, expressed	0	1.60075	0	0	0	0	0	0	0	2.21028	0	0	0	0	0	0	0	0
Zm00001d041911	GRMZM5G894436									19.8	26.1428	20.4659	12.2398	17.0418	15.1456	17.47	17.5514	12.8056	20.4173	22.3449	21.6947	14.1761	14.2807	14.745	14.1988	15.6855	15.4022
Zm00001d033094	GRMZM2G011912				AT2G35610.1	XEG113	xyloglucanase 113	LOC_Os03g38930.1	expressed protein	8.84327	10.2041	8.62306	6.19472	8.10496	7.52508	8.39416	8.87499	7.8352	8.28191	10.6133	7.14856	6.26655	7.64037	5.54226	7.51799	8.16601	5.58275
Zm00001d033295	GRMZM2G112672	cbl3	calcineurin B-like3	'signalling.calcium'	AT4G26570.1	ATCBL3,CBL3	calcineurin B-like 3	LOC_Os03g42840.1	calcineurin B, putative, expressed	41.0819	51.1385	37.5658	30.4919	29.0511	27.0867	36.7058	33.2366	33.4166	45.8875	65.4323	37.4047	29.7279	27.8735	24.634	31.6246	38.6251	31.774
Zm00001d020367	GRMZM2G070885	jmj5	JUMONJI-transcription factor 5	'protein.degradation.ubiquitin.E3.RING'	AT1G11950.1		Transcription factor jumonji (jmjC) domain-containing protein	LOC_Os02g58210.1	jmjC domain containing protein, expressed	4.05598	6.08291	4.14578	2.15887	3.36655	2.16121	1.9648	2.94353	1.6005	4.77775	6.61974	4.35501	3.81001	3.3976	2.67852	3.74938	3.78872	2.14316
Zm00001d053160	GRMZM2G173257									1.58953	7.35373	0.370854	0	0	0	0	0	0	3.68902	0.929846	1.45321	0	0	0	0	0	0
Zm00001d044526	GRMZM2G070797			'signalling.G-proteins'	AT3G15680.1		Ran BP2/NZF zinc finger-like superfamily protein	LOC_Os01g37460.1	zinc finger family protein, putative, expressed	3.81939	11.6956	3.38844	0.0504065	0.263691	0	0.618597	0.814685	0.31879	5.81654	7.26714	2.59781	0.072402	0.047453	0.0224174	0.132237	0.910614	0.190185
Zm00001d016947	GRMZM2G325683									0.427138	1.63199	0	0	0	0	0	0	0	5.11662	0	1.1524	0	0	0	1.42163	0	0
Zm00001d023897	GRMZM2G130724			'development.unspecified'	AT3G24440.1	VIL1,VRN5	Fibronectin type III domain-containing protein	LOC_Os12g34850.1	Fibronectin type III domain containing protein, expressed	8.47406	12.2494	10.1153	4.71216	6.37804	5.90644	5.21945	5.7527	4.81391	10.4355	12.2539	8.88505	7.10415	6.24961	6.82703	6.34357	5.06192	5.00704
Zm00001d021359	GRMZM2G179689				AT2G45695.1		Ubiquitin related modifier 1	LOC_Os07g28280.1	ubiquitin-related modifier 1, putative, expressed	10.799	19.9827	19.766	8.5037	11.4654	8.56785	6.86252	9.50276	7.31579	13.5305	14.799	12.1956	10.8273	10.3466	9.83641	9.75431	7.46959	5.75112
Zm00001d016857	GRMZM2G113583	zar7	Zea mays ARGOS7							0.541835	1.01579	0	0	0	0	0	0	0	0.742535	0	0	0	0	0	0	0	0
Zm00001d013025	AC210013.4_FG009			'protein.degradation.ubiquitin.E3.RING'	AT3G05250.1		RING/U-box superfamily protein	LOC_Os03g59540.1	zinc finger, C3HC4 type domain containing protein, expressed	6.25009	11.699	9.86547	3.48604	6.16303	6.60676	3.46782	5.22996	4.65384	7.13456	6.81101	7.34873	4.47986	4.44442	4.65519	4.18828	2.86309	3.09663
Zm00001d000697										0	6.90995	0	0	0	0	0	0	0	0	0	0	0	0	0	0	0	0
Zm00001d054014	GRMZM2G025127			'protein.postranslational modification.kinase.receptor like cytoplasmatic kinase VII'	AT2G17220.1		Protein kinase superfamily protein	LOC_Os02g02600.1	serine/threonine-protein kinase Cx32, chloroplast precursor, putative, expressed	9.6672	18.5309	12.1654	2.64258	3.39141	4.56365	4.88523	4.53848	6.60496	9.48377	12.9338	7.0401	2.04566	2.89497	2.50346	2.49923	3.35264	3.10383
Zm00001d034248	GRMZM2G367092				AT5G42765.1			LOC_Os03g56320.1	expressed protein	4.90667	6.32721	4.90343	3.76753	4.48941	4.03352	2.63122	4.61765	5.87808	7.816	6.41943	6.41392	5.48001	3.89898	3.79088	4.37282	3.76414	2.4494
Zm00001d018784	GRMZM2G467977							LOC_Os04g54890.1	expressed protein	0.0856831	1.02282	0.229312	0	0.0884734	0.117658	0.393248	0.13544	0.0276271	0	0	0.16638	0	0	0.0121461	0.0418174	0.0139761	0.057899
Zm00001d041922										19.9167	53.999	16.2536	0	0.0641685	0.285133	0	0	0	7.9211	12.3922	6.95657	0.270017	0	0	0	0	0
Zm00001d030398	GRMZM2G335703			'development.unspecified'	AT4G34830.1	MRL1	Pentatricopeptide repeat (PPR) superfamily protein	LOC_Os10g10170.1	PPR repeat domain containing protein, putative, expressed	3.97093	6.37448	3.84669	2.73923	3.17996	2.65863	2.65718	2.75197	1.38767	3.0294	4.98927	3.11014	3.85128	3.66079	3.65921	3.53516	2.9834	2.6446
Zm00001d027315	GRMZM2G042539				AT5G03050.1			LOC_Os03g50364.1	expressed protein	4.83161	8.55284	2.42727	0.0995075	0.410888	0.048258	0.0497126	0.182694	0.049308	6.28984	4.3499	1.21256	0.683309	0.447504	0.348137	0.419749	0.103805	0.0457179
Zm00001d043286	GRMZM2G057140			'cell.motility.eukaryotes.flagellar associated proteins'	AT3G01310.2		Phosphoglycerate mutase-like family protein	LOC_Os01g56980.1	histidine acid phosphatase, putative, expressed	3.07756	9.49982	4.19343	0.667582	0.204324	0.21478	2.39392	0.707646	0.375364	1.51095	3.78556	2.01418	0.296677	0.338249	0.304517	0.750004	2.59646	1.856
Zm00001d027524	GRMZM2G099454			'stress.biotic'	AT3G12500.1	ATHCHIB,B-CHI,CHI-B,HCHIB,PR-3,PR3	basic chitinase	LOC_Os03g04060.1	CHIT16 - Chitinase family protein precursor, expressed	441.005	1328.3	1114.87	27.4046	68.737	97.005	23.8591	27.3957	96.1645	270.796	413.598	247.702	19.9557	28.2753	48.4357	7.141	16.6993	17.6356
Zm00001d051988	GRMZM2G108364			'nucleotide metabolism.degradation'	AT5G54390.1	AHL,ATAHL,HL	HAL2-like	LOC_Os02g56170.1	inositol-1-monophosphatase, putative, expressed	3.72011	5.36044	4.91761	2.86594	3.3641	3.26962	2.58142	4.40614	4.99268	4.2634	3.80465	3.9179	2.52377	3.10378	2.86613	2.08727	2.78142	4.05776
Zm00001d006657	GRMZM2G113476			'secondary metabolism.isoprenoids.tocopherol biosynthesis'	AT3G11945.2	ATHST,HST,PDS2	homogentisate prenyltransferase	LOC_Os07g38850.1	prenyltransferase, putative, expressed	8.28532	14.0043	8.77218	7.87147	9.70145	8.12913	6.46506	9.35518	8.24985	9.01165	4.69414	9.2622	8.11224	7.05924	7.90647	7.44775	4.07413	6.86709
Zm00001d024813	GRMZM2G357737				AT5G11530.1	EMF1	embryonic flower 1 (EMF1)	LOC_Os01g12890.1	expressed protein	2.70216	3.08388	2.77888	2.16621	2.3776	3.0215	2.61389	2.37687	2.66907	2.29786	2.5849	2.74175	1.38945	1.94146	2.16793	1.65653	2.49356	2.10076
Zm00001d046999	GRMZM2G017739									0.978672	2.08501	0.836278	0.16171	0.35743	0.230265	0.358895	0.242708	0.192642	1.07022	0.868851	0.67543	0.078437	0.125602	0.273408	0.352932	0.138925	0.179781
Zm00001d015884	GRMZM2G024024			'signalling.receptor kinases.misc'	AT2G33580.1		Protein kinase superfamily protein	LOC_Os02g09960.1	LYK8, putative, expressed	0.217895	1.03487	0.339361	0.0191592	0.260188	0.292377	0.153089	0.346336	0.384012	0.734	0.166264	0.132623	0	0.0548099	0.036783	0.0401193	0.039037	0.028494
Zm00001d028162	GRMZM2G159632	sfp1	sulfate permease1	'transport.sulphate'	AT1G22150.1	SULTR1;3	sulfate transporter 1;3	LOC_Os03g09970.1	sulfate transporter, putative, expressed	2.46593	4.26011	2.65265	1.35251	1.45432	1.67674	1.19411	1.7516	1.6734	2.82113	3.16009	3.09788	0.966488	1.32042	0.957068	1.30445	1.82116	1.13192
Zm00001d034735	GRMZM2G156656			'RNA.regulation of transcription.unclassified'	AT3G51950.1		Zinc finger (CCCH-type) family protein / RNA recognition motif (RRM)-containing protein	LOC_Os07g48410.1	RNA-binding zinc finger protein, putative, expressed	9.16953	13.7331	9.94422	3.31108	8.01109	8.23829	9.46451	8.40549	7.39055	6.32059	5.57078	5.9877	3.21345	2.74921	3.04666	3.63075	4.16751	3.29573
Zm00001d026288	GRMZM2G119802	mbd123	methyl binding domain123							19.3794	47.5815	29.5569	7.93704	20.8247	19.5663	23.1934	19.0397	22.0145	13.8265	24.2026	19.5842	9.28947	8.93356	10.7197	9.37909	9.73649	10.8771
Zm00001d005195										14.0694	23.5895	17.7218	3.97852	12.3855	11.0569	11.0175	10.9615	4.55749	7.81156	9.0394	8.12015	4.49716	3.65158	4.94451	5.58622	6.04555	4.17241
Zm00001d035195	GRMZM2G060057			'RNA.regulation of transcription.unclassified'	AT4G20380.2	LSD1	LSD1 zinc finger family protein	LOC_Os08g03610.1	LSD1 zinc finger domain containing protein, expressed	6.64584	20.6476	11.2749	1.20569	1.26067	4.11058	1.25156	5.76463	6.95754	4.09255	8.42671	1.71397	0.404452	0.6403	0.489328	0.522612	2.54862	1.36909
Zm00001d025237	GRMZM2G159732			'development.unspecified'	AT3G01930.2		Major facilitator superfamily protein	LOC_Os08g42010.1	nodulin, putative, expressed	5.86674	8.4177	5.24848	3.48553	2.99898	4.05396	3.41319	3.10884	3.05325	11.681	11.5798	8.4263	3.02546	3.10985	3.18004	3.36041	3.58137	3.96575
Zm00001d049109										1.05761	2.52399	1.04462	0.23483	0.672015	0.410017	0.37533	0.374735	0.26679	0.585063	1.01073	0.619178	0.251034	0.204895	0.272657	0.173232	0.219198	0.0475418
Zm00001d023843	GRMZM2G176472			'signalling.calcium'	AT5G57580.1		Calmodulin-binding protein	LOC_Os12g36110.1	calmodulin binding protein, putative, expressed	0.556871	3.33122	0.450373	0.0201622	0.218871	0.220733	0.130228	0.157949	0.138572	0.14634	0.297416	0.122409	0.0553832	0.0089705	0.039802	0.0947938	0.147291	0.0328239
Zm00001d044183										0.112781	14.0648	7.03711	0.0247751	4.92889	4.34447	0.101312	3.85738	1.79453	0.0416467	0.119713	0.014687	0.0113142	0.0183075	0.0178807	0.0335789	0.0064266	0.0137796
Zm00001d038266	GRMZM2G701180	pco140565		'protein.degradation.serine protease'	AT3G53270.1		Small nuclear RNA activating complex (SNAPc), subunit SNAP43 protein	LOC_Os10g35130.1	expressed protein	11.1077	17.7527	15.4672	8.0396	10.8666	10.7321	7.55602	7.79199	6.68096	10.0903	11.1627	10.4245	9.85004	9.02622	10.4174	8.78095	6.37669	7.5533
Zm00001d027557	GRMZM2G475059	gst31	glutathione transferase31	'misc.glutathione S transferases'	AT1G10370.1	ATGSTU17,ERD9,GST30,GST30B	Glutathione S-transferase family protein	LOC_Os10g38150.1	glutathione S-transferase, N-terminal domain containing protein, expressed	0.142953	2.11377	0.221158	0	0	0	0	0	0	0.163933	0.148618	0.118057	0	0	0	0	0	0
Zm00001d030274	AC194856.3_FG007				AT5G03455.1	ACR2,ARATH;CDC25,CDC25	Rhodanese/Cell cycle control phosphatase superfamily protein	LOC_Os03g01770.1	rhodanese, putative, expressed	0	15.1336	0	0	0	0	0	0	0	0	0	0	0	0	0	0	0	6.7234
Zm00001d007072	GRMZM2G327686			'protein.synthesis.ribosomal protein.unknown.unknown'	AT5G13720.1		Uncharacterised protein family (UPF0114)	LOC_Os07g46330.1	uncharacterized UPF0114 domain containing protein, expressed	3.17658	10.7964	10.9409	2.22919	1.17792	1.08596	1.4344	3.11016	1.57419	2.94387	2.10462	2.75494	2.12576	1.79456	0.880474	2.83419	2.30039	1.52145
Zm00001d040311	GRMZM2G121404			'RNA.processing.ribonucleases'	AT1G75660.1	AtXRN3,XRN3	5\'-3\' exoribonuclease 3	LOC_Os01g65220.1	XRN 5\'-3\' exonuclease N-terminus domain containing protein, expressed	13.2762	21.713	18.7526	8.1227	15.3423	13.3275	11.0574	11.6805	8.11393	12.8367	16.7094	13.9147	13.8637	11.7083	13.6003	12.1791	11.883	10.0942
Zm00001d045313	GRMZM2G405203			'protein.degradation.ubiquitin.E3.SCF.FBOX'	AT2G42620.1	MAX2,ORE9,PPS	RNI-like superfamily protein	LOC_Os06g06050.1	OsFBL27 - F-box domain and LRR containing protein, expressed	6.75882	11.7657	8.49004	5.92692	6.11506	6.39243	6.05343	7.14662	6.16205	8.14048	9.51402	5.55692	4.47827	5.32308	3.64294	6.43484	5.29328	4.05328
Zm00001d043182	GRMZM5G859195	cmk1	cytidine methyl kinase1	'secondary metabolism.isoprenoids.non-mevalonate pathway.CMK'	AT2G26930.1	ATCDPMEK,CDPMEK,ISPE,PDE277	4-(cytidine 5\'-phospho)-2-C-methyl-D-erithritol kinase	LOC_Os01g58790.1	GHMP kinases ATP-binding protein, putative, expressed	11.73	17.1813	12.5427	6.63847	8.60102	7.34786	4.18752	6.39282	10.3226	14.5055	15.3225	12.2845	8.94581	9.1627	9.33208	6.72004	5.12275	6.13865
Zm00001d007773	GRMZM2G444560			'protein.degradation.AAA type'	AT3G28610.1		P-loop containing nucleoside triphosphate hydrolases superfamily protein	LOC_Os07g09470.1	ATPase, putative, expressed	3.40924	13.9352	7.07956	0.23935	1.16484	0.672424	0.607158	1.11193	1.97324	3.18438	1.79493	2.58015	0.100726	0.235286	0.108831	0.131709	0.306755	0.398717
Zm00001d024601	GRMZM2G446895				AT4G38120.1		ARM repeat superfamily protein	LOC_Os08g05670.1	HEAT repeat family protein, putative, expressed	19.6264	22.4822	18.7241	10.5093	16.6987	14.4232	14.3026	16.3968	13.2019	16.4196	17.5606	18.2458	14.6873	13.59	13.0942	13.1749	11.2288	12.2671
Zm00001d025763	GRMZM2G070111							LOC_Os04g41920.1	protein FAM133, putative, expressed	58.0558	87.9968	82.4544	33.7175	60.9049	50.6588	48.3727	51.0444	41.6536	51.8439	61.7096	50.2553	46.0662	34.6814	36.7852	34.995	36.2445	33.2379
Zm00001d000789										0	1.71637	0	0	0	0	0	0	0	0	0	0	0	0	0.443444	0	0	0
Zm00001d017107	AC205703.4_FG001				AT5G14360.1		Ubiquitin-like superfamily protein	LOC_Os02g38410.1	ubiquitin family protein, putative, expressed	11.8527	33.4847	17.5337	3.8562	3.15244	3.76209	8.11366	6.40303	14.2155	14.5306	36.0855	8.43543	1.80894	2.12498	2.541	3.04433	3.55716	4.1204
Zm00001d030902										18.5746	36.1003	24.9805	4.61799	13.903	11.0869	14.9095	14.5085	8.17808	10.6526	15.5924	10.1452	12.9562	6.63019	6.91193	9.90046	9.45512	5.31599
Zm00001d029506	GRMZM2G060544	lbd5	LBD-transcription factor 5	'RNA.regulation of transcription.AS2,Lateral Organ Boundaries Gene Family'	AT3G02550.1	LBD41	LOB domain-containing protein 41	LOC_Os01g32770.1	DUF260 domain containing protein, putative, expressed	2.82674	5.90045	3.63675	3.13284	1.79317	1.93475	1.848	2.71362	3.06432	3.99699	1.81044	2.65985	1.08348	1.16482	1.13371	1.09095	1.70769	1.5402
Zm00001d010266	GRMZM2G017603			'stress.biotic'	AT3G14470.1		NB-ARC domain-containing disease resistance protein	LOC_Os05g34230.1	disease resistance protein RGA3, putative, expressed	4.22701	5.37685	4.91307	3.70377	3.80714	3.68702	4.23428	4.03223	4.47728	4.71908	5.87542	4.39069	3.28066	4.31538	4.29502	3.25414	3.7179	3.82865
Zm00001d033719	GRMZM2G144346	col2	C2C2-CO-like-transcription factor 2	'RNA.regulation of transcription.C2C2(Zn) CO-like, Constans-like zinc finger family'	AT1G25440.1		B-box type zinc finger protein with CCT domain	LOC_Os03g50310.1	CCT/B-box zinc finger protein, putative, expressed	4.59251	8.16259	6.50673	3.72778	1.69718	2.024	2.53021	4.20015	3.74544	4.58216	5.56999	5.36881	3.804	2.72913	1.47107	3.0644	4.49325	3.12717
Zm00001d013247	GRMZM2G086287				AT5G07980.1		dentin sialophosphoprotein-related	LOC_Os03g54970.1	expressed protein	6.30568	10.7543	7.18149	1.33001	3.99464	2.44471	1.51392	2.11682	1.83889	6.19766	7.05035	4.98144	3.13017	2.39561	2.34408	2.33872	1.19765	1.35696
Zm00001d016980	GRMZM2G176382							LOC_Os02g37020.1	expressed protein	1.58592	2.498	1.49117	0.713002	1.3329	1.40535	0.883898	0.887932	1.34017	1.67579	1.4651	1.39482	1.59422	1.43082	2.21856	0.894591	0.831761	0.799111
Zm00001d036175	GRMZM2G152777			'misc.GDSL-motif lipase'	AT3G16370.1		GDSL-like Lipase/Acylhydrolase superfamily protein	LOC_Os06g05630.1	GDSL-like lipase/acylhydrolase, putative, expressed	0.205195	1.03756	0.250709	0	0	0.447526	0	0.0117696	0	0.212153	0.120752	0.0228424	0.0155791	0.0289519	0.0164887	0	0	0
Zm00001d002434	GRMZM2G074743	aox3	alternative oxidase3	'mitochondrial electron transport / ATP synthesis.alternative oxidase'	AT3G22370.1	AOX1A,ATAOX1A	alternative oxidase 1A	LOC_Os04g57320.1	immutans protein, putative, expressed	0.107245	10.3166	0.255586	0.0336037	0.0671191	0.0246645	0	0.0675894	0.207748	0.271883	0.0475507	0.110142	0	0.023387	0	0.0351076	0.0261638	0.0438968
Zm00001d045893	GRMZM2G382673				AT5G42850.1		Thioredoxin superfamily protein	LOC_Os06g21550.1	thioredoxin domain-containing protein 17, putative, expressed	9.47556	14.4761	14.5501	7.49504	9.82948	7.55295	6.42314	7.51239	9.00677	11.6143	12.4911	11.4965	8.56306	7.76218	7.24647	8.56893	6.49694	7.34718
Zm00001d052474										0	4.31589	3.33335	0	0.205736	0.599515	0	0.383235	0.521474	0.104817	0	0	0	0	0	0	0	0
Zm00001d023774	GRMZM2G106177			'lipid metabolism.''exotics'' (steroids, squalene etc)'	AT1G10030.1	ERG28	homolog of yeast ergosterol28	LOC_Os12g43670.1	ergosterol biosynthetic protein 28, putative, expressed	0	1.06571	0.0840395	0	0	0.0438422	0	0	0	0.187798	0	0	0	0	0	0	0	0
Zm00001d036780	GRMZM2G096403				AT4G25760.1	ATGDU2,GDU2	glutamine dumper 2	LOC_Os06g42660.1	expressed protein	0.83525	2.40785	0.488642	0.517615	0.205627	0.509505	0.462276	0.407839	1.45602	2.75359	0.885185	2.50021	0	0	0	0.24006	0.28795	2.56027
Zm00001d010811										23.8894	33.4151	26.8514	17.527	21.1339	23.5709	19.5942	19.5508	19.3309	24.1855	29.2947	26.7012	18.8363	17.6029	21.7354	20.2614	18.428	23.1851
Zm00001d016724	AC210009.3_FG008							LOC_Os04g11390.1	expressed protein	0	5.16625	0.808095	0	0	0	0	0	0	6.1148	19.4502	63.3678	0	0	0	0	0	0
Zm00001d048171	GRMZM2G181568	crs4	chloroplast RNA splicing4		AT4G24460.1	CLT2	CRT (chloroquine-resistance transporter)-like transporter 2	LOC_Os12g32650.1	expressed protein	2.23936	4.56799	3.52199	1.86528	1.91036	2.0594	2.34816	2.75456	1.39173	2.10726	1.86394	1.54786	1.79718	1.83308	1.81672	2.53443	3.28241	2.25908
Zm00001d049213	GRMZM2G007289			'lipid metabolism.''exotics'' (steroids, squalene etc).sphingolipids'	AT1G14290.1	SBH2	sphingoid base hydroxylase 2	LOC_Os06g22490.1	sphingolipid C4-hydroxylase SUR2, putative, expressed	0	5.59813	0.803967	0	0.079076	0	0	0.281701	0	0.0315909	0	0.13261	0	0	0	0	0	0
Zm00001d008449	GRMZM2G000035				AT1G49000.1			LOC_Os01g02130.1	expressed protein	1.93337	14.5806	4.3931	0.0796145	1.18556	1.0738	0.457919	2.17538	4.29235	3.43113	1.41085	1.34237	0	0.083094	0	0.156548	0.1686	0
Zm00001d001482										3.3617	5.49153	3.87107	0.531905	1.83136	1.47826	1.72407	1.57271	0.953218	1.43105	2.00663	1.95386	0.723751	0.40572	0.839456	0.915774	0.669141	0.60475
Zm00001d024843	GRMZM2G072529	acco31	1-aminocyclopropane-1-carboxylate oxidase15	'hormone metabolism.ethylene.synthesis-degradation'	AT1G77330.1		2-oxoglutarate (2OG) and Fe(II)-dependent oxygenase superfamily protein	LOC_Os05g05680.1	1-aminocyclopropane-1-carboxylate oxidase, putative, expressed	5.49198	15.4656	2.89963	0.208378	0.156433	0.229263	0.524839	0.128979	0.930059	8.72774	2.68142	3.95912	0.072648	0.162113	0.139954	0.091107	0.185045	0.446321
Zm00001d036416	GRMZM2G173928	cdpk13	calcium dependent protein kinase13	'signalling.calcium'	AT2G46700.1	ATCRK3,CRK3	CDPK-related kinase 3	LOC_Os06g50030.1	CAMK_CAMK_like.30 - CAMK includes calcium/calmodulin depedent protein kinases, expressed	4.4674	5.92601	4.22323	2.04058	2.78019	2.51091	2.73203	3.64881	2.59191	4.94852	4.46206	3.99494	2.32566	2.10148	1.82045	3.27899	3.10126	2.76009
Zm00001d026030	AC233979.1_FG009			'cell.cycle'	AT4G19600.1	CYCT1;4	Cyclin family protein	LOC_Os12g30020.1	cyclin-T1-4, putative, expressed	24.397	29.0153	22.3863	15.8714	19.5317	16.4159	16.83	16.5562	16.2049	29.1495	32.3394	25.087	21.0556	21.4733	18.4764	18.5742	16.9744	15.7314
Zm00001d048487	GRMZM2G116803									5.46653	11.629	6.65205	1.26483	3.49849	2.65552	5.22213	4.4054	0.893512	2.61362	3.24242	2.92128	1.97892	1.07709	1.39099	1.97138	1.77521	1.19144
Zm00001d031850	GRMZM2G017045			'PS.lightreaction.cyclic electron flow-chlororespiration'	AT2G05620.1	PGR5	proton gradient regulation 5	LOC_Os08g45190.1	PGR5, putative, expressed	7.37749	23.9913	19.737	3.14969	1.36671	1.29832	7.33885	7.72142	9.12342	4.51496	6.93833	8.68181	5.91306	2.99036	2.77079	3.71903	4.11691	3.84352
Zm00001d041287	GRMZM2G078090				AT3G11760.1			LOC_Os12g42570.1	expressed protein	8.44069	14.4081	5.96465	3.30159	3.14816	3.30533	5.26488	4.581	5.00655	8.44505	10.4025	6.10942	3.58781	3.10913	2.40258	3.79292	3.73241	3.17376
Zm00001d045511										2.00576	4.2935	3.38396	0.772432	2.75597	2.00934	1.60413	1.5695	2.11879	2.28959	1.94152	1.31334	1.61006	1.20955	2.38993	1.47178	1.07691	0.696743
Zm00001d013593	GRMZM2G383735				AT3G22540.1		Protein of unknown function (DUF1677)	LOC_Os03g46300.1	expressed protein	19.5067	46.363	5.74926	7.60565	1.93399	6.84851	12.2018	31.1615	19.4668	73.5955	63.8608	42.0797	0.821256	3.48197	0.856451	2.09077	10.4957	13.4145
Zm00001d049192	GRMZM5G892742			'protein.folding'	AT2G38000.1		chaperone protein dnaJ-related	LOC_Os05g25210.1	expressed protein	6.41693	13.3905	9.45894	5.09896	6.94268	7.38478	6.37394	8.1366	10.602	8.24878	16.1355	7.74622	4.23538	4.96169	5.35953	4.45893	6.52613	6.44839
Zm00001d003495	GRMZM2G470882				AT2G14095.1			LOC_Os04g37760.1	expressed protein	2.35072	12.2919	8.18738	0.8781	2.43754	1.78036	1.32377	1.82477	1.30445	2.21156	2.03707	2.65884	1.45106	0.971576	1.49317	0.903679	1.02552	1.13979
Zm00001d043614	GRMZM2G158013	sfp6	sulfate transporter6	'transport.sulphate'	AT3G51895.1	AST12,SULTR3;1	sulfate transporter 3;1	LOC_Os01g52130.1	sulfate transporter, putative, expressed	1.30707	5.01775	0.330809	0.994239	1.06882	1.74921	1.1907	1.3557	3.0559	0.26897	0.348986	0.932868	0.445162	0.475324	0.474171	1.07347	0.811048	0.986124
Zm00001d017165	GRMZM2G106653	farl9	FAR1-like-transcription factor 9	'signalling.light'	AT1G52520.1	FRS6	FAR1-related sequence 6	LOC_Os11g19030.1	FAR1 family protein, expressed	5.43845	8.18585	8.21285	3.64291	5.50329	5.23871	4.96942	6.50347	5.32325	5.70979	8.11047	5.93255	6.25387	5.53247	4.47802	5.79422	5.90414	4.58576
Zm00001d036364	GRMZM2G074358	nactf42	NAC-transcription factor 42	'RNA.regulation of transcription.NAC domain transcription factor family'	AT2G17040.1	anac036,NAC036	NAC domain containing protein 36	LOC_Os06g51070.1	no apical meristem protein, putative, expressed	6.50406	24.3468	16.3561	1.37847	3.5084	4.24024	1.55859	2.42218	4.59044	5.43426	7.66685	5.4974	0.376615	0.778959	1.75383	0.157253	1.13923	1.29147
Zm00001d022518	GRMZM2G181607			'redox.thioredoxin'				LOC_Os07g48510.1	thioredoxin, putative, expressed	37.6204	55.0814	51.8115	24.7542	40.0724	15.7482	24.838	38.9752	32.6173	37.5702	34.6531	40.3232	35.2863	44.5866	10.4672	41.0945	19.0043	13.2011
Zm00001d046554	GRMZM2G345544			'protein.degradation.ubiquitin.E3.RING'	AT5G14420.1	RGLG2	RING domain ligase2	LOC_Os06g40650.1	copine-1, putative, expressed	29.1308	45.7454	17.6606	13.8569	15.134	13.0084	21.2794	19.7941	24.3015	32.5949	35.2495	23.4988	12.4143	10.7803	11.104	19.5041	16.205	16.9276
Zm00001d024729	GRMZM2G155836			'protein.postranslational modification'	AT5G26751.1	ATSK11,SK 11	shaggy-related kinase 11	LOC_Os05g04340.2	CGMC_GSK.6 - CGMC includes CDA, MAPK, GSK3, and CLKC kinases, expressed	60.9956	104.365	78.8959	56.1222	67.0156	74.904	66.2867	77.8905	82.7437	66.2835	85.5676	57.2117	49.4065	52.7443	55.4419	63.3657	65.3895	70.9707
Zm00001d043607	GRMZM2G171373	hex6	hexokinase6	'major CHO metabolism.degradation.sucrose.hexokinase'	AT4G29130.1	ATHXK1,GIN2,HXK1	hexokinase 1	LOC_Os01g52450.1	hexokinase, putative, expressed	3.80622	8.31804	7.15362	1.00356	1.63142	1.37468	0.949355	2.29257	1.67142	3.53029	4.61702	3.44512	0.721782	1.09685	0.733796	1.39316	1.17006	1.02751
Zm00001d015990	GRMZM2G388148	cpp9	CPP-transcription factor 9	'RNA.regulation of transcription.CPP(Zn),CPP1-related transcription factor family'	AT4G29000.1		Tesmin/TSO1-like CXC domain-containing protein	LOC_Os02g17460.1	tesmin/TSO1-like CXC domain containing protein, expressed	1.28183	1.77535	1.12407	1.11634	1.1212	1.18484	1.19553	1.33739	1.17754	1.09768	1.3048	1.2828	1.17201	1.35725	0.975312	1.03273	1.24964	1.19159
Zm00001d032094	GRMZM2G059138			'hormone metabolism.auxin.induced-regulated-responsive-activated'	AT5G20820.1		SAUR-like auxin-responsive protein family	LOC_Os08g35110.1	OsSAUR33 - Auxin-responsive SAUR gene family member, expressed	3.60597	9.42246	2.83952	1.00198	0	0	2.07559	0.467031	3.74043	13.6597	10.6518	11.368	0.670002	0	0.335793	1.16843	0	0.947876
Zm00001d047034	GRMZM2G131667				AT2G38710.1		AMMECR1 family	LOC_Os10g42250.2	expressed protein	49.0159	55.158	53.6586	48.9116	47.6685	46.0688	39.2277	46.7655	50.8672	45.9397	53.2895	55.1393	49.8304	56.7889	49.1535	47.8025	50.2884	51.9243
Zm00001d001304										4.03053	7.43565	3.77731	0	0	3.388	0	5.58527	2.69883	0	0	0	0	9.38475	2.48977	0	0	0
Zm00001d052268	GRMZM2G080079	gol1	goliath1	'protein.degradation.ubiquitin.E3.RING'	AT1G74410.1		RING/U-box superfamily protein	LOC_Os02g50990.1	RING-H2 finger protein ATL1Q, putative, expressed	21.7532	50.9001	28.8629	1.40774	0.257486	1.58874	4.98626	4.97717	15.3166	29.7151	14.7155	16.5983	0.0630681	0.060459	0.0879523	0.372753	1.50444	1.38309
Zm00001d029672										1.75948	3.13612	2.90776	0.489837	1.21715	1.69928	1.02929	2.04359	1.62147	0.9275	1.92001	1.4088	0.360982	0.694546	0.721404	0.637848	0.596036	0.535768
Zm00001d049293	GRMZM2G389948			'signalling.receptor kinases.leucine rich repeat XI'	AT3G47570.1		Leucine-rich repeat protein kinase family protein	LOC_Os11g29790.1	receptor kinase, putative, expressed	3.2729	5.92025	4.19365	0.675405	2.17457	1.90029	1.40977	1.50076	0.792208	1.25165	2.51722	1.91161	1.26034	0.88048	1.39764	0.7598	1.30544	0.684995
Zm00001d031785	GRMZM2G117250			'signalling.receptor kinases.S-locus glycoprotein like'	AT2G19130.1		S-locus lectin protein kinase family protein	LOC_Os07g36780.1	S-domain receptor-like protein kinase, putative, expressed	0.248715	5.39422	4.08444	0.0347486	0.567265	1.15234	0.0176829	1.38533	2.38442	0.367562	0.294859	0.144266	0.0530557	0.0575608	0.0948202	0.0369341	0.0179031	0.0441391
Zm00001d052971	GRMZM2G086590			'secondary metabolism.isoprenoids.terpenoids'	AT2G07050.1	CAS1	cycloartenol synthase 1	LOC_Os11g18194.1	cycloartenol synthase, putative, expressed	2.52389	5.91568	3.44583	0	0	0	0	0	0.0370248	1.51724	2.81414	1.34286	0	0	0	0	0	0
Zm00001d008793	GRMZM2G516301	wrky80	WRKY-transcription factor 80	'RNA.regulation of transcription.WRKY domain transcription factor family'	AT5G64810.1	ATWRKY51,WRKY51	WRKY DNA-binding protein 51	LOC_Os01g09100.1	WRKY10, expressed	0.336394	1.05049	0.187025	0	0	0	0	0.0211619	0	0.0665606	0.0290331	0.233108	0	0	0	0	0	0
Zm00001d023265	GRMZM2G180244			'stress.biotic'	AT1G58602.1		LRR and NB-ARC domains-containing disease resistance protein	LOC_Os11g37740.1	stripe rust resistance protein Yr10, putative, expressed	6.48215	12.8149	10.5051	2.16654	4.49165	5.60632	6.63715	6.37628	4.57347	5.07102	6.04511	5.76272	2.32116	2.30112	2.54353	2.80163	3.416	3.5931
Zm00001d051121	GRMZM2G159700							LOC_Os02g40700.1	enzyme of the cupin superfamily protein, putative, expressed	0.838584	1.37771	0.552767	0	0.262307	0.176138	0.0365307	0.0266841	0.18777	1.81377	0.753611	1.1008	0	0.135592	0.0688089	0	0	0.0336233
Zm00001d009876	GRMZM2G014723			'misc.beta 1,3 glucan hydrolases'	AT4G16260.1		Glycosyl hydrolase superfamily protein	LOC_Os05g31140.1	glycosyl hydrolases family 17, putative, expressed	0.0337496	1.13094	0	0	0	0	0.0292703	0	0.588394	0.070246	0.305152	0.0245345	0	0	0	0	0	0
Zm00001d052362										2.23637	13.3256	6.61516	0.503471	2.20583	2.23951	1.4222	2.48495	3.51152	2.79146	2.60107	2.26853	0.678114	0.708411	0.601394	0.684522	1.25842	0.741659
Zm00001d042487	GRMZM2G176542			'lipid metabolism.lipid degradation.lipases.triacylglycerol lipase'	AT1G05790.1		lipase class 3 family protein	LOC_Os01g67420.1	lipase, putative, expressed	5.47361	13.2851	5.64861	3.50335	3.63259	3.4031	8.60913	7.41967	7.39141	6.91399	15.8232	6.99564	2.17885	3.39506	2.51243	3.36532	8.26966	4.81163
Zm00001d001988	GRMZM2G056572	prh16	putative protein phosphatase 2C 16	'protein.postranslational modification'	AT4G31750.1	WIN2	HOPW1-1-interacting 2	LOC_Os04g56450.1	protein phosphatase 2C, putative, expressed	93.6474	115.007	113.609	77.9694	84.1508	88.561	97.0485	98.3159	93.3859	96.3923	130.713	89.8054	76.4142	84.1077	67.7656	87.8109	99.9773	74.7717
Zm00001d041277	GRMZM2G116646	yab5	C2C2-YABBY-transcription factor 5	'RNA.regulation of transcription.C2C2(Zn) YABBY family'	AT1G08465.1	YAB2	Plant-specific transcription factor YABBY family protein	LOC_Os03g44710.1	YABBY domain containing protein, putative, expressed	7.35019	12.9729	6.7584	0.585072	0.178291	0.370286	0.855171	0.749091	1.24973	5.74482	5.50561	4.6231	0.742414	0.29857	0.267688	1.05975	0.32643	0.695676
[truncated: 22,621 more rows]

## Sheet: TFs expressed in stems
gene ID_V4	gene ID_V2	Gene Symbol	Full Name	pathway	Best arabidopsis TAIR10 hit name	Best arabidopsis TAIR10 hit symbol	Best arabidopsis TAIR10 hit defline	Best rice hit name	Best rice hit defline	F1C	F2C	F4C	M1C	M2C	M4C	E1C	E2C	E4C	F1T	F2T	F4T	M1T	M2T	M4T	E1T	E2T	E4T
[truncated: 1,400 more rows]
