# Supplementary material for: Transcriptome dynamic landscape underlying the improvement of maize lodging resistance under coronatine treatment
Source: BMC Plant Biol. 2021 Apr 27;21:202. doi: 10.1186/s12870-021-02962-2 (PMC8077928; doi:10.1186/s12870-021-02962-2)
Supplement: Supplementary file 13 — Additional file 13: Data Sets 3. Expression pattern of genes and TFs in control samples. [file 12870_2021_2962_MOESM13_ESM.xlsx]

## Sheet: Genes expressed in control
Supplemental Data Sets 3. Expression level of genes and TFs in control samples.
gene ID_V4	gene module	gene ID_V2	Gene Symbol	Full Name	Best arabidopsis TAIR10 hit name	Best arabidopsis TAIR10 hit symbol	Best arabidopsis TAIR10 hit defline	Best rice hit name	Best rice hit defline	F1C	F2C	F4C	M1C	M2C	M4C	E1C	E2C	E4C	F1T	F2T	F4T	M1T	M2T	M4T	E1T	E2T	E4T
Zm00001d052903	F-I	GRMZM2G393337			AT1G76490.1	HMG1,HMGR1	hydroxy methylglutaryl CoA reductase 1	LOC_Os08g40180.1	3-hydroxy-3-methylglutaryl-coenzyme A reductase, putative, expressed	13.616	4.44313	4.715	5.39675	3.49739	2.80369	2.81371	2.38443	3.03034	16.8414	14.2591	13.7522	5.69156	7.40495	4.31512	4.95228	5.5503	5.19227
Zm00001d028769	F-I	GRMZM2G135456			AT3G51770.2	ATEOL1,ETO1	tetratricopeptide repeat (TPR)-containing protein	LOC_Os03g18360.1	BTBT1 - Bric-a-Brac, Tramtrack, Broad Complex BTB domain with tetratricopeptide repeats, expressed	4.14288	0.420305	0.44802	1.08674	0.0809326	0.0691893	2.07484	0.678204	1.52228	5.05345	2.80445	2.80816	0.195223	0.567396	0.365835	0.515058	1.6253	1.51397
Zm00001d041969	F-I									1.21487	0.672949	0.715668	0.8557	0.895557	0.415507	0.510837	0.75135	0.793372	1.13154	0.332699	1.01341	0.275587	0.717931	0.578164	0.850086	0.304758	0.4483
Zm00001d037757	F-I	GRMZM2G318213			AT5G11930.1		Thioredoxin superfamily protein	LOC_Os05g10930.1	OsGrx_C15 - glutaredoxin subgroup III, expressed	4.98909	1.12253	2.02849	1.94333	2.09118	1.08566	0.490679	1.28691	2.57635	3.75006	5.73235	1.22937	0	0.922119	0.699068	1.32947	1.8538	1.0025
Zm00001d022271	F-I	GRMZM2G427073			AT4G23690.1		Disease resistance-responsive (dirigent-like protein) family protein	LOC_Os07g44250.1	dirigent, putative, expressed	1.3868	0	0	0	0	0	0	0	0	0.0858246	0	0	0	0.0634635	0	0	0	0
Zm00001d006536	F-I	GRMZM2G140231			AT4G23180.1	CRK10,RLK4	cysteine-rich RLK (RECEPTOR-like protein kinase) 10	LOC_Os07g35310.1	TKL_IRAK_DUF26-lc.12 - DUF26 kinases have homology to DUF26 containing loci, expressed	2.64456	0.125231	0.0352075	0.009312	0	0.0265749	0.0560375	0.0065365	0	1.16372	0.441514	0.795041	0.0228321	0.0248488	0.0083456	0.0780093	0.095438	0.0087966
Zm00001d002074	F-I	GRMZM2G474039						LOC_Os04g55600.1	expressed protein	5.02679	0	0	0	0	0	0	0	0	3.45698	0.506175	0.419559	0	0	0	0	0	0
Zm00001d007962	F-I	GRMZM2G173882	glk27	G2-like-transcription factor 27	AT2G03500.1		Homeodomain-like superfamily protein	LOC_Os07g02800.2	MYB family transcription factor, putative, expressed	36.5052	23.1468	21.8599	23.2358	11.8128	21.541	24.5949	15.6806	20.9167	36.0074	22.1526	29.7709	8.75594	13.4397	13.7701	17.3459	19.8658	20.9471
Zm00001d035603	F-I	GRMZM2G334574			AT2G28690.1		Protein of unknown function (DUF1635)	LOC_Os05g02450.2	expressed protein	1.26794	0.647675	0.265168	0.703384	0.737525	0.513911	0.52039	1.07614	0.648365	4.96389	0.889949	1.65884	0.904369	0.884315	0.210193	0.708649	0.529578	0.59309
Zm00001d003790	F-I									2.181	0	0	0.486519	0	0	0.354659	0	0	1.05431	2.62568	1.2818	1.47134	0.782938	0.829444	1.37533	1.52977	0.810465
Zm00001d030063	F-I									8.0763	1.11751	2.21423	0.91382	0.173521	0	0.610884	0	0.439014	0.92524	1.70267	2.28824	0	0	0	0	0	0.181706
Zm00001d032719	F-I	GRMZM2G143883			AT3G23410.1	ATFAO3,FAO3	fatty alcohol oxidase 3	LOC_Os10g33460.1	alcohol oxidase, putative, expressed	10.8359	2.74095	3.81148	3.54871	0.564558	0.655902	5.52742	2.80949	3.8428	9.65562	8.06114	7.93205	1.43269	1.11306	1.40916	1.73877	6.35772	1.84926
Zm00001d022691	F-I									7.49118	1.58337	1.08607	0.26746	0.13784	0.93101	3.78441	0.853553	0.17505	0.781025	0.574549	1.79744	0	0.249836	0.391404	1.55856	0.187824	0.60619
Zm00001d003020	F-I	GRMZM2G145059			AT3G04300.1		RmlC-like cupins superfamily protein	LOC_Os04g43060.1	enzyme of the cupin superfamily protein, putative, expressed	1.08749	0	0	0	0	0	0	0	0	0.421142	0	0.917347	0.055101	0	0	0.126528	0	0
Zm00001d010661	F-I	GRMZM2G036980						LOC_Os05g41250.1	VQ domain containing protein, putative, expressed	4.82547	0.827102	1.25498	1.45732	0.379848	1.61921	2.90189	2.27646	1.42973	3.28026	4.57449	1.27074	0.20652	0.58303	0.727385	1.2372	2.09313	0.694136
Zm00001d016755	F-I	GRMZM2G037823			AT1G21200.1		sequence-specific DNA binding transcription factors	LOC_Os02g33770.1	homeodomain, putative, expressed	13.3329	5.03667	4.05059	4.4268	1.7115	2.55858	4.39882	2.8273	3.86374	14.1502	8.82917	7.10726	2.87085	2.99585	2.65158	3.09149	3.48431	4.45201
Zm00001d035457	F-I	GRMZM2G016637	thx5	Trihelix-transcription factor 5	AT5G01380.1		Homeodomain-like superfamily protein	LOC_Os05g03740.1	transcription factor TF2, putative, expressed	1.78991	0.34986	0.588645	0.69851	0.885827	0.600978	0.53234	0.976818	0.586085	1.14626	0.8154	0.852864	0.92264	0.906947	0.592869	0.708132	0.811516	1.13742
Zm00001d009177	F-I	GRMZM2G022782			AT1G56560.1		Plant neutral invertase family protein	LOC_Os01g22900.1	neutral/alkaline invertase, putative, expressed	3.19511	1.58373	1.55448	2.18278	1.68643	1.67324	2.29994	1.93898	1.51812	2.80906	2.90553	2.65736	2.43927	2.58926	2.01526	2.63573	3.04936	2.20695
Zm00001d023568	F-I	AC233898.1_FG003						LOC_Os12g07550.1	expressed protein	5.617	0.285386	0.844	2.66381	1.76227	0.84141	0	1.62231	2.04576	0.820845	0.806365	1.09228	0.22253	1.33435	0	1.68602	2.30401	1.17908
Zm00001d013809	F-I									9.504	0.594833	1.39887	5.00629	2.28915	3.58729	1.48135	1.30815	3.61445	9.449	13.6209	20.0846	8.26816	5.30044	7.61324	5.29676	2.92117	6.42582
Zm00001d029096	F-I	GRMZM2G013588			AT5G49110.1			LOC_Os03g22190.1	expressed protein	7.35333	1.11921	0.249251	1.41967	3.65979	1.34701	0.49367	0.98381	0.111377	2.57164	1.50699	1.80266	3.96442	3.33805	4.31067	2.39736	1.06072	1.04126
Zm00001d033166	F-I	GRMZM2G335814	gras16	GRAS-transcription factor 16	AT2G37650.1		GRAS family transcription factor	LOC_Os03g40080.1	GRAS family transcription factor containing protein, expressed	1.3842	0.0205682	0	0.321562	0.016909	0	0.195477	0	0	0.828825	0.499173	0.694356	0.335983	0.257331	0.563562	0.327211	0.347301	0.485659
Zm00001d034578	F-I	GRMZM2G072671			AT1G51510.1	Y14	RNA-binding (RRM/RBD/RNP motifs) family protein	LOC_Os03g59550.1	RNA recognition motif containing protein, putative, expressed	1.22727	0.083615	0.0282773	0.345638	0.0227351	0	0	0	0	2.47956	1.59207	1.14349	2.45278	0.888779	1.25698	1.17588	0.120072	0.496726
Zm00001d019793	F-I	GRMZM2G110742	sbp4 (GRASSIUS)	SBP-transcription factor 4	AT2G47470.1	ATPDI11,ATPDIL2-1,MEE30,PDI11,UNE5	thioredoxin family protein	LOC_Os05g06430.2	OsPDIL2-1 protein disulfide isomerase PDIL2-1, expressed	10.1202	0	0	2.21519	0.100482	0.125247	1.74591	0.0972255	0.356375	7.91282	3.41302	7.18894	5.566	2.41411	4.36755	4.04382	2.35447	4.48331
Zm00001d049364	F-I	GRMZM2G089995	ereb209	AP2-EREBP-transcription factor 209	AT3G20310.1	ATERF-7,ATERF7,ERF7	ethylene response factor 7	LOC_Os04g52090.1	AP2 domain containing protein, expressed	6.60518	0	1.05213	3.20781	0.574328	0.801926	0.228427	1.83355	0.630942	17.512	0.262078	2.44824	0.060275	0.850944	0.0560575	0.263526	0.538829	1.00989
Zm00001d015661	F-I	GRMZM2G379490			AT1G20470.1		SAUR-like auxin-responsive protein family	LOC_Os07g29310.1	OsSAUR30 - Auxin-responsive SAUR gene family member, expressed	1.2313	0.392293	0	0	0	0.35222	0	0	0	1.90392	0.339851	0.560627	4.41744	1.80954	0	1.08366	0	0
Zm00001d040231	F-I									1.25416	0	0	0	0	0	0	0	0	0.309275	0	2.04867	0	0	0	0	0	0
Zm00001d005919	F-I	GRMZM2G113257	bhlh169	bHLH-transcription factor 169	AT3G25710.1	ATAIG1,BHLH32,TMO5	basic helix-loop-helix 32	LOC_Os09g28900.1	basic helix-loop-helix, putative, expressed	4.52348	0	0.0480641	0.125601	1.84157	2.23981	0	0.0366115	0	1.05694	1.77856	0.653095	0.684317	0.626649	2.23195	0.053794	0.0263168	0.0236841
Zm00001d041826	F-I	GRMZM2G324157			AT1G67580.1		Protein kinase superfamily protein	LOC_Os12g23700.1	cyclin-dependent kinase G-2, putative, expressed	1.16569	0.0267374	0.400491	0.303434	0.168431	0.0539232	0.154823	0.141673	0.115517	0.988923	0.0280888	0.628351	0.0949419	0.108255	0.0996385	0.174291	0.375184	0.449872
Zm00001d032003	F-I	GRMZM2G158890			AT2G17080.1		Arabidopsis protein of unknown function (DUF241)	LOC_Os08g43770.1	carrier, putative, expressed	15.2851	0.343238	0.4086	2.37101	0.249022	0.163017	3.17168	0.0207392	0	9.55518	7.0403	10.6814	3.81074	1.58727	1.39797	3.29729	1.96167	1.36356
Zm00001d026095	F-I	GRMZM2G001363			AT5G52190.1		Sugar isomerase (SIS) family protein	LOC_Os04g48020.1	3-hexulose-6-phosphate isomerase, putative, expressed	1.19261	0	0.218283	0.113909	0.0888555	0	0	0	0	0.493755	0	0.641546	0.190689	0.163413	0.100121	0	0	0.121445
Zm00001d006516	F-I	GRMZM2G010924			AT3G54200.1		Late embryogenesis abundant (LEA) hydroxyproline-rich glycoprotein family	LOC_Os07g34040.1	harpin-induced protein 1 domain containing protein, expressed	1.31352	0	0	0	0.0497896	0	0	0	0	0.288329	0.472819	0.409855	0.13101	0	0	0	0	0.0990855
Zm00001d002898	F-I	GRMZM2G108207								1.267	0.144646	0.348785	0.441704	0.493605	0.243988	0.0180683	0	0	1.96475	0.268626	0.172389	0.049314	0.287286	0.153729	0.0942388	0.571607	0.0701676
Zm00001d000921	F-I									2.71271	0.424077	1.00666	0.958618	0.610429	0.75493	1.05947	0.654444	0.757076	3.78276	3.61509	5.21601	0.557517	0.298146	1.21521	0.443354	1.68929	0.340251
Zm00001d037153	F-I	GRMZM2G048161			AT2G03200.1		Eukaryotic aspartyl protease family protein	LOC_Os03g20290.1	aspartic proteinase nepenthesin-1 precursor, putative, expressed	34.5605	3.32641	3.35352	0.259282	0	0.0210045	1.12631	0.0112874	0	72.7742	42.5243	64.633	0.065135	0.077526	0.0578545	0.176257	0.484189	0.355486
Zm00001d034232	F-I									6.02245	0.122274	0.152988	0.281386	0.074154	0.0388445	0.626425	0	0.122863	4.78444	1.74477	2.94609	0.675391	0.604442	0.283097	0.617452	0	0.384291
Zm00001d031526	F-I	GRMZM2G166407			AT3G42630.1		Pentatricopeptide repeat (PPR) superfamily protein	LOC_Os08g40870.1	pentatricopeptide repeat protein, putative, expressed	3.75482	0.416936	1.20639	1.51979	1.38699	1.01994	0.58342	0.947989	0.657518	2.45873	5.28092	2.92381	4.46332	5.09765	1.29694	2.51497	4.61526	0.645908
Zm00001d008325	F-I	GRMZM2G134941			AT5G24860.1	ATFPF1,FPF1	flowering promoting factor 1	LOC_Os01g15340.1	flowering promoting factor-like 1, putative, expressed	1.57462	0	0	0	0	0	0	0	0	5.0761	1.10601	1.08882	0	0	0	0	0	0
Zm00001d001693	F-I									1.85474	0.464139	0.215039	0	0	0	0	0	0	0.347488	0.437812	0.355417	0	0	0	0	0	0
Zm00001d043293	F-I	GRMZM5G817173	cko4	cytokinin oxidase 4	AT1G75450.1	ATCKX5,ATCKX6,CKX5	cytokinin oxidase 5	LOC_Os01g56810.1	cytokinin dehydrogenase precursor, putative, expressed	4.35358	1.16989	0.92244	0.378883	0.38412	0.509061	0.35796	0.236082	0.132761	1.73493	1.87088	0.908463	0.394962	0.548863	0.0682935	0.719492	0.620802	0.308541
Zm00001d003793	F-I									1.85501	0	0	0.233717	0.344039	0.0170327	0.458406	0	0	1.00517	0.395827	1.56628	0.437842	0.213892	0.590945	0.591703	0.210839	0.560316
Zm00001d024833	F-I	GRMZM2G063478			AT3G48860.1			LOC_Os05g05580.1	expressed protein	3.36313	0.420715	0.14331	0.971554	1.67176	0.714048	0.767912	0.374912	0.317343	0.812851	0.407446	1.21312	2.43012	1.68169	1.49283	0.923088	0.216854	0.446084
Zm00001d002463	F-I									1.26346	0.54912	3.61e-08	0.447406	0.655605	0.362906	1.72e-17	1.42894	0.429973	5.68e-32	3.26e-49	0.000725705	1.09059	0.0884415	0.87598	0.599125	2.37e-12	4.67e-15
Zm00001d034511	F-I	GRMZM2G176774			AT5G62620.1		Galactosyltransferase family protein	LOC_Os03g58920.2	galactosyltransferase family protein, putative, expressed	2.82732	0.541427	0.480608	0.736543	0.508891	0.384846	0.528291	0.319637	0.380424	1.97249	4.42929	1.78586	1.08569	1.04916	1.4406	0.949399	0.741292	1.06738
Zm00001d039926	F-I	GRMZM5G832149			AT1G18390.2		Protein kinase superfamily protein	LOC_Os01g04450.1	OsWAK2 - OsWAK receptor-like cytoplasmic kinase OsWAK-RLCK, expressed	5.35715	0.809164	0.506398	0.127926	0.157286	0.076467	0.280944	0.148293	1.04056	2.21517	1.44911	1.70995	0.0773823	0.367731	0.118066	0.0981376	0.172194	0.124194
Zm00001d016910	F-I	GRMZM2G476049			AT1G22400.1	ATUGT85A1,UGT85A1	UDP-Glycosyltransferase superfamily protein	LOC_Os02g28900.1	cytokinin-O-glucosyltransferase 2, putative, expressed	52.5775	0.147931	0.143386	0.0915555	0	0	1.93308	0	0	21.7097	24.9867	18.7568	0.17487	0.143049	0.662712	0	0.25308	0.323666
Zm00001d024324	F-I	GRMZM2G020054	ereb54	AP2-EREBP-transcription factor 54	AT3G20310.1	ATERF-7,ATERF7,ERF7	ethylene response factor 7	LOC_Os04g52090.1	AP2 domain containing protein, expressed	11.2975	0.308681	1.01309	2.17444	0.814804	0.374138	0.478303	0.631424	1.62045	23.4441	0.328268	17.1583	0.524876	0.72557	0.0674615	0.233051	0	0.232887
Zm00001d045279	F-I	AC206266.3_FG001			AT3G59140.1	ATMRP14,MRP14	multidrug resistance-associated protein 14	LOC_Os06g06440.1	ABC transporter, ATP-binding protein, putative, expressed	2.65832	0.365131	0.31785	0.208238	0.0437952	0.0339948	0.29709	0.113861	0.0554847	2.27364	3.808	2.84773	0.321719	0.28459	0.367036	0.221797	0.472661	0.332807
Zm00001d052847	F-I	GRMZM2G027972	wrky87	WRKY-transcription factor 87	AT5G56270.1	ATWRKY2,WRKY2	WRKY DNA-binding protein 2	LOC_Os08g38990.1	WRKY30, expressed	1.06638	0.548292	0.396451	0.400531	0.557096	0.448599	0.423483	0.383664	0.239766	0.605347	0.737008	0.537771	0.637823	0.55878	0.554689	0.69599	0.345384	0.401691
Zm00001d017381	F-I	GRMZM2G170017			AT1G01800.1		NAD(P)-binding Rossmann-fold superfamily protein	LOC_Os02g42810.1	oxidoreductase, short chain dehydrogenase/reductase family domain containing protein, expressed	2.91567	0.731966	0.106146	0	0	0.0853745	0	0.0488559	0.0225477	1.87905	0.53567	0.77977	0.0214469	0.0219195	0	0	0	0
Zm00001d011207	F-I									7.23567	0	0	1.09782	0	0	1.23673	0	0	2.93799	3.04274	2.62642	0.42754	0.492705	1.79937	1.08082	0	0.961543
Zm00001d009487	F-I	GRMZM2G323387			AT3G03280.1			LOC_Os05g47960.1	expressed protein	2.82744	0.179413	0.586676	0.087272	0.20391	0	0.326641	0.323718	0.933273	4.21068	0.677805	0.771572	0.137644	0.685657	0	0.085456	0.648664	0.091704
Zm00001d006639	F-I	GRMZM2G042612			AT5G43150.1			LOC_Os07g38470.1	expressed protein	43.8563	0.590429	0.759501	0.459819	0	0.0320557	1.89487	0	0.0349764	15.2421	4.18608	10.6468	0.21439	0.54611	0.188123	0.403052	0.205167	0.311638
Zm00001d041535	F-I									60.333	8.9524	0	0	0	0	5.1975	0	6.42805	28.2706	0	12.6548	0	0	0	0	0	0
Zm00001d001527	F-I									1.37675	0	0	0	0	0	0	0	0	0	2.04609	0	0	0	0	1.04224	1.48955	0
Zm00001d029218	F-I	GRMZM2G703582	AY110330		AT3G21420.1		2-oxoglutarate (2OG) and Fe(II)-dependent oxygenase superfamily protein	LOC_Os10g40934.3	flavonol synthase/flavanone 3-hydroxylase, putative, expressed	1.88678	0	0	0	0	0	0	0	0	0.568279	0.140928	0.387999	0.0177824	0	0	0	0	0.0236356
Zm00001d021665	F-I	GRMZM2G357631			AT3G21570.1			LOC_Os01g28790.1	PRAS-rich protein, putative, expressed	22.9204	4.08113	1.95457	2.08302	0.456873	0.509505	1.01544	0.806709	0.515905	40.0371	1.72468	17.537	0.5901	0.823924	0.231037	0.497317	1.73033	0.260958
Zm00001d035558	F-I	GRMZM2G002630			AT4G11190.1		Disease resistance-responsive (dirigent-like protein) family protein	LOC_Os12g09700.1	Jacalin-like lectin domain containing protein, putative, expressed	1.16743	0	0.189183	0	0	0	0	0	0	3.27428	2.03654	0.338784	0	0	0	0	0	0
Zm00001d015382	F-I	GRMZM2G303241						LOC_Os06g45610.1	expressed protein	1.89558	0.43052	0	0	0.357082	0	0	0	1.30801	1.00272	0.394669	0.65696	0	0.538365	0	0	0	0
Zm00001d052010	F-I	GRMZM2G125838			AT3G18430.1		Calcium-binding EF-hand family protein	LOC_Os02g55880.1	EF hand family protein, putative, expressed	1.65129	0.265156	0.200917	0.0395178	0	0	0.0364667	0	0.0478338	1.22314	1.47717	2.42638	0.30682	0.300986	0.238105	0.246871	0.08284	0.190234
Zm00001d043318	F-I	GRMZM2G436020			AT3G15810.1		Protein of unknown function (DUF567)	LOC_Os01g56450.1	DUF567 domain containing protein, putative, expressed	1.72667	0.160549	0.409338	0.477768	0	0.051182	0.494552	0.0391357	0	2.65131	0	0.315306	0	0.156879	0	0.0555295	0.166525	0.0566695
Zm00001d000544	F-I									1.3329	0.584371	0.184499	0	0	0	0.437049	0.218553	0.184769	1.36377	1.40887	1.37489	0.090754	0	0.168853	0	0.208863	0.171873
Zm00001d047710	F-I	GRMZM2G083186								3.78793	1.21646	0.96274	0.665863	0.234989	0.558983	1.85502	0.383837	0.195926	1.89445	1.27202	1.74732	0.53011	0.656426	0.709619	0.638409	0.467606	1.12569
Zm00001d029274	F-I	GRMZM2G040638	pox2	guaiacol peroxidase2	AT1G05260.1	RCI3,RCI3A	Peroxidase superfamily protein	LOC_Os03g25330.1	peroxidase precursor, putative, expressed	3.23348	0	0.0480568	0.0516765	0	0	0.0161475	0	0	0.161716	0.0990785	0.304333	0	0.0466189	0	0.0184339	0	0.0162883
Zm00001d021582	F-I	GRMZM2G010298			AT3G15260.1		Protein phosphatase 2C family protein	LOC_Os07g32380.1	protein phosphatase 2C, putative, expressed	38.4546	33.3877	31.1294	34.5296	35.1284	30.1892	30.5098	33.8702	33.6236	44.3472	30.3148	36.77	35.6964	30.6441	33.5429	35.7339	32.1118	37.1347
Zm00001d006521	F-I	GRMZM2G046933			AT4G21215.2			LOC_Os07g34650.1	expressed protein	14.0689	1.63109	1.71521	0.536969	0.377238	0.082532	0.482594	0.0512335	0.087417	6.17028	9.71782	4.80823	1.6892	0.747819	0.256767	0.948626	0.323019	0.25218
Zm00001d035398	F-I	GRMZM2G378771								2.5838	0	0.160211	0	0	0	0.14561	0	0	2.42781	0	1.43508	0	0	0	0.16613	0	0.14786
Zm00001d042955	F-I	GRMZM2G049510			AT2G22560.1		Kinase interacting (KIP1-like) family protein	LOC_Os01g61910.1	KIP1, putative, expressed	1.05181	0.328159	0.287592	0.303671	0.0591947	0.0918295	0.223998	0.112679	0.093546	0.404228	0.217983	0.803138	0.532976	0.166087	0.534788	0.343149	0.0912677	0.302797
Zm00001d034263	F-I	GRMZM2G472827	umc161a		AT5G42950.1		GYF domain-containing protein	LOC_Os07g04530.1	GYF domain containing protein, putative, expressed	1.9747	0.908034	0.864647	0.586372	0.938735	0.654516	0.719308	0.597457	0.306145	1.14816	1.50629	1.6579	1.65094	1.00569	1.10688	0.84716	0.6973	0.500707
Zm00001d044182	F-I	GRMZM2G011401			AT1G80080.1	AtRLP17,TMM	Leucine-rich repeat (LRR) family protein	LOC_Os01g43440.1	TOO MANY MOUTHS precursor, putative, expressed	2.37407	0.0309014	0	0	0.0407785	0	0.0289805	0	0	1.73097	1.91148	0.809039	0.243075	0.148895	0.190214	0	0	0
Zm00001d018855	F-I	GRMZM2G398996			AT5G06570.1		alpha/beta-Hydrolases superfamily protein	LOC_Os07g06860.1	gibberellin receptor GID1L2, putative, expressed	1.98168	0.0962747	0.24742	0	0	0.091366	0.0439044	0	0.0239217	1.06865	0.788169	0.654463	0	0	0	0	0	0
Zm00001d007530	F-I	GRMZM2G053713			AT3G63340.1		Protein phosphatase 2C family protein	LOC_Os11g37540.1	protein phosphatase 2C, putative, expressed	9.11655	4.37099	4.30064	3.77202	3.50374	3.62537	5.46564	4.94102	2.16805	6.46812	5.05426	6.64992	4.58272	4.7637	4.15278	3.36866	7.06742	4.81488
Zm00001d043243	F-I	GRMZM2G105224	mrpi2	MRP interacting2	AT5G54630.1		zinc finger protein-related	LOC_Os01g57650.1	ZOS1-12 - C2H2 zinc finger protein, expressed	2.27391	1.58065	0.878134	1.45022	1.55408	1.93624	1.20108	1.61674	1.59781	1.831	1.40091	1.42515	1.59557	1.6695	0.995818	1.31754	0.96517	1.0783
Zm00001d048370	F-I	GRMZM2G057514			AT4G39490.1	CYP96A10	cytochrome P450, family 96, subfamily A, polypeptide 10	LOC_Os03g04660.1	cytochrome P450 86A1, putative, expressed	4.00931	0.0294535	0.481035	0	0	0	0.0265599	0	0	4.23156	2.39769	2.44873	0.20792	0.0542161	0.0980922	0	0	0.0133936
Zm00001d014786	F-I	GRMZM2G075257			AT5G42470.1			LOC_Os06g50170.1	BRE, putative, expressed	25.7191	19.2995	20.9303	21.0316	20.9821	21.2675	22.7224	21.1197	21.4079	22.0527	18.4514	23.6486	19.4127	19.9283	22.806	21.1993	19.5547	22.215
Zm00001d018393	F-I	GRMZM2G467756			AT5G15820.1		RING/U-box superfamily protein	LOC_Os09g06740.1	zinc finger, C3HC4 type domain containing protein, expressed	2.86766	0.428504	1.32567	1.20705	0.466609	0.423758	0.312155	1.22755	0.437772	2.05052	0.650805	1.45244	0.272395	0.860684	0.469927	0.22366	1.05581	1.04767
Zm00001d028269	F-I	GRMZM2G118529	hsftf14	HSF-transcription factor 14	AT4G19130.1		Replication factor-A protein 1-related	LOC_Os12g32310.1	expressed protein	10.2147	4.58641	4.87666	4.19227	3.58868	4.3891	5.03395	4.44991	3.99504	5.6962	4.84161	7.58854	4.00929	4.5168	5.35048	4.59301	4.49106	5.96377
Zm00001d008961	F-I	GRMZM2G413717			AT5G41761.1			LOC_Os01g12190.1	expressed protein	9.8491	2.78834	2.80961	1.60061	0	1.41644	2.64094	1.08323	0	0	5.0068	12.0089	1.21382	0	1.07536	0	0	0
Zm00001d028750	F-I	GRMZM2G053669	asn3	asparagine synthetase3	AT3G47340.1	ASN1,AT-ASN1,DIN6	glutamine-dependent asparagine synthase 1	LOC_Os03g18130.1	asparagine synthetase, putative, expressed	2.24296	0.342689	0.248659	0.442512	0.129419	0.15271	0.694617	0.505732	0.201741	2.16715	2.41852	2.06996	0.297678	0.123662	0.0972487	1.4658	0.413338	0.0961434
Zm00001d038712	F-I	GRMZM2G425729			AT2G01300.1			LOC_Os05g44060.1	expressed protein	1.31234	0	0	0.275286	0	0	0.0358019	0.0287899	0.160686	3.88898	0.117421	1.24116	0.106452	0.110766	0.104241	0.03965	0.0406174	0.0842555
Zm00001d001907	F-I									9.50735	0.169965	2.25775	1.32923	0.217856	0.0857635	0.165506	0.525442	0.0840625	14.254	0	2.32872	0.595562	0.509533	0	0.0910045	0.093912	0.327379
Zm00001d012573	F-I	GRMZM2G138698			AT5G50400.1	ATPAP27,PAP27	purple acid phosphatase 27	LOC_Os01g58640.1	nucleotide pyrophosphatase/phosphodiesterase, putative, expressed	2.13824	1.07617	0.804693	0.983234	1.06133	0.688712	0.453771	0.683971	0.400743	2.63868	2.6854	2.66384	2.05334	1.7646	1.98273	2.15008	0.834878	1.04251
Zm00001d044450	F-I									2.37127	0	0	0.204946	0	0	0.303134	0	0	1.03473	0.53587	1.21389	0.986515	0.874584	1.00402	1.10173	1.07673	0.85217
Zm00001d031753	F-I	GRMZM2G155340			AT1G14630.1			LOC_Os08g36380.1	expressed protein	2.43365	0.179028	0.0421494	0.824266	0.0725477	0.0644976	0.192892	0.144016	0.07095	0.205292	0.175101	0.184745	1.26794	0.63211	0.986633	1.92365	0.587289	0.435318
Zm00001d049288	F-I	GRMZM2G161521								15.9902	0.247304	0	0	0	0.0578495	0	0	0	2.96299	1.97752	2.40308	0	0	0	0	0	0
Zm00001d031426	F-I	GRMZM2G050427			AT1G51170.1		Protein kinase superfamily protein	LOC_Os08g39460.1	AGC_PVPK_like_CDK8.2 - ACG kinases include homologs to PKA, PKG and PKC, expressed	2.17326	0.375418	0.570447	0	0	0.0179521	0.48576	0.0261782	0.0374922	0.544499	0.777118	0.532867	0	0	0.01653	0	0.0378263	0.117504
Zm00001d052701	F-I	GRMZM2G173684			AT3G59310.1		Eukaryotic protein of unknown function (DUF914)	LOC_Os08g42720.1	solute carrier family 35 member F1, putative, expressed	5.58894	1.03526	0.739675	0.894743	0.454232	0.185454	1.11874	0.68243	0.59749	6.10026	4.57742	3.16582	0.353391	0.602156	0.304204	0.584098	0.958006	0.864831
Zm00001d040711	F-I									9.42259	5.57975	4.82773	3.63144	4.15048	4.39945	4.65193	4.65442	3.25383	6.05999	5.38781	6.08902	4.62852	5.0275	5.35447	5.62744	5.5084	5.54982
Zm00001d010201	F-I	GRMZM2G431156	myb25	MYB-transcription factor 25	AT4G09460.1	AtMYB6,MYB6	myb domain protein 6	LOC_Os05g35500.1	MYB family transcription factor, putative, expressed	2.48577	0.355872	1.12093	0.870925	0.11349	0.335271	0.845615	0.507175	0.534822	2.5583	0.315433	1.76459	0.146309	0.0834042	0.0383991	0.17698	0.180954	0.226124
Zm00001d008587	F-I	GRMZM2G094304			AT5G38200.1		Class I glutamine amidotransferase-like superfamily protein			5.24689	0.746177	1.53773	1.73771	0.958587	2.3743	2.8376	3.13309	2.299	54.0696	7.09463	7.95936	0.431298	0.990594	1.77782	1.88908	0.838637	0.540488
Zm00001d053409	F-I	GRMZM2G018707			AT2G36430.1		Plant protein of unknown function (DUF247)	LOC_Os02g15500.1	plant protein of unknown function domain containing protein, expressed	2.05287	0.371932	0.569407	0.74946	0.069242	0	0.42176	0	0.133169	2.26786	0.980803	1.61399	0.380987	0.91213	0.392382	0.583206	0.115791	0.238525
Zm00001d007484	F-I	GRMZM2G070831			AT3G05060.1		NOP56-like pre RNA processing ribonucleoprotein	LOC_Os03g22740.1	nucleolar protein NOP5-1, putative, expressed	1.50588	0.220457	0.113402	0.523977	0.336118	0.0467111	0.627761	0.139707	0.0741215	1.51351	1.62813	1.90551	0.983834	0.747832	0.907824	0.572843	0.644782	0.563162
Zm00001d022458	F-I	GRMZM2G025441			AT5G05340.1		Peroxidase superfamily protein	LOC_Os07g47990.1	peroxidase precursor, putative, expressed	2.46139	0.567696	0.329507	0.092025	0.00943475	0.262684	0.195521	0.131862	0.126118	2.99212	1.79461	1.93664	0	0	0	0.0210291	0	0.009651
Zm00001d029920	F-I	GRMZM2G114772			AT4G16600.1		Nucleotide-diphospho-sugar transferases superfamily protein	LOC_Os10g40640.1	glycosyl transferase 8 domain containing protein, putative, expressed	1.86349	0.640196	0.239428	0.164215	0.214654	0.358893	0.279232	0.309534	0.450596	1.54831	1.66613	1.21399	0.0873383	0.319441	0.0563406	0.271606	0.494289	0.209715
Zm00001d041769	F-I	GRMZM2G118241			AT4G12910.1	scpl20	serine carboxypeptidase-like 20	LOC_Os12g15470.2	OsSCP65 - Putative Serine Carboxypeptidase homologue, expressed	21.7051	2.618	1.43397	0.94818	0.0081333	0.020294	2.4109	0.058753	0.722649	24.36	3.36715	44.2771	0.068314	0.111676	0.196595	1.0211	0.06446	2.31528
Zm00001d009432	F-I	GRMZM2G389510			AT1G55265.1		Protein of unknown function, DUF538	LOC_Os03g48626.2	expressed protein	1.91242	0	0.0654275	0.33794	0	0	0.96017	0	0.065367	2.33068	1.26822	1.4529	0.674086	0.271925	0.250173	0.551455	0.426414	1.26197
Zm00001d029805	F-I									2.50779	0	0	0	0	0	0	0	0	0	0	0	0	1.24788	0	0	0	0
Zm00001d047210	F-I	GRMZM2G132238			AT1G02170.1	AMC1,ATMC1,ATMCPB1,LOL3,MCP1B	metacaspase 1	LOC_Os03g27120.1	ICE-like protease p20 domain containing protein, putative, expressed	30.2102	1.86822	1.26916	0	0	0	0.135	0	0	29.2672	32.0382	19.4048	0	0	0	0	0	0
Zm00001d051166	F-I	GRMZM2G063917	pal4	phenylalanine ammonia lyase4	AT2G37040.1	ATPAL1,PAL1	PHE ammonia lyase 1	LOC_Os02g41680.1	phenylalanine ammonia-lyase, putative, expressed	4.48522	0.194594	1.07329	0.318956	0.102635	0.0196112	0.17395	0.108666	0.127264	1.49422	0.231083	0.531456	0.460533	0.339479	0.176215	0.333452	0.145505	0.225317
Zm00001d036880	F-I	GRMZM2G137582	ebf1	EIN3-binding F-box protein1	AT2G25490.1	EBF1,FBL6	EIN3-binding F box protein 1	LOC_Os06g40360.1	OsFBL30 - F-box domain and LRR containing protein, expressed	20.0871	5.95425	9.16252	5.88668	3.71205	4.16397	10.0771	3.68461	5.67071	23.3177	5.26467	7.30155	5.07702	4.66174	4.19435	5.50212	3.1533	3.11785
Zm00001d049247	F-I	GRMZM2G150215			AT4G19970.1			LOC_Os03g63270.1	regulatory protein, putative, expressed	4.65754	0	0	0	0	0	0.382649	0	0.182425	2.22163	0.75436	1.84986	0	0	0	0	0	0.0800395
Zm00001d006700	F-I	GRMZM2G130773	mterf9	mTERF-domain protein9	AT5G55580.1		Mitochondrial transcription termination factor family protein	LOC_Os07g39430.1	mTERF family protein, expressed	6.35984	3.17013	4.27668	3.60784	2.42358	2.73591	3.83537	2.43919	3.19901	6.4116	7.36737	6.66303	5.02825	4.26443	5.01774	4.99349	3.15053	3.5332
Zm00001d045393	F-I									31.803	11.3775	8.6697	6.05727	8.43426	11.9848	9.58442	6.55255	6.89902	26.0703	26.0949	19.4152	5.19562	6.54047	6.23976	5.46332	5.64452	6.71113
Zm00001d035377	F-I	GRMZM2G403828			AT3G52870.1		IQ calmodulin-binding motif family protein	LOC_Os12g05420.1	calmodulin-binding protein, putative, expressed	10.8746	0.7292	0.279801	0.0898753	0	0	0.478282	0	0.055125	9.42671	8.43301	9.26739	0.047961	0.110932	0.0627829	0	0.13255	0.0682862
Zm00001d027470	F-I									56.0896	0	0.312541	11.8081	0.0119469	0	21.2944	0	0	28.17	22.4154	31.8185	9.14971	8.05012	12.5135	14.8129	18.3043	17.9747
Zm00001d048719	F-I	GRMZM2G371063			AT5G14070.1	ROXY2	Thioredoxin superfamily protein	LOC_Os11g43520.1	OsGrx_C17 - glutaredoxin subgroup III, expressed	1.85527	0	0	0	0	0	0	0	0	5.10838	1.519	1.27737	0	0	0	0	0	0
Zm00001d036418	F-I	GRMZM2G116475	dbb9	double B-box zinc finger protein9	AT1G75540.1	STH2	salt tolerance homolog2	LOC_Os06g49880.1	B-box zinc finger family protein, putative, expressed	5.37951	2.25005	2.76342	2.61487	2.7081	3.28663	2.67495	1.55285	2.59456	3.86676	3.18398	2.10641	1.69261	2.32851	3.50372	1.40573	1.70364	1.70538
Zm00001d006715	F-I	GRMZM2G403800			AT1G59590.1	ZCF37	ZCF37	LOC_Os07g39720.1	expressed protein	7.77308	2.69176	0	0	0	0	0	0	0	2.55537	4.04143	3.24126	0	0	0	0	0	0
Zm00001d040089	F-I	GRMZM5G891187			AT1G75500.1	WAT1	Walls Are Thin 1	LOC_Os01g02870.1	auxin-induced protein 5NG4, putative, expressed	90.8581	31.0829	11.7493	0.565476	0	0.528662	10.631	1.48083	10.1072	41.7111	54.6596	21.6166	0.069363	0	0.130658	0.145081	1.3379	0.894706
Zm00001d040244	F-I	GRMZM2G178875			AT1G78780.2		pathogenesis-related family protein	LOC_Os01g14590.1	pathogen-related protein, putative, expressed	35.9682	7.0134	6.28321	10.3888	10.3605	12.7074	9.43226	9.25269	15.2584	19.4129	3.86695	21.9504	7.0133	6.59061	10.663	3.76183	4.56019	6.86952
Zm00001d026298	F-I	GRMZM2G354855			AT3G06130.1		Heavy metal transport/detoxification superfamily protein	LOC_Os04g52530.1	heavy metal-associated domain containing protein, expressed	1.08372	0.0597645	0.487694	0.205701	0.807869	0.221279	0.182289	0.135723	0.329529	1.4459	0.8038	1.47036	0.202304	0.366592	0.436391	0.171589	0.214826	0.10381
Zm00001d043913	F-I	GRMZM2G059799			AT3G07870.1		F-box and associated interaction domains-containing protein	LOC_Os04g11450.1	OsFBX118 - F-box domain containing protein, expressed	3.96697	1.56786	2.27068	2.40517	2.51127	2.91424	2.65282	2.07383	2.67257	3.64436	3.1115	2.52297	1.79112	2.73962	3.40855	2.70273	2.76228	2.4062
Zm00001d031677	F-I	GRMZM2G048129			AT5G61820.1			LOC_Os08g42590.1	mtN19, putative, expressed	3.55924	0.521823	1.6923	1.32995	1.32306	1.31038	0.806971	0.491793	0.59575	2.71908	3.84445	1.4235	1.27669	1.60439	0.884374	0.937136	1.09935	1.08712
Zm00001d049138	F-I	GRMZM2G059026			AT1G35340.1		ATP-dependent protease La (LON) domain protein	LOC_Os11g11210.1	OsClp12 - Putative Clp protease homologue, expressed	7.04263	4.36027	4.63962	4.10553	2.86825	2.14023	4.88981	3.01708	2.84809	5.19008	4.75936	4.94287	3.46734	2.34532	3.02992	4.16659	3.2599	4.08855
Zm00001d007437	F-I	GRMZM2G455945			AT2G32900.1	ATZW10	centromere/kinetochore protein, putative (ZW10)	LOC_Os11g34310.1	centromere/kinetochore protein zw10, putative, expressed	2.26477	0	0.0780156	0.793965	0	0.159229	0.64331	0	0.040918	1.92946	1.8716	1.195	0.92524	1.01192	1.5354	1.09152	1.9387	1.75957
Zm00001d045006	F-I									1.31391	0	0	0	0	0.162348	0.0733945	0	0	0.66502	0.652055	0.500953	0	0	0	0	0	0.0881865
Zm00001d023924	F-I									77.3395	0	0	17.8349	0	0	16.2151	0.13297	0	47.6334	13.6536	41.6222	12.4068	5.66296	11.6586	26.5872	21.5437	21.9587
Zm00001d047311	F-I	GRMZM2G412254			AT1G67060.1			LOC_Os02g12870.1	expressed protein	1.20658	0	0	0.417831	0	0	0.398151	0	0	0.652178	0.2836	0.915588	0.864113	0.233304	0.698159	0.932957	0.223474	0.706063
Zm00001d006713	F-I	GRMZM2G105302			AT1G27461.1			LOC_Os07g39700.1	expressed protein	1.35247	0.295359	0.342469	0.15111	0.751147	0.262325	0.0277514	0.0430659	0.246926	1.12871	0.85434	0.793218	0.366424	0.441779	0.625984	0.030658	0.093971	0.130026
Zm00001d039564	F-I	GRMZM2G111846			AT4G30990.1		ARM repeat superfamily protein	LOC_Os01g40250.1	down-regulated in metastasis family protein, expressed	1.76581	0.178685	0.557372	0.314466	0.528371	0.193772	1.08408	0.66842	0.0625237	1.17134	0.90183	0.336137	2.16476	0.803811	1.22785	0.837147	0.730517	0.814898
Zm00001d024522	F-I	GRMZM2G042895	bhlh116	bHLH-transcription factor 116	AT5G57150.1		basic helix-loop-helix (bHLH) DNA-binding superfamily protein	LOC_Os04g23550.1	basic helix-loop-helix family protein, putative, expressed	3.10173	0.419961	0.0375769	0.556835	0.0183008	0	1.34928	0.433686	0.0834171	56.4644	0.48166	6.50363	0.0190949	0	0.0201861	0.0210792	0.102198	0
Zm00001d021208	F-I	GRMZM2G069146	ereb115	AP2-EREBP-transcription factor 115	AT4G25470.1	ATCBF2,CBF2,DREB1C,FTQ4	C-repeat/DRE binding factor 2	LOC_Os09g35030.1	dehydration-responsive element-binding protein, putative, expressed	5.874	0.327419	0.990371	1.17031	0.0314475	0	0.404488	0.0290217	0.32775	10.6523	0.776696	3.01264	0.065092	0	0	0.122208	0	0.0432927
Zm00001d020275	F-I	GRMZM2G126413			AT4G39720.1		VQ motif-containing protein	LOC_Os09g20460.1	VQ domain containing protein, putative, expressed	7.02029	2.28075	3.22654	3.40644	3.01467	2.98866	4.42377	5.39618	4.39694	7.02875	5.66033	4.46584	2.95201	2.86625	1.78936	4.8149	3.62735	3.62001
Zm00001d047478	F-I	GRMZM2G058470						LOC_Os03g22820.1	expressed protein	3.26247	2.06562	0.745347	0.862646	0.155787	0.579758	2.04202	0.893136	1.17388	4.2297	1.99782	1.59057	0.48766	0.161804	1.07766	0.168706	0.548159	1.30018
Zm00001d048991	F-I	AC198403.3_FG001	ereb106	AP2-EREBP-transcription factor 106	AT1G71450.1		Integrase-type DNA-binding superfamily protein	LOC_Os11g13840.1	AP2 domain containing protein, expressed	1.70959	0.055166	0.055771	0.460572	0	0.110942	0.230628	0.0418999	0.0562195	3.55913	0	0.12677	0	0	0	0.23752	0	0
Zm00001d040916	F-I									24.5486	0	0	4.53067	0	0	3.58225	0	0	17.4724	0	8.08023	0	2.12757	2.81798	0.404212	0	2.86381
Zm00001d003966	F-I	AC177924.2_FG003						LOC_Os04g31760.1	expressed protein	1.742	0	0	0	0	0	0	0	0.402585	0.321557	0	0.59871	0	0	0	0	0	0
Zm00001d048738	F-I									3.16254	0	0	1.23287	0	0	0	0	0	0.7581	1.84913	2.15152	1.29716	1.55328	1.29269	1.00526	0.3582	0.716368
Zm00001d048064	F-I									3.79021	0.597724	0	0.242953	0	0	0	0	0	2.14515	1.66454	3.19123	0.608873	0.471977	0.419194	0.723036	0	0.43413
Zm00001d045679	F-I									7.87965	0	0.0103707	0.0529874	0	0	0.170472	0.00777605	0	3.92477	5.80626	2.50135	0.0310184	0.0190865	0	0	0.0438231	0.034889
Zm00001d001005	F-I									58.9215	30.9301	30.3706	23.3699	19.4071	25.2941	33.856	19.8823	29.8885	32.1532	45.7112	26.2549	28.2721	20.068	18.6489	21.9931	16.7349	22.9383
Zm00001d038652	F-I									1.15588	0.074911	0.149811	0.235434	0.526088	0.37572	0.0793411	0.331092	0.575694	0.674268	0.360822	0.400037	0.446871	0.506755	0.689882	0.413736	0.88678	1.1488
Zm00001d048417	F-I	GRMZM5G841893			AT5G05320.1		FAD/NAD(P)-binding oxidoreductase family protein	LOC_Os03g05920.1	expressed protein	4.97487	0.957441	0.103537	0.0935965	0.0143724	0.0745752	0	0.0219978	0	3.50616	3.00074	1.28124	0.075054	0.0139378	0	0.0319648	0.0159004	0
Zm00001d043442	F-I	GRMZM2G446858	ccd8	carotenoid cleavage dioxygenase8	AT4G32810.1	ATCCD8,CCD8,MAX4	carotenoid cleavage dioxygenase 8	LOC_Os01g38580.2	beta,beta-carotene 9,10-dioxygenase, putative, expressed	3.03512	0.971469	1.33023	1.03446	0.717726	0.172339	0.82053	1.50998	0.464452	2.04386	4.66872	1.24449	1.16398	0.965959	0.481631	2.88342	1.5667	0.533442
Zm00001d027175	F-I									1.81831	0	0	0.367976	0	0	1.26067	0	0	1.18386	0.719013	0.967796	0.730285	0.187946	0.859168	0.5387	0.275572	0.732804
Zm00001d016950	F-I	GRMZM2G146380	nactf30	NAC-transcription factor 30	AT3G04060.1	anac046,NAC046	NAC domain containing protein 46	LOC_Os02g36880.1	No apical meristem protein, putative, expressed	8.24214	0.445089	0.720143	0.618745	0.652384	0.894679	2.09184	1.57374	6.65006	8.68472	3.91002	3.7906	0.254101	0.462084	0.470717	0.184605	0.433777	1.5492
Zm00001d029321	F-I	GRMZM2G127150			AT3G13620.1		Amino acid permease family protein	LOC_Os03g25920.1	amino acid permease family protein, putative, expressed	2.06143	0.917642	0.438787	0.816774	0.701035	0.322877	0.331313	0.25861	0.307935	1.48483	3.58879	0.853818	0.534758	1.19236	1.30997	0.444825	1.11158	0.48355
Zm00001d012367	F-I	GRMZM5G854490			AT2G37980.1		O-fucosyltransferase family protein	LOC_Os05g37880.1	growth regulator related protein, putative, expressed	1.90167	0.178622	0.299814	0	0	0.0255942	0.172772	0.0385742	0	1.69672	2.23	1.94126	0	0.0759086	0.0235154	0	0.0818721	0.138605
Zm00001d020178	F-I	GRMZM2G001652			AT2G25800.1		Protein of unknown function (DUF810)	LOC_Os09g17760.1	expressed protein	30.7528	24.4795	21.1027	25.9474	19.2581	21.6944	24.2431	24.6887	25.6995	33.238	30.0896	36.6521	21.73	20.1124	25.4461	28.9311	25.9809	31.957
Zm00001d018848	F-I	GRMZM2G406014			AT5G06570.1		alpha/beta-Hydrolases superfamily protein	LOC_Os07g06830.1	gibberellin receptor GID1L2, putative, expressed	23.1788	6.38821	11.6339	13.5817	7.69604	3.62472	5.92398	5.19581	6.87724	22.6896	11.379	9.22161	10.2181	10.193	2.97969	8.11458	6.52931	3.41059
Zm00001d006699	F-I	GRMZM2G156246			AT1G27330.1		Ribosome associated membrane protein RAMP4	LOC_Os11g41875.2	membrane protein, putative, expressed	38.6266	17.002	20.3092	25.1134	11.3075	18.798	23.0245	10.7034	15.4963	41.9781	52.103	48.4469	23.2103	27.1493	28.6857	20.7401	17.9569	24.0354
Zm00001d037003	F-I	GRMZM2G328133						LOC_Os06g35830.1	expressed protein	6.95803	2.85215	4.04535	3.46727	2.85732	2.97644	2.30945	2.83532	0.47926	5.64578	3.81733	4.22317	4.7855	4.27949	1.95884	4.07069	2.55256	1.25266
Zm00001d015697	F-I	AC205425.3_FG006								4.02503	0	0	0	0	0	1.61308	0	0	0	0	1.34901	0	0	0	0	0	0
Zm00001d043944	F-I	GRMZM2G024391			AT2G42975.1			LOC_Os01g47630.1	expressed protein	1.72554	0.447891	0.364873	0.5482	0	0.0665223	0.126524	0	0.071311	1.32021	0.616166	1.54421	0.271469	0.128355	0.34911	0.145624	0.071837	0.271062
Zm00001d049121	F-I	GRMZM2G333659			AT3G46530.1	RPP13	NB-ARC domain-containing disease resistance protein	LOC_Os03g26260.1	NB-ARC domain containing protein, expressed	4.29146	2.02216	2.2732	1.49066	1.18447	1.31341	2.80741	1.83934	1.47633	3.77338	5.53595	4.7656	1.13456	0.972676	0.908311	1.71198	2.98778	1.94474
Zm00001d014029	F-I									1.39091	0.0747739	0.0456536	0.220785	0.0385341	0.0236514	0.0724994	0.0175785	0.0511361	0.687913	0.466629	0.846819	0.0602695	0.0911671	0.141227	0.152286	0.102208	0.0461394
Zm00001d027901	F-I	GRMZM2G445634	zim16	ZIM-transcription factor 16	AT1G19180.1	JAZ1,TIFY10A	jasmonate-zim-domain protein 1	LOC_Os03g08330.1	ZIM domain containing protein, putative, expressed	6.8056	0	0	0.6623	0.128821	0.159307	0	0.0611535	0.164212	16.7132	0	1.3696	0.623413	0.232705	0	0	0.087717	0.0733695
Zm00001d004426	F-I	GRMZM2G365736			AT5G60335.1		Thioesterase superfamily protein	LOC_Os05g09370.3	kinase, pfkB family, putative, expressed	1.71042	0	0	0.542332	0	0.0747935	0.54454	0.286342	0	2.6212	2.64084	2.71862	1.26229	1.89735	2.34309	1.79962	0.980274	0.971369
Zm00001d029061	F-I	GRMZM2G353195			AT1G09900.1		Pentatricopeptide repeat (PPR-like) superfamily protein	LOC_Os03g21780.1	pentatricopeptide repeat domain containing protein, putative, expressed	13.1159	5.6271	4.06592	6.86768	2.05482	1.874	4.21535	3.46936	3.04297	7.57274	6.73557	7.31891	4.64818	5.09703	4.58552	3.11561	3.79512	2.63173
Zm00001d049709	F-I	GRMZM2G005583			AT4G09900.1	ATMES12,MES12	methyl esterase 12	LOC_Os08g01850.1	esterase, putative, expressed	26.2343	15.1478	18.8313	18.9016	13.5493	18.0176	14.8774	16.4392	22.5843	23.1415	19.5175	22.612	12.0281	14.0063	13.4225	15.435	16.4655	18.9694
Zm00001d031539	F-I	GRMZM2G074270	umc2235		AT3G17365.2		S-adenosyl-L-methionine-dependent methyltransferases superfamily protein	LOC_Os08g40580.3	methyltransferase domain containing protein, expressed	38.2185	23.2064	21.9017	24.5015	18.484	14.9512	20.0214	14.7437	9.06081	36.9079	41.4554	38.4192	29.6741	31.5292	26.6476	29.1456	24.8716	23.8373
Zm00001d031204	F-I	GRMZM2G093755			AT3G51000.1		alpha/beta-Hydrolases superfamily protein	LOC_Os12g43970.1	hydrolase, alpha/beta fold family domain containing protein, expressed	6.22614	0.757799	1.43131	1.93602	0	0.0481154	0.685135	0.0537624	0.0237068	5.17971	6.85494	4.57698	2.4171	3.22415	2.13735	2.65515	2.61662	1.62522
Zm00001d044569	F-I									1.98409	0	0	0.811153	0	0	0.247631	0	0	0.974782	0.265144	0.358319	0.503145	0.334672	0.375261	1.02331	0.283915	0.843368
Zm00001d040048	F-I	GRMZM2G018806			AT2G01300.1			LOC_Os01g03130.1	expressed protein	4.92606	0	1.83473	1.50289	0.179936	0.56065	0.29594	0	1.54372	11.7137	0.945744	3.87345	0	0.950359	0.207875	0.445344	0.123813	0.579836
Zm00001d053901	F-I	AC233922.1_FG004			AT5G64050.1	ATERS,ERS,OVA3	glutamate tRNA synthetase	LOC_Os02g02860.1	glutamyl-tRNA synthetase, putative, expressed	13.376	9.5002	9.53161	9.71112	8.42937	6.12163	9.76979	9.02975	4.96496	12.1172	7.34451	9.92033	12.1376	9.7272	9.9433	11.3407	7.72431	9.48724
Zm00001d004004	F-I	GRMZM2G029531								1.92026	0.683415	0.71924	1.07678	0.81487	1.03256	1.17159	0.509617	0.384869	0.630967	0.399194	1.24331	0.700914	0.358142	1.05465	0.543589	0.081129	0.230162
Zm00001d032088	F-I	GRMZM2G460861			AT5G20820.1		SAUR-like auxin-responsive protein family	LOC_Os08g35110.1	OsSAUR33 - Auxin-responsive SAUR gene family member, expressed	20.3281	0.537077	1.2104	0.905585	0	0	0.75002	0	5.59964	10.161	8.93529	10.2601	0.443316	1.34849	0	0	0	0.675814
Zm00001d017279	F-I	GRMZM2G170692	pal7	phenylalanine ammonia lyase7	AT2G37040.1	ATPAL1,PAL1	PHE ammonia lyase 1	LOC_Os02g41680.1	phenylalanine ammonia-lyase, putative, expressed	10.7207	0.845225	3.497	1.60966	1.33034	0.921473	0.473506	0.422672	0.350664	1.5371	0.98988	1.2307	2.05477	1.96959	2.7338	1.40996	0.575832	1.07253
Zm00001d008367	F-I	GRMZM2G058681			AT5G46160.1		Ribosomal protein L14p/L23e family protein	LOC_Os12g42180.1	ribosomal protein, putative, expressed	57.5337	6.88954	7.25392	22.078	7.70357	7.66305	23.2516	3.50092	2.58052	33.4324	15.2975	35.3399	18.3786	17.0709	24.0806	27.1029	41.1716	24.9631
Zm00001d048662	F-I	GRMZM2G171036			AT1G55240.1		Family of unknown function (DUF716)	LOC_Os09g27250.1	plant viral response family protein, putative, expressed	1.02968	0.340265	0.702323	0.449523	0.398695	0.741909	0.852729	0.55467	0.497956	0.300804	0.213357	0.374231	0.227286	0.303171	0.457736	0.406864	0.437272	0.463704
Zm00001d031327	F-I	GRMZM2G080775			AT5G56290.1	ATPEX5,PEX5	peroxin 5	LOC_Os08g39080.1	tetratricopeptide repeat domain containing protein, expressed	18.0115	12.7634	13.1902	14.4767	10.6158	9.70994	13.5871	10.1636	9.69448	20.3587	19.4197	20.5434	14.0123	17.0219	18.0918	14.2568	15.8001	18.2606
Zm00001d017480	F-I	GRMZM5G816314	ereb104	AP2-EREBP-transcription factor 104	AT2G44940.1		Integrase-type DNA-binding superfamily protein	LOC_Os02g43970.1	AP2 domain containing protein, expressed	3.20783	0.356762	1.40753	2.12976	0.776412	0.39291	1.13377	1.89877	1.39777	6.04333	1.16412	4.91796	1.19213	0.492282	0.931056	2.43145	1.32987	1.06943
Zm00001d003002	F-I	GRMZM5G831795			AT5G54140.1	ILL3	IAA-leucine-resistant (ILR1)-like 3	LOC_Os04g44110.1	hydrolase, putative, expressed	3.39263	0.873673	1.0548	1.70525	0.622425	0.844441	1.92226	0.492681	0.64981	2.7809	2.93489	3.30721	1.62165	1.55231	2.3435	1.55591	1.64847	2.23053
Zm00001d032223	F-I	GRMZM2G127232			AT1G14130.1		2-oxoglutarate (2OG) and Fe(II)-dependent oxygenase superfamily protein	LOC_Os04g39980.1	gibberellin 20 oxidase 2, putative, expressed	2.50497	1.40722	1.16037	1.18314	1.45141	1.36618	0.993601	1.67605	2.19747	2.52504	3.12551	3.12467	0.372819	0.545022	0.879841	0.819114	1.15789	1.29835
Zm00001d001371	F-I									3.62429	0	0	0	0	0	0	2.31479	0	0	0	0	0	0	0	0	0	0
Zm00001d010515	F-I									10.852	2.14101	1.99887	0.359501	2.5145	0.340674	0.321665	0.272722	0.178053	12.5993	21.1877	13.1561	3.859	1.63852	1.27401	0.868815	0.193408	0.330269
Zm00001d020594	F-I	GRMZM2G003225			AT1G51130.1		Nse4, component of Smc5/6 DNA repair complex	LOC_Os02g10090.1	expressed protein	1.30046	0.487635	0.31634	0.422784	0.0444377	0.0622856	0.668192	0.134665	0.0477447	0.619862	0.195621	0.746114	0.228853	0.240603	0.621609	0.507207	0.109485	0.452501
Zm00001d049061	F-I									2.33367	0	0	0	0	0	0	0	0	2.33441	0	0.79066	0	0	0	0	0	0
Zm00001d013199	F-I	GRMZM2G380889			AT3G08970.1	ATERDJ3A,TMS1	DNAJ heat shock N-terminal domain-containing protein	LOC_Os03g18200.1	heat shock protein DnaJ, putative, expressed	1.74233	0.0302157	0.109492	0.547333	0	0.00978815	0.819789	0.0074622	0	1.06477	1.38928	1.13482	0.357514	0.481593	0.798869	0.435197	0.650052	0.89706
Zm00001d034098	F-I									10.0395	0	0	0.973743	0	0	0.65776	0	0	7.04127	4.11621	7.82918	0.603495	0.942575	1.34574	0.514655	0.494688	1.04905
Zm00001d026505	F-I	GRMZM2G428119			AT3G03740.1	ATBPM4,BPM4	BTB-POZ and MATH domain 4	LOC_Os07g46160.1	MBTB14 - Bric-a-Brac, Tramtrack, Broad Complex BTB domain with Meprin and TRAF Homology MATH domain, expressed	5.1407	0	0.232939	0	0.063576	0	0	0	0.156009	5.0949	5.94417	4.10414	0.064537	0	0.0790125	0.24061	0.173098	0.158464
Zm00001d030056	F-I	GRMZM2G072371						LOC_Os03g56890.1	expressed protein	3.17681	0	0.263551	0.55318	0	0	0	0	0	1.0441	0.247789	0.801506	0.650826	0	0.240018	0.267804	0	0.219892
Zm00001d037915	F-I	GRMZM5G826767			AT4G01410.1		Late embryogenesis abundant (LEA) hydroxyproline-rich glycoprotein family	LOC_Os05g30490.1	harpin-induced protein 1 domain containing protein, expressed	4.04541	0	0	0	0	0	0	0	0	2.37301	1.00083	1.5067	0	0	0	0	0	0
Zm00001d026133	F-I	GRMZM2G117667			AT5G55050.1		GDSL-like Lipase/Acylhydrolase superfamily protein	LOC_Os04g47390.1	GDSL-like lipase/acylhydrolase, putative, expressed	1.38992	0	0.164748	0.0430782	0	0	0.0199429	0	0	0.658138	0.524267	0.241985	0.0349964	0	0.0218334	0.0228121	0.0667225	0.0232575
Zm00001d017772	F-I	GRMZM2G046244			AT3G55600.1		Membrane fusion protein Use1	LOC_Os08g42210.1	expressed protein	18.9262	16.6112	13.7718	16.6994	13.2401	13.3002	12.3194	13.1651	12.9901	18.809	19.3908	15.7219	14.8937	16.1278	16.5267	13.7121	12.0587	13.6886
Zm00001d005766	F-I	GRMZM2G088819			AT3G29000.1		Calcium-binding EF-hand family protein	LOC_Os09g24580.1	EF hand family protein, putative, expressed	7.6276	1.17216	0.555054	0.16765	0.824031	0	0.534353	0.992215	1.86401	19.9803	0.516857	6.03405	0	0.0786505	0	0.086355	0.177831	0
Zm00001d051452	F-I									1.88668	0.0403312	0.0566375	0.714481	0.216786	0.168665	0.325834	0	0	1.61241	0.66776	1.17255	1.39426	1.33149	1.80669	0.738724	0.318916	0.469376
Zm00001d009108	F-I	GRMZM2G001024			AT3G58030.1		RING/U-box superfamily protein	LOC_Os08g06510.1	zinc finger, C3HC4 type domain containing protein, expressed	13.2449	11.2334	11.0526	11.5244	11.1956	11.7889	11.427	9.46608	12.0829	12.4385	15.4724	10.5348	13.3588	12.6832	12.4062	13.4704	9.53313	11.2154
Zm00001d045931	F-I	GRMZM5G820617						LOC_Os06g22150.1	expressed protein	1.37919	0.210687	0.100215	0	0	0	0	0	0	1.73858	0.315757	0.580255	0	0	0	0	0	0
Zm00001d005442	F-I	GRMZM2G050885			AT1G04780.1		Ankyrin repeat family protein	LOC_Os07g25460.1	ankyrin repeat domain containing protein, expressed	6.88162	5.03674	5.52898	5.3862	5.56791	5.4691	4.8784	5.06546	4.91831	7.0449	4.69876	5.27385	6.46476	7.00292	5.57627	6.87878	7.15958	6.77227
Zm00001d038974	F-I	GRMZM2G085641			AT2G44970.1		alpha/beta-Hydrolases superfamily protein	LOC_Os05g48416.1	lipase-related, putative, expressed	1.14866	0.221964	0.187854	0.135036	0.157894	0.05106	0.053318	0.0381673	0.111363	0.543805	0.510568	0.325333	0.218396	0.233475	0.262143	0.276917	0.147336	0.114576
Zm00001d000994	F-I									2.44964	0	0	0	0	0	0.55008	0	0	4.06799	0.638865	2.19242	1.9196	1.75629	0.57763	0	0	1.97196
Zm00001d051703	F-I	GRMZM2G427319			AT3G30390.1		Transmembrane amino acid transporter family protein	LOC_Os02g49510.1	amino acid transporter, putative, expressed	10.137	0	0	0	0.0116253	0	0	0	0	5.08202	2.05402	12.5705	0.0224376	0	0	0	0	0.013668
Zm00001d050120	F-I	AC217270.3_FG003								1.25539	0.266733	0.0318511	0.0685978	0	0	0	0.0494453	0.034466	0.168081	0.138074	0.630324	0.0608868	0.0313294	0.0612605	0.106378	0	0
Zm00001d011775	F-I	GRMZM2G138995			AT3G20320.1	TGD2	trigalactosyldiacylglycerol2	LOC_Os01g74280.1	TGD2, putative, expressed	13.0107	11.235	10.9059	11.1688	10.0382	10.1021	10.9985	9.73594	9.03291	12.3537	11.8305	9.48232	11.5094	12.2204	12.0739	9.84552	9.45428	8.7143
Zm00001d021073	F-I	GRMZM5G817559			AT5G41130.2		Esterase/lipase/thioesterase family protein	LOC_Os09g33530.1	expressed protein	11.8777	2.33344	1.22834	1.76653	0.159961	1.3341	2.7494	0.319859	0.2042	6.01195	4.55708	3.45281	0.524948	0.180379	0.428268	1.6292	0.984579	0.4761
Zm00001d039744	F-I									1.53593	0	0	0.243029	0	0	0.630375	0	0.0404023	0.499773	0.968436	1.05926	1.12742	0.60854	1.05201	0.962091	0.929987	0.692544
Zm00001d031874	F-I	AC192608.3_FG004								1.61514	0	0.198249	0.452555	0.385423	0	0	0	0	1.4559	1.14658	0.9726	0.49852	0.74254	0.39346	0.81387	0	0.220842
Zm00001d049390	F-I									2.60053	0	0.0325501	0.992189	0	0	0.871695	0	0	1.23343	1.24713	1.5879	2.08138	1.79298	2.76118	1.84347	1.55916	1.93596
Zm00001d027216	F-I									3.4259	3.35e-25	7.27e-25	5.7e-47	1.06e-09	4.36e-13	0.0116352	4.06e-12	7.51e-05	6.31e-17	0.993045	3.54e-09	3.11e-13	8.33e-51	1.8658	7.36e-20	2.21e-26	9.11e-31
Zm00001d037916	F-I	GRMZM5G864815	tdpk2	thiamin diphosphokinase2	AT1G02880.3	TPK1	thiamin pyrophosphokinase1	LOC_Os05g30454.1	thiamin pyrophosphokinase 1, putative, expressed	17.5325	4.57453	1.68565	6.00899	4.72637	7.38617	6.65458	5.17394	7.11701	15.7253	14.3965	10.4969	1.97284	4.08723	6.34755	2.42278	4.14335	8.7932
Zm00001d006910	F-I	GRMZM5G879278			AT1G35780.1			LOC_Os07g43070.1	expressed protein	106.746	78.1966	66.9331	60.4326	54.1692	78.8623	84.3072	77.5479	80.9536	55.0544	77.4868	61.9682	40.3319	39.6883	45.6681	60.5138	61.0013	64.2489
Zm00001d031418	F-I	GRMZM2G083755			AT4G03240.1	ATFH,FH	frataxin homolog	LOC_Os01g57460.1	frataxin, putative, expressed	12.3773	6.74954	6.18248	4.65174	4.58546	4.36977	7.76089	4.23531	3.87846	8.45265	7.99632	7.69027	5.63617	5.50676	6.23112	5.18189	5.69956	6.14591
Zm00001d034148	F-I	GRMZM2G496350								1.23932	0	0.0973752	0.51296	0	0	0.0464486	0.0379278	0	0.841844	1.4119	1.66838	0.510709	0.682338	1.00924	0.902374	0.215003	0.548454
Zm00001d021315	F-I	GRMZM2G150674						LOC_Os09g36490.1	expressed protein	63.4228	0	0.0353218	4.45923	0	0	1.33938	0	0.113595	36.9399	19.9976	43.7039	1.35786	2.32212	1.63397	3.63159	4.09571	4.61439
Zm00001d005015	F-I	GRMZM5G890976						LOC_Os11g03550.1	expressed protein	8.15743	3.11784	3.88427	3.72802	2.55241	2.00361	3.58304	2.28492	2.2361	7.04178	4.25225	7.56116	3.41383	3.87484	4.05572	3.94788	2.44311	4.5739
Zm00001d001668	F-I									2.58061	0	0	0	0.505075	0	0	0	0.488492	0.402558	0	0.443147	1.37746	0	1.3906	0.56755	0	0
Zm00001d044105	F-I	GRMZM2G030080			AT3G01516.1			LOC_Os01g45160.1	expressed protein	2.74257	0.0991365	0.648486	0.096459	0.087097	0.185798	0	0	0	1.75991	1.99751	1.72643	0	0.0912575	0.249626	0	0	0
Zm00001d019792	F-I									3.00345	0	0	0.115732	0	0	0.78078	0	0	1.78611	1.03647	1.9487	0.0890085	0.76183	1.08429	0.336434	1.09963	1.1272
Zm00001d051383	F-I	GRMZM2G174537			AT4G00170.1		Plant VAMP (vesicle-associated membrane protein) family protein	LOC_Os02g44300.1	MSP domain containing protein, expressed	22.7767	9.08774	10.0656	8.66178	4.10956	3.72309	12.8571	8.94755	8.63898	12.8381	12.9685	13.3506	3.67709	4.07889	4.34803	8.54163	12.3194	11.6751
Zm00001d012775	F-I									2.21105	0	0	0.988515	0	0	0	0.74157	0	10.637	0	2.14755	0	6.3463	3.09124	0.841495	5.89105	4.20787
Zm00001d021628	F-I	GRMZM2G148272						LOC_Os07g33280.1	expressed protein	1.68685	0.611025	0.882678	0.314922	0.502765	0.605097	1.17086	0.71213	0.272755	0	0.359358	0	0	0.323684	1.0869	0.310823	0.70656	0.253319
Zm00001d007969	F-I	GRMZM2G378515			AT3G02520.1	GF14 NU,GRF7	general regulatory factor 7	LOC_Os11g34450.1	14-3-3 protein, putative, expressed	2.0654	0	0	0	0	0	0.22083	0	0	2.19578	0.252784	0.409791	0.664254	0.280494	0	0.50944	0	0.831105
Zm00001d031977	F-I	GRMZM2G149442			AT3G22180.1		DHHC-type zinc finger family protein	LOC_Os09g38970.1	zinc finger family protein, putative, expressed	4.29354	1.9792	1.46288	2.05591	1.11033	1.2889	3.35453	1.13804	1.39219	4.35364	4.86251	3.89158	2.66771	2.31837	2.69941	2.16876	2.41493	7.63321
Zm00001d052242	F-I	GRMZM2G025171			AT4G09650.1	ATPD	ATP synthase delta-subunit gene	LOC_Os02g51470.1	ATP synthase F1, delta subunit family protein, putative, expressed	16.8008	9.00025	10.5856	11.552	3.1386	3.24648	11.306	8.56398	9.40549	12.5321	6.69495	9.97022	7.18547	5.19231	5.16481	6.51572	7.63753	6.61088
Zm00001d009007	F-I	GRMZM2G122003						LOC_Os01g13170.1	ubiquitin-conjugating enzyme E2, putative, expressed	3.31704	1.91243	1.83339	2.01638	1.15293	1.69703	2.12965	1.60054	1.75086	3.53286	4.02257	3.36538	0.950566	1.5912	1.35983	1.68481	1.95601	2.71551
Zm00001d050700	F-I	AC198752.4_FG004						LOC_Os02g33780.1	serine-aspartate repeat-containing protein I precursor, putative, expressed	2.44537	0.0386087	0.0391155	1.00915	0	0	0.849452	0	0	2.65186	1.97065	2.29288	0.783807	1.57729	0.558856	0.869077	1.21182	0.860044
Zm00001d013759	F-I	GRMZM2G074871			AT1G13110.1	CYP71B7	cytochrome P450, family 71 subfamily B, polypeptide 7	LOC_Os03g39760.1	cytochrome P450, putative, expressed	13.7478	7.44715	6.6181	5.92307	8.36776	8.97737	5.11656	6.09575	5.88505	19.52	12.4391	9.34742	8.06055	11.4754	6.08786	4.15302	4.27344	2.6631
Zm00001d041299	F-I	GRMZM2G045435			AT2G13290.1		beta-1,4-N-acetylglucosaminyltransferase family protein	LOC_Os12g41780.1	glycosyl transferase family 17 protein, putative, expressed	9.81084	6.5206	7.33316	6.86996	7.594	6.58925	6.25398	5.22095	5.63669	8.54753	10.056	8.11279	8.22929	8.65465	8.47288	7.25127	6.30536	6.88379
Zm00001d036575	F-I	AC205886.3_FG001			AT5G58420.1		Ribosomal protein S4 (RPS4A) family protein	LOC_Os01g25610.1	40S ribosomal protein S4, putative, expressed	3.51417	0.691624	0.177589	0.81917	0.275119	0	0	0.303776	0.079545	0.235397	2.18464	0.494829	0	0.754125	0	0.0763255	1.05357	0
Zm00001d021755	F-I	GRMZM2G096412			AT3G16520.3	UGT88A1	UDP-glucosyl transferase 88A1	LOC_Os05g45180.1	anthocyanidin 5,3-O-glucosyltransferase, putative, expressed	4.16455	0.532232	0.630744	0.114731	0.0584664	0.158151	0.126458	0.071648	0.252719	5.79535	1.23089	2.83693	0.178387	0.237204	0.353571	0.256066	0.236065	0.359851
Zm00001d009502	F-I	GRMZM2G092147								22.8012	10.6172	12.7478	13.6252	5.02682	5.75127	12.715	5.9272	6.31061	21.388	15.4613	21.5371	11.1426	11.6299	12.4035	11.7774	6.69761	11.4522
Zm00001d028547	F-I	AC217897.3_FG010			AT3G09085.1		Protein of unknown function (DUF962)	LOC_Os03g15910.1	membrane protein, putative, expressed	53.8622	4.72553	10.4049	4.22928	3.36569	3.64039	8.25953	0.42914	2.30496	31.2206	22.6412	31.6162	4.1551	2.76885	1.32186	4.83151	3.14712	4.42514
Zm00001d006500	F-I	GRMZM2G329353			AT5G46170.1		F-box family protein	LOC_Os05g43490.1	OsFBX169 - F-box domain containing protein, expressed	8.61561	0.167057	0.118954	0.267232	0.151672	0.160405	0.543246	0.16416	0.165592	2.05833	1.32055	2.43431	0.0599391	0.242382	0.0978989	0.30237	0.184347	0.322167
Zm00001d037261	F-I	GRMZM2G122892			AT2G04690.1		Pyridoxamine 5\'-phosphate oxidase family protein	LOC_Os06g13100.3	CREG1 precursor, putative, expressed	5.54059	2.65772	2.0067	3.11719	0.13789	0.87747	2.58659	1.17466	0.764029	6.95319	4.84875	6.08155	0.877995	1.15218	1.48754	1.47837	1.84628	2.63856
Zm00001d040733	F-I	GRMZM2G174975			AT1G56670.1		GDSL-like Lipase/Acylhydrolase superfamily protein	LOC_Os01g22780.2	GDSL-like lipase/acylhydrolase, putative, expressed	13.5097	0.985831	1.98386	2.58469	2.43667	2.66536	1.53627	0.42544	0.845689	9.65405	1.71772	7.18844	3.01184	1.94934	3.06145	0.947635	0.374262	1.80926
Zm00001d031435	F-I	GRMZM2G121398			AT4G13030.1		P-loop containing nucleoside triphosphate hydrolases superfamily protein	LOC_Os05g19280.1	expressed protein	1.00035	0	0.15451	0.339427	0.0137873	0	0.236994	0.0105445	0	1.49499	1.85984	1.41238	0.494185	0.474407	0.416197	0.310079	0.459921	0.427042
Zm00001d042150	F-I	GRMZM2G170689			AT2G41530.1	ATSFGH,SFGH	S-formylglutathione hydrolase	LOC_Os01g71300.1	S-formylglutathione hydrolase, putative, expressed	2.25425	0	0	0.370422	0	0	0.130632	0	0	0.174181	0	0.60548	0.836515	0.344873	0.272751	0.591025	0	0.288416
Zm00001d022794	F-I									2.84836	0	0	0.304997	0	0	0.835093	0	0	0.695203	0.793103	0.530341	0.831094	0.404286	0.365125	0.802638	0.965399	0.386234
Zm00001d018011	F-I									9.23826	1.19784	2.80789	4.36275	0.86689	0.905737	2.78498	0.906574	1.58157	8.87247	3.56528	12.7416	4.30209	3.69773	4.33221	5.89487	1.64871	7.22679
Zm00001d031816	F-I	GRMZM5G889620						LOC_Os08g37260.2	expressed protein	2.03139	0.585586	0.456418	1.02049	0.678121	0.743456	0.977541	0.536084	0.822539	1.4167	1.58283	1.64752	0.96029	0.577169	1.47166	1.85047	1.18843	0.932443
Zm00001d027962	F-I	GRMZM2G023575			AT2G36680.1		Modifier of rudimentary (Mod(r)) protein	LOC_Os03g08770.1	modifier of rudimentary protein, expressed	15.0366	12.2852	12.5159	11.5747	12.0419	11.8292	12.6075	10.3678	11.6718	13.8711	12.2769	12.8872	11.883	11.6712	11.8717	13.3388	11.2264	11.5146
Zm00001d009629	F-I	AC234185.1_FG005						LOC_Os03g36439.1	F-box domain containing protein, expressed	1.29792	0	0	0.47106	0	0	0	0	0	0.480272	0.49686	0.453929	0.260018	0.150419	0.261292	0.29389	0.16829	0
Zm00001d031862	F-I	GRMZM2G493946						LOC_Os08g10760.1	expressed protein	1.29947	0	0	0	0	0	0	0	0	0.581529	0	0.988596	0	0	0.0911535	0	0	0
Zm00001d033049	F-I	GRMZM2G145458	zim3	ZIM-transcription factor 3	AT3G43440.1	JAZ11,TIFY3A	jasmonate-zim-domain protein 11	LOC_Os10g25230.1	ZIM domain containing protein, putative, expressed	5.14686	0	0.529675	0	0	0	0.564505	0	0	6.19336	0.124545	1.20071	0	0	0	0	0	0
Zm00001d032142	F-I	GRMZM2G151955			AT2G23950.1		Leucine-rich repeat protein kinase family protein	LOC_Os08g34380.1	receptor-like kinase, putative, expressed	4.52714	3.61021	2.64456	3.10193	3.04401	1.41451	3.20688	2.73461	2.05769	3.7058	2.64058	1.88658	4.71712	3.81312	2.47336	3.63416	2.53913	1.54108
Zm00001d014460	F-I	GRMZM5G862277			AT3G55950.1	ATCRR3,CCR3	CRINKLY4 related 3	LOC_Os05g03620.1	TKL_IRAK_CR4L.4 - The CR4L subfamily has homology with Crinkly4, expressed	3.54096	0	0.059296	1.16596	0	0	1.41497	0	0	1.76215	1.82584	2.15568	0.664439	0.919119	1.56672	0.768598	1.37638	1.4662
Zm00001d039839	F-I									1.2389	0	0	0.433174	0	0	0.66385	0	0	0.732752	0	1.06184	0.678269	0.229326	0.853576	0.431447	0	0.970466
Zm00001d022327	F-I	GRMZM2G301934			AT5G23530.1	AtCXE18,CXE18	carboxyesterase 18	LOC_Os07g44910.1	gibberellin receptor GID1L2, putative, expressed	2.80065	0.122149	0.976973	1.26061	0.333178	0.594643	0.465676	1.04701	1.6884	2.47681	0.279446	1.04495	0.13161	0.186717	0.235685	0.438049	0.763687	1.7261
Zm00001d035399	F-I									1.10925	0	0	0	0	0	0	0	0	0	0	0.254941	0	0	0	0	0	0
Zm00001d048063	F-I									1.83409	0	0.119789	0.378387	0	0	0	0	0	3.5861	1.13225	3.5402	0.096449	0	0.2334	0.874753	0	0.106891
Zm00001d031292	F-I	GRMZM2G042488			AT4G26490.1		Late embryogenesis abundant (LEA) hydroxyproline-rich glycoprotein family	LOC_Os08g38580.1	harpin-induced protein 1 domain containing protein, expressed	20.6449	8.58461	11.9825	11.7179	3.26891	8.4794	12.9006	9.72338	8.4018	19.5688	20.285	17.1749	5.40384	6.90163	6.26056	9.93179	13.1023	11.9694
Zm00001d024783	F-I	GRMZM2G062541	bhlh117	bHLH-transcription factor 117	AT1G09530.1	PAP3,PIF3,POC1	phytochrome interacting factor 3	LOC_Os05g04740.2	helix-loop-helix DNA-binding domain containing protein, expressed	9.51647	5.18824	6.76806	7.48248	6.68532	4.98998	5.40165	5.34093	7.42073	9.45707	6.83493	7.88023	10.3482	9.45632	6.39123	7.94029	5.44491	4.99145
Zm00001d041977	F-I									1.27343	0	0	0.0676365	0	0	0.300053	0	0	0.564019	0.209583	1.3039	0.351557	0.383464	0.632526	0.21035	0.213206	0.303401
Zm00001d008466	F-I	GRMZM2G333045			AT1G66980.1	SNC4	suppressor of npr1-1 constitutive 4	LOC_Os01g02390.1	protein kinase domain containing protein, expressed	1.34054	0.0888665	0.0264312	0	0	0	0.0263824	0	0	1.0115	1.22877	0.847916	0	0.113266	0	0	0.0594305	0.061758
Zm00001d038201	F-I	GRMZM2G066029	zar4	Zea mays ARGOS4						10.6173	4.39757	0.877025	1.3619	1.07125	0	4.103	0	1.12501	10.2539	0	0.97199	1.32067	0	0	3.25366	2.54483	0.780756
Zm00001d021244	F-I	GRMZM2G354525			AT1G54320.1		LEM3 (ligand-effect modulator 3) family protein / CDC50 family protein	LOC_Os06g45430.1	cell cycle control protein, putative, expressed	1.79221	0.0219515	0	0.0800944	0.0277258	0	0.217003	0	0	1.28503	0.262264	1.04903	0.181684	0.107024	0.174816	0.191667	0.0176882	0.158761
Zm00001d033058	F-I	GRMZM2G139744			AT3G24315.1	AtSec20	Sec20 family protein	LOC_Os02g44111.1	sec20 domain containing protein, expressed	17.3761	1.1825	4.25426	8.64637	0.266553	3.04931	8.15459	0.170626	2.03505	16.1962	17.7956	13.5051	11.5518	12.2751	11.1051	10.7209	8.88306	7.72081
Zm00001d025016	F-I	GRMZM2G177203	IDP524		AT1G20225.1		Thioredoxin superfamily protein	LOC_Os04g15690.1	DSBA-like thioredoxin domain containing protein, expressed	19.9022	0.314969	0.171819	0.0226049	0.0422398	0	0.460089	0	0.0239591	33.9605	50.4156	26.7999	0	0	0	0	0	0.147566
Zm00001d021025	F-I	GRMZM2G128935			AT4G13010.1		Oxidoreductase, zinc-binding dehydrogenase family protein	LOC_Os09g32640.1	dehydrogenase, putative, expressed	1.15238	0.268276	0.205708	0.285569	0.504063	0.074934	0.131856	0.208642	0.22275	0.933361	0.380337	0.689146	0.362931	0.510521	0.326028	0.368948	0.298403	0.195742
Zm00001d029564	F-I	GRMZM2G425430	wrky75	WRKY-transcription factor 75	AT3G01080.1	ATWRKY58,WRKY58	WRKY DNA-binding protein 58	LOC_Os03g33012.1	WRKY81, expressed	1.77007	0.114968	0.0867936	0.15771	0.0178686	0.0219247	0.233628	0.0162813	0.0486823	1.38418	1.53178	1.3896	0.894708	1.04509	0.524517	0.570048	0.471976	0.642391
Zm00001d003297	F-I	GRMZM2G025880			AT1G67900.1		Phototropic-responsive NPH3 family protein	LOC_Os04g40100.1	BTBN11 - Bric-a-Brac, Tramtrack, Broad Complex BTB domain with non-phototropic hypocotyl 3 NPH3 domain, expressed	1.93438	0.180181	0.237713	0.73326	0.193603	0.122131	0.840813	0.484921	0.965788	2.74772	1.62499	1.64374	0.379802	0.520921	0.267958	0.892087	0.959597	2.05348
Zm00001d043289	F-I	GRMZM2G127453			AT2G36835.1			LOC_Os01g56890.1	expressed protein	1.10945	0.188399	0.279361	0.266738	0	0.104288	0.175944	0.116426	0.0555512	0.919153	1.09685	0.44622	4.17414	0.406587	0.58333	0.546215	0.305071	0.544788
Zm00001d019794	F-I									15.198	0	0	2.2015	0	0	0.752315	0	0	6.89337	6.0347	18.5995	10.3521	1.35244	4.88556	10.2908	8.63118	8.90454
Zm00001d048536	F-I	GRMZM2G055785			AT2G45950.1	ASK20,SK20	SKP1-like 20	LOC_Os03g01660.1	SKP1, putative, expressed	13.5511	9.06945	5.219	7.67385	5.91355	4.79853	9.65109	5.7008	3.22635	11.113	10.5341	12.027	8.35934	6.91561	9.40428	9.22665	6.27656	8.93193
Zm00001d028064	F-I	GRMZM2G162535	umc1976					LOC_Os03g10860.1	expressed protein	235.869	1.56987	3.99932	3.75608	0.284805	0	8.76224	0.156781	0.175017	132.589	109.703	100.384	6.42671	4.05097	2.55654	4.16617	1.56555	2.62425
Zm00001d022130	F-I	GRMZM2G080567			AT1G72510.1		Protein of unknown function (DUF1677)	LOC_Os07g42220.1	expressed protein	3.50219	1.0968	0.918708	1.49396	0.430221	0.120582	0.667791	0.372804	0.459011	6.52435	2.70926	2.93862	0.403096	0.773742	0.784064	0.715095	1.06649	1.17715
Zm00001d026563	F-I									8.96538	0	2.03031	0.430466	0	0.166819	0	0.382738	0.518323	11.4344	0.167251	2.13056	0.215972	1.20879	0.074546	0.0843525	0	0.423837
Zm00001d036538	F-I	AC207260.3_FG003								2.14508	0.520973	2.46e-158	0.472913	0.0400912	4.05e-83	2.4e-70	4.3e-157	0.132686	0.35489	0.0755492	1.01854	3.75e-27	3.84e-43	0.124832	0.970795	6.17e-39	1.49e-17
Zm00001d053188	F-I	GRMZM2G180054			AT1G18530.1		EF hand calcium-binding protein family	LOC_Os01g41990.1	OsCML12 - Calmodulin-related calcium sensor protein, expressed	2.37956	1.38393	0	1.42349	0.357082	1.31272	0.427449	0.66889	1.99701	1.5287	0.507395	0.989926	0	1.0061	1.50988	0.398216	0.504375	0.43454
Zm00001d031419	F-I	AC213857.4_FG003			AT5G54490.1	PBP1	pinoid-binding protein 1	LOC_Os01g57470.1	EF hand family protein, putative, expressed	1.85527	0.442419	0	0	0	0.815393	0.658335	0.320915	0	0	0.866444	0	0.747715	0	0	0	0	0.333431
Zm00001d042056	F-I	GRMZM2G426046			AT1G76640.1		Calcium-binding EF-hand family protein	LOC_Os01g72530.1	OsCML31 - Calmodulin-related calcium sensor protein, expressed	1.01179	0.278192	0	0	0	0	0.250999	0	0.273301	1.29356	0.439141	0.146446	0	0	0	0	0.102848	0.286838
Zm00001d011620	F-I	GRMZM2G085408			AT3G60410.1		Protein of unknown function (DUF1639)	LOC_Os01g49440.1	expressed protein	1.09411	0.226421	0.442422	0.565443	0.225767	0.285436	0.173985	0.213201	0.118452	0.983727	0.868057	0.506611	0.242244	0.40601	0.107093	0.424667	0.117119	0.140981
Zm00001d043831	F-I	GRMZM2G106028			AT5G51600.1	ATMAP65-3,MAP65-3,PLE	Microtubule associated protein (MAP65/ASE1) family protein	LOC_Os01g49200.1	microtubule associated protein, putative, expressed	37.0941	2.57956	2.1208	12.7031	11.6683	4.07426	13.9587	2.95393	2.70065	25.7801	11.1056	33.38	23.6994	14.1926	22.2026	20.5132	7.90022	15.773
Zm00001d030181	F-I	GRMZM2G036567			AT1G10150.1		Carbohydrate-binding protein	LOC_Os10g01290.1	PHLOEM 2-LIKE A10, putative, expressed	11.9208	8.59708	9.08027	8.61896	6.78618	8.93277	8.44848	6.10722	6.31881	10.586	9.92608	9.22835	8.41748	7.76007	8.42599	8.84681	7.74515	7.70558
Zm00001d018505	F-I									2.14188	0.0253569	0.0262895	0.08154	0	0.0514705	0.0511495	0.0198185	0.0287301	2.17698	0.091	0.0209037	0.0475501	0.0523895	0.0757228	0.0574175	0.0559897	0.127597
Zm00001d027162	F-I									2.06406	0	0	0	0	0	0	0	0	1.21443	0	2.76477	0	0	2.72004	3.21497	0	0
Zm00001d012321	F-I	GRMZM2G123394			AT2G40000.1	ATHSPRO2,HSPRO2	ortholog of sugar beet HS1 PRO-1 2	LOC_Os01g63690.1	hs1, putative, expressed	2.10744	0.507537	0.669701	1.30222	1.48429	0.29347	1.11235	0.543964	0.992155	3.26708	0.266971	1.32157	3.66175	3.25087	1.55388	1.74988	0.796289	0.679754
Zm00001d026713	F-I									1.28119	0	0	0	0	0	0	0	0	0	0	0	0	0	0.888335	1.07195	0	0
Zm00001d021316	F-I	GRMZM2G449875			AT2G17450.1	RHA3A	RING-H2 finger A3A	LOC_Os09g36500.1	zinc finger, C3HC4 type domain containing protein, expressed	2.44754	0	0	0.0732435	0	0	0	0	0	1.81441	0.238055	0.211104	0	0	0	0	0	0
Zm00001d020970	F-I	GRMZM2G004683	dfr1	dihydroflavonoid reductase1	AT4G35420.1	DRL1	dihydroflavonol 4-reductase-like1	LOC_Os08g40440.1	dihydroflavonol-4-reductase, putative, expressed	8.51455	0.167478	0.157636	0.275065	0.062807	0.07051	0.258893	0.105653	3.65266	10.5038	7.83453	12.227	0.187245	0.51745	0.366604	0.0973452	0.398097	0.111931
Zm00001d003304	F-I	AC208221.3_FG002						LOC_Os01g03320.1	BBTI2 - Bowman-Birk type bran trypsin inhibitor precursor, expressed	62.086	0	0	3.56207	0	0	4.61526	0.041667	0	85.5014	0	104.254	0.735244	1.19829	3.47905	1.77718	0.0593475	2.95994
Zm00001d052386	F-I	GRMZM2G006762			AT3G04080.1	APY1,ATAPY1	apyrase 1	LOC_Os12g02980.1	nucleoside-triphosphatase, putative, expressed	1.60149	0	0	0	0	0	0.0128077	0	0	2.90705	3.11136	3.05242	0	0	0.0262858	0.0145956	0	0.012917
Zm00001d034607	F-I	GRMZM2G160304			AT2G40640.1		RING/U-box superfamily protein	LOC_Os03g60140.1	U-box domain-containing protein, putative, expressed	26.7055	13.8831	12.2979	15.6307	9.53259	12.1506	19.3767	9.35788	9.46634	20.6999	20.5524	21.8897	15.6636	15.4635	19.1496	16.9604	14.5139	18.2239
Zm00001d009568	F-I	GRMZM2G311898			AT1G28480.1	GRX480,roxy19	Thioredoxin superfamily protein	LOC_Os01g47760.1	OsGrx_I1 - glutaredoxin subgroup III, expressed	4.73056	0.390345	1.66219	0	0	1.14287	1.70411	0.146779	0	3.86441	1.11211	1.45193	0	0.220361	0.713315	0.183941	0.646518	0.326593
Zm00001d048202	F-I	GRMZM2G004466			AT5G64080.1		Bifunctional inhibitor/lipid-transfer protein/seed storage 2S albumin superfamily protein	LOC_Os03g09230.2	LTPL69 - Protease inhibitor/seed storage/LTP family protein precursor, expressed	46.6088	34.9335	24.0347	36.4763	20.3794	24.9076	33.0842	36.4466	27.0306	59.7296	63.679	63.443	16.5717	21.7774	13.5259	26.7828	32.5939	34.4823
Zm00001d044131	F-I	GRMZM2G130354			AT5G66440.1			LOC_Os05g50470.1	expressed protein	1.05098	0.293235	0.210038	0.34974	0.256688	0.380331	0.405811	0.285774	0.311217	0.91342	0.361152	1.04528	0.656307	1.09625	0.599904	0.453908	0.730593	0.596011
Zm00001d025436	F-I	GRMZM2G136544			AT3G58730.1		vacuolar ATP synthase subunit D (VATD) / V-ATPase D subunit / vacuolar proton pump D subunit (VATPD)	LOC_Os04g55040.1	vacuolar ATP synthase subunit D 1, putative, expressed	1.18754	0	0	0	0	0	0	0	0	0	0	0	0	0	0	0	0	0
Zm00001d000942	F-I									1.94395	0.238599	0.689045	0.819525	0.0930431	0.156537	0.51273	0.293724	0.30131	2.22163	0.51052	0.79	0.495286	0.369283	0.57884	0.458062	0.216507	0.324618
Zm00001d004331	F-I	GRMZM2G061929								4.47029	0.674855	0.562145	0	0	0	0	0	0	3.13656	1.55241	27.3046	0	0	0	0	0	0
Zm00001d032787	F-I									4.99033	2.16763	2.37537	3.23455	0.713036	1.75575	2.80805	1.83428	1.83086	3.77711	3.13842	2.06919	1.48194	1.57265	1.51425	2.16768	3.532	3.58268
Zm00001d050341	F-I	AC205376.4_FG003			AT4G04330.1		Chaperonin-like RbcX protein	LOC_Os08g32930.1	expressed protein	5.21324	0.9082	1.09827	0.86168	0.190058	0.210666	0.817067	0.342773	0.302389	2.85805	4.93303	2.4727	1.53685	0.873998	0.534192	0.825806	1.01756	0.631558
Zm00001d044844	F-I	GRMZM2G003023						LOC_Os02g51500.2	membrane-anchored ubiquitin-fold protein, putative, expressed	14.0125	3.5689	3.11273	6.94868	7.97833	7.29092	12.1301	7.10402	7.69364	14.5564	11.7599	11.4312	6.14818	7.19367	8.32222	8.2613	9.30905	8.6754
Zm00001d035590	F-I									16.9722	0.0126825	0.116131	7.20775	0	0	7.27198	0.00467166	0.0071241	10.5474	10.2165	13.2553	13.5368	7.91389	10.9943	14.2973	10.7091	9.92691
Zm00001d007529	F-I									9.91921	4.71901	4.19652	4.57444	4.48327	4.16588	5.5255	4.53614	1.9985	6.64633	7.50048	7.81705	4.9349	4.49605	5.90172	6.08385	6.51434	6.38511
Zm00001d029388	F-I	GRMZM2G120079			AT1G02170.1	AMC1,ATMC1,ATMCPB1,LOL3,MCP1B	metacaspase 1	LOC_Os03g27120.1	ICE-like protease p20 domain containing protein, putative, expressed	18.6135	1.81001	3.77952	1.45691	0.141244	0.163382	1.47063	0.133378	0.302759	31.1623	11.2058	33.4731	0.698983	0.484623	1.34805	1.14941	0.959666	2.15175
Zm00001d028567	F-I	GRMZM2G160198	limtf2	LIM-transcription factor 2	AT2G39830.1	DAR2	DA1-related protein 2	LOC_Os03g16090.1	LIM domain-containing protein, putative, expressed	13.7668	9.9957	8.09024	7.01466	4.74536	8.07126	10.8851	7.60095	7.41254	10.0123	13.1169	9.87565	2.65085	4.59816	4.24948	4.8346	7.29562	7.02278
Zm00001d031952	F-I	GRMZM5G898006			AT3G53470.1			LOC_Os03g17660.1	expressed protein	3.98698	0.866803	2.09068	2.20954	1.17841	0.980147	3.00096	0.872041	1.08691	3.51958	3.20292	5.1273	2.39428	1.9178	1.73321	2.00029	2.88438	1.80461
Zm00001d007240	F-I	GRMZM2G033962	GRMZM2G033962		AT5G02810.1	APRR7,PRR7	pseudo-response regulator 7	LOC_Os07g49460.1	response regulator receiver domain containing protein, expressed	8.34648	1.88895	1.6443	1.5604	0.750529	1.18551	4.62671	1.52078	0.953995	9.57511	7.93642	10.2976	1.76738	1.70307	2.79549	2.2419	3.32293	3.6676
Zm00001d026608	F-I	GRMZM5G892522			AT1G50320.1	ATHX,ATX,THX	thioredoxin X	LOC_Os04g57930.1	thioredoxin, putative, expressed	2.15387	0.505062	1.53056	1.2369	0.883688	1.34502	1.62149	0.766054	1.71575	2.11555	1.76661	1.52472	0.921964	1.03811	1.28139	1.15532	0.822064	1.79984
Zm00001d007903	F-I									1.71603	0.0099917	0.0089134	0.314594	0.00891385	0	0.515625	0	0.0103043	1.76397	0	1.57931	0.118393	0.163279	0.253435	0.228535	0.019626	0.376194
Zm00001d014157	F-I	GRMZM2G042136			AT4G36750.1		Quinone reductase family protein	LOC_Os03g53730.1	flavoprotein wrbA, putative, expressed	102.27	55.3406	82.6976	68.7703	34.6104	43.6572	80.2129	75.7044	66.7112	101.094	76.091	68.2666	22.8773	45.1152	27.0408	47.0665	71.8649	68.304
Zm00001d017821	F-I	GRMZM2G466298			AT5G55830.1		Concanavalin A-like lectin protein kinase family protein	LOC_Os02g48210.1	lectin-like protein kinase, putative, expressed	7.0797	0.193564	0.111767	0	0.0419819	0.0161061	0.0498438	0.0351229	0.105772	6.23708	5.96615	5.33219	0.0440429	0.0245177	0.0151807	0.0177355	0.0427456	0.0332079
Zm00001d048113	F-I	GRMZM2G113287			AT4G30845.1			LOC_Os03g11250.1	expressed protein	5.13523	1.164	0.697535	2.7475	1.01385	0.873016	2.40244	0.728108	0.324233	3.13749	3.6283	2.3116	4.36716	2.31516	1.94032	2.60637	1.5097	1.68027
Zm00001d029042	F-I	GRMZM2G369884								5.77738	0	0	1.90492	0	0	1.95647	0	0	2.12669	0	2.74439	1.40038	0.80902	1.85712	1.81409	0	1.68101
Zm00001d051139	F-I	GRMZM2G125529			AT3G04500.1		RNA-binding (RRM/RBD/RNP motifs) family protein	LOC_Os02g40900.1	RNA recognition motif containing protein, putative, expressed	1.05145	0.257024	0.551899	0.581252	0.257412	0.417924	0.422859	0.305347	0.221086	0.622823	0.649236	1.034	0.813919	0.563681	1.03695	0.140827	0.236835	0.861946
Zm00001d031995	F-I	GRMZM2G095579			AT3G11750.1	FOLB1	Dihydroneopterin aldolase	LOC_Os09g38759.1	dihydroneopterin aldolase, putative, expressed	20.1876	4.78193	4.46899	11.287	3.03887	3.94408	9.79333	3.50005	4.92713	18.5266	13.3584	13.3499	16.5963	15.2439	15.0312	15.0007	11.1794	9.62109
Zm00001d021176	F-I	GRMZM5G827121			AT3G07040.1	RPM1,RPS3	NB-ARC domain-containing disease resistance protein	LOC_Os09g34160.1	resistance protein, putative, expressed	1.85349	0	0.0068301	0.0147998	0	0	0	0	0.0230428	2.67634	1.73405	1.36633	0.0071506	0	0.006638	0	0	0.0160825
Zm00001d021207	F-I	GRMZM2G069126	ereb23	AP2-EREBP-transcription factor 23	AT4G25470.1	ATCBF2,CBF2,DREB1C,FTQ4	C-repeat/DRE binding factor 2	LOC_Os09g35030.1	dehydration-responsive element-binding protein, putative, expressed	1.02672	0.0901675	0.0867885	0.094354	0	0.0452989	0.127904	0.068055	0	0.779404	0.154253	0.279324	0	0	0	0	0.098515	0
Zm00001d044237	F-I	GRMZM2G342693			AT3G60540.1		Preprotein translocase Sec, Sec61-beta subunit protein	LOC_Os01g38510.1	protein transport protein Sec61 subunit beta, putative, expressed	25.5585	0	0	5.00325	0	0	12.1274	0	0	9.40099	0	19.6255	1.58524	0	4.91705	5.49385	0	9.17296
Zm00001d004611	F-I	GRMZM2G162056	hagtf13	GNAT-transcription factor 13	AT2G32030.1		Acyl-CoA N-acyltransferases (NAT) superfamily protein	LOC_Os03g46200.1	acetyltransferase, GNAT family, putative, expressed	50.7101	0.808686	4.39599	0.489283	0.172217	0	0.247589	0.051234	0.636702	57.4821	10.306	56.9618	0	0.526882	0.555481	0.138204	0.589109	1.21125
Zm00001d031514	F-I	GRMZM2G157350			AT2G24395.1		chaperone protein dnaJ-related	LOC_Os08g40919.2	expressed protein	11.7458	1.86892	3.55152	7.19123	1.20633	0.717369	2.79436	2.8952	1.21893	6.83583	11.4665	8.80787	5.46767	4.6333	1.80937	4.83335	6.71101	3.25721
Zm00001d002934	F-I	AC212859.3_FG008	nactf103	NAC-transcription factor 103	AT1G71930.1	ANAC030,VND7	vascular related NAC-domain protein 7	LOC_Os08g01330.1	no apical meristem protein, putative, expressed	2.30247	0.0267374	0.16149	0.442528	0.289301	0.189217	0.630741	0.14015	0.940075	0.818971	0.0280888	1.20849	0.346664	0.287592	0.109733	0.488792	0.231533	0.172851
Zm00001d029999	F-I	GRMZM2G143858			AT2G21090.1		Pentatricopeptide repeat (PPR-like) superfamily protein	LOC_Os10g41740.1	pentatricopeptide, putative, expressed	2.53628	0.345821	0.221145	0.533216	0.912589	0.283618	0.14545	0.36641	0.0903807	1.19614	0.359639	1.36493	1.52489	1.45074	1.19696	0.830529	0.347635	0.116966
Zm00001d045678	F-I	GRMZM2G018988			AT2G46240.1	ATBAG6,BAG6	BCL-2-associated athanogene 6	LOC_Os11g31060.1	IQ calmodulin-binding and BAG domain containing protein, putative, expressed	1.81108	0	0.0622993	0.0423782	0	0	0.0611495	0	0	0.911519	1.24416	2.63701	0.56615	0.797981	0.376374	0.419629	0.123469	0.234983
Zm00001d048263	F-I	GRMZM2G036351	zim4	ZIM-transcription factor 4	AT1G74950.1	JAZ2,TIFY10B	TIFY domain/Divergent CCT motif family protein	LOC_Os03g08330.1	ZIM domain containing protein, putative, expressed	4.48297	0	0	0.562821	0.0846085	0.179034	0.244193	0.069615	0.184766	6.80567	0	2.19875	0	0.099049	0	0.0914145	0.099745	0.263049
Zm00001d033172	F-I	GRMZM2G074024			AT3G02300.1		Regulator of chromosome condensation (RCC1) family protein	LOC_Os03g40260.1	Regulator of chromosome condensation domain containing protein, expressed	4.38664	2.89305	2.73315	3.12457	2.36821	1.49111	3.51742	2.24269	1.95237	3.27436	3.82043	2.69047	2.70741	3.49065	2.79164	2.70497	2.88799	2.62886
Zm00001d039133	F-I	GRMZM2G059037	afd1	absence of first division1	AT5G05490.2	ATREC8,DIF1,REC8,SYN1	Rad21/Rec8-like family protein	LOC_Os05g50410.1	Rad21 / Rec8 like protein, putative, expressed	6.90879	1.12118	0.619698	1.76848	1.71544	0.791437	2.3192	0.687585	0.246659	5.01673	2.95396	4.2355	1.94787	2.89974	4.26046	2.66338	2.21457	4.15653
Zm00001d020875	F-I	GRMZM2G078779	burp4	BURP domain-containing protein-RD22-like4	AT5G25610.1	ATRD22,RD22	BURP domain-containing protein	LOC_Os09g30320.1	BURP domain containing protein, expressed	3.7744	0	0	0	0	0	0	0	0	3.5893	3.54554	2.51715	0	0	0	0	0	0
Zm00001d028252	F-I	GRMZM2G342685			AT2G33380.1	CLO-3,RD20	Caleosin-related family protein	LOC_Os03g12230.2	caleosin related protein, putative, expressed	1.72051	0.683566	0.739629	0.485318	0.212895	0.279254	1.41631	0.549983	0.603117	0.928137	2.52835	0.88009	0.237293	0.365028	0.306936	0.558411	1.11957	1.09223
Zm00001d034783	F-I	GRMZM2G470422	c2h5	C2H2-transcription factor 25	AT1G34370.1	STOP1	C2H2 and C2HC zinc fingers superfamily protein	LOC_Os03g62230.1	ZOS3-24 - C2H2 zinc finger protein, expressed	2.70585	0.414708	0.677376	1.1377	0.865147	1.03498	0.728376	0.791775	1.25055	2.52319	0.927454	2.38461	0.654966	0.833991	0.802075	0.745798	0.442929	0.717349
Zm00001d053393	F-I	GRMZM2G116640			AT1G10880.1		Core-2/I-branching beta-1,6-N-acetylglucosaminyltransferase family protein	LOC_Os02g22160.1	DNA binding protein, putative, expressed	1.85792	1.20698	1.08523	1.11164	0.525454	0.701062	1.24851	1.08073	0.510499	1.61776	0.61797	0.629903	0.373034	0.513016	0.489465	1.05454	1.57845	0.834356
Zm00001d004338	F-I									38.4215	0	0	3.97808	0	0	1.75084	0	0	32.5772	17.2651	32.1673	2.35825	3.57374	3.99824	2.26146	1.26676	1.89097
Zm00001d031349	F-I	GRMZM2G137868			AT2G13360.1	AGT,AGT1,SGAT	alanine:glyoxylate aminotransferase	LOC_Os08g39300.1	aminotransferase, putative, expressed	6.88201	2.44909	3.01543	2.33969	1.24712	0.51073	4.42943	2.10347	1.25794	2.97558	3.76844	3.92358	1.51186	1.34905	0.554483	1.99055	1.44159	1.26213
Zm00001d050022	F-I	GRMZM5G838196			AT1G15980.1	NDF1,NDH48	NDH-dependent cyclic electron flow 1	LOC_Os08g17390.1	expressed protein	8.80199	2.97033	3.18445	3.07836	0.206553	0.398641	2.53484	0.395522	1.27237	6.4074	3.29682	6.78094	3.1569	1.67112	2.76845	2.29933	1.57276	2.74724
Zm00001d044977	F-I									1.42158	0	0	0.337248	0	0	0.70213	0	0	2.03555	0	0.497741	1.20439	0.331251	1.78866	0.51016	0.184094	1.15152
Zm00001d008451	F-I	GRMZM2G098015						LOC_Os01g02139.1	expressed protein	26.9655	0.285087	6.30154	17.2425	3.38349	2.65051	1.91369	6.63197	2.40171	43.0842	7.50855	14.1313	1.78379	16.1932	1.64286	2.40422	9.55552	10.6589
Zm00001d032809	F-I	GRMZM2G389570						LOC_Os11g45320.1	expressed protein	14.5277	8.25726	9.35016	7.49059	4.96695	10.2361	11.6519	6.22302	8.66038	11.3925	7.91226	13.6761	4.16269	6.4898	7.3065	6.58742	6.09098	8.70929
Zm00001d032325	F-I	GRMZM5G894432			AT5G02170.1		Transmembrane amino acid transporter family protein	LOC_Os12g38570.1	transmembrane amino acid transporter protein, putative, expressed	1.08059	0	0	0.493914	0	0	0.176497	0	0	0.400756	0	0.320435	0.865333	0.193186	1.21862	1.19229	0	0.76966
Zm00001d003552	F-I	GRMZM2G028640			AT4G10300.1		RmlC-like cupins superfamily protein	LOC_Os04g36760.1	enzyme of the cupin superfamily protein, putative, expressed	15.0373	2.21272	1.20439	7.12176	2.17767	0.803057	4.73958	0.815305	0.968811	10.3314	5.45409	10.5588	4.56154	7.36743	4.25068	4.45047	4.48386	3.57831
Zm00001d036650	F-I	GRMZM2G420715			AT4G39720.1		VQ motif-containing protein	LOC_Os06g45570.1	VQ domain containing protein, putative, expressed	2.18249	0.720989	1.00309	0.880401	0.405595	0.491613	0.666223	0.303905	0.28626	3.93206	0.778385	1.25994	0.162647	0.399473	0.174167	0.624264	0.19308	0.0496258
Zm00001d007245	F-I									7.04521	0	0.106507	2.46965	0	0	3.97469	0	0	2.10814	3.92082	3.38661	0.503075	1.98275	2.30593	1.92385	4.23337	2.98347
Zm00001d037271	F-I	GRMZM2G107092			AT1G27210.1		ARM repeat superfamily protein	LOC_Os06g13600.1	HEAT repeat family protein, putative, expressed	18.8727	18.166	9.99169	14.1931	12.2889	16.2695	15.3661	12.8578	17.5262	20.2631	18.7401	17.8716	11.8047	14.3422	15.253	10.3322	13.3773	13.0207
Zm00001d014530	F-I	GRMZM2G382785			AT3G29590.1	AT5MAT	HXXXD-type acyl-transferase family protein	LOC_Os02g28300.1	transferase family protein, putative, expressed	32.4224	11.1703	1.32188	0.823105	0.258024	0.515316	1.56679	0.740371	0.523758	32.2148	16.8192	34.0207	0.216238	0.604612	0.441137	0.671803	0.50367	1.31726
Zm00001d036680	F-I									4.33568	2.82985	3.07619	2.93411	2.76255	2.66412	3.57286	2.41066	1.85975	3.27646	3.34632	3.55001	2.2389	2.62485	3.27251	2.26723	2.54624	2.90401
Zm00001d033018	F-I	GRMZM2G409133			AT4G09670.1		Oxidoreductase family protein	LOC_Os10g26390.1	uncharacterized oxidoreductase, putative, expressed	13.739	2.12196	2.72959	5.81061	5.82949	5.34843	3.34742	2.91029	6.70651	7.38442	5.90493	11.4604	9.83169	6.76691	7.29282	5.60986	3.21767	5.35105
Zm00001d013209	F-I	GRMZM2G035223								3.17978	2.2409	1.81692	1.98821	1.76779	2.50192	2.22682	1.74117	1.99761	2.0898	2.28158	1.9706	2.16997	1.79848	2.00286	1.9611	2.03779	2.91352
Zm00001d023314	F-I	GRMZM2G058595	AW330564		AT2G30520.1	RPT2	Phototropic-responsive NPH3 family protein	LOC_Os12g02530.2	BTBN22 - Bric-a-Brac, Tramtrack, Broad Complex BTB domain with non-phototropic hypocotyl 3 NPH3 and coiled-coil domains, expressed	12.7985	0.761474	5.33472	3.4041	0.255419	2.20635	2.73004	0.905684	1.34865	6.65871	4.52304	13.1542	0.885682	1.07027	3.70309	0.99807	2.3384	5.76781
Zm00001d031832	F-I	GRMZM2G136443			AT4G24560.1	UBP16	ubiquitin-specific protease 16	LOC_Os08g37350.1	ubiquitin carboxyl-terminal hydrolase family protein, expressed	43.5931	20.8355	15.0372	20.6743	15.5219	16.2509	31.2124	18.4857	17.509	29.4502	23.103	21.2066	16.4221	18.2221	17.8724	23.1215	24.9625	21.6305
Zm00001d034216	F-I									6.15081	0	0	1.73805	0	0	2.64996	0	0	4.53261	4.91921	5.12298	3.299	1.76361	3.96724	3.40447	3.71061	4.28704
Zm00001d030334	F-I									1.48514	0	0	0	0	0	0.355384	0	0	0	0	0	0	0	0	0.45008	0	0
Zm00001d044647	F-I	GRMZM2G457867			AT3G56930.2		DHHC-type zinc finger family protein	LOC_Os12g03730.1	zinc finger DHHC domain-containing protein, putative, expressed	4.55783	1.85969	1.48703	1.1839	0.331811	0.371365	1.67325	1.08447	0.496744	3.2707	1.98246	3.5434	0.714498	0.544118	0.44252	1.6502	1.6543	1.30761
Zm00001d040047	F-I	GRMZM2G018869			AT1G71070.1		Core-2/I-branching beta-1,6-N-acetylglucosaminyltransferase family protein	LOC_Os01g03160.1	xylosyltransferase, putative, expressed	4.96893	1.65942	3.2514	2.90508	2.47681	3.35578	2.34635	2.12225	1.86139	3.18119	1.79056	2.4098	2.05526	2.76	2.64163	2.87344	2.38247	2.79597
Zm00001d027649	F-I	GRMZM2G062724			AT5G22920.1		CHY-type/CTCHY-type/RING-type Zinc finger protein	LOC_Os03g05270.1	RING finger and CHY zinc finger domain-containing protein 1, putative, expressed	5.01623	1.44473	0.407728	0.0336355	0	0	0.269037	0.106266	0.0340955	2.32361	1.03886	1.03205	0.0489347	0	0.01711	0.0247967	0.218213	0.0580315
Zm00001d044323	F-I	GRMZM2G011115			AT3G01290.1		SPFH/Band 7/PHB domain-containing membrane-associated protein family	LOC_Os01g40580.1	hypersensitive-induced response protein, putative, expressed	3.53049	0	0	0	0	0	0	0	0	1.15553	1.19568	1.84347	0	0	0	0	0	0
Zm00001d035456	F-I	GRMZM2G410757			AT1G50732.1			LOC_Os05g03750.1	expressed protein	11.7707	2.28591	5.88678	6.37792	0.863138	1.97007	2.69319	1.64288	1.0089	10.5017	4.49304	9.47294	5.73013	3.7779	0.921846	3.30284	2.91367	2.52739
Zm00001d047944	F-I	GRMZM2G147787						LOC_Os03g13870.1	expressed protein	1.90655	0.549019	0.406558	0.803737	0.376545	0.0818145	0.433748	0.217013	0.384725	1.23549	0.73403	0.979286	0.177657	0.252676	0.475849	0.22178	0.398754	0.73639
Zm00001d035371	F-I									1.47253	0	0.0427235	0.305912	0	0	0.080048	0	0	0.568709	1.25497	0.534582	0.493312	0.205477	0.749757	0.45139	0.229317	0.249331
Zm00001d003120	F-I									2.70276	0.0216475	0.129805	0.0676454	0	0.0439947	0.126068	0.0326449	0.0240775	3.1378	3.09631	3.05286	0.315152	0.339545	0.302667	0.259223	0.42025	0.376991
Zm00001d025350	F-I	GRMZM2G149204			AT1G80730.1	ATZFP1,ZFP1	zinc-finger protein 1	LOC_Os07g40300.1	ZOS7-10 - C2H2 zinc finger protein, expressed	3.48941	0	0	0.326147	0	0.30499	0	0	0	6.00842	0	4.12214	0	0	0	0	0	0.586541
Zm00001d018648	F-I	GRMZM2G108637			AT5G07800.1		Flavin-binding monooxygenase family protein	ChrUn.fgenesh.mRNA.86	expressed protein	107.453	1.4586	3.27907	3.22706	0.0441926	0	11.5943	0	0	89.301	84.3482	91.7448	0.0270361	0.349508	0.428064	0.0745752	2.19421	1.49751
Zm00001d053349	F-I									14.6661	1.11469	3.3117	0.30872	0	0	0.233471	0	0	9.53715	13.6648	14.6145	0.132113	0.35809	0.444691	1.68555	0.595344	0.57425
Zm00001d016448	F-I	GRMZM2G178641						LOC_Os02g14500.1	expressed protein	3.17575	0	0	1.63635	0	0	0.495652	0.0330145	0	2.07606	0.118068	1.87771	0.336986	0.552743	0.85432	0.713674	0.194377	0.717812
Zm00001d049499	F-I	GRMZM2G075101			AT5G17620.1			LOC_Os01g64920.1	nuclear matrix protein 1, putative, expressed	32.8421	21.2376	21.2108	26.4434	25.0919	22.226	20.3389	22.485	31.1101	35.3212	34.8068	28.7609	31.8264	33.569	30.7948	30.0665	24.8504	28.4859
Zm00001d030028	F-I	GRMZM2G001930	myc7	myc transcription factor7	AT1G32640.1	ATMYC2,JAI1,JIN1,MYC2,RD22BP1,ZBF1	Basic helix-loop-helix (bHLH) DNA-binding family protein	LOC_Os10g42430.1	transcription factor MYC7E, putative, expressed	20.5679	16.2799	16.9232	18.6166	15.0218	15.0186	16.5214	15.5733	15.3521	33.4066	22.7551	21.6832	16.7307	15.1659	11.893	16.6534	18.8911	11.6395
Zm00001d016811	F-I	GRMZM2G119517			AT1G76990.1	ACR3	ACT domain repeat 3	LOC_Os02g34990.1	ACT domain containing protein, putative, expressed	5.22389	2.14743	2.35318	2.98293	1.94457	1.41754	1.56452	2.15553	2.05147	7.28803	5.1581	2.52644	1.96321	2.30857	1.56937	3.36451	2.78562	2.74321
Zm00001d006816	F-I	GRMZM5G849499						LOC_Os01g23870.1	expressed protein	3.03941	0.239059	0.0342242	0.842054	0.0324154	0	0.77583	0	0.0745105	3.06339	3.82109	1.72504	1.13554	0.854541	0.352749	1.32389	1.79105	0.342343
Zm00001d018088	F-I	GRMZM2G578314			AT5G65160.1		tetratricopeptide repeat (TPR)-containing protein	LOC_Os02g51730.1	dnaJ homolog subfamily C member 7, putative, expressed	1.66469	0.581574	0.186224	0.212187	0.0274345	0	0.446654	0.106358	0.12764	3.09271	2.00378	2.66513	0.014352	0.0466252	0.0106555	0.163704	0.066959	0.328016
Zm00001d005551	F-I									2.29961	0	0	0.425718	0	0	0.329167	0	0	1.29753	1.13925	1.88973	3.02547	1.54425	3.62543	1.62911	0	0.83587
Zm00001d012555	F-I	GRMZM2G475994			AT5G06990.1		Protein of unknown function, DUF617	LOC_Os01g59200.1	DUF617 domain containing protein, expressed	1.00634	0.0386087	0.0391155	0.161168	0	0.0390119	0.257402	0	0	0.388452	0.511933	0.482946	0.0768425	0.0735555	0.285654	0.0831746	0.083574	0.210304
Zm00001d034815	F-I	GRMZM2G150386						LOC_Os02g44930.1	HMG1/2, putative, expressed	1.12274	0.0332531	0.0674265	0.379256	0	0.0336601	0.254875	0	0	0.424916	0.442026	0.467726	0.253138	0.570388	0.413376	0.352409	0.143609	0.460062
Zm00001d017941	F-I									16.9121	4.74777	7.29864	3.98331	0.588205	2.00441	10.7792	7.46708	10.1238	14.077	9.39371	6.52897	1.78539	0.826862	0.533798	2.01132	6.2587	2.84578
Zm00001d035329	F-I									1.86388	0	0	0.683106	0.0244167	0	0.54706	0	0	1.83747	2.58446	1.37347	0.567195	1.16863	1.02847	0.903631	1.13329	0.396554
Zm00001d011506	F-I	GRMZM2G114538			AT4G01200.1		Calcium-dependent lipid-binding (CaLB domain) family protein	LOC_Os01g47040.1	C2 domain containing protein, putative, expressed	1.55777	0.190948	0.100611	0.563097	0	0.0555015	0.214215	0.144239	0	1.03515	0.913155	0.682632	1.41961	0.981232	1.2615	1.40846	0.991394	0.29997
Zm00001d033389	F-I	GRMZM2G118172			AT4G37710.1		VQ motif-containing protein	LOC_Os03g47280.1	VQ domain containing protein, putative, expressed	2.3527	0	0	0	0	0	0	0	0	29.9445	0	0.930095	0	0	0	0	0	0
Zm00001d019422	F-I	GRMZM2G104231			AT1G14590.1		Nucleotide-diphospho-sugar transferase family protein	LOC_Os07g19444.1	regulatory protein, putative, expressed	8.43325	1.63811	1.63286	2.22361	0.410855	2.00617	3.62658	3.50949	3.68285	4.86128	4.16592	4.40801	0.145991	0.334491	0.441045	0.984516	1.9891	1.89521
Zm00001d029855	F-I	GRMZM2G079470	gras33	GRAS-transcription factor 33	AT4G00150.1	ATHAM3,HAM3	GRAS family transcription factor	LOC_Os10g40390.1	scarecrow, putative, expressed	38.4415	16.6346	27.5831	27.6069	9.42631	12.9631	22.883	16.0922	17.6105	34.2503	21.1558	29.3398	10.4198	14.9447	10.1982	21.8001	19.1117	15.8631
Zm00001d023444	F-I									3.03914	0.0819195	0	0.682595	0	0	1.56704	0	0	1.34651	0.19424	2.40445	0.202003	0.240415	0.829812	0.418163	0	0.887553
Zm00001d034529	F-I	GRMZM2G170489						LOC_Os03g59225.1	expressed protein	28.3608	20.8365	19.9747	20.015	15.9941	16.5669	20.9123	15.2753	21.2911	25.2215	21.8839	22.5315	15.6779	18.5576	18.3348	18.7569	15.1066	19.1676
Zm00001d036835	F-I	GRMZM2G171078			AT5G05340.1		Peroxidase superfamily protein	LOC_Os11g02130.1	peroxidase precursor, putative, expressed	19.0061	2.59481	5.52969	3.91826	3.42131	3.45757	7.04054	8.90154	14.2317	4.02968	2.21128	3.31461	0.649478	1.5924	1.74545	3.41967	3.92131	4.32907
Zm00001d036062	F-I									1.08747	0	0	0.0862375	0	0	0.97412	0	0	0.888479	0	0.38797	0.473371	0.241536	0.964875	0.167961	0.636865	1.18043
Zm00001d003148	F-I	GRMZM2G457697			AT5G10810.1	ATER,ER	enhancer of rudimentary protein, putative	LOC_Os04g42134.1	enhancer of rudimentary protein, putative, expressed	63.5104	24.3037	25.305	21.0349	10.6619	10.1857	20.2709	10.1246	15.0635	62.931	53.4738	61.5965	22.9004	19.1222	22.2216	21.9263	16.9266	20.6573
Zm00001d021993	F-I	GRMZM2G089630			AT4G09810.1		Nucleotide-sugar transporter family protein	LOC_Os05g12490.1	transporter-related, putative, expressed	7.78393	4.10429	4.20237	5.27416	4.32318	5.20563	5.32881	4.05649	5.37539	7.24887	6.22088	6.09943	3.97101	5.59519	5.82776	4.82884	5.75992	5.57127
Zm00001d007418	F-I	GRMZM2G166674			AT5G13890.1		Family of unknown function (DUF716)	LOC_Os11g32950.1	expressed protein	2.72799	0.848831	1.42241	1.53039	0.807726	1.10609	0.691996	0.932743	0.760339	2.32996	1.51758	1.20173	1.29265	2.14674	1.1157	0.86843	1.28791	0.972085
Zm00001d018617	F-I	GRMZM2G177104	ga2ox12	gibberellin 2-oxidase12	AT4G21200.1	ATGA2OX8,GA2OX8	gibberellin 2-oxidase 8	LOC_Os07g01340.1	gibberellin 2-beta-dioxygenase 7, putative, expressed	4.15806	0.45267	0.490405	0	0.0230661	0	0	0.0356382	0	0.156938	0.0572525	0.15453	0	0	0.02537	0	0	0
Zm00001d042618	F-I	GRMZM2G110153	zmm16	Zea mays MADS16	AT5G20240.1	PI	K-box region and MADS-box transcription factor family protein	LOC_Os01g66030.1	OsMADS2 - MADS-box family gene with MIKCc type-box, expressed	3.26109	0.983031	2.39419	2.12949	1.45944	2.91004	2.70549	1.06956	3.01708	1.65318	2.71545	1.47368	1.29111	1.37909	1.80628	1.6018	1.07411	1.5807
Zm00001d046574	F-I	GRMZM2G324248			AT5G35090.1			LOC_Os06g43810.1	expressed protein	70.0524	9.65703	19.8054	13.7512	9.14214	3.51497	10.7551	15.2944	9.02656	47.2236	16.6698	35.6782	27.0446	21.6239	7.7101	15.7015	6.86699	4.9543
Zm00001d049771	F-I									6.76523	0	0.0390606	2.71222	0	0	3.38649	0.0070882	0	3.6728	2.07976	4.62244	4.04496	3.31013	4.65134	4.68286	2.51764	4.97348
Zm00001d020555	F-I	GRMZM2G174099			AT4G30420.1		nodulin MtN21 /EamA-like transporter family protein	LOC_Os09g25770.1	auxin-induced protein 5NG4, putative, expressed	7.50824	0.6732	0.717198	0.802378	0.462108	0.226104	0.550252	0.496362	0.471178	6.96542	4.77176	5.37372	0.241485	0.748683	0.315127	0.841878	0.861993	0.822815
Zm00001d003041	F-I	GRMZM2G082670			AT5G44060.1			LOC_Os04g43310.1	expressed protein	6.54566	2.02873	1.52314	4.70167	2.2366	2.69502	1.51638	2.75216	2.19649	5.57992	2.76228	1.34452	3.07004	2.58313	0.533192	1.73399	3.10147	1.61689
Zm00001d034462	F-I									3.3598	1.81852	1.75995	2.06623	1.04689	0.817448	2.61346	1.05002	1.26322	1.92426	1.92395	3.51109	3.00981	2.31718	2.82903	2.25719	1.01357	1.72498
Zm00001d002364	F-I	GRMZM2G068967	ereb97	AP2-EREBP-transcription factor 97	AT3G20310.1	ATERF-7,ATERF7,ERF7	ethylene response factor 7	LOC_Os04g52090.1	AP2 domain containing protein, expressed	6.90573	0.430495	1.41278	0.0536835	0.0906934	0.103258	0	0.0778055	0.213641	10.646	0	2.27845	0	0	0	0.0536125	0	0
Zm00001d020961	F-I	AC234526.1_FG005			AT2G33590.1		NAD(P)-binding Rossmann-fold superfamily protein	LOC_Os09g31502.1	dehydrogenase, putative, expressed	2.56034	0.0198765	0.126544	0.0417298	0.0191953	0.0199046	0.0193312	0.0147669	0	0.375765	0.571175	2.81972	0	0	0	0	0.0137725	0.042039
Zm00001d010791	F-I	GRMZM2G173710						LOC_Os01g54050.1	histidine-containing phosphotransfer protein, putative, expressed	2.58187	1.28984	0.890113	0.953576	1.24019	0.586056	1.08186	0.636332	0.537181	2.24793	0.724441	2.19811	0.8627	1.34318	1.02175	1.66605	0.45056	0.904026
Zm00001d020124	F-I	GRMZM2G373589			AT3G61660.1			LOC_Os01g46790.1	expressed protein	7.22104	0	0	0.200396	0	0	0.164676	0	0	5.62204	4.27811	1.93839	0	0	0	0	1.10235	0.167256
Zm00001d020951	F-I	GRMZM2G104299			AT2G33620.1		AT hook motif DNA-binding family protein	LOC_Os09g31470.1	AT hook motif domain containing protein, expressed	2.61965	0.340852	0.12695	0.24542	0.081446	0.0740438	0.314231	0.0141917	0.179724	1.2685	1.6865	1.0695	0.14416	0.0715037	0.274659	0.272065	0.49305	0.154562
Zm00001d042611	F-I	GRMZM2G368411	ga20ox3	gibberellin 20-oxidase3	AT4G25420.1	AT2301,ATGA20OX1,GA20OX1,GA5	2-oxoglutarate (2OG) and Fe(II)-dependent oxygenase superfamily protein	LOC_Os01g66100.1	gibberellin 20 oxidase 2, putative, expressed	21.6781	7.84043	17.5501	12.3163	4.66932	7.16693	17.3622	14.1054	10.937	23.5551	16.3982	16.7019	8.73813	5.54798	3.86137	13.9131	6.92955	5.4562
Zm00001d001774	F-I									6.74995	1.11332	1.22204	1.72299	0.449172	0.595363	0.538308	0.962615	0.969386	16.6516	0.460522	3.63862	0.2345	0.421241	0.148314	0.335448	0.873728	0.446441
Zm00001d048137	F-I									60.4649	21.5856	28.1306	22.2611	10.6535	12.1306	45.5913	20.1885	38.8334	33.3139	28.7069	32.9137	14.4047	14.0279	13.0586	17.0876	21.3885	20.9651
Zm00001d031484	F-I	GRMZM2G172723			AT1G76450.1		Photosystem II reaction center PsbP family protein	LOC_Os08g40160.1	thylakoid lumen protein, chloroplast precursor, putative, expressed	6.61508	1.54644	1.69382	1.35491	0.0422891	0.106131	2.67582	0.238615	0.274796	6.806	5.86494	7.16817	0.672098	1.35868	1.10249	1.07329	1.26692	2.43812
Zm00001d033862	F-I	GRMZM2G054361	acs6	1-aminocyclopropane-1-carboxylate synthase6	AT4G37770.1	ACS8	1-amino-cyclopropane-1-carboxylate synthase 8	LOC_Os03g51740.1	aminotransferase, classes I and II, domain containing protein, expressed	1.23481	0.273794	0.341672	0.232796	0.00940905	0.213844	0.642926	0.144184	0.353215	0.384402	0.583099	0.194394	0.0393577	0.0386584	0.00913495	0.0542945	0.208525	0.217012
Zm00001d021480	F-I									29.2651	11.6601	8.48954	12.3615	7.76433	9.6103	22.1567	10.0396	4.57266	20.4174	19.1782	22.0859	13.6557	14.3704	16.0682	16.0898	18.6166	16.6932
Zm00001d050565	F-I	GRMZM2G147123			AT5G53150.1		DNAJ heat shock N-terminal domain-containing protein	LOC_Os02g30620.1	dnaJ domain containing protein, expressed	4.61447	2.88885	2.50846	2.77935	2.72481	2.11164	3.43661	2.46352	1.70456	4.16933	3.45684	3.99329	3.50793	3.74322	3.0845	4.66177	3.14103	3.75619
Zm00001d036246	F-I	GRMZM2G419542			AT4G01140.1		Protein of unknown function (DUF1191)	LOC_Os06g06430.1	expressed protein	2.79566	0.6176	0.17549	0	0	0.089824	0.268813	0.220807	0.803505	3.26214	1.83062	1.25075	0.0295734	0.0559625	0	0.064062	0	0.0666085
Zm00001d054012	F-I	GRMZM2G322348			AT3G47570.1		Leucine-rich repeat protein kinase family protein	LOC_Os01g05960.1	receptor kinase, putative, expressed	4.32331	2.58914	1.61749	1.6065	2.1736	1.67668	1.42405	0.939057	2.56844	4.81537	3.96733	3.56248	2.50325	1.97602	2.46954	1.92019	0.891366	1.66216
Zm00001d026271	F-I	GRMZM2G438202	ereb205	AP2-EREBP-transcription factor 205	AT3G15210.1	ATERF-4,ATERF4,ERF4,RAP2.5	ethylene responsive element binding factor 4	LOC_Os04g52090.1	AP2 domain containing protein, expressed	24.5441	3.39653	6.94975	9.00486	2.46889	5.00941	2.30043	4.9798	8.1214	34.6317	4.62331	23.5593	0.885455	3.45668	1.26633	1.63936	2.13156	4.5141
Zm00001d029566	F-I	GRMZM2G043141			AT1G13970.1		Protein of unknown function (DUF1336)	LOC_Os12g38850.1	DUF1336 domain containing protein, expressed	1.50182	0.124013	0.0479477	0.446513	0.0719853	0.063832	0.84423	0.0434388	0.209863	5.45102	1.23338	0.969856	0.315549	0.210403	0.143143	0.20919	0.66705	0.239059
Zm00001d004531	F-I									4.36991	0	0	0.293002	0	0	0.268956	0	0	1.3797	1.40633	1.63868	0.237659	0.430559	0.44513	0.297664	0.152293	0.508618
Zm00001d034629	F-I	GRMZM5G862109	ts6	tasselseed6	AT4G36920.1	AP2,FL1,FLO2	Integrase-type DNA-binding superfamily protein	LOC_Os03g60430.2	AP2 domain containing protein, expressed	41.0399	24.0688	22.1578	14.366	12.982	16.322	31.774	15.8151	19.7975	24.1811	29.5125	24.7335	13.7661	11.8131	12.3423	16.5002	17.4499	20.2804
Zm00001d017593	F-I									7.20894	3.05859	3.2627	4.23023	3.59391	2.81026	5.10654	2.32135	1.83818	5.43509	5.42863	5.01811	5.36379	4.0069	4.21033	4.75671	2.81996	3.66662
Zm00001d013100	F-I	GRMZM2G124243			AT5G06560.1		Protein of unknown function, DUF593	LOC_Os03g57530.1	DUF593 domain containing protein, expressed	83.4445	42.2313	58.514	40.9221	21.5079	32.6258	67.5469	46.0652	48.9558	72.2951	75.1446	61.1168	19.6945	23.644	15.9737	25.5053	40.6322	32.8971
Zm00001d037387	F-I	GRMZM2G333923			AT3G02430.1		Protein of unknown function (DUF679)	LOC_Os01g28089.1	expressed protein	1.18941	0.0734215	0.203197	0.0349969	0.027673	0	0.0325049	0.050895	0.112393	0	0.070971	0.183115	0.057412	0	0.0314913	0.290631	0.110301	0.0656335
Zm00001d047000	F-I	GRMZM2G017685						LOC_Os06g46140.1	expressed protein	10.256	0.701835	0	4.20212	0	1.23433	7.13811	1.61465	3.3152	13.3436	20.0527	8.31197	0.491862	3.64683	0.52419	6.15512	3.90547	8.39884
Zm00001d041759	F-I	GRMZM2G084606			AT3G54190.1		Transducin/WD40 repeat-like superfamily protein	LOC_Os12g31440.1	expressed protein	30.227	20.3713	22.7487	24.1107	19.3949	19.4734	25.2263	18.1713	15.9449	26.7671	27.4948	30.3295	25.5398	24.3673	27.5915	24.4698	21.9275	25.3236
Zm00001d020977	F-I	GRMZM2G038931			AT4G31330.1		Protein of unknown function, DUF599	LOC_Os09g32100.1	expressed protein	3.02608	0.879587	0.986007	0.668837	0.407925	0.295897	1.10223	1.09001	0.651584	2.62663	5.53768	2.00488	0.364623	0.676745	0.504116	1.66583	1.78754	0.76975
Zm00001d007963	F-I	GRMZM2G473021								3.47097	0	0	1.1684	0	0	1.16172	0	0	0.95916	0	3.71864	2.03096	0.399174	1.70828	2.00678	0	2.8172
Zm00001d000730	F-I									1.64448	1.47e-56	0.136409	1.18e-25	2.18e-85	0.252802	0.66608	2.06e-57	1.04e-26	3.3e-77	0.325212	3.41e-63	3.84e-40	0.229213	0.60364	2.87e-39	0.270188	0.214881
Zm00001d013422	F-I	GRMZM2G554962			AT5G40830.1		S-adenosyl-L-methionine-dependent methyltransferases superfamily protein	LOC_Os04g36710.1	methyltransferase domain containing protein, expressed	2.22987	0.059101	0.17819	0.0620405	0	0	0.116544	0.0447352	0.0417662	2.37235	0.713015	1.01581	0	0	0.0368677	0	0	0.083344
Zm00001d022218	F-I	GRMZM2G568947			AT5G39850.1		Ribosomal protein S4	LOC_Os03g05980.1	40S ribosomal protein S9-2, putative, expressed	1.10438	0	0	0.111018	0	0	0	0	0	0.619448	1.07001	0.533329	0.88066	0.879128	0.703993	0.388761	0.271463	0.069209
Zm00001d033590	F-I	GRMZM2G079850			AT5G27820.1		Ribosomal L18p/L5e family protein	LOC_Os03g48840.1	ribosomal L18p/L5e family protein, putative, expressed	25.4186	16.9124	20.2685	17.4398	9.69294	14.0027	23.662	13.3496	11.2904	24.107	17.56	15.3997	17.3392	18.6641	19.5949	22.0125	13.2215	19.0618
Zm00001d007280	F-I	GRMZM2G137546	zar3	Zea mays ARGOS homolog3				LOC_Os11g14190.1	ARGOS, putative, expressed	80.62	18.0748	38.221	32.5596	11.7247	11.283	37.8629	17.0028	24.6742	113.168	27.5442	40.3993	33.8088	22.9587	8.8498	48.9072	18.3813	8.99793
Zm00001d031092	F-I	GRMZM5G853836	ca2p5	CCAAT-HAP2-transcription factor 25	AT3G05690.1	ATHAP2B,HAP2B,NF-YA2,UNE8	nuclear factor Y, subunit A2	LOC_Os12g42400.1	nuclear transcription factor Y subunit, putative, expressed	17.9204	10.358	10.9269	10.6447	6.89802	7.63091	17.2186	9.64367	9.54944	10.7521	11.2188	11.878	6.04954	7.67019	5.69733	7.51475	10.9852	8.58867
Zm00001d034068	F-I	GRMZM2G098892			AT3G02100.1		UDP-Glycosyltransferase superfamily protein	LOC_Os03g55040.1	UDP-glucoronosyl and UDP-glucosyl transferase domain containing protein, expressed	3.1162	0.308574	0.193638	0	0	0	0	0	0	1.88502	1.1533	1.42876	0	0	0	0	0	0
Zm00001d028043	F-I	GRMZM2G411084			AT1G47200.1	WPP2	WPP domain protein 2	LOC_Os03g11060.1	MFP1 attachment factor 1, putative, expressed	24.5163	0.158626	6.64022	12.5209	3.23133	2.23915	3.64409	3.97407	3.24671	19.7219	4.11909	7.24118	15.5032	36.6157	4.91758	6.26562	7.21823	6.3063
Zm00001d037650	F-I	GRMZM2G002656			AT3G46730.1		NB-ARC domain-containing disease resistance protein	LOC_Os08g07340.1	mla1, putative, expressed	11.6571	1.63715	0.868915	2.98048	0.185836	0.230742	2.94564	0.17482	0.118458	9.95126	12.8504	12.0735	1.36312	3.01711	3.39418	3.11197	7.45195	7.19899
Zm00001d009247	F-I	GRMZM2G077259			AT4G15800.1	RALFL33	ralf-like 33	LOC_Os01g25560.1	RALFL7 - Rapid ALkalinization Factor RALF family protein precursor, expressed	13.6451	4.73658	6.69236	6.43358	2.1187	1.75518	12.2436	2.77831	10.3815	6.97257	14.6304	8.92591	4.48344	1.6242	1.47589	1.70649	2.8843	2.88679
Zm00001d006779	F-I									18.2474	2.36322	6.09563	1.72978	0.911619	11.5526	4.31893	11.7027	1.98842	4.48062	2.08681	5.88199	12.1856	1.51284	0.954324	5.07038	1.14024	6.84112
Zm00001d032993	F-I	GRMZM2G093708						LOC_Os10g26670.1	expressed protein	1.18675	0	0	0.0557335	0	0.107967	0	0	0	0.821806	0.412954	0.613877	0	0	0	0	0	0
Zm00001d022945	F-I									1.60359	0	0	0	0	0	0	0	0	0	0	2.06094	0	0	0	0	0	0
Zm00001d047930	F-I									7.68177	0	0.0520275	0.846994	0	0	0.811475	0.0827757	0	6.94784	0.064476	14.3003	1.47049	0.208398	1.5498	2.49242	0	2.23539
Zm00001d014102	F-I	GRMZM2G347174			AT1G02260.1		Divalent ion symporter	LOC_Os03g05390.1	Citrate transporter protein, putative, expressed	1.29799	0.0680081	0.0542625	0.519705	0.118567	0.00848095	0.0275611	0.0387904	0.113504	2.35921	0.09127	0.841074	0.273501	0.523593	1.01943	0.465465	0	0.0916127
Zm00001d011930	F-I	GRMZM2G002304			AT5G06060.1		NAD(P)-binding Rossmann-fold superfamily protein	LOC_Os11g43360.1	tropinone reductase 2, putative, expressed	1.2647	0	0.285768	0.229005	0.0181363	0.157368	0.0880143	0.0500408	0.0247016	0.199467	0.150018	0.256093	0.0946205	0.190444	0.0651109	0.0968668	0.0959172	0.0434884
Zm00001d047883	F-I	GRMZM2G031447			AT5G16080.1	AtCXE17,CXE17	carboxyesterase 17	LOC_Os03g15270.1	gibberellin receptor GID1L2, putative, expressed	2.32407	0.247171	0.689934	0.376233	0.0550275	0.203221	0.217895	0.202926	0.243618	4.98196	1.09124	2.22369	0.177322	0.333448	0.0658407	0.591403	0.097477	0.325062
Zm00001d048451	F-I	GRMZM2G171994			AT5G66520.1		Tetratricopeptide repeat (TPR)-like superfamily protein	LOC_Os02g34700.1	expressed protein	10.9808	2.26528	2.48719	2.24535	0.7605	0.324692	1.06475	0.731534	0.568666	10.0515	8.97218	7.82768	2.72145	2.6349	1.08835	2.56388	2.44857	1.19636
Zm00001d045160	F-I	GRMZM2G007683			AT1G31170.4	ATSRX,SRX	sulfiredoxin	LOC_Os06g07760.1	sulfiredoxin-1, putative, expressed	35.289	22.2073	23.8068	23.3263	15.2452	16.0612	23.4549	14.301	21.0933	34.0688	39.5368	32.9693	15.7483	18.9651	15.7403	22.4839	23.1081	21.1707
Zm00001d009426	F-I	GRMZM2G152436						LOC_Os05g46490.1	mov34 family protein, putative, expressed	16.3563	8.98599	7.40975	6.0763	5.31878	6.82104	12.8866	6.39073	6.75904	10.0323	8.84736	11.0827	6.2692	6.14481	7.9824	7.21775	9.74537	9.59381
Zm00001d044618	F-I	GRMZM2G467123			AT5G45275.1		Major facilitator superfamily protein	LOC_Os11g01590.1	nodulin, putative, expressed	1.11155	0.222754	0.576063	0.407054	0.0339195	0.131385	0.451358	0.164018	0.594156	0.604005	0.190982	2.31663	0.131783	0.125527	0.213572	0.257491	2.71327	0.488013
Zm00001d017618	F-I	GRMZM2G024948	abi16	ABI3-VP1-transcription factor 16	AT2G46870.1	NGA1	AP2/B3-like transcriptional factor family protein	LOC_Os02g45850.1	B3 DNA binding domain containing protein, expressed	1.082	0.536879	0.339466	0.234493	0.192298	0.170566	0.630924	0.523429	0.370359	0.814389	0.385931	0.464122	0.280832	0.200555	0.127829	0.184906	0.22156	0.285044
Zm00001d014562	F-I	GRMZM2G476538			AT1G44350.1	ILL6	IAA-leucine resistant (ILR)-like gene 6	LOC_Os06g47620.1	peptidase, putative, expressed	24.9188	6.34227	15.0279	13.3119	9.43661	5.62971	13.759	12.5345	5.78798	29.1221	16.7831	22.5673	8.87459	10.73	4.65817	8.36932	10.5723	6.19738
Zm00001d034526	F-I	GRMZM2G046267	umc2242					LOC_Os03g59180.1	expressed protein	2.48093	0.406647	0.706053	0.602079	0.422806	0.759641	1.08648	0.440299	0.23759	2.60047	2.47336	2.90105	0.281268	0.348334	0.286465	0.717527	0.483174	1.25379
Zm00001d031878	F-I	AC186231.4_FG002						LOC_Os05g13830.1	TsetseEP precursor, putative, expressed	16.2974	4.30657	4.80943	5.26791	0.027993	0.207947	7.78848	0.288378	0.566274	13.881	132.356	8.8405	3.68478	3.2878	4.74847	2.87238	5.17659	7.31818
Zm00001d018065	F-I	GRMZM2G017355	mterf18	mTERF domain protein7b	AT5G07900.1		Mitochondrial transcription termination factor family protein	LOC_Os02g51450.1	mTERF family protein, expressed	5.36068	2.17909	2.52922	3.16619	1.52945	1.00815	2.54356	1.50707	0.799267	3.18828	1.61712	3.4813	2.96493	2.66275	1.47593	2.04946	1.95546	1.33339
Zm00001d026549	F-I	GRMZM5G814035			AT1G78690.1		Phospholipid/glycerol acyltransferase family protein			26.6695	10.2016	16.2895	19.615	14.6107	13.8688	17.2431	14.0029	11.4627	27.9023	15.4659	17.7594	15.8127	24.0479	16.4626	13.7861	16.862	18.3096
Zm00001d033700	F-I	GRMZM5G842877								2.34922	0	0	0	0	0	0	0	0	0	0	0	0	0	0	0	0	1.42928
Zm00001d024164	F-I	GRMZM2G368486			AT1G11390.1		Protein kinase superfamily protein	LOC_Os04g56510.1	ABC1 family domain containing protein, putative, expressed	3.85779	0.217958	0.0550925	2.0423	0.05188	0	1.12817	0	0	2.67896	2.59712	3.58464	3.20139	2.04074	1.93341	2.61553	2.73899	1.71737
Zm00001d020280	F-I	GRMZM2G176721			AT5G10190.1		Major facilitator superfamily protein	LOC_Os09g20490.1	transporter, putative, expressed	5.82209	0.228179	0.578696	0.836534	0.330612	0.170448	0.328547	0.0993209	0.208391	3.1461	1.09819	2.16172	0.627521	0.668983	0.669042	0.800629	0.843302	0.608967
Zm00001d039464	F-I	GRMZM2G168704			AT5G56880.1			LOC_Os01g09870.1	expressed protein	1.01887	0	0.279265	0.687636	0.0763455	0	0.097661	0.0730355	0	0.440103	0.094624	1.00022	0	0.0927265	0.337707	0	0.104468	0
Zm00001d042541	F-I	GRMZM2G156861	lox1	lipoxygenase1	AT1G55020.1	ATLOX1,LOX1	lipoxygenase 1	LOC_Os03g52860.1	lipoxygenase, putative, expressed	110.522	46.969	28.9925	66.7155	9.38703	20.087	76.311	51.6639	97.132	422.347	34.0281	325.228	9.96989	17.4586	21.1271	23.5219	71.5744	70.6275
Zm00001d003015	F-I	GRMZM2G118345	pal6	phenylalanine ammonia lyase6	AT2G37040.1	ATPAL1,PAL1	PHE ammonia lyase 1	LOC_Os04g43800.1	phenylalanine ammonia-lyase, putative, expressed	5.66275	0.263321	0.098429	2.11405	0.758201	0.421117	3.08678	0.372254	0.328531	1.17813	0.0173726	1.08471	1.15539	0.889899	1.46088	1.12185	0.271421	2.66636
Zm00001d041709	F-I	GRMZM2G155998			AT5G18980.1		ARM repeat superfamily protein	LOC_Os12g34360.1	expressed protein	1.53019	0.17761	0.1631	0.317306	0.0744801	0.163086	0.278789	0.37859	0.369966	0.988064	0.535228	0.72458	0.0151007	0.0539804	0.0477192	0.133831	0.320613	0.349136
Zm00001d045775	F-I									3.63376	0	0	0	0	0	3.03851	0	0	0	0.70644	0	3.44448	0	1.27876	0	0.985505	1.39783
Zm00001d002263	F-I									6.14837	0.343015	0	2.26593	0.060588	0	2.72357	0	0.128988	6.25827	5.00026	4.53059	3.63999	4.79353	4.02251	4.11569	3.57351	1.9462
Zm00001d052394	F-I									2.16688	0.625364	0.54911	0.625029	0.81353	0.744523	1.47731	0.732865	0.628537	0.971163	1.67427	1.17324	0.692836	0.800399	0.581035	0.62818	0.846714	0.928762
Zm00001d038252	F-I	GRMZM2G020859	kch2	potassium channel2	AT4G22200.1	AKT2,AKT2/3,AKT3,KT2/3	potassium transport 2/3	LOC_Os05g35410.1	potassium channel AKT2/3, putative, expressed	1.17013	0.375609	0.280504	0.212612	0.0240613	0.23633	0.289524	0.148614	0.283635	0.544806	0.387182	0.853292	0.111051	0.187874	0.239106	0.175759	0.332029	0.387275
Zm00001d052183	F-I	GRMZM2G075044			AT4G24610.2			LOC_Os02g52280.1	expressed protein	1.46696	0	0	0.478839	0	0	0.886559	0	0	0.587392	0.701329	0.728629	2.11613	1.78338	1.74967	1.43463	0.448412	0.585838
Zm00001d015423	F-I	GRMZM2G098857			AT5G58740.1		HSP20-like chaperones superfamily protein	LOC_Os01g47770.1	CS domain containing protein, putative, expressed	28.9792	18.4488	20.6641	22.8463	20.4243	20.8735	25.0651	16.0942	18.6918	27.2873	25.9047	26.7528	26.9535	20.6986	24.7302	23.3822	18.1101	22.1623
Zm00001d005910	F-I	GRMZM2G026095			AT3G48700.1	ATCXE13,CXE13	carboxyesterase 13	LOC_Os09g28750.1	gibberellin receptor GID1L2, putative, expressed	18.5829	3.71365	4.25581	1.08839	0.266895	0.108982	2.30265	0.14334	3.13892	8.79431	6.96034	6.09044	0.989733	0.718727	0.75939	0.929195	1.42603	0.376098
Zm00001d016312	F-I									3.27942	0.95437	0	0	0	0	0	0	0	1.53507	5.5871	3.63627	0	0	0	0.841495	0	0
Zm00001d045063	F-I	GRMZM5G866027			AT2G46960.1	CYP709B1	cytochrome P450, family 709, subfamily B, polypeptide 1	LOC_Os06g09220.1	cytochrome P450 72A1, putative, expressed	1.77729	0.142203	0.22577	0.531023	0.16996	0.0613023	0.556715	0.0270587	0.169019	2.11802	0.769459	1.58685	0.296231	0.748158	0.567095	0.0795403	0.416421	1.09578
Zm00001d033171	F-I	GRMZM2G074193			AT5G38900.1		Thioredoxin superfamily protein			8.3302	2.67252	2.49583	1.54039	1.82221	2.03966	3.22024	0.95111	1.42319	5.2322	4.98196	6.56956	1.77748	1.68153	2.98192	2.22675	1.54028	2.26752
Zm00001d029693	F-I									1.66889	0	0.0456372	0.420528	0	0	0.170538	0.0340275	0.0464511	1.09788	0.89049	1.01377	2.26239	1.54134	1.90865	0.874155	0.735695	0.581757
Zm00001d025557	F-I									41.7985	3.20287	3.75906	2.60649	1.6385	2.73987	3.4783	2.5176	2.58219	3.51938	4.29887	2.54461	2.83158	66.7711	3.19772	2.2109	3.94695	3.11435
Zm00001d037554	F-I	GRMZM2G159570			AT3G17240.1	mtLPD2	lipoamide dehydrogenase 2	LOC_Os01g22520.1	dihydrolipoyl dehydrogenase 1, mitochondrial precursor, putative, expressed	1.10761	0	0	0.258806	0	0	0.208418	0	0	0.386477	0.476538	0.577137	0.1967	0.59913	0.428096	0.24006	0.29058	0.472605
Zm00001d029444	F-I	GRMZM2G095411			AT1G02820.1		Late embryogenesis abundant 3 (LEA3) family protein	LOC_Os02g35650.1	late embryogenesis abundant protein, putative, expressed	78.4815	18.5764	21.0881	18.1563	7.1429	0	14.4137	3.8186	12.938	62.4359	20.6611	32.212	0	0	6.3105	10.7354	5.49095	19.0544
Zm00001d008799	F-I	GRMZM2G096904			AT3G11760.1			LOC_Os01g09770.1	expressed protein	2.71143	1.37635	2.10475	1.42983	0.621316	2.35912	2.06356	1.9082	1.4642	2.67885	2.66668	2.73697	0.294934	0.614247	0.324169	0.868216	1.40253	1.70577
Zm00001d033156	F-I	GRMZM2G153887						LOC_Os10g21860.1	expressed protein	12.4927	2.8919	0.388208	3.25901	2.23786	1.15634	7.53775	0.0464598	4.78204	3.48759	3.75481	10.5983	0.507681	1.64343	3.37152	0.467154	0.632726	0.82462
Zm00001d006626	F-I	GRMZM2G099239			AT2G41870.1		Remorin family protein	LOC_Os07g38170.1	remorin, putative, expressed	71.96	25.8215	21.1519	8.68815	12.845	24.6104	16.5099	7.51387	14.6623	168.037	101.064	70.1616	3.70282	5.9404	8.12398	2.10458	5.81965	3.19792
Zm00001d049946	F-I	AC185305.3_FG003								1.34371	0.43047	0	0	0	0	0.400203	0.6247	0.351883	0	0	0	0	0	0	0	2.35579	0.650625
Zm00001d030833	F-I	GRMZM2G139328			AT2G14850.1			LOC_Os12g39090.1	expressed protein	4.86932	3.31933	2.88185	2.63979	2.36497	2.40424	2.95965	2.35064	1.96975	3.56402	3.74727	2.27469	2.5819	2.70934	1.74866	2.08488	2.57776	2.36386
Zm00001d020705	F-I	GRMZM2G045431	bhlh150	bHLH-transcription factor 150	AT5G67060.1	HEC1	basic helix-loop-helix (bHLH) DNA-binding superfamily protein	LOC_Os09g28210.1	bHelix-loop-helix transcription factor, putative, expressed	1.013	0.138146	0.217129	0	0	0	0.082867	0	0	0.635826	0.227035	0.10045	0	0	0	0	0	0
Zm00001d045568	F-I	GRMZM2G367650			AT3G61460.1	BRH1	brassinosteroid-responsive RING-H2	LOC_Os02g45710.1	zinc finger, C3HC4 type domain containing protein, expressed	37.3496	1.36042	14.5171	12.6483	2.20173	8.32601	0.983228	12.4378	4.49048	31.0413	21.5124	8.88944	1.44515	6.01091	1.75575	3.34428	10.3292	6.29978
Zm00001d023571	F-I	GRMZM2G132286			AT1G32790.2	CID11	CTC-interacting domain 11	LOC_Os08g02330.1	RNA recognition motif containing protein, putative, expressed	1.05426	0	0	0.318092	0	0	0.621825	0	0	0.383112	0.755926	0.076208	0.170317	0	0.0993072	0.430081	0.611012	0.266672
Zm00001d018629	F-I	GRMZM2G420743			AT5G42510.1		Disease resistance-responsive (dirigent-like protein) family protein	LOC_Os08g28790.1	dirigent, putative, expressed	75.9588	21.3183	17.329	22.2997	5.50241	6.33787	29.8647	12.7569	19.4361	99.6698	78.0693	79.474	3.30125	7.62603	4.73339	10.9722	22.5833	20.2536
Zm00001d033635	F-I	GRMZM2G036640			AT1G48175.1	emb2191	Cytidine/deoxycytidylate deaminase family protein	LOC_Os03g20570.1	tRNA-specific adenosine deaminase 2, putative, expressed	9.15844	5.61639	5.37553	5.98485	2.81132	1.95226	5.81008	2.62509	2.76421	7.2916	7.46286	8.72309	7.66764	6.43588	8.56602	7.7881	6.61285	6.92807
Zm00001d003144	F-I	GRMZM2G164036			AT3G48280.1	CYP71A25	cytochrome P450, family 71, subfamily A, polypeptide 25	LOC_Os11g27730.1	cytochrome P450, putative, expressed	52.4232	8.97247	13.0019	17.4155	1.07383	1.82835	15.9883	4.46701	3.6109	63.8984	12.5192	58.8462	4.50934	3.97506	3.26817	14.4518	6.87653	8.2882
Zm00001d045876	F-I	GRMZM2G704151								2.34928	0	0	0.750257	0	0	0.88375	0	0	1.91325	0.715215	1.63943	0.275174	0.63866	1.0315	0.869933	0.44207	0.597082
Zm00001d032127	F-I	GRMZM2G155753			AT5G13410.1		FKBP-like peptidyl-prolyl cis-trans isomerase family protein	LOC_Os07g04160.1	peptidyl-prolyl cis-trans isomerase, FKBP-type, putative, expressed	14.56	6.75013	8.00698	6.90877	5.22541	6.13183	7.40313	5.10912	5.75699	9.22066	6.74367	14.4219	6.69888	5.17331	7.01438	6.68171	6.14219	6.66345
Zm00001d039524	F-I	GRMZM2G355572			AT5G12010.1			LOC_Os01g40070.1	expressed protein	8.73288	0.06616	2.86138	2.63598	0.265966	0.1794	0.704943	0.256377	0.124846	33.8148	0.12451	20.7235	0.127126	1.39363	0.359134	0.177289	0.0693915	0.226965
Zm00001d048147	F-I	GRMZM2G008638								26.0155	14.3882	10.2614	13.5955	9.02289	11.4932	23.0824	11.4081	9.91165	20.6776	21.5508	17.7517	13.5185	14.2463	18.6162	15.5633	19.4331	17.4635
Zm00001d011135	F-I	GRMZM2G088132			AT3G01280.1	ATVDAC1,VDAC1	voltage dependent anion channel 1	LOC_Os05g45950.1	outer mitochondrial membrane porin, putative, expressed	1.2244	0.33233	0.128764	0.550032	0.300049	0.260524	0.0536455	0.0969455	0.039946	1.37234	1.50139	1.15804	0.474225	0.450298	0.96633	0.685851	0.27674	0.286035
Zm00001d013122	F-I									15.0837	12.1843	12.382	10.9223	10.0521	12.5606	14.4997	10.38	12.2316	11.8628	10.8951	12.3801	9.80297	10.7249	12.4495	11.42	11.5806	13.582
Zm00001d021845	F-I	GRMZM5G886969								219.632	100.483	82.8469	63.0838	66.0324	70.8898	111.187	61.1867	30.7821	112.946	82.1516	126.121	63.958	67.3081	79.3632	93.5157	65.8295	93.3608
Zm00001d003349	F-I	GRMZM2G107199			AT3G50660.1	CLM,CYP90B1,DWF4,PSC1,SAV1,SNP2	Cytochrome P450 superfamily protein	LOC_Os04g39430.1	cytochrome P450, putative, expressed	21.1348	8.503	7.09037	6.21457	5.9001	4.95036	5.19029	4.47572	6.24326	17.649	16.329	18.9931	5.95146	7.78402	4.17507	4.89328	5.86079	7.14053
Zm00001d019627	F-I	GRMZM2G077361	pza03723		AT4G25450.3	ATNAP8,NAP8	non-intrinsic ABC protein 8	LOC_Os07g28090.1	ABC transporter, ATP-binding protein, putative, expressed	2.6495	1.6048	1.46895	1.9725	0.81183	0.363377	1.12159	0.68945	0.587761	2.21542	2.32877	2.25271	2.39624	1.53178	1.87837	2.33632	2.20946	1.67852
Zm00001d019207	F-I	GRMZM2G079632	nactf4	NAC-transcription factor 4	AT3G15500.1	ANAC055,ATNAC3,NAC055,NAC3	NAC domain containing protein 3	LOC_Os07g12340.1	NAC domain-containing protein 67, putative, expressed	11.8486	6.94013	7.45601	7.24841	2.63694	2.44102	9.78642	3.57065	4.64781	16.3718	6.69733	8.21052	6.87922	2.66574	2.31555	8.74741	3.95665	3.56194
Zm00001d026245	F-I	GRMZM2G415229	thx10	Trihelix-transcription factor 10	AT2G38250.1		Homeodomain-like superfamily protein	LOC_Os04g51320.1	transcription factor TF2, putative, expressed	4.26814	2.67842	2.7202	2.31433	1.87525	2.73513	3.61013	3.04612	1.95877	2.03723	1.4396	2.45999	3.72473	2.83061	3.05409	3.23603	2.57938	3.12335
Zm00001d028439	F-I	GRMZM2G355450			AT2G45590.1		Protein kinase superfamily protein	LOC_Os03g14710.1	protein kinase, putative, expressed	10.0947	6.25797	6.70998	7.3125	6.25352	5.22173	5.42947	4.78072	5.23099	8.21864	7.88136	5.84868	9.18655	8.81926	7.56045	8.02872	5.70299	5.13926
Zm00001d038545	F-I	GRMZM2G117582	cal1	calmodulin1	AT2G27030.3	ACAM-2,CAM5	calmodulin 5	LOC_Os03g20370.1	OsCam1-1 - Calmodulin, expressed	3.2951	1.52037	0.783635	2.66337	1.9425	0.804432	1.14826	0.884687	1.88791	1.11041	0.72645	1.03225	1.11903	1.90853	0.655415	1.89142	1.8514	1.19315
Zm00001d034956	F-I									14.4272	7.71867	6.99277	9.71515	5.9584	7.63298	13.2458	7.93867	9.84161	10.4964	9.45214	9.07852	9.24606	7.43192	9.46349	8.88485	8.37285	9.96384
Zm00001d032981	F-I	GRMZM2G168222			AT3G13600.1		calmodulin-binding family protein	LOC_Os10g27170.1	calmodulin-binding protein, putative, expressed	6.15006	3.35329	3.8327	3.14561	3.22657	3.21364	4.30785	3.6782	4.87577	4.28702	4.34851	3.52296	2.51452	4.2166	3.71959	2.57426	3.57803	2.56617
Zm00001d035677	F-I	GRMZM2G567897			AT3G46620.1		zinc finger (C3HC4-type RING finger) family protein	LOC_Os05g01940.1	zinc finger, RING-type, putative, expressed	9.21509	2.94879	4.56069	3.89841	2.28227	1.83237	2.77711	3.1304	3.42932	15.2109	3.89449	8.81815	1.63933	2.51707	1.57088	1.93919	2.59205	2.49877
Zm00001d040112	F-I	GRMZM2G375197						LOC_Os01g02139.1	expressed protein	14.6443	3.71665	5.46283	7.77538	4.28738	3.77778	2.99472	1.48852	4.07155	13.1504	7.00491	6.55216	0.93738	9.95117	0	2.96119	11.1223	2.93305
Zm00001d016105	F-I	GRMZM2G063882			AT4G27920.1	PYL10,RCAR4	PYR1-like 10	LOC_Os02g15640.1	CAPIP1, putative, expressed	56.9115	36.9863	37.6027	28.4039	21.1944	23.7626	42.9239	34.4776	33.626	55.175	54.6696	51.5651	15.7996	20.1622	17.7275	21.6438	34.0157	26.655
Zm00001d050521	F-I									1.00218	0.175179	0.252323	0.128098	0	0.0271913	0.189514	0	0.0985866	0.844128	0.553616	0.584554	0.0253815	0	0.0615051	0.0878643	0.213799	0.057774
Zm00001d051475	F-I	GRMZM2G076683			AT5G56550.1	ATOXS3,OXS3	oxidative stress 3	LOC_Os02g45930.1	expressed protein	5.45937	2.17405	1.99943	2.75366	2.01477	1.52883	2.44544	4.34891	2.24332	3.17709	6.47396	2.01742	1.74355	3.30879	0.427963	2.82648	5.78632	1.64582
Zm00001d031093	F-I	GRMZM2G090411			AT5G28050.2		Cytidine/deoxycytidylate deaminase family protein	LOC_Os03g61810.1	tRNA-specific adenosine deaminase, putative, expressed	7.19184	0.034408	0.0947555	1.41553	0.0190577	0	1.88461	0.0575725	0	6.71699	3.27188	5.64358	0.971216	1.59067	1.76103	1.27879	1.20916	2.13091
Zm00001d047778	F-I									7.65233	0	0	2.41954	0.188908	0	2.72459	0.0780425	0	0.986584	0	0.39095	0.410676	0.298878	0.840384	0.310675	0	3.77118
Zm00001d031618	F-I	GRMZM2G114816						LOC_Os08g41840.1	expressed protein	14.4139	5.6502	7.30282	6.92914	4.22256	3.99648	8.63504	2.76341	2.71847	8.85246	9.31714	9.58726	8.71036	8.20701	6.83781	7.5209	5.43058	5.49848
Zm00001d018241	F-I	GRMZM2G143535			AT3G12040.1		DNA-3-methyladenine glycosylase (MAG)	LOC_Os02g53430.1	DNA-3-methyladenine glycosylase, putative, expressed	6.9236	0.185004	0.394811	2.50249	1.99628	0.90094	3.41447	1.63633	0.496756	4.40822	5.36719	5.5117	3.91643	4.02494	3.89439	3.1037	2.66823	3.55381
Zm00001d040161	F-I									9.82649	0.414473	1.13936	4.09173	0.0802585	0.31431	2.6532	0.174892	1.02873	9.53577	8.52878	9.58014	2.53117	2.81722	3.66353	3.68734	2.73285	5.35292
Zm00001d023793	F-I									1.37393	0.147742	0	0.585407	0	0	0	0	0	0	0.299913	0.752182	0.374274	0	0	0.565894	0.156212	0.122838
Zm00001d034877	F-I	GRMZM2G100020			AT2G35600.1	ATBRXL1,BRXL1	BREVIS RADIX-like 1	LOC_Os03g63650.1	brevis radix, putative, expressed	2.6494	0.978587	1.52577	1.65012	1.1144	0.708207	1.06384	1.53804	0.67377	1.65064	2.18669	1.19446	2.35834	2.41961	0.914755	2.3137	2.18282	1.17718
Zm00001d043156	F-I	GRMZM2G071705			AT2G26850.1		F-box family protein	LOC_Os01g59180.1	OsFBX27 - F-box domain containing protein, expressed	24.9509	4.99348	7.74881	9.57578	3.15682	5.39403	11.0824	6.22253	7.24317	16.8671	13.6237	12.4255	4.68107	4.18451	4.85021	10.2727	7.03895	10.5706
Zm00001d043706	F-I	GRMZM2G159937	bhlh57	bHLH-transcription factor 57	AT1G01260.1		basic helix-loop-helix (bHLH) DNA-binding superfamily protein	LOC_Os01g50940.1	helix-loop-helix DNA-binding domain containing protein, expressed	2.26882	0.936711	0.753588	1.875	1.55138	0.579649	0.957072	0.553523	1.85487	14.9279	3.93186	5.55757	2.70289	2.9973	1.12581	1.09793	0.423254	0.628035
Zm00001d033384	F-I									1.70313	0	0	0.597239	0	0	0.222932	0	0	1.47872	3.86301	2.21828	0.35932	0.844399	0.531922	0.424779	0.991445	1.59843
Zm00001d025000	F-I	GRMZM2G093022			AT5G24670.1		Cytidine/deoxycytidylate deaminase family protein	LOC_Os09g04210.1	hydrolase/ zinc ion binding protein, putative, expressed	2.29058	0	0	0.607608	0	0	0.50344	0	0	1.19454	1.77051	0.540825	0.365594	1.57835	1.15545	0.392815	0.666011	0.76576
Zm00001d027874	F-I	GRMZM2G000686	nfya1	nuclear transcription factor y subunit a1	AT1G72830.1	ATHAP2C,HAP2C,NF-YA3	nuclear factor Y, subunit A3	LOC_Os03g07880.1	nuclear transcription factor Y subunit, putative, expressed	42.7946	23.5162	30.3892	25.7917	14.1203	16.6373	34.835	24.8401	19.8403	28.2114	30.6107	36.7674	22.4829	14.6517	12.8804	35.3668	22.3315	21.0125
Zm00001d050514	F-I	GRMZM2G068239			AT2G17730.1	NIP2	NEP-interacting protein 2	LOC_Os08g43670.1	RING-H2 finger protein ATL2B, putative, expressed	1.78269	0.581394	0.222191	0.0580906	0	0.0378306	0.422731	0.0838892	0.625552	1.69458	0.63902	0.629129	0	0	0.0925987	0	0.0201022	0.0425299
Zm00001d015605	F-I	GRMZM2G134439	thx13	Trihelix-transcription factor 13	AT5G63420.1	emb2746	RNA-metabolising metallo-beta-lactamase family protein	LOC_Os02g33610.1	metallo-beta-lactamase, putative, expressed	8.845	3.81447	3.44881	6.14004	3.89355	2.44475	5.77365	2.97447	1.93051	5.10103	5.08748	6.15429	8.98232	5.49977	6.77231	7.3513	6.12591	5.38917
Zm00001d013486	F-I	GRMZM2G102601	ers14	ethylene receptor1-14	AT1G66340.1	AtETR1,EIN1,ETR,ETR1	Signal transduction histidine kinase, hybrid-type, ethylene sensor	LOC_Os03g49500.1	ethylene receptor, putative, expressed	23.3915	15.0982	16.2377	14.0889	14.5955	14.6557	19.8276	11.2758	12.7749	17.1029	17.7671	17.9689	15.8008	14.0871	16.6776	14.8718	14.035	13.7708
Zm00001d037612	F-I	GRMZM2G701108						LOC_Os05g09000.1	expressed protein	4.17006	3.432	2.1546	3.18491	2.74018	3.28449	3.51359	3.06967	3.81489	4.59642	4.36526	3.15139	3.58891	3.16665	3.33532	3.40453	4.28194	3.11038
Zm00001d031545	F-I	GRMZM2G337191			AT5G24890.1			LOC_Os08g40510.1	KID-containing protein, putative, expressed	62.3868	23.6876	30.6346	42.3236	23.235	21.8161	37.3946	33.7069	34.495	57.1624	35.8458	35.9145	24.2635	31.8052	14.4342	28.4498	35.8773	22.2987
Zm00001d035003	F-I	GRMZM2G048313	fdx2	ferredoxin2	AT1G60950.1	ATFD2,FED A	2Fe-2S ferredoxin-like superfamily protein	LOC_Os08g01380.1	2Fe-2S iron-sulfur cluster binding domain containing protein, expressed	8.88952	2.34632	2.42614	1.0278	0.283239	0.324974	2.66809	0.382827	1.85355	6.51802	9.26369	6.26767	0.413766	1.57935	0.609543	0	0.74012	0.489125
Zm00001d013042	F-I	GRMZM2G025164			AT5G28150.1		Plant protein of unknown function (DUF868)	LOC_Os03g59200.1	expressed protein	19.9694	13.8572	11.5757	11.5584	7.88684	9.57361	15.8079	10.7525	11.7537	19.8223	20.4108	17.826	7.72973	10.3548	7.81808	9.37955	13.4652	10.4876
Zm00001d001139	F-I									89.3148	1.08045	15.0672	47.2741	2.86863	3.33939	21.2205	19.9934	4.32394	49.0565	160.574	0.665358	37.7376	39.0234	6.81242	21.2691	107.721	4.42265
Zm00001d025400	F-I	GRMZM2G349709			AT2G35660.1	CTF2A	FAD/NAD(P)-binding oxidoreductase family protein	LOC_Os04g34580.1	FAD binding domain containing protein, expressed	8.38026	3.58312	4.28404	5.08186	2.94844	1.51072	1.75749	3.23965	3.56536	6.34876	4.8349	6.39077	3.65614	4.4333	2.52373	4.22691	2.83581	2.75129
Zm00001d052136	F-I	GRMZM2G126732	acco20	1-aminocyclopropane-1-carboxylate oxidase20	AT1G62380.1	ACO2,ATACO2	ACC oxidase 2	LOC_Os02g53180.2	1-aminocyclopropane-1-carboxylate oxidase protein, putative, expressed	8.28745	1.29948	2.1657	1.18891	0.230602	0.319347	0.94145	0.185365	1.7178	8.40795	5.23759	7.35467	0.808793	1.61854	0.953651	1.07172	1.91708	1.0043
Zm00001d031659	F-I	GRMZM2G043198	pdh2	pyruvate dehydrogenase2						59.7067	34.9563	47.8081	47.8256	37.4316	42.7934	48.7558	32.0525	32.7244	48.1878	59.8083	69.3642	44.5864	52.2216	48.4288	43.365	49.9252	53.9455
Zm00001d045657	F-I	GRMZM2G308595			AT1G73540.1	atnudt21,NUDT21	nudix hydrolase homolog 21	LOC_Os06g14420.1	hydrolase, NUDIX family, domain containing protein, expressed	42.6923	8.21826	19.1287	14.4042	3.15057	9.10409	8.37078	19.1077	19.476	51.3759	12.0026	34.0048	5.0221	6.45092	2.63483	5.60129	7.71146	5.67778
Zm00001d024715	F-I	GRMZM2G136341			AT2G35320.1	ATEYA,EYA	EYES ABSENT homolog	LOC_Os06g02028.1	eyes absent homolog 4, putative, expressed	40.4684	24.7101	26.7697	28.7616	25.5698	24.3094	28.1449	24.1967	24.4586	40.5252	44.7453	49.715	30.8449	33.1564	34.6972	33.2214	28.4277	33.4019
Zm00001d040851	F-I									3.40651	0.0296221	0	1.6465	0	0	1.3455	0.0209322	0	2.47396	0	2.42518	0.673535	0.804557	1.73351	0.582665	0.0297154	1.54841
Zm00001d043844	F-I									1.85007	0.136252	0.0514246	0.806218	0.0211772	0	0.67691	0	0	1.82615	1.20042	1.72643	1.52931	0.886833	2.08078	1.66627	1.06132	1.24712
Zm00001d011520	F-I									4.60353	3.17822	1.82193	3.20771	1.70602	2.73165	4.06402	2.63773	3.21594	4.48811	3.99594	2.37119	2.19511	2.16925	1.42613	2.56745	3.68951	2.76279
Zm00001d004772	F-I	GRMZM2G003755			AT3G07040.1	RPM1,RPS3	NB-ARC domain-containing disease resistance protein	LOC_Os11g37870.1	stripe rust resistance protein Yr10, putative, expressed	4.33887	1.99687	2.59298	3.45303	2.32949	2.17996	2.59062	1.8312	1.44634	3.9236	1.70742	3.41556	2.24684	3.22145	4.45642	2.39807	1.39471	3.26565
Zm00001d013324	F-I	GRMZM2G401040			AT4G09650.1	ATPD	ATP synthase delta-subunit gene	LOC_Os03g52660.1	ATP synthase F1, delta subunit family protein, putative, expressed	11.7264	3.44238	5.48865	7.32168	1.14512	1.4775	3.24378	3.44328	1.2086	6.31966	5.46264	4.66761	1.74759	1.91024	1.2345	1.21768	3.06967	1.75541
Zm00001d032446	F-I									3.5231	0	0	1.44707	0	0	1.67454	0	0	1.84025	0	3.33048	0.88514	0.55208	1.41381	1.20644	0	2.45816
Zm00001d002522	F-I									10.468	2.00129	2.3832	3.24851	1.55689	0.62963	2.86573	0.52616	5.31665	9.34776	2.21564	9.47787	2.12437	2.28818	3.55139	0.613705	0	1.70773
Zm00001d050310	F-I	GRMZM2G122076	hb7	Homeobox-transcription factor 7	AT3G01470.1	ATHB-1,ATHB1,HAT5,HB-1,HD-ZIP-1	homeobox 1	LOC_Os08g32080.1	CPuORF27 - conserved peptide uORF-containing transcript, expressed	64.1625	42.6078	53.9641	46.6719	43.7156	48.0163	53.5802	39.9995	56.3905	60.9246	66.9305	62.5162	40.1935	46.5791	41.6751	42.4838	40.3413	43.9044
Zm00001d034633	F-I	GRMZM2G457467			AT3G49400.1		Transducin/WD40 repeat-like superfamily protein	LOC_Os01g50690.1	WD domain, G-beta repeat domain containing protein, expressed	19.2992	7.58422	5.79064	10.0192	8.09549	7.10081	15.7926	6.9409	4.41485	10.8112	12.0915	13.4947	12.6303	10.6059	13.0461	13.3748	14.0766	12.2669
Zm00001d035710	F-I	GRMZM2G017966			AT1G54290.1		Translation initiation factor SUI1 family protein	LOC_Os07g34589.2	translation initiation factor SUI1, putative, expressed	63.2883	0	0	24.2697	0	0	16.573	0	0	83.9968	4.47743	65.6701	11.3601	6.75882	16.0037	19.6761	0.816597	28.6525
Zm00001d051172	F-I	GRMZM2G081406	arftf15	ARF-transcription factor 15	AT4G30080.1	ARF16	auxin response factor 16	LOC_Os02g41800.2	auxin response factor, putative, expressed	20.1817	11.2886	14.6875	12.4821	4.86921	6.23883	15.6552	11.9756	10.9734	11.74	13.246	11.2007	9.9093	6.20346	5.78238	16.9364	12.3003	12.2086
Zm00001d018779	F-I	GRMZM2G047954	pspb2	photosystem II oxygen evolving polypeptide2	AT1G06680.1	OE23,OEE2,PSBP-1,PSII-P	photosystem II subunit P-1	LOC_Os07g04840.1	PsbP, putative, expressed	171.223	64.8916	128.474	101.852	38.5972	62.3304	115.644	104.598	109.846	142.621	72.8627	119.964	76.7518	68.3906	51.539	70.9835	83.4375	80.2652
Zm00001d032115	F-I	GRMZM2G373859			AT5G57685.1	ATGDU3,GDU3,LSB1	glutamine dumper 3	LOC_Os08g34700.1	GDU1, putative, expressed	63.471	3.67124	3.78898	21.0611	0.88048	1.57862	18.8592	0.957252	1.77415	67.8675	65.0899	41.8051	11.0985	13.5584	6.98322	26.0593	21.0097	14.5762
Zm00001d011969	F-I	GRMZM2G134073	nactf9	NAC-transcription factor 9	AT2G33480.1	ANAC041,NAC041	NAC domain containing protein 41	LOC_Os01g70110.1	No apical meristem protein, putative, expressed	15.6371	4.45083	12.0417	9.91219	6.34253	5.95453	11.3457	9.40517	11.4272	14.6494	7.22117	7.12204	4.44367	12.8396	4.45851	5.04861	8.7848	7.83559
Zm00001d035624	F-I									1.21033	0.80977	0.910527	0.680054	0.885643	0.695601	1.19643	0.522425	0.750874	0.775594	0.78367	1.08218	0.657818	0.233348	0.525235	0.649536	0.37968	0.43283
Zm00001d049629	F-I	GRMZM2G305332			AT1G13180.1	ARP3,ATARP3,DIS1	Actin-like ATPase superfamily protein	LOC_Os08g03440.1	actin, putative, expressed	2.91968	0.615748	0.222374	1.00701	0.207991	0.448808	1.7948	0.709565	0.74778	1.98192	2.37703	2.68284	1.58178	1.7924	1.46579	1.32974	2.18601	1.60933
Zm00001d020325	F-I	GRMZM2G036916			AT1G60160.1		Potassium transporter family protein	LOC_Os09g21000.1	potassium transporter, putative, expressed	29.5741	23.998	21.7936	25.5254	22.3277	18.7335	21.8255	20.0989	23.8663	33.8805	33.8407	34.8008	26.7477	26.6124	28.454	27.7307	23.7618	30.4917
Zm00001d003751	F-I	GRMZM5G800014			AT3G44220.1		Late embryogenesis abundant (LEA) hydroxyproline-rich glycoprotein family	LOC_Os04g33990.1	harpin-induced protein 1 domain containing protein, expressed	303.405	37.9591	17.9119	62.3788	0.0728003	0.738588	233.185	1.99179	12.6625	403.757	289.212	366.075	0.216815	1.14218	8.28801	3.77867	56.6745	146.171
Zm00001d031546	F-I	GRMZM2G337190						LOC_Os08g40500.1	expressed protein	2.59452	0	0	1.70518	0	0	0.394244	0.191305	0.243193	2.58502	0.225067	0.906075	0	0.526119	0	0.226728	0.54064	1.29348
Zm00001d030368	F-I									1.01218	0	0	0.346073	0.0162366	0	0.70466	0	0	0.739587	0.627553	0.660956	0.267368	0.34688	0.513841	0.453026	0.614338	0.963836
Zm00001d010693	F-I	GRMZM2G010927			AT5G54660.1		HSP20-like chaperones superfamily protein	LOC_Os05g42120.1	heat shock protein, putative, expressed	6.92673	2.49404	5.08239	5.19421	2.02186	2.91948	5.09714	3.84516	2.82321	6.37688	5.39597	6.35021	3.82994	4.6081	3.6747	4.89994	4.52253	5.35133
Zm00001d012269	F-I	GRMZM2G046098			AT1G43130.1	LCV2	like COV 2	LOC_Os01g64780.2	COV1, putative, expressed	22.8239	16.5798	16.12	15.8468	11.9767	14.5408	19.9292	13.5491	16.5524	19.3291	17.8455	18.633	12.9537	13.1828	16.9772	14.6776	15.9215	18.7948
Zm00001d008781	F-I									4.51883	3.30347	3.33075	3.50943	2.54377	2.54385	3.71932	2.79637	2.55669	4.13464	4.27473	3.96209	1.88564	3.10449	3.57302	2.62787	1.91128	2.43967
Zm00001d002392	F-I									2.15083	0	0	0.988367	0	0	0.719355	0	0	0.794878	1.40347	0.746735	0.835018	0.533092	0.48576	0.727239	0.71976	0.754234
Zm00001d047211	F-I	GRMZM2G320206			AT1G02170.1	AMC1,ATMC1,ATMCPB1,LOL3,MCP1B	metacaspase 1	LOC_Os03g27170.1	ICE-like protease p20 domain containing protein, putative, expressed	6.23731	3.089	5.12355	4.42537	1.90094	2.02085	5.19548	4.36287	4.07451	5.84997	4.3364	4.86116	1.54556	2.59085	1.37428	3.12786	4.72253	3.70685
Zm00001d017820	F-I	GRMZM2G164912			AT2G33570.1		Domain of unknown function (DUF23)	LOC_Os02g48190.1	expressed protein	3.84774	1.49189	1.93425	2.50766	1.0379	1.98667	2.64337	1.41194	1.92833	4.35846	2.71698	3.38553	0.735625	1.68575	2.30619	1.02301	2.77895	4.90716
Zm00001d042638	F-I	GRMZM2G129361			AT1G09812.1			LOC_Os01g65630.1	expressed protein	15.9985	4.85202	7.85401	9.78533	6.47694	9.69365	12.0421	10.5992	7.78785	15.1015	12.4364	9.73686	4.89846	7.28951	3.82022	7.58295	9.87875	5.17197
Zm00001d044011	F-I									1.72551	0	0.0271714	0.634755	0	0	0.258416	0	0	1.08091	1.63197	0.874907	0.522824	0.601391	0.827253	0.609241	0.462747	0.468303
Zm00001d040619	F-I	GRMZM2G454056			AT4G02090.1			LOC_Os01g19880.1	expressed protein	3.50856	0.59183	1.76572	1.38774	0	0.33401	1.92239	0.516322	0.439628	6.58131	0.241573	2.5543	0.196162	0.592252	0.109155	0.686503	1.48544	1.09979
Zm00001d016648	F-I									2.39751	0.567229	1.61128	1.74089	1.79394	1.25922	1.6847	1.74794	1.50775	1.1314	0.889677	1.17226	1.17688	1.94058	0.715998	1.22832	1.28916	1.60905
Zm00001d026104	F-I	GRMZM2G116542	umc44a		AT3G43610.1		Spc97 / Spc98 family of spindle pole body (SBP) component	LOC_Os04g47906.2	gamma-tubulin complex component 6, putative, expressed	6.34032	3.05388	2.34917	3.39373	2.80226	2.64892	5.14269	3.01872	1.39072	3.36421	3.52923	3.87542	3.50398	4.11899	4.54002	3.84226	4.16563	3.90106
Zm00001d031963	F-I	GRMZM2G319357								25.9531	12.752	14.7335	13.8209	7.69834	11.0121	21.9764	7.43075	9.41672	21.746	23.895	27.9591	18.4142	14.9006	17.5153	17.2249	13.6732	17.6483
Zm00001d030761	F-I									4.021	0	0.00992985	1.15151	0	0	1.35915	0	0.0224463	2.21898	0	1.92422	0.85253	0.71865	1.88819	0.940275	0	1.57926
Zm00001d008162	F-I									1.71783	0.777056	0.484714	0.263513	0.736263	0.318184	1.231	0.677072	0.470012	0.604341	0.647125	0.771036	0.114391	0.583987	0.258178	0.802916	1.03894	0.467899
Zm00001d039494	F-I									7.01601	0	0	2.02252	0	0	4.10612	0	0	4.1402	2.23348	5.06038	1.35662	0.801014	1.0605	2.29486	4.95081	3.53792
Zm00001d017512	F-I	GRMZM2G168301			AT4G16510.1		YbaK/aminoacyl-tRNA synthetase-associated domain	LOC_Os02g44330.1	rho guanine nucleotide exchange factor, putative, expressed	16.575	7.95383	8.59107	12.7515	5.07843	6.22602	10.7028	5.5111	6.19212	16.0131	17.4378	13.1713	15.9843	16.7461	14.9995	12.1116	11.2929	11.291
Zm00001d025116	F-I	GRMZM2G086702			AT2G23620.1	ATMES1,MES1	methyl esterase 1	LOC_Os01g57770.1	OsPOP4 - Putative Prolyl Oligopeptidase homologue, expressed	6.49001	0.0167754	0.0852215	3.44371	0	0	2.70141	0	0	5.24162	4.62154	5.37364	1.20446	3.32361	3.87164	2.55939	4.71321	3.61928
Zm00001d033469	F-I	GRMZM2G359127			AT4G14890.1		2Fe-2S ferredoxin-like superfamily protein	LOC_Os03g45710.1	2Fe-2S iron-sulfur cluster binding domain containing protein, expressed	11.0212	8.38231	7.13337	9.263	3.53656	4.45794	7.12629	5.84914	7.08918	13.365	8.11717	9.12999	12.9579	7.69562	5.43841	11.7894	3.38838	3.39176
Zm00001d026086	F-I									1.28926	0	0	0.555254	0	0	0.417944	0.0760193	0	1.16668	0	1.03621	1.42885	0.471449	2.04815	1.33618	0	0.955769
Zm00001d008372	F-I									5.80426	0	0	2.66149	0	0	3.54201	0	0	2.48218	0.7098	3.7013	0.851973	0.474249	3.93992	1.39373	1.29201	5.20618
Zm00001d012216	F-I	GRMZM2G020158			AT1G11050.1		Protein kinase superfamily protein	LOC_Os01g66020.1	protein kinase family protein, putative, expressed	1.03737	0.506889	0.465724	0.79315	0.42103	0.332131	0.349038	0.474305	0.470089	0.864892	0.553344	0.671999	0.332056	0.449181	0.427943	0.627324	0.576743	0.254928
Zm00001d010393	F-I	GRMZM2G312198			AT2G21520.2		Sec14p-like phosphatidylinositol transfer family protein	LOC_Os08g38850.1	phosphatidylinositol transfer, putative, expressed	2.74951	0	0	1.27827	0	0	1.42289	0.0394314	0	1.82793	0.415212	1.62973	1.30793	0.71203	1.82214	2.43978	0.907595	1.89616
Zm00001d044492	F-I									1.37499	0	0	0.24992	0	0	0.907485	0	0	0.284763	0.64753	0.629939	0.439765	0.429607	1.15699	1.26882	0.627995	1.68406
Zm00001d039742	F-I	GRMZM2G003186			AT1G65520.1	ATECI1,ECHIC,ECI1,PEC11	delta(3), delta(2)-enoyl CoA isomerase 1	LOC_Os03g56620.1	expressed protein	4.00129	0	0	1.53519	0	0.0549865	2.14862	0	0.059522	2.06279	3.08161	2.20323	2.31211	1.55705	2.5204	2.85868	3.28488	2.12703
Zm00001d044449	F-I									3.45038	0	0	1.40658	0	0	0.965105	0	0	2.24214	0.84304	3.36597	2.37158	2.77835	2.64231	3.38571	1.76934	1.61096
Zm00001d038310	F-I	GRMZM2G129288	tubtf10	TUB-transcription factor 10						36.9207	19.6721	21.1434	27.3698	19.888	27.5977	26.3946	18.247	17.3392	24.8782	22.8931	22.3906	17.6972	20.5633	24.169	26.2523	23.5558	28.4588
Zm00001d032742	F-I	GRMZM2G001713			AT1G11910.1	APA1,ATAPA1	aspartic proteinase A1	LOC_Os05g49200.1	aspartic proteinase oryzasin-1 precursor, putative, expressed	6.80173	0.0226134	0.0229582	2.90329	0	0	1.69734	0	0.025136	4.11431	0	7.51976	2.89	1.18036	4.94943	3.31237	0.0242963	8.02141
Zm00001d015657	F-I	GRMZM2G139650			AT5G49550.1			LOC_Os02g09780.1	phytoene dehydrogenase-like, putative, expressed	7.32988	5.86602	4.20127	6.22295	4.88779	3.54503	4.74592	3.7743	3.59807	4.90027	7.80657	6.21943	12.346	12.0439	9.08707	8.44314	8.89046	6.77355
Zm00001d037892	F-I	AC204292.4_FG003			AT3G16510.1		Calcium-dependent lipid-binding (CaLB domain) family protein	LOC_Os05g30740.1	C2 domain containing protein, putative, expressed	1.22109	0.181426	0.619345	0.878317	0.0913665	0.225892	0.556326	0.600278	0.232821	0.796023	0.788133	0.598279	0.809041	0.402323	0.051437	0.526245	0.61457	0.452629
Zm00001d041533	F-I									1.11146	0	0.051256	0.61155	0	0	0.0499993	0	0	1.63858	3.08133	1.24178	0.554376	1.11309	0.452242	0.505533	1.51667	0.278981
Zm00001d031236	F-I									5.68313	1.45958	0.508309	2.90855	0.639218	0.555832	3.3398	0.697009	0.156615	3.79001	2.84881	3.43329	1.5906	2.82812	3.16714	2.32313	3.28476	3.41757
Zm00001d039952	F-I	GRMZM2G107211			AT5G48930.1	HCT	hydroxycinnamoyl-CoA shikimate/quinate hydroxycinnamoyl transferase	LOC_Os08g43040.1	transferase family protein, putative, expressed	1.17841	0.103884	0.292179	0.738116	0	0	0.275434	0	0.053118	0.50786	0.0523643	0.404325	0.113065	0.236002	0.328838	0.302532	0.788998	0.478725
Zm00001d037395	F-I	GRMZM2G324221			AT5G58420.1		Ribosomal protein S4 (RPS4A) family protein	LOC_Os01g25610.1	40S ribosomal protein S4, putative, expressed	1.66056	0	0	0.525748	0	0	1.07745	0	0	1.5392	0.562525	1.54917	0.635295	0.402566	0.903298	0.61729	0.554775	1.28556
Zm00001d012824	F-I	GRMZM2G384338			AT1G24450.1	NFD2	Ribonuclease III family protein	LOC_Os03g63740.1	NFD2, putative, expressed	13.2074	3.27278	7.75712	10.7261	3.46459	2.20973	7.54473	6.609	7.90764	16.5452	9.63886	11.2976	6.60184	9.76203	4.05147	9.09947	9.09725	10.4133
Zm00001d037180	F-I	GRMZM2G111421			AT1G47480.1		alpha/beta-Hydrolases superfamily protein	LOC_Os06g11135.1	gibberellin receptor GID1L2, putative, expressed	18.0196	3.45527	6.94615	12.6274	4.4821	8.69363	10.7792	11.1849	12.2302	9.27927	7.40223	8.50778	5.05945	8.46016	4.83129	8.64907	10.5236	10.717
Zm00001d031520	F-I	GRMZM2G070163			AT2G28060.1		5\'-AMP-activated protein kinase beta-2 subunit protein	LOC_Os09g20010.1	SNF1-related protein kinase regulatory subunit beta-2, putative, expressed	42.6531	26.8498	34.4186	36.9849	29.6136	30.0407	36.0333	23.8257	31.4178	50.9971	46.4494	41.8306	39.8668	40.967	37.3826	34.2525	33.0929	30.1532
Zm00001d011976	F-I									7.35396	0	0	3.16178	0	0	3.42948	0.0235631	0	3.42932	1.10332	4.62951	1.63043	0.52504	3.79025	2.18951	2.27556	5.80492
Zm00001d013845	F-I	AC209835.4_FG004			AT4G31290.1		ChaC-like family protein	LOC_Os02g26700.1	cation transport regulator-like protein 1, putative, expressed	20.4683	10.2023	9.60675	15.4488	5.67751	3.60928	12.7339	6.63201	3.91676	19.9811	27.0717	19.2265	22.6897	26.041	17.8459	19.6045	19.0446	13.8232
Zm00001d003452	F-I	GRMZM2G148147								10.3389	0.0165557	0	2.88926	0	0	7.39967	0	0	6.16699	16.0266	9.89158	7.49958	5.41524	4.41988	5.56642	5.72413	3.11958
Zm00001d031946	F-I	GRMZM2G023059			AT3G53470.2			LOC_Os03g17660.1	expressed protein	9.51479	2.46999	3.98498	6.56217	2.34403	2.31857	4.41488	1.42955	1.40528	8.04466	6.94808	9.89564	5.73586	5.27311	4.52705	5.73888	5.71296	5.71131
Zm00001d035057	F-I	GRMZM2G313253			AT1G18480.1		Calcineurin-like metallo-phosphoesterase superfamily protein	LOC_Os11g15570.1	Ser/Thr protein phosphatase family protein, putative, expressed	2.77325	5.25e-06	0.122453	1.8355	2.38e-76	5.86e-59	0.225806	2.74e-44	1.73e-241	2.76266	0.94094	1.90884	0.762819	1.12872	1.0127	1.81987	0.431148	1.53546
Zm00001d031529	F-I	GRMZM2G449123			AT3G10360.1	APUM4,PUM4	pumilio 4	LOC_Os08g40830.3	pumilio domain-containing protein PPD1, putative, expressed	33.5294	8.38109	7.83064	15.8216	4.10283	1.95103	20.2206	1.95954	0.960441	27.2888	25.3705	25.2597	25.274	20.4183	25.4886	22.1124	17.6719	17.599
Zm00001d003811	F-I									2.55689	0	0	1.42462	0	0	0.915675	0.0180733	0	2.02769	3.57723	2.23713	2.33625	2.43101	2.76905	1.07714	1.45635	2.80928
Zm00001d052286	F-I	GRMZM2G141222			AT1G28540.1			LOC_Os06g33340.1	expressed protein	29.6132	17.525	22.0162	23.5789	22.3452	21.9701	26.4995	17.7021	18.4277	27.9022	19.3483	20.164	25.2491	28.1399	22.6274	23.0105	18.7638	19.5664
Zm00001d033980	F-I	GRMZM2G149923	umi12	ustilago maydis induced12	AT5G37780.1	ACAM-1,CAM1,TCH1	calmodulin 1	LOC_Os03g53200.1	OsCML4 - Calmodulin-related calcium sensor protein, expressed	2.44921	1.56191	0.940558	1.49683	0.520801	0.266861	1.68203	0.486598	0.722007	1.00866	0.276259	0.406278	0.893748	0.436228	0.667254	1.67072	0.57389	2.48373
Zm00001d007682	F-I	GRMZM2G134559			AT4G02485.1		2-oxoglutarate (2OG) and Fe(II)-dependent oxygenase superfamily protein	LOC_Os11g43610.1	oxidoreductase, 2OG-Fe oxygenase family protein, putative, expressed	13.1781	8.92455	9.14428	12.0367	7.14935	7.29978	8.69501	6.13556	7.64199	14.5049	14.3364	12.4782	11.1235	15.1263	12.9593	10.2741	10.9428	12.134
Zm00001d020738	F-I	GRMZM2G140909			AT1G47480.1		alpha/beta-Hydrolases superfamily protein	LOC_Os09g28720.1	alpha/beta hydrolase fold, putative, expressed	8.11384	0.566463	1.3279	4.6189	0.093035	0.210613	3.96425	0.0400032	0.420129	4.45942	3.79722	6.22607	3.51707	1.88041	4.58277	3.29109	1.81546	3.65779
Zm00001d021642	F-I	GRMZM2G167591			AT5G54850.1			LOC_Os07g33650.1	expressed protein	19.9216	6.21096	7.48556	14.9802	6.88347	6.15043	7.55295	5.76093	4.80576	17.5512	12.3541	19.8814	16.2065	18.573	13.9771	17.5064	14.3133	11.8267
Zm00001d015769	F-I	GRMZM2G453152								6.74402	4.22403	3.69457	5.95665	4.64831	4.54061	4.37054	3.64897	2.84954	7.10032	5.50213	5.04329	6.10483	6.25955	6.1128	6.57536	6.0473	5.79861
Zm00001d015498	F-I									15.4045	0.196225	0.220826	4.89668	0	0	14.8269	0	0.0377834	8.86751	9.63904	12.5997	5.58493	5.19892	9.25944	8.76146	9.84795	9.32268
Zm00001d049659	F-I	GRMZM2G420812			AT4G34770.1		SAUR-like auxin-responsive protein family	LOC_Os08g02520.1	OsSAUR31 - Auxin-responsive SAUR gene family member, expressed	15.363	2.57308	6.15926	6.70744	0	4.32353	14.4053	3.02201	3.449	28.5142	4.41437	10.6796	5.18612	0	0	5.14767	1.47165	0.61266
Zm00001d012239	F-I	GRMZM2G005374			AT4G10110.1		RNA-binding (RRM/RBD/RNP motifs) family protein	LOC_Os05g35274.2	RNA recognition motif containing protein, putative, expressed	4.04239	2.12902	2.38303	2.77609	1.84634	1.96444	3.45334	2.30905	2.57663	3.25371	3.25283	2.7173	2.1631	3.40658	2.41782	2.44473	3.49791	3.40655
Zm00001d042692	F-I									9.82837	0.0220169	0.141181	4.13462	0.0076319	0	5.62993	0.0190798	0.0100106	6.02105	9.35734	6.72243	2.40403	6.02185	5.57362	3.52094	9.47481	7.04005
Zm00001d044300	F-I	GRMZM2G037015			AT5G12010.1			LOC_Os01g40070.1	expressed protein	4.04303	0.809876	2.38135	2.76578	1.04566	1.07339	2.97017	1.04899	2.34357	14.1276	1.2372	8.98993	0.689978	1.7984	0.828897	0.726788	0.8269	1.39268
Zm00001d043787	F-I	GRMZM2G146887	gst20	glutathione transferase20	AT1G10360.1	ATGSTU18,GST29,GSTU18	glutathione S-transferase TAU 18	LOC_Os10g38489.1	glutathione S-transferase GSTU6, putative, expressed	5.97466	3.98555	4.4	4.98372	2.00127	2.54861	3.79431	1.68485	2.6971	5.9161	5.24091	6.61329	3.74643	3.38494	4.43786	3.30075	2.68502	3.86481
Zm00001d012786	F-I									2.0261	0	0	0.945806	0	0	0.71552	0	0	1.62763	1.52032	1.84887	2.0089	1.15053	1.35317	1.71575	0.625602	0.802211
Zm00001d020773	F-I	GRMZM2G070375			AT2G22475.1	GEM	GRAM domain family protein	LOC_Os09g29120.1	GRAM domain containing protein, expressed	3.24381	0.196188	0.134636	1.13155	2.55886	1.40002	0.936384	0.526772	1.24779	2.64763	1.73582	1.95629	0.279331	0.735963	3.62738	0.432289	0.717442	1.31666
Zm00001d013589	F-I	GRMZM2G006329			AT2G30880.1		Pleckstrin homology (PH) domain-containing protein	LOC_Os03g46340.1	pleckstrin homology domain-containing protein, putative, expressed	25.0857	9.55718	9.36192	15.902	6.81295	8.37509	19.3536	8.6326	9.93644	23.4002	18.3553	24.6499	9.58138	11.2763	15.9336	14.696	16.9463	20.5171
Zm00001d052294	F-I	GRMZM2G451325			AT3G55990.1	ESK1,TBL29	Plant protein of unknown function (DUF828)	LOC_Os12g01380.1	proteins of unknown function domain containing protein, expressed	9.56067	3.56842	4.35006	5.49672	2.27163	3.67124	8.86523	2.64595	3.87458	6.64587	6.44296	7.2402	2.5371	2.89412	4.59995	3.66743	5.22621	4.90627
Zm00001d013760	F-I	GRMZM2G375947			AT1G78130.1	UNE2	Major facilitator superfamily protein	LOC_Os08g31670.1	transporter, putative, expressed	1.82185	0	0.0223533	0.673296	0	0.0234763	1.61265	0	0	1.80683	1.43411	1.42254	0.573987	0.519648	0.618099	0.705946	0.924442	0.929948
Zm00001d013296	F-I	GRMZM2G051270			AT4G14680.1	APS3	Pseudouridine synthase/archaeosine transglycosylase-like family protein	LOC_Os03g53230.1	bifunctional 3-phosphoadenosine 5-phosphosulfate synthetase, putative, expressed	77.9616	48.3053	49.937	73.7169	35.4522	31.2313	44.5067	32.4297	46.371	64.8885	54.9091	88.8094	76.7828	79.1958	55.4802	71.1064	51.8332	54.9068
Zm00001d006682	F-I	GRMZM2G022213			AT5G66730.1		C2H2-like zinc finger protein	LOC_Os03g10140.1	ZOS3-04 - C2H2 zinc finger protein, expressed	10.9883	3.17018	4.45082	5.74273	2.31787	2.61967	10.0448	2.42144	2.92071	8.03651	8.60226	8.17928	4.71755	5.77271	5.84156	4.86921	7.18732	6.41311
Zm00001d034171	F-I									11.7998	0	0	5.23806	0	0	7.98739	0	0	5.8728	7.07291	8.40103	3.26192	3.17797	5.51553	5.2872	7.25256	7.53874
Zm00001d036655	F-I	GRMZM2G050645						LOC_Os01g66260.1	expressed protein	2.12421	0.0688142	0.0940503	1.03414	0.0390817	0.0072402	1.15024	0.0222653	0.018966	1.41772	1.50091	2.34843	1.34731	0.966217	1.7294	1.39199	0.816062	1.07165
Zm00001d029932	F-I	GRMZM2G161459	npf2	nitrate transporter/peptide transporter family2	AT1G12110.1	ATNRT1,B-1,CHL1,CHL1-1,NRT1,NRT1.1	nitrate transporter 1.1	LOC_Os10g40600.1	peptide transporter PTR2, putative, expressed	18.21	12.2403	7.96775	15.3355	3.22937	3.88941	9.26741	8.46683	9.56784	29.9979	15.8257	10.8752	9.34434	9.0128	5.36731	14.0233	12.8399	9.06293
Zm00001d031948	F-I									5.24918	2.74636	2.80221	4.16848	1.0128	1.32759	2.67905	1.41798	1.35924	2.9561	6.50416	3.74646	2.49865	3.86861	2.30011	4.40772	2.20633	0.995204
Zm00001d026351	F-I	GRMZM2G122897	hb91	Homeobox-transcription factor 91	AT4G04890.1	PDF2	protodermal factor 2	LOC_Os04g53540.1	homeobox and START domains containing protein, putative, expressed	1.23635	0.500314	0.67182	0.922521	0.459475	0.902998	0.878726	0.543181	0.732094	0.586499	0.523594	0.372499	1.03812	0.457176	0.738658	1.16478	0.515964	0.556878
Zm00001d005885	F-I	GRMZM2G002104			AT5G67020.1			LOC_Os09g28340.1	expressed protein	1.77417	0.0639254	0.675236	1.1133	0.659081	0.550614	0.919786	0.42305	0.415812	1.7212	0.187478	0.784385	0.433032	0.431688	0.303827	0.847708	0.783544	0.584787
Zm00001d027349	F-I	GRMZM2G440537			AT3G53170.1		Tetratricopeptide repeat (TPR)-like superfamily protein	LOC_Os03g02430.1	PPR repeat domain containing protein, putative, expressed	3.42331	2.28862	2.69631	3.00124	2.23186	2.11299	3.06089	2.08546	2.50713	3.89439	4.26026	3.23183	2.85236	2.70782	2.7666	2.64925	2.45436	2.76052
Zm00001d045897	F-I	GRMZM2G158595			AT5G13030.1			LOC_Os06g21600.1	selenoprotein O, putative, expressed	42.334	30.7457	37.9829	38.9046	33.8339	34.954	38.873	33.5046	32.2951	34.7714	30.7111	37.0862	33.553	35.739	37.8331	35.8717	34.2323	38.2497
Zm00001d047214	F-I	GRMZM2G092910			AT1G62970.1		Chaperone DnaJ-domain superfamily protein	LOC_Os03g27460.1	heat shock protein DnaJ, putative, expressed	16.5219	12.69	10.9028	14.152	12.4565	12.5717	12.5918	11.8237	10.3838	11.8942	16.6729	12.0784	12.1291	13.4291	11.3547	10.9338	12.1067	12.0405
Zm00001d042166	F-I	GRMZM2G375956								26.4725	5.46108	3.91697	16.473	6.44459	6.25574	14.0904	4.19796	2.9531	20.5369	6.50891	18.8348	27.6704	15.662	26.0005	25.3282	9.82439	21.5648
Zm00001d031945	F-I	GRMZM2G022866			AT5G03880.1		Thioredoxin family protein	LOC_Os08g44400.1	glutathione S-transferase, N-terminal domain containing protein, expressed	8.29291	3.72264	4.74569	6.39575	2.3878	2.37821	4.96868	3.06793	3.02275	9.21039	8.96658	7.48855	6.08014	7.95568	5.97011	5.09586	5.50059	5.92362
Zm00001d030382	F-I									1.62733	0	0.0292568	0.471274	0.029135	0	1.36889	0	0	0.795541	1.35533	1.0367	0.587763	1.20221	0.413143	0.562681	1.41028	0.517821
Zm00001d045320	F-I	GRMZM2G098721			AT5G46030.1			LOC_Os07g43730.1	transcription elongation factor 1, putative, expressed	152.754	4.71565	3.78765	87.8826	4.28604	4.15681	60.0494	5.97211	1.17393	148.027	145.672	155.792	87.8855	97.1395	90.8481	87.1843	80.0258	82.5173
Zm00001d049590	F-I	GRMZM2G324671			AT5G08020.1	ATRPA70B,RPA70B	RPA70-kDa subunit B	LOC_Os01g73070.2	expressed protein	2.60516	0	0	1.66668	0	0	0.711865	0	0	2.09785	0.197435	3.09429	1.24909	0.88713	3.34756	1.09499	0.313147	2.19602
Zm00001d044641	F-I	GRMZM2G458888			AT2G19540.1		Transducin family protein / WD-40 repeat family protein	LOC_Os12g03822.1	WD domain, G-beta repeat domain containing protein, expressed	8.32067	4.78547	3.18282	6.29361	4.53906	3.25248	3.46347	2.52857	1.44851	8.51853	5.79724	7.04345	12.868	10.7881	12.8231	8.98456	5.2451	6.93365
Zm00001d015777	F-I	GRMZM5G803365			AT1G52560.1		HSP20-like chaperones superfamily protein	LOC_Os02g10710.1	hsp20/alpha crystallin family protein, putative, expressed	8.28132	0.109247	0.553561	5.89665	0.513693	0.382186	2.75616	0.734435	0.296486	15.8971	0.262989	10.5514	1.6639	2.42833	3.18418	3.41189	0.411137	4.36498
Zm00001d019474	F-I	GRMZM2G178140			AT5G48540.1		receptor-like protein kinase-related family protein	LOC_Os04g45460.1	cysteine-rich repeat secretory protein precursor, putative, expressed	4.06044	0	0	2.69372	0	0	1.1806	0	0	0.297702	0.863535	1.12692	1.84991	1.18136	1.24409	1.71357	1.7083	0.672803
Zm00001d033826	F-I									10.1685	0.468483	0.520921	3.93428	0.116141	0.559789	9.46286	0.230657	0.552418	6.54978	7.27498	6.07348	3.70664	8.63796	5.56152	4.49845	9.627	4.73895
Zm00001d003415	F-I	GRMZM2G010238						LOC_Os04g38700.1	molybdopterin biosynthesis protein CNX3, putative, expressed	20.612	17.3065	16.7231	18.4944	12.1965	10.347	16.8514	10.3503	11.2887	21.2376	18.8956	20.2733	20.8327	16.0744	18.6917	16.8185	13.819	15.6858
Zm00001d001941	F-I	GRMZM2G119941	incw4	invertase cell wall4	AT1G55120.1	AtcwINV3,ATFRUCT5,FRUCT5	beta-fructofuranosidase 5	LOC_Os09g08072.1	glycosyl hydrolases, putative, expressed	6.97837	1.2933	2.67388	4.90487	0.409133	0.496816	3.96108	1.19667	1.15369	8.53328	8.58172	6.65291	1.41224	4.70132	0.765515	3.97117	9.39546	4.42937
Zm00001d034823	F-I	GRMZM2G426200			AT1G24490.2	ALB4,ARTEMIS	OxaA/YidC-like membrane insertion protein	LOC_Os03g62750.1	inner membrane protein, putative, expressed	1.61011	0.888539	0.676493	1.23605	0.648558	0.624262	1.22572	0.652833	0.656445	1.41148	1.43734	1.54665	1.81366	1.59728	1.67309	1.45612	1.08653	1.47456
Zm00001d005599	F-I									1.94833	0	0.0105401	1.08677	0	0	0.78462	0	0	1.36067	0.951785	1.46785	0.971017	0.974604	1.62448	0.602216	0.401742	1.55126
Zm00001d041700	F-I	GRMZM5G804881			AT3G06350.1	EMB3004,MEE32	dehydroquinate dehydratase, putative / shikimate dehydrogenase, putative	LOC_Os12g34874.1	bifunctional 3-dehydroquinate dehydratase/shikimate dehydrogenase,chloroplast precursor, putative, expressed	5.23381	0.130828	0.0275668	2.71772	0.20432	0.0837132	2.70263	0.00716895	0.09333	4.16732	3.05755	2.16936	6.15935	4.76908	4.92387	3.95099	2.05075	1.76496
Zm00001d020950	F-I	GRMZM5G871418			AT2G17350.1			LOC_Os09g31466.1	expressed protein	18.211	9.32767	12.8512	12.8963	12.7688	13.3355	10.6733	8.42568	8.2233	16.1963	15.2022	21.726	21.7494	17.2425	20.6514	19.2709	11.0409	13.8254
Zm00001d021971	F-I	GRMZM2G179777			AT5G50890.1		alpha/beta-Hydrolases superfamily protein	LOC_Os07g39810.1	lipase class 3 family protein, putative, expressed	2.79995	1.08119	1.25568	2.33756	1.46823	1.28308	1.55698	1.20863	1.92181	1.84262	1.2167	1.14359	2.70093	2.67219	2.11727	2.1598	0.88762	1.92871
Zm00001d018500	F-I	GRMZM2G064603			AT5G60740.1		ABC transporter family protein	LOC_Os11g22350.1	white-brown complex homolog protein, putative, expressed	1.38828	0.0798873	0.10083	0.957091	0.0688823	0.0603192	0.5989	0.0208348	0.0285477	1.54012	1.63656	1.76402	0.293677	0.442744	0.501596	0.581278	0.979584	1.20226
Zm00001d011041	F-I	GRMZM2G102674			AT2G28690.1		Protein of unknown function (DUF1635)	LOC_Os05g02450.1	expressed protein	5.7369	4.24899	4.15853	4.06397	2.94031	1.32819	6.0441	2.84752	2.65855	10.9092	5.11376	6.22016	3.06474	3.26261	1.81849	3.71627	2.73746	1.93958
Zm00001d021010	F-I	AC225790.2_FG003								5.27316	0.458446	0.461037	3.59054	1.37814	2.45989	2.27328	1.64698	2.4097	1.81385	0.707398	0.879988	0.998645	4.58662	1.81752	3.60495	4.72504	2.95133
Zm00001d030004	F-I	GRMZM2G070943			AT2G44600.1			LOC_Os10g41800.1	expressed protein	4.59796	0.904173	1.89078	3.84373	1.12705	1.46466	1.65705	2.62727	0.500238	3.65524	1.12443	1.42287	2.01667	2.68472	1.10763	4.09411	2.41407	2.74925
Zm00001d013603	F-I	GRMZM2G094900			AT2G32010.1	CVL1	CVP2 like 1	LOC_Os03g46090.1	endonuclease/exonuclease/phosphatase family domain containing protein, expressed	26.6609	19.1329	19.2696	19.3492	19.6557	13.438	18.0363	17.2737	10.0358	18.5403	26.4853	15.7828	22.3703	23.0648	17.6882	25.6817	16.359	14.533
Zm00001d025812	F-I	GRMZM2G330526			AT5G67250.1	SKIP2,VFB4	SKP1/ASK1-interacting protein 2	LOC_Os04g42670.1	OsFBL19 - F-box domain and LRR containing protein, expressed	6.97412	4.95427	4.48585	5.90834	4.10123	4.25837	5.78677	3.99773	5.37796	5.01846	4.97185	5.43153	6.13155	6.43471	5.54561	5.74941	4.41743	5.11566
Zm00001d045718	F-I									1.04675	0	0.0386966	0.399437	0	0	0.87342	0	0	1.03602	0.364715	1.77715	1.07077	0.218233	1.25656	0.460236	0.083269	0.906114
Zm00001d029250	F-I									3.38105	0	0.0118066	1.60889	0.0118	0	1.9964	0	0	1.76994	0.0129306	2.61701	1.98798	0.698102	2.04192	1.95483	0.0390728	2.47297
Zm00001d047234	F-I									9.87719	0	0.147481	5.4535	0	0	4.6539	0	0	4.44408	5.2268	5.35883	5.73523	7.10637	8.66209	6.3209	5.11818	7.43182
Zm00001d031928	F-I	AC234528.1_FG004			AT3G61370.1		Protein of unknown function (DUF3245)	LOC_Os08g44540.1	expressed protein	17.3172	8.12067	6.31076	12.0983	7.28342	7.09152	13.6743	3.04526	3.38353	19.4959	20.0084	25.7015	9.37389	10.8409	12.031	9.03966	13.0404	16.3696
Zm00001d011383	F-I									11.0186	0	0.104367	7.96678	0.130806	0.163073	3.56196	0	0	9.26625	6.55966	7.70993	12.3661	10.5468	8.05831	9.96768	9.63658	6.68268
Zm00001d006470	F-I	GRMZM2G002879			AT1G13270.2	MAP1B,MAP1C	methionine aminopeptidase 1B	LOC_Os07g32590.1	peptidase, M24 family protein, putative, expressed	29.4628	8.91259	9.27426	20.4766	7.87195	5.30297	19.5608	5.03689	4.34812	30.0722	23.4245	25.4146	24.7839	22.3022	25.2519	18.0763	15.4576	18.2434
Zm00001d015028	F-I	GRMZM2G466265			AT2G16920.1	PFU2,UBC23	ubiquitin-conjugating enzyme 23	LOC_Os01g13280.1	ubiquitin conjugating enzyme protein, putative, expressed	11.3656	0	0.0286803	5.59464	0	0	6.66114	0	0	6.15506	0.0334218	6.27283	3.29366	1.79191	8.73219	5.33706	0	9.05064
Zm00001d054112	F-I	AC183968.2_FG001								1.12728	0.38973	0.338433	0.519405	0.626749	0.347838	0.906423	0.348888	0.161656	0.419071	0.165676	0.449008	1.25765	0.690297	0.658671	0.585308	0.250289	0.233644
Zm00001d005127	F-I	GRMZM2G021299			AT1G55860.2	UPL1	ubiquitin-protein ligase 1	LOC_Os09g07900.1	ubiquitin-protein ligase 1, putative, expressed	37.0592	21.9721	20.6371	19.0781	19.5573	18.459	29.0139	15.0349	11.9186	24.0031	23.6239	26.4411	18.2385	20.0109	24.866	23.2045	20.5501	21.6408
Zm00001d033323	F-I	GRMZM2G445139			AT4G21110.1		G10 family protein	LOC_Os03g39740.1	expressed protein	2.86761	0	0.0154866	1.56122	0	0	1.76412	0	0	1.49931	1.25982	2.39034	1.92552	1.59309	2.16237	2.05438	1.36548	2.58638
Zm00001d041788	F-I	GRMZM2G163514			AT5G23570.1	ATSGS3,SGS3	XS domain-containing protein / XS zinc finger domain-containing protein-related	LOC_Os12g09580.1	leafbladeless1, putative, expressed	13.1751	0	0.0689535	7.52714	0.0109544	0.0113059	7.45915	0	0	9.95135	8.56811	11.343	8.8582	6.31665	10.8449	8.6504	6.45965	10.9528
Zm00001d031872	F-I									2.27264	1.43173	1.34206	1.83679	1.45999	1.3033	1.98771	1.16786	1.19241	1.70399	2.19936	1.86328	2.97776	2.0665	2.17966	2.42911	1.85317	1.68078
Zm00001d020213	F-I	GRMZM2G132184			AT5G15080.1		Protein kinase superfamily protein	LOC_Os09g19700.1	protein kinase domain containing protein, expressed	43.4978	33.6761	36.3999	40.7285	33.3859	34.7348	38.4513	34.4909	34.8059	49.9807	47.6309	40.7605	35.9652	34.2674	30.8789	38.5555	36.1394	39.3443
Zm00001d026518	F-I	GRMZM2G368898	bsdtf10	BSD-transcription factor 10	AT3G24820.1		BSD domain-containing protein	LOC_Os04g56654.1	BSD domain-containing protein, putative, expressed	17.0332	11.652	12.1158	11.7111	12.1173	12.391	12.7805	10.1934	8.93249	16.058	16.8075	12.332	11.8124	12.1408	12.2999	11.4776	10.1525	9.74744
Zm00001d022088	F-I	GRMZM2G147716	mads67	MADS-transcription factor 67	AT5G60910.1	AGL8,FUL	AGAMOUS-like 8	LOC_Os07g41370.1	OsMADS18 - MADS-box family gene with MIKCc type-box, expressed	39.6491	28.1553	33.8276	35.2707	28.4825	32.1054	37.8045	27.3938	31.629	38.9948	45.5292	37.3088	38.7751	40.8102	43.9397	41.563	34.7013	42.4482
Zm00001d027492	F-I	GRMZM5G887276	glk48	G2-like-transcription factor 48	AT4G04580.1		Homeodomain-like superfamily protein	LOC_Os03g03760.1	MYB family transcription factor, putative, expressed	2.05667	1.65698	0.0733565	0.771111	1.44073	1.09632	0.794245	0.808669	1.4373	3.13413	5.20501	1.09056	1.21073	1.38109	0.641288	1.66019	0.684759	0.649753
Zm00001d009508	F-I	GRMZM2G156606			AT4G20300.2		Protein of unknown function (DUF1639)	LOC_Os01g48830.2	expressed protein	7.89921	4.6851	5.98327	7.19719	5.9151	6.07177	6.28731	4.42509	6.48093	7.34663	6.58195	6.30605	8.78349	8.57158	6.10971	6.88354	5.43165	6.33636
Zm00001d021608	F-I	GRMZM2G045660			AT5G12150.1		Rho GTPase activation protein (RhoGAP) with PH domain	LOC_Os03g24180.1	pleckstrin homology domain-containing protein, putative, expressed	3.4237	0	0	2.18357	0	0	1.68437	0	0	2.58223	3.5809	2.46305	1.70647	1.76834	3.32179	2.68293	2.86104	2.91524
Zm00001d025761	F-I	GRMZM2G070279						LOC_Os04g41870.1	expressed protein	22.1973	11.7475	10.68	17.0159	17.6304	12.366	18.7177	16.6556	14.4503	22.6889	19.317	14.0183	17.8728	20.4916	14.8705	16.5069	16.2206	11.9673
Zm00001d032733	F-I									8.4467	2.50866	1.41275	6.4776	3.57592	5.39141	4.18928	2.05516	0.648995	5.6517	3.98951	5.22443	6.56322	5.25312	5.23109	6.42784	4.49092	4.14948
Zm00001d025386	F-I									1.08178	0	0	0.513953	0	0	0.95548	0	0	0.572425	0	0.699533	1.05519	0.494721	0.750767	1.2472	0	0.845315
Zm00001d032917	F-I	GRMZM2G108410								3.44433	0	0	1.98098	0	0	1.84912	0	0	1.71841	3.56149	3.14446	2.71709	1.34077	4.45291	2.78926	3.37852	2.38487
Zm00001d005529	F-I									6.17593	0	0	3.75834	0	0	3.0888	0	0	5.15449	0	4.26025	2.51984	2.29611	6.49338	3.53153	0	4.83328
Zm00001d023522	F-I	GRMZM2G031278			AT1G18740.1		Protein of unknown function (DUF793)	LOC_Os12g06780.1	expressed protein	1.1758	0.169396	0.578692	0.517871	0.774455	0.87629	0.414613	0.544665	0.359148	0.568882	0.249505	0.239018	0.216867	0.685627	0.420548	0.403923	0.290684	0.637076
Zm00001d045297	F-I	GRMZM5G838414			AT1G53290.1		Galactosyltransferase family protein	LOC_Os06g06280.1	galactosyltransferase family protein, putative, expressed	4.63664	3.48294	3.80181	3.80322	3.63203	4.34303	3.92117	3.77291	3.1431	3.59639	3.59419	3.6377	3.00126	3.49242	2.81935	3.90671	4.12719	4.06057
Zm00001d038019	F-I	GRMZM2G383125			AT3G47680.1		DNA binding	LOC_Os06g17510.1	expressed protein	14.2888	0.232118	0.156152	8.22644	0.038954	0.0807995	7.3147	0.0762101	0.0438268	11.05	6.01325	13.7673	2.49452	2.54676	7.75071	3.91146	4.98365	13.1527
Zm00001d033020	F-I	GRMZM2G167986	cyp8	cytochrome P-450 8	AT5G09970.1	CYP78A7	cytochrome P450, family 78, subfamily A, polypeptide 7	LOC_Os10g26340.1	cytochrome P450, putative, expressed	1.19514	0	0.101082	0.362005	0.758958	0.760562	0.46307	0.18411	0.302921	0.133617	0.689516	0.105146	2.44147	0.631306	1.82018	0.164765	0.301301	0.186436
Zm00001d050548	F-I	GRMZM2G066480			AT3G30200.1		Plant transposase (Ptta/En/Spm family)	LOC_Os05g11260.2	expressed protein	1.04178	0	0.0338026	0.730047	0	0	0.385605	0	0	0.766023	0.717299	0.637346	1.22427	0.554951	0.871209	1.25068	1.20622	1.01571
Zm00001d010792	F-I	GRMZM2G163546			AT2G43780.1			LOC_Os05g01330.1	expressed protein	39.6443	0	0	25.6942	6.59365	0	15.5924	31.806	0	21.6627	34.621	29.7197	11.843	0	35.0836	7.8554	10.2967	15.0669
Zm00001d034779	F-I	GRMZM2G167428			AT5G08720.1			LOC_Os03g62170.1	cyclase/dehydrase family protein, expressed	2.86203	0.907784	2.25967	2.24842	0.688083	2.04472	2.5166	0.506282	1.40876	2.4362	1.99708	5.03386	1.43019	1.33414	5.04514	1.41828	1.26422	3.71097
Zm00001d049008	F-I	GRMZM2G085711			AT5G18280.1	APY2,ATAPY2	apyrase 2	LOC_Os12g02980.1	nucleoside-triphosphatase, putative, expressed	2.37411	0	0.012088	1.49899	0.033058	0.0127139	1.35898	0.105112	0.0812254	1.04208	0.791845	1.49025	0.682497	0.856896	1.34455	0.98803	0.835807	1.41738
Zm00001d026602	F-I									2.12151	0	0	1.1387	0	0	1.36501	0	0	0.450796	0.260588	0	1.91721	1.61971	5.1508	0.787805	1.6061	4.71662
Zm00001d030870	F-I	GRMZM2G011622								4.38265	2.26319	1.8233	2.08567	1.8657	2.07398	3.74977	1.4274	1.14268	3.88672	2.99359	2.76696	3.27208	2.84174	2.91356	3.07675	2.19035	2.27779
Zm00001d044669	F-I	GRMZM2G043843			AT1G57610.1		Protein of unknown function (DUF607)	LOC_Os12g02880.1	E2F-related protein, putative, expressed	1.68657	0.800766	0.743664	1.16431	0.757865	1.22047	0.949473	0.598476	0.25052	1.24992	0.9046	1.15823	1.54795	2.38241	1.41919	1.491	1.21146	1.12434
Zm00001d003829	F-I	GRMZM2G102160			AT2G27770.1		Plant protein of unknown function (DUF868)	LOC_Os04g33350.1	expressed protein	1.54589	0.386487	0.88937	1.30075	0.293961	0.628194	0.858577	0.828329	0.402509	0.867766	0.859866	0.954904	0.252383	0.77549	0.262122	0.730804	1.13295	1.26041
Zm00001d017166	F-I	GRMZM2G314656			AT3G59820.1		LETM1-like protein	LOC_Os02g39550.1	calcium-binding mitochondrial protein anon-60Da, putative, expressed	7.63078	5.49118	4.39609	6.86678	5.48407	4.72758	5.10477	3.82954	2.45385	8.32739	6.58773	6.32088	9.60998	6.58079	9.70152	8.0254	6.85239	8.94728
Zm00001d001029	F-I									6.02147	0	0	2.45293	0	0	6.11599	0	0	4.79951	3.83306	1.99049	0.117777	0.13852	0.813713	1.55287	2.35331	2.17694
Zm00001d011878	F-I	GRMZM2G060723			AT2G41370.1	BOP2	Ankyrin repeat family protein / BTB/POZ domain-containing protein	LOC_Os01g72020.1	BTBA3 - Bric-a-Brac,Tramtrack, Broad Complex BTB domain with Ankyrin repeat region, expressed	8.66005	5.76611	5.77358	7.29166	6.50122	7.96694	6.52083	5.25488	4.90867	7.08017	7.84352	7.83997	7.38045	7.72396	8.50241	6.67936	5.68919	3.87087
Zm00001d033320	F-I	GRMZM2G066067			AT5G49690.1		UDP-Glycosyltransferase superfamily protein	LOC_Os10g03320.1	UDP-glucoronosyl and UDP-glucosyl transferase domain containing protein, expressed	2.56693	1.50096	1.07986	1.5555	1.45323	1.41724	0.587464	0.502565	0.725158	2.27514	2.01016	2.03241	0.302111	1.41999	1.09765	0.477405	0.508072	0.608183
Zm00001d033391	F-I	GRMZM2G176235								12.145	6.19635	9.0623	10.5727	6.29455	5.87814	9.82528	8.99083	11.4686	8.51664	4.70902	11.7328	11.0165	9.12858	6.54505	16.0542	5.42032	12.0504
Zm00001d027232	F-I									1.73867	0	0.119752	0.977105	0	0.0411329	1.27734	0	0	0.573154	0.933408	0.983884	1.83846	0.583067	1.5174	1.82018	1.06137	1.63559
Zm00001d019671	F-I	GRMZM2G515595			AT2G35360.1		ubiquitin family protein	LOC_Os09g39980.1	ubiquitin family protein, putative, expressed	17.355	16.5087	14.2442	14.7689	13.5732	14.3623	16.4956	16.0029	15.6725	17.3255	17.4352	18.6949	13.8293	16.8264	15.9676	15.9436	16.4294	15.7706
Zm00001d018803	F-I	GRMZM2G142063			AT1G30220.1	ATINT2,INT2	inositol transporter 2	LOC_Os07g05640.1	transporter family protein, putative, expressed	3.30216	0.181163	0.283442	1.97577	0.883509	0.456632	2.54549	0.514066	1.32458	3.01483	3.52509	3.75641	1.43941	1.83559	0.904463	1.30678	1.73606	0.952877
Zm00001d034598	F-I	GRMZM2G107745			AT5G12190.1		RNA-binding (RRM/RBD/RNP motifs) family protein	LOC_Os03g59710.1	RNA recognition motif containing protein, putative, expressed	43.6921	23.5238	20.9734	38.639	30.6473	28.3979	28.0489	16.6481	17.6922	50.2447	47.4888	35.2528	49.8528	64.4592	44.1281	43.6063	28.6657	26.798
Zm00001d027848	F-I	GRMZM2G162776			AT2G44520.1	COX10	cytochrome c oxidase 10	LOC_Os01g34390.1	prenyltransferase, putative, expressed	15.1336	13.7501	10.8291	12.42	13.027	12.4975	14.6417	11.8248	13.8315	13.6192	12.1997	13.465	13.2156	13.5005	13.2835	13.4439	11.3992	12.4259
Zm00001d003392	F-I									1.24407	0.165589	0.080665	0.991594	0.536235	0.106558	0.450697	0.099846	0	1.89437	1.33847	1.0053	1.40725	1.46399	0.741383	1.20599	1.20448	0.955815
Zm00001d019036	F-I									51.4517	17.6681	13.5236	19.2586	11.3409	14.7766	50.8815	13.0683	9.33582	34.8033	23.9635	35.0994	19.232	17.109	24.2265	24.5616	21.186	30.7244
Zm00001d041221	F-I	GRMZM2G110395			AT5G25970.1		Core-2/I-branching beta-1,6-N-acetylglucosaminyltransferase family protein	LOC_Os12g43880.1	DNA binding protein, putative, expressed	3.84917	0.577505	0.868696	3.24737	1.19401	0.826471	1.29115	1.15409	0.286336	1.72178	1.24776	1.75815	1.08134	1.45394	0.847193	2.1501	1.80455	2.64332
Zm00001d007056	F-I	GRMZM2G379770			AT3G46730.1		NB-ARC domain-containing disease resistance protein	LOC_Os11g13430.1	RGH1A, putative, expressed	1.81048	0	0.0143544	0.826072	0	0	1.68284	0	0	1.48125	1.7628	1.56108	0.679415	0.586488	1.13511	0.847444	0.969535	0.865781
Zm00001d028026	F-I									3.36257	0.0301314	0.0455318	1.6666	0.0145784	0.0150773	2.65988	0	0	2.63044	1.83	2.92516	3.13721	1.26856	2.70681	3.02876	1.23543	1.83984
Zm00001d035715	F-I	GRMZM2G070041			AT3G30200.1		Plant transposase (Ptta/En/Spm family)	LOC_Os05g11260.2	expressed protein	1.53522	0.0117533	0.0219908	0.955113	0	0	0.812995	0	0	0.922193	1.08198	1.03618	1.91997	1.07072	1.4925	1.71838	1.77252	1.02828
Zm00001d042799	F-I	GRMZM2G053801			AT4G21110.1		G10 family protein	LOC_Os04g55290.1	G10 protein, putative, expressed	35.0979	18.1183	16.6824	31.3176	4.54792	6.97492	13.4571	3.16486	4.84722	41.8284	44.3356	37.9919	34.539	39.0504	33.5307	31.862	31.4067	30.0087
Zm00001d046332	F-I	GRMZM2G098988								10.544	6.15343	6.68182	5.71604	3.94911	4.39822	10.184	7.44044	4.1134	8.0218	10.9804	7.18466	8.92474	6.80279	6.49066	7.97414	8.98213	6.23391
Zm00001d027240	F-I	GRMZM2G306216			AT1G12760.1		Zinc finger, C3HC4 type (RING finger) family protein	LOC_Os04g48050.1	RING zinc finger protein, putative, expressed	26.6032	0	0.0768455	11.0845	0	0	26.2782	0	0	16.1432	15.82	16.3222	10.0093	8.73516	12.4459	11.8057	17.3418	13.318
Zm00001d053805	F-I	GRMZM2G041060			AT4G19830.1		FKBP-like peptidyl-prolyl cis-trans isomerase family protein	LOC_Os02g07220.1	peptidyl-prolyl cis-trans isomerase, FKBP-type, putative, expressed	24.2691	18.4799	18.8216	21.632	13.4795	20.3431	22.7486	17.8423	18.7971	23.4747	24.604	25.947	14.8601	18.9229	18.3661	17.0704	22.4775	17.9373
Zm00001d014414	F-I	GRMZM2G152432			AT1G32250.1		Calcium-binding EF-hand family protein	LOC_Os01g32120.1	OsCML11 - Calmodulin-related calcium sensor protein, expressed	4.60323	3.55135	3.13466	3.3795	3.22866	3.77933	4.15662	2.69571	3.05592	3.67115	3.51233	3.27553	2.60525	3.28527	3.77741	2.57727	3.44452	3.51649
Zm00001d011458	F-I	GRMZM2G063684			AT5G50000.1		Protein kinase superfamily protein	LOC_Os01g45380.1	protein kinase domain containing protein, expressed	5.1216	3.51703	2.31926	3.24961	4.07758	3.02169	4.57042	4.53948	3.5382	3.29903	3.69202	4.72813	2.52699	4.2955	3.82787	3.08567	4.28493	4.57752
Zm00001d038242	F-I	GRMZM2G149145			AT1G16445.1		S-adenosyl-L-methionine-dependent methyltransferases superfamily protein	LOC_Os05g43582.1	tRNA methyltran, putative, expressed	5.72039	3.66822	2.73669	4.1854	1.32769	1.23749	1.39146	0.534473	0.713575	6.38425	4.21476	7.85656	6.03132	5.02122	7.25854	4.49985	2.44978	6.14778
Zm00001d052525	F-I	GRMZM2G439311			AT3G52870.1		IQ calmodulin-binding motif family protein	LOC_Os12g05420.1	calmodulin-binding protein, putative, expressed	18.6045	5.73588	3.44923	11.9593	10.9675	9.7315	15.327	13.3987	10.6562	22.1817	25.7582	19.4244	12.8825	11.0907	9.37668	16.2972	10.8307	9.90058
Zm00001d010416	F-I	GRMZM2G072238	pco106446		AT4G29100.1		basic helix-loop-helix (bHLH) DNA-binding superfamily protein	LOC_Os05g14010.1	ethylene-responsive protein related, putative, expressed	9.59916	9.33538	5.23385	8.61941	5.42005	6.3203	8.65851	8.26964	7.9958	10.4449	10.9654	4.97736	5.94034	7.83995	5.72317	9.00807	9.49573	8.20271
Zm00001d046202	F-I	GRMZM2G115698						LOC_Os02g14500.1	expressed protein	13.2288	7.05544	7.36715	11.8057	4.83277	5.0899	7.17797	3.68743	1.73565	11.4609	6.50486	12.1702	16.1391	10.5355	15.2936	14.7903	5.8864	13.3155
Zm00001d035984	F-I	GRMZM2G444383			AT2G20680.1		Glycosyl hydrolase superfamily protein	LOC_Os01g54300.1	OsMan02 - Endo-Beta-Mannanase, expressed	1.10247	0	0	0.879047	0	0	0.281279	0	0.0383078	0.721526	0.499562	1.0404	1.0261	0.9842	1.40632	1.41911	0.443917	0.277753
Zm00001d032016	F-I									3.63868	0.143923	0.115454	1.61194	0.112561	0.165795	3.74867	0.287581	0.1012	2.5455	3.09673	3.04328	1.96619	1.58367	1.61352	2.15945	2.43705	1.64945
Zm00001d028012	F-I	AC166636.1_FG008			AT2G44610.1	ATRAB6A,ATRABH1B,RAB6,RAB6A	Ras-related small GTP-binding family protein	LOC_Os03g09140.1	ras-related protein, putative, expressed	1.64268	0.202512	0	1.10759	0	0	1.02737	0.0203864	0.086116	0.944426	0.998264	1.03968	1.81418	1.00705	1.58656	1.8961	2.18358	2.00543
Zm00001d036152	F-I	GRMZM5G839603								2.93949	1.02991	0.555752	2.11001	1.30161	1.46961	2.06388	0.858748	0.254657	0.853828	1.11755	1.82947	1.78046	1.73974	2.42961	1.60136	1.74579	1.91149
Zm00001d045626	F-I									3.58008	0	0.411319	2.57066	0	0	1.72968	0	0	4.32332	4.52975	5.34306	10.8454	6.22942	9.16614	6.82244	6.78153	3.04767
Zm00001d026871	F-I									1.50576	0	0	0.731465	0	1.34367	0	0.535135	0	0	0.320431	0	0	0	0	0.646145	0.810125	0
Zm00001d001529	F-I									8.78673	0	0	6.22225	0	0	4.311	0	0	18.0409	0	4.51109	0	0	12.782	9.0143	0	7.8628
Zm00001d040920	F-I	GRMZM2G168959			AT4G27340.1		Met-10+ like family protein	LOC_Os01g29409.1	tRNA methyltransferase, putative, expressed	12.9648	7.81804	6.46149	12.1428	7.10707	5.70627	5.93121	6.70287	5.60996	16.0154	6.92832	14.3061	10.8094	11.5902	11.6938	11.413	7.56841	12.6326
Zm00001d040569	F-I	GRMZM2G457909			AT1G02080.1		transcription regulators	LOC_Os03g18830.1	programmed cell death protein 2, putative, expressed	1.83715	0	0.00885505	1.23231	0	0.0351822	0.935785	0	0	1.04242	0	1.48482	0.569105	0.60422	1.46703	0.999045	0.0093997	1.43929
Zm00001d028793	F-I	GRMZM2G144224			AT5G05440.1	PYL5,RCAR8	Polyketide cyclase/dehydrase and lipid transport superfamily protein	LOC_Os03g18600.1	cyclase/dehydrase family protein, putative, expressed	17.4382	6.33364	7.05489	15.3941	3.68078	4.46709	8.81709	10.5718	11.5312	13.6291	2.52551	1.9909	4.50793	4.99703	4.07925	9.00731	8.73279	7.76142
Zm00001d020667	F-I									3.55017	0	0.116201	2.67117	0	0	1.33237	0	0	1.96415	2.22045	0.986325	3.09559	5.16913	4.55007	4.66526	4.26469	4.30371
Zm00001d025316	F-I									3.39904	0	0	1.83295	0	0	2.77952	0	0	3.8811	5.5777	3.77513	0	0.435456	0.462496	0.950869	2.42122	2.49217
Zm00001d017103	F-I	GRMZM2G121166			AT5G13240.1		transcription regulators	LOC_Os04g56730.2	repressor of RNA polymerase III transcription MAF1, putative, expressed	47.021	32.2824	32.7052	40.5405	22.5368	31.6391	43.1281	30.4887	32.9455	42.1602	31.4706	41.8865	30.6827	24.6758	34.858	44.2081	35.0556	45.3225
Zm00001d004372	F-I	GRMZM2G089010	etr40	ethylene receptor homolog40	AT3G04580.1	EIN4	Signal transduction histidine kinase, hybrid-type, ethylene sensor	LOC_Os04g08740.1	ethylene receptor, putative, expressed	11.313	10.4251	9.24954	9.94707	9.16755	11.3198	10.6495	6.96204	10.8926	12.6973	9.12946	9.60046	8.84557	8.56108	11.7294	10.5526	9.19127	11.1282
Zm00001d047138	F-I	GRMZM2G094828						LOC_Os02g14500.1	expressed protein	1.2228	0.0168873	0.0119011	0.963266	0.0150475	0	0.384802	0	0	1.07127	0.523388	1.23487	1.24477	0.670906	1.23499	1.40343	0.600118	1.23048
Zm00001d034670	F-I									4.21261	3.09059	3.44018	3.47066	3.47105	4.0088	3.91321	2.25276	3.62163	3.33727	3.76503	3.78109	4.14727	3.80235	4.90322	3.74869	2.70661	4.06398
Zm00001d031933	F-I	GRMZM2G103258			AT4G33410.1	ATSPPL1,SPPL1	SIGNAL PEPTIDE PEPTIDASE-LIKE 1	LOC_Os10g25360.1	signal peptide peptidase domain containing protein, expressed	29.7432	24.3741	15.3842	20.0893	17.7126	20.4962	21.763	15.0886	15.6974	31.6348	30.2832	28.3334	18.9417	21.5181	25.1621	23.8101	22.1036	25.806
Zm00001d031481	F-I	GRMZM2G124638			AT2G33620.1		AT hook motif DNA-binding family protein	LOC_Os08g40150.1	AT hook motif domain containing protein, expressed	26.1724	14.4207	16.4053	17.8953	16.0345	13.9406	11.4497	8.81826	8.32867	22.4298	17.0782	20.4623	22.9415	19.1342	18.8644	20.5089	12.1345	13.0826
Zm00001d053084	F-I	GRMZM2G137176			AT1G62730.1		Terpenoid synthases superfamily protein	LOC_Os06g01470.1	AGAP000326-PA, putative, expressed	14.3622	8.13587	11.9092	11.6408	8.78501	14.1931	12.3886	6.62843	9.11306	10.0327	6.28479	13.3848	13.1859	11.8473	16.9548	11.4509	7.66174	13.4497
Zm00001d017189	F-I	AC185460.3_FG004			AT2G35000.1		RING/U-box superfamily protein	LOC_Os09g36500.1	zinc finger, C3HC4 type domain containing protein, expressed	1.01694	0.642805	0.737468	0.772296	0.599758	0.508211	0.619575	0.470574	0.307611	0.836633	1.41125	1.05091	1.30861	1.07508	0.988404	1.31321	0.999041	0.646294
Zm00001d008396	F-I	GRMZM2G128518						LOC_Os05g01210.3	expressed protein	18.679	15.3023	12.1563	17.431	8.59608	9.01717	15.7915	10.3727	9.68275	18.1297	18.9565	16.4945	14.4237	15.3991	13.5574	12.1183	13.3112	12.6942
Zm00001d015557	F-I	GRMZM2G409934			AT5G20350.1	TIP1	Ankyrin repeat family protein with DHHC zinc finger domain	LOC_Os02g09130.1	palmitoyltransferase TIP1, putative, expressed	4.07836	2.49484	2.07576	2.97864	3.15491	2.90524	2.99092	1.86755	1.30821	3.38713	2.68317	2.90322	3.8059	3.81219	4.83418	3.43069	2.63962	3.75967
Zm00001d008858	F-I	GRMZM2G004182						LOC_Os01g10070.1	expressed protein	21.3098	13.8587	16.1853	17.5356	15.9837	13.1766	14.5079	9.37456	8.83207	14.9384	14.8442	17.3163	19.6316	20.5007	21.9083	15.3893	12.3465	13.3511
Zm00001d031844	F-I	GRMZM2G004079			AT1G12680.1	PEPKR2	phosphoenolpyruvate carboxylase-related kinase 2	LOC_Os09g29170.4	CAMK_CAMK_like.38 - CAMK includes calcium/calmodulin depedent protein kinases, expressed	9.68639	7.76661	8.20497	9.4322	7.15053	10.0157	8.23316	7.8726	6.66085	10.6674	8.78083	9.09755	8.19418	8.43699	7.36963	9.80355	8.7295	7.7719
Zm00001d038133	F-I	GRMZM2G117298			AT3G05327.1		Cyclin family protein	LOC_Os05g33040.1	cyclin, putative, expressed	63.7659	46.758	30.6083	55.5291	53.6311	48.7513	53.5159	46.8295	37.9182	59.7976	53.4344	45.982	47.9796	54.8006	55.1426	51.3309	52.3371	54.5946
Zm00001d051249	F-I	GRMZM2G099109			AT1G63220.1		Calcium-dependent lipid-binding (CaLB domain) family protein	LOC_Os02g42710.1	C2 domain containing protein, putative, expressed	1.83241	1.3419	1.17421	1.60783	1.14674	1.03534	0.96714	1.02255	0.709142	2.29516	0.970306	1.99802	0.908099	1.70589	1.20548	1.35095	1.10787	1.12602
Zm00001d029164	F-I	GRMZM2G082034			AT5G18670.1	BAM9,BMY3	beta-amylase 3	LOC_Os03g22790.1	beta-amylase, putative, expressed	4.63798	3.57457	1.31313	4.51095	1.18229	1.66164	2.18594	4.32443	1.18492	8.35323	7.09087	3.97393	1.29778	2.49477	0.904929	1.91753	2.85141	3.49967
Zm00001d048207	F-I	GRMZM2G152815			AT3G62240.1		RING/U-box superfamily protein	LOC_Os05g19970.1	ZOS5-06 - C2H2 zinc finger protein, expressed	1.24284	0.0450541	0.0765515	0.827202	0.210103	0.101391	0.824549	0.123	0.0280846	1.27199	2.20197	1.13047	0.970707	1.37074	1.24778	0.657872	1.37417	0.991063
Zm00001d029316	F-I									8.31354	0	0	4.77252	0.0157064	0	7.1374	0	0	6.44088	0	7.86758	5.10861	1.74183	6.06661	6.49859	0.0094843	7.95137
Zm00001d014356	F-I									2.13388	0	0	1.50655	0	0	1.10747	0.0544045	0	2.14113	0.037816	2.29859	1.49925	1.03416	2.55776	1.4192	0	2.02503
Zm00001d045887	F-I	GRMZM2G395842	c3h5	C3H-transcription factor 35	AT3G08505.1		zinc finger (CCCH-type/C3HC4-type RING finger) family protein	LOC_Os06g21390.1	Zinc finger C-x8-C-x5-C-x3-H type domain containing protein, expressed	9.32587	7.8499	6.99683	7.60234	8.25827	8.98551	8.10426	6.62054	7.28371	10.1507	10.6437	12.4002	9.68842	9.68335	13.0817	9.2152	9.72552	12.9184
Zm00001d007968	F-I									10.6877	4.05635	3.27123	10.8739	3.03891	4.62154	1.72847	1.55554	2.18391	4.77737	3.33626	7.52011	9.96986	5.93028	7.32201	7.29596	2.84018	7.87001
Zm00001d012979	F-I	GRMZM2G110952	alf17	Alfin-like-transcription factor 17	AT5G02960.1		Ribosomal protein S12/S23 family protein	LOC_Os03g60400.1	40S ribosomal protein S23, putative, expressed	26.528	23.8164	22.6901	26.1259	19.4699	27.3461	24.0583	20.9113	24.8995	21.8721	18.8159	19.2619	20.336	21.7385	20.4121	24.273	27.6099	20.7795
Zm00001d049413	F-I	GRMZM2G125151			AT3G02450.1		cell division protein ftsH, putative	LOC_Os04g39190.1	cell division protease ftsH homolog 4, putative, expressed	2.67836	0.091743	0.172794	1.7903	0.0807015	0.432841	1.94666	0.132533	0.091774	1.90711	4.53343	2.02693	2.70611	2.75244	1.6698	3.72014	5.78748	1.8497
Zm00001d036610	F-I	GRMZM2G128560			AT1G56020.1			LOC_Os06g46250.1	expressed protein	1.33899	0.384175	0.45473	0.854116	0.744074	0.208502	0.0652115	0.171105	0.176164	1.81913	0.652846	0.968063	1.54975	2.46708	0.792098	0.65436	0.222253	0.339931
Zm00001d027911	F-I									2.69753	0	0.06419	1.83927	0	0	1.73158	0.0479245	0	2.04141	2.04302	2.6585	0.669965	1.63323	1.98115	1.24274	1.74941	2.02061
Zm00001d028579	F-I	GRMZM2G057646			AT2G29210.1		splicing factor PWI domain-containing protein			68.9818	50.48	46.6062	50.3344	53.5519	49.2698	50.3784	39.2266	30.5874	61.212	48.1258	72.7596	58.2323	47.5333	70.5103	55.7021	42.1337	61.2537
Zm00001d026304	F-I									3.77908	0.413934	0.504351	3.07682	0.200597	0.630595	1.80497	0.593399	1.48721	5.11792	5.47842	4.45402	0.795609	1.84386	0.740291	1.8392	2.0961	2.03117
Zm00001d025121	F-I									1.28592	0.251667	0	0	0.624074	0.708566	0.436462	0.573915	0	0.38695	0.225067	0.543632	1.0937	0.806554	0.65569	0.226728	1.90844	1.20119
Zm00001d050190	F-I	GRMZM2G133941								16.1935	14.4688	13.9888	15.7141	10.0578	13.7165	12.9029	13.7792	11.8918	13.4854	15.3265	13.1817	12.9027	12.0993	13.525	11.0195	14.4835	14.4456
Zm00001d047017	F-I	GRMZM2G049229	bhlh91	bHLH-transcription factor 91	AT4G17880.1		Basic helix-loop-helix (bHLH) DNA-binding family protein	LOC_Os10g42430.1	transcription factor MYC7E, putative, expressed	7.884	2.04768	4.13715	5.58659	2.91419	3.47692	2.20922	3.14205	3.15516	14.9227	4.87907	8.44014	3.43457	3.34145	2.78473	3.41255	3.59166	4.0378
Zm00001d032916	F-I	GRMZM2G312165						LOC_Os10g13630.1	expressed protein	1.52665	0.00863455	0.00878235	1.16268	0	0	0.731414	0	0	1.36315	1.54769	1.23881	2.38627	1.36945	1.7109	1.86391	1.60665	1.672
Zm00001d030076	F-I	GRMZM2G168987						LOC_Os04g50780.1	expressed protein	2.22684	0	0.154835	1.64124	0.028047	0	1.30086	0	0	0.825138	1.09628	0.48083	6.12008	6.72959	4.01482	2.51973	2.09619	1.19656
Zm00001d026257	F-I	GRMZM2G128914			AT1G51590.1	MANIB,MNS1	alpha-mannosidase 1	LOC_Os04g51690.1	glycosyl hydrolase family 47 domain contain protein, expressed	30.7023	25.0914	22.2404	27.8776	22.4053	27.0334	24.5723	21.839	15.942	32.475	37.874	34.9903	24.565	32.9332	35.5442	26.808	34.68	31.5378
Zm00001d019006	F-I	GRMZM2G135966			AT1G51590.1	MANIB,MNS1	alpha-mannosidase 1	LOC_Os04g51690.1	glycosyl hydrolase family 47 domain contain protein, expressed	2.3416	0.0281816	0.0844056	1.61002	0	0	1.71068	0	0	1.52201	1.58177	1.51117	0.5238	1.74447	1.89817	1.17325	1.46238	2.01179
Zm00001d052898	F-I	GRMZM2G134857						LOC_Os08g40060.1	expressed protein	2.21281	0	0.781894	1.17599	0.471743	0.334971	0	0.701402	0.358345	0.891894	0	0.177318	0	0.112248	0	0.113207	0.504074	1.09804
Zm00001d034715	F-I	GRMZM2G139123	raf2	rubisco accumulation factor2	AT5G51110.2		Transcriptional coactivator/pterin dehydratase	ChrSy.fgenesh.mRNA.86	expressed protein	14.2554	8.79467	11.2305	12.7401	3.1617	3.26293	9.44988	3.37926	4.24505	12.005	11.2682	10.0827	10.2044	10.6079	9.59664	11.4235	10.0459	6.8518
Zm00001d052850	F-I	GRMZM2G048665			AT1G55590.1		RNI-like superfamily protein	LOC_Os08g39060.1	F-box protein At-B, putative, expressed	5.4733	4.2802	3.85643	4.53955	4.71837	5.1278	5.36478	3.96402	4.08446	4.36299	4.72775	4.60288	4.26229	5.13731	4.85463	5.4542	4.6069	5.58197
Zm00001d006739	F-I	GRMZM2G177110	lbd14	LBD-transcription factor 14	AT3G49940.1	LBD38	LOB domain-containing protein 38	LOC_Os07g40000.1	DUF260 domain containing protein, putative, expressed	2.60735	0.618206	1.35837	2.02622	0.225884	0.327778	0.664705	0.163112	0.262999	2.73627	3.36737	2.67749	0.772689	1.16109	2.72379	1.16556	1.05137	1.51704
Zm00001d042760	F-I	AC199067.2_FG004			AT3G15040.1		Protein of unknown function, DUF584	LOC_Os01g64300.1	DUF584 domain containing protein, putative, expressed	7.03778	5.79551	6.18949	6.61937	5.41514	5.1289	7.13138	5.03829	6.61665	7.83217	5.94954	5.91974	8.39178	8.96627	6.973	5.60427	6.8893	5.99348
Zm00001d020984	F-I	GRMZM2G052266			AT2G24580.1		FAD-dependent oxidoreductase family protein	LOC_Os09g32290.2	FAD dependent oxidoreductase domain containing protein, expressed	3.53527	1.98323	2.26735	2.72918	1.58558	0.843859	1.49153	2.53478	1.27081	5.38524	3.5418	3.02226	2.65447	2.47786	1.17211	10.4134	1.27631	2.36477
Zm00001d047542	F-I	GRMZM2G012455			AT5G12020.1	HSP17.6II	17.6 kDa class II heat shock protein	LOC_Os01g08860.1	hsp20/alpha crystallin family protein, putative, expressed	1.08285	0	0.41454	0.914796	0.176817	0.539505	0.0970805	0.0851045	0.221188	0.995017	0	1.34076	0.0885175	0	0.582565	0.219044	1.21469	1.16019
Zm00001d015444	F-I									2.03173	0.242398	0.228204	1.64878	0.299537	0.408809	0.925751	0.442347	0.307096	1.87391	0.713474	1.67599	1.72196	1.13967	1.07781	2.44091	2.31428	1.93054
Zm00001d021360	F-I	GRMZM2G046186			AT5G51720.1		2 iron, 2 sulfur cluster binding	LOC_Os07g28400.1	CDGSH iron sulfur domain-containing protein 1, putative, expressed	4.83836	1.13774	1.93321	4.35726	0.866702	1.14875	0.751501	1.03076	0.932757	3.34198	3.52031	2.86225	3.57012	4.47584	1.3597	1.88941	2.54697	1.77738
Zm00001d011710	F-I									23.1152	4.28092	11.2637	17.4018	7.06079	5.83828	5.67129	14.3875	6.32044	14.3343	6.93811	6.7054	5.33847	13.7736	1.39847	6.58935	10.9879	6.08906
Zm00001d004600	F-I									4.87493	0	0	3.05221	0	0	4.44624	0	0	4.40576	0	2.39348	0	1.22304	1.73797	0.942585	0	1.69129
Zm00001d043529	F-I	GRMZM2G012174	ppr102	pentatricopeptide repeat102	AT5G50280.1	EMB1006	Pentatricopeptide repeat (PPR) superfamily protein	LOC_Os05g22870.1	PPR repeat domain containing protein, putative, expressed	1.91881	1.03927	0.74966	1.7794	0.95684	0.516189	1.16393	0.655709	0.260919	1.60696	1.2048	1.60145	2.10398	1.44615	1.86159	2.14951	1.40645	1.70002
Zm00001d026300	F-I	GRMZM2G354867	ago2b	argonaute2b	AT1G31280.1	AGO2	Argonaute family protein	LOC_Os04g52550.1	PAZ domain-containing protein, putative, expressed	1.39284	0.275267	0.346178	1.25241	0.561303	0.470591	0.466357	0.338359	0.160999	1.69589	1.91277	1.07437	1.04134	1.21738	1.0041	0.82674	0.833461	0.439231
Zm00001d050156	F-I	GRMZM2G426888			AT1G08070.1	OTP82	Tetratricopeptide repeat (TPR)-like superfamily protein	LOC_Os06g02400.1	OsFBO18 - F-box and other domain containing protein, expressed	1.62355	0.807991	1.08208	1.32441	0.928074	0.623968	0.806041	1.26482	0.634946	1.42966	3.08343	0.518807	1.44003	1.55634	0.322498	1.70417	1.46949	0.866415
Zm00001d016017	F-I	GRMZM2G147210			AT1G77510.1	ATPDI6,ATPDIL1-2,PDI6,PDIL1-2	PDI-like 1-2	LOC_Os11g09280.1	OsPDIL1-1 protein disulfide isomerase PDIL1-1, expressed	4.63726	0	0	2.92916	0	0	4.62527	0	0	3.24418	4.01408	3.193	3.0757	1.86871	4.40923	3.64475	4.05548	4.83128
Zm00001d004885	F-I	GRMZM2G052279								4.24112	0.0101592	0.0181321	3.29393	0.0871559	0.0852772	2.27668	0.104178	0.131274	2.4595	0.412558	3.07157	2.29965	1.46362	4.1943	2.40577	0.490723	2.94167
Zm00001d010834	F-I	GRMZM2G017142	alf9	Alfin-like-transcription factor 9	AT3G42790.1	AL3	alfin-like 3	LOC_Os05g07040.1	PHD finger protein, putative, expressed	20.2842	17.6776	18.8959	19.6227	16.2297	19.7136	17.647	14.9923	17.9547	17.0717	19.8253	20.0011	15.8859	17.0109	19.7217	17.9822	18.8213	20.477
Zm00001d006420	F-I	GRMZM2G172429			AT4G20140.1	GSO1	Leucine-rich repeat transmembrane protein kinase	LOC_Os07g31500.1	leucine-rich repeat receptor protein kinase EXS precursor, putative, expressed	1.40743	0.211832	0.356422	1.00137	1.11905	0.917535	1.25276	0.376831	0.781411	0.926115	0.412497	0.681922	0.590936	1.25865	0.700891	0.636341	0.764915	0.613331
Zm00001d033148	F-I	GRMZM2G110304			AT1G15910.1		XH/XS domain-containing protein	LOC_Os01g44230.1	transcription factor X1, putative, expressed	2.66639	0.843411	0.843427	2.40266	1.11662	0.676278	1.32443	0.470303	0.563204	2.94558	1.92917	3.55726	3.14653	2.42329	5.18548	2.50262	1.76491	3.22162
Zm00001d036404	F-I	GRMZM2G449763			AT1G14290.1	SBH2	sphingoid base hydroxylase 2	LOC_Os07g43460.1	sphingolipid C4-hydroxylase SUR2, putative, expressed	4.5011	0.119589	0.147852	2.90579	0.103262	0.228802	4.57573	0.248028	0.238764	2.51964	0.615085	2.86637	2.34468	1.48768	2.88747	3.72941	0.782049	3.99733
Zm00001d002381	F-I									5.43356	0.090397	0.768799	4.57409	0.0431955	0.273271	2.62077	0.172965	0.538753	12.2631	22.58	11.3245	6.24222	9.7004	7.88801	10.0418	6.82899	8.19159
Zm00001d004762	F-I	GRMZM2G109547			AT1G71960.1	ABCG25,ATABCG25	ATP-binding casette family G25	LOC_Os11g07600.1	ABC-2 type transporter domain containing protein, expressed	5.85315	2.56166	4.30712	3.79997	4.56224	3.25323	3.38322	3.81942	3.18486	7.89304	8.43056	5.06782	4.0673	4.63433	3.27339	5.11503	3.82268	3.77886
Zm00001d052380	F-I	GRMZM2G131516	scro1	scarecrow1	AT3G54220.1	SCR,SGR1	GRAS family transcription factor	LOC_Os12g02870.1	GRAS family transcription factor domain containing protein, expressed	10.2977	3.26079	5.6868	5.15249	4.52907	5.45186	2.19286	3.11964	2.59463	5.27787	4.12958	3.55997	8.291	7.77995	5.32425	4.71595	3.88592	2.13439
Zm00001d007111	F-I	GRMZM5G873277			AT1G54610.1		Protein kinase superfamily protein	ChrUn.fgenesh.mRNA.83	expressed protein	12.9648	9.40117	9.38815	11.9362	9.96766	10.8362	12.2406	10.0348	10.7151	12.5877	10.9761	9.92248	10.3645	12.6579	12.3421	11.973	12.5467	14.2761
Zm00001d012509	F-I									4.38347	0	0	3.46598	0.0203435	0.012683	2.28263	0	0	3.10427	0.425857	2.9651	3.9048	2.06575	3.3139	4.34396	2.2408	3.85701
Zm00001d004482	F-I	GRMZM2G319454			AT5G19570.1			LOC_Os05g09600.1	GA11916-PA, putative, expressed	27.8951	10.0827	15.0472	26.734	11.797	12.7703	5.9013	13.0872	11.1731	20.9949	19.2011	14.6063	17.3759	26.6346	6.72898	20.0958	22.644	12.5077
Zm00001d039541	F-I	GRMZM2G051458			AT3G05760.1		C2H2 and C2HC zinc fingers superfamily protein	LOC_Os03g61640.1	ZOS3-23 - C2H2 zinc finger protein, expressed	62.772	46.834	42.6942	57.6478	48.7771	38.7469	60.3514	38.2874	35.1885	59.593	60.55	64.5567	68.1987	66.7869	65.4572	63.0577	57.2178	61.1985
Zm00001d052131	F-I	AC185501.3_FG006			AT3G17740.1			LOC_Os02g53270.1	expressed protein	2.17776	0	0	1.58805	0	0	1.62334	0	0	1.80476	1.94823	1.80394	0.92084	0.612521	1.61275	2.64931	1.04703	1.09328
Zm00001d032553	F-I									8.15329	0.740465	1.38681	7.87969	0.382609	0.529485	1.32029	0.068595	0.736316	7.14724	6.65921	7.71129	6.1099	10.5017	7.15395	6.095	6.28552	6.95141
Zm00001d004867	F-I	GRMZM2G460465			AT2G19000.1			LOC_Os12g43820.1	GCRP5 - Glycine and cysteine rich family protein precursor, expressed	11.126	1.39471	0.788231	8.36044	0.325221	0.388547	9.05371	0.154743	0	11.3252	41.544	10.8689	16.0165	17.4615	4.98554	12.5115	13.1972	6.53458
Zm00001d016599	F-I	GRMZM2G168807			AT2G33510.1			LOC_Os02g31140.1	major ampullate spidroin 2-2, putative, expressed	11.4044	6.61247	9.11666	10.0822	5.21976	6.77252	7.66672	7.22535	6.30713	9.1722	8.47368	7.26949	10.2249	7.90337	5.14235	10.0791	9.12158	7.70329
Zm00001d032499	F-I									14.2329	10.5333	12.2993	13.2104	13.2913	11.2767	14.5432	9.9662	11.3087	14.6624	10.4768	13.0045	12.1063	12.4231	12.3948	11.4828	9.71486	12.1569
Zm00001d008296	F-I	GRMZM2G012728			AT5G04190.1	PKS4	phytochrome kinase substrate 4	LOC_Os01g15990.1	expressed protein	1.15305	0.461332	0.783908	0.935312	0.433219	0.416971	0.503362	0.586754	0.660766	1.0829	1.64581	0.905777	0.277948	0.238235	0.462908	0.430766	0.426824	0.488614
Zm00001d014491	F-I	AC225718.2_FG006			AT2G46600.1		Calcium-binding EF-hand family protein	LOC_Os06g46950.1	EF hand family protein, putative, expressed	18.792	9.71555	2.17687	16.9534	4.5308	6.72257	11.822	6.16307	12.9566	56.4095	1.23655	18.3132	3.23385	2.68639	1.78162	5.36036	2.49934	7.85112
Zm00001d012473	F-I	GRMZM2G135332			AT1G07090.1	LSH6	Protein of unknown function (DUF640)	LOC_Os01g61310.1	DUF640 domain containing protein, putative, expressed	31.0557	3.41833	15.8953	18.8329	8.49781	10.8687	3.9072	8.56969	4.45584	31.193	13.636	10.0206	4.88698	14.3367	5.8571	4.39673	10.0436	7.89912
Zm00001d041751	F-I	GRMZM2G150478			AT5G64180.1			LOC_Os12g31790.1	expressed protein	15.2563	4.36099	5.8154	13.1062	4.33679	3.58534	11.1319	3.14645	3.4171	15.7153	20.5971	15.52	13.6839	15.0206	13.504	13.7214	10.9189	10.5564
Zm00001d050166	F-I	GRMZM2G059643			AT4G30640.1		RNI-like superfamily protein	LOC_Os08g16840.1	OsFBL45 - F-box domain and LRR containing protein, expressed	13.157	7.26736	8.85613	12.1971	7.41875	7.08182	10.4962	7.35499	11.3936	13.1666	17.6804	13.1753	9.73729	12.5206	11.1226	10.1803	13.1711	10.9909
Zm00001d047396	F-I	GRMZM2G011520			AT5G03455.1	ACR2,ARATH;CDC25,CDC25	Rhodanese/Cell cycle control phosphatase superfamily protein	LOC_Os10g39860.2	expressed protein	90.1509	59.8217	76.8114	83.223	60.3562	60.0159	66.4919	54.9385	71.8239	81.8264	66.1379	86.9446	71.1661	76.3462	58.3824	70.8136	63.1602	59.6255
Zm00001d044863	F-I	GRMZM2G103227								1.16024	0	0.0278385	0.926018	0	0	0.665075	0	0	0.884757	0.876127	1.1363	0.586585	0.663372	1.2912	0.5825	1.52789	1.69404
Zm00001d045336	F-I	GRMZM2G103179			AT4G29520.1			LOC_Os06g05740.1	expressed protein	68.8709	52.0479	59.632	68.5498	48.3037	65.9572	56.5817	49.0915	50.4004	68.671	64.2746	60.6322	60.0602	54.8062	63.822	65.552	56.981	65.005
Zm00001d035362	F-I	AC203176.4_FG003								1.35975	0	0.1525	1.01092	0.102792	0.113567	1.09772	0.113648	0.0828375	1.02058	0.683845	1.30177	0.686315	1.21012	1.65329	1.00155	0.816531	0.917331
Zm00001d048105	F-I	GRMZM2G100431			AT2G03470.1		ELM2 domain-containing protein	LOC_Os03g31230.1	MYB family transcription factor, putative, expressed	19.1368	15.936	11.6008	14.9161	14.0091	13.9041	17.8316	14.257	12.8893	15.8179	17.3605	15.7939	18.4995	15.0296	14.9337	17.8828	16.9113	14.7095
Zm00001d042673	F-I	GRMZM2G339699			AT2G16570.1	ASE1,ATASE,ATASE1	GLN phosphoribosyl pyrophosphate amidotransferase 1	LOC_Os01g65260.1	amidophosphoribosyltransferase, chloroplast precursor, putative, expressed	2.37077	1.50636	1.15935	2.31078	0.855193	0.873877	0.829484	0.489171	0.226872	2.4074	0.85938	1.34527	2.04063	2.48822	2.27168	1.39583	0.813417	1.43298
Zm00001d016239	F-I	GRMZM2G016393			AT5G58420.1		Ribosomal protein S4 (RPS4A) family protein	LOC_Os01g25610.1	40S ribosomal protein S4, putative, expressed	1.16471	0	0	1.1239	0	0	0	0	0	1.18924	0.580202	1.85129	2.07644	2.72967	1.86691	1.07983	1.50391	1.35853
Zm00001d006540	F-I	GRMZM5G804323			AT4G05180.1	PSBQ,PSBQ-2,PSII-Q	photosystem II subunit Q-2	LOC_Os07g36080.1	oxygen evolving enhancer protein 3 domain containing protein, expressed	127.792	31.1528	91.5366	99.2215	18.7987	25.0968	70.7173	67.9216	48.6323	194.416	75.9987	148.306	40.4584	41.6332	23.0967	41.7372	80.4843	74.1001
Zm00001d020470	F-I									7.64921	2.89763	4.54877	5.01532	3.60283	4.45214	1.82214	2.41902	3.65322	6.6322	3.23769	3.67915	3.02236	5.34365	2.97855	2.51075	2.59694	2.44765
Zm00001d028968	F-I	GRMZM2G144997			AT4G13830.2	J20	DNAJ-like 20	LOC_Os03g20730.1	chaperone protein dnaJ, putative, expressed	2.39321	0	1.08248	1.14627	0.419176	0.298371	0	0.155981	0.106607	7.26135	0	1.36979	0	1.11398	0.179307	0	0.222891	1.19996
Zm00001d040952	F-I									1.98063	0	0.011507	1.71802	0	0	0.834356	0	0	1.55192	0.230687	1.17613	1.03869	0.90081	2.57756	1.45364	0.293502	1.94006
Zm00001d015419	F-I									1.24323	0	0	1.04856	0	0	0.599639	0	0	0.747383	1.45709	1.53069	0.523204	0.895467	0.469388	0.740154	0.583958	0.79239
Zm00001d026522	F-I									17.7249	0.638775	0.622567	13.4361	0.287083	0.379745	14.9315	0.204284	0.351672	15.3367	18.2125	13.4461	6.0632	17.0738	11.1991	7.05281	19.4537	15.5405
Zm00001d024894	F-I	AC199571.3_FG004			AT2G47470.1	ATPDI11,ATPDIL2-1,MEE30,PDI11,UNE5	thioredoxin family protein	LOC_Os05g06430.1	OsPDIL2-1 protein disulfide isomerase PDIL2-1, expressed	2.17717	0.058915	0.0673984	1.6974	0.0648781	0.0274357	1.63977	0.0615436	0.00400547	1.27154	2.24557	1.2444	2.77835	2.15071	2.82523	3.3633	2.79311	2.44451
Zm00001d032139	F-I	GRMZM2G108008			AT1G49400.1	emb1129	Nucleic acid-binding, OB-fold-like protein	LOC_Os08g27090.1	ribosomal protein S17, putative, expressed	14.9741	3.07741	2.4579	12.3006	3.22085	2.73908	11.7419	1.34404	1.05915	13.8085	19.6251	14.3146	15.4711	16.0946	13.2386	13.0237	12.6062	12.1532
Zm00001d038482	F-I									1.00511	0	0	0.958674	0	0	0.157044	0	0	1.83513	0.433616	0.281722	1.10267	0.377165	0.668088	0.191209	0.835745	0.318991
Zm00001d045330	F-I									6.46023	0	0.397089	4.63654	0	0	6.5554	0	0	3.99064	7.1898	4.11699	4.97668	5.59545	8.10684	4.41479	8.33173	7.57538
Zm00001d008883	F-I	GRMZM2G136072			AT2G45630.2		D-isomer specific 2-hydroxyacid dehydrogenase family protein	LOC_Os04g01650.1	erythronate-4-phosphate dehydrogenase domain containing protein, expressed	1.48398	0.244735	0.924167	1.02384	0.722263	1.08085	0.377995	0.608457	0.319205	1.03203	0.430252	0.786165	0.617763	0.770923	0.87915	0.713665	0.819353	0.936557
Zm00001d039629	F-I	GRMZM2G029135			AT1G80360.1		Pyridoxal phosphate (PLP)-dependent transferases superfamily protein	LOC_Os01g08270.1	aminotransferase, classes I and II, domain containing protein, expressed	34.5157	26.0153	14.9939	31.4849	9.7708	10.1759	35.0613	18.787	14.2261	30.4212	34.5638	24.5589	12.7095	20.5644	15.48	25.5743	27.3481	22.1285
Zm00001d041444	F-I	AC203865.3_FG001	cpp13	CPP-transcription factor 13	AT4G14770.1	ATTCX2,TCX2	TESMIN/TSO1-like CXC 2	LOC_Os12g41210.1	tesmin/TSO1-like CXC domain containing protein, expressed	9.00816	5.57467	8.29242	7.9054	5.41459	8.06067	7.97232	9.82135	3.77225	7.22475	7.42076	6.87682	5.70894	5.5626	3.39307	6.82228	6.17675	6.36155
Zm00001d030019	F-I	GRMZM2G034096			AT3G60150.1		Protein of unknown function (DUF498/DUF598)	LOC_Os10g42090.1	AGAP003819-PA, putative, expressed	23.4644	17.9936	19.1102	22.5799	18.6769	15.753	16.4941	13.0799	15.4822	22.7456	23.0659	24.6221	30.9577	27.2833	25.6853	23.3794	17.4154	22.4325
Zm00001d046754	F-I	GRMZM2G518751								1.20684	0	0.100094	0.955712	0	0	1.06707	0	0	1.00093	0.538237	1.27046	1.34848	1.05809	2.12484	2.0459	1.48704	2.18154
Zm00001d053432	F-I	GRMZM2G038365	ris2	iron-sulfur protein2	AT4G03280.1	PETC,PGR1	photosynthetic electron transfer C	LOC_Os07g37030.1	cytochrome b6-f complex iron-sulfur subunit, chloroplast precursor, putative, expressed	29.1781	13.295	14.2019	25.745	12.369	15.5631	26.0334	19.4617	11.3683	21.9722	13.1052	22.4331	17.6867	14.7287	13.5462	15.2797	13.6769	16.3002
Zm00001d022692	F-I									4.98585	0	0.219585	3.91085	0	0	4.9051	0	0	6.03038	5.57575	2.34885	4.00511	2.77684	4.35278	3.16145	3.99566	2.1358
Zm00001d008427	F-I	GRMZM2G036290	dxr2	deoxy xylulose reductoisomerase2	AT5G62790.1	DXR,PDE129	1-deoxy-D-xylulose 5-phosphate reductoisomerase	LOC_Os01g01710.1	1-deoxy-D-xylulose 5-phosphate reductoisomerase, chloroplast precursor, putative, expressed	1.32317	0.127214	0.0761884	1.09896	0.128494	0.0478438	1.05791	0.10355	0.105447	0.865856	1.27499	1.14423	0.818226	1.22124	1.09101	0.996044	1.50002	1.39654
Zm00001d050618	F-I	AC201891.3_FG001								10.1171	0.112473	0.317805	8.04824	0	0	9.50255	0	0	9.49852	3.36808	7.23728	7.42276	7.84866	5.23645	7.11297	3.63774	6.7816
Zm00001d033237	F-I	GRMZM2G044236			AT5G10530.1		Concanavalin A-like lectin protein kinase family protein	LOC_Os12g41490.1	cysteine-rich receptor-like protein kinase 8 precursor, putative, expressed	1.11763	0	0.0185287	0.905442	0	0	0.995435	0	0	0.788566	0.416758	0.584588	0.660648	0.667069	1.1446	1.09818	0.826795	1.41484
Zm00001d002730	F-I	GRMZM2G170516			AT1G19800.1	TGD1	trigalactosyldiacylglycerol 1	LOC_Os04g46700.1	ABC family transporter: toluene tolerance, putative, expressed	7.3781	2.7881	4.96966	5.60026	3.19351	3.13671	2.4782	4.14417	2.99965	5.95134	4.25738	5.77153	4.56492	5.36743	3.42888	5.41914	3.39229	4.65357
Zm00001d024977	F-I	GRMZM2G469721			AT3G46530.1	RPP13	NB-ARC domain-containing disease resistance protein	LOC_Os11g29030.1	disease resistance protein RPM1, putative, expressed	2.83337	0	0	2.73385	0	0	0.4781	0	0	3.42442	1.91019	3.28307	1.22944	2.79013	1.73469	2.21797	3.22477	2.01625
Zm00001d027578	F-I	GRMZM2G018417	ommp1	outer mitochondrial membrane porin1	AT5G57490.1	ATVDAC4,VDAC4	voltage dependent anion channel 4	LOC_Os03g04460.1	outer mitochondrial membrane porin, putative, expressed	1.56568	0.16283	0.0788872	1.45545	0.0325031	0.160771	0.800993	0.0912628	0	1.74603	2.13991	1.22978	2.25691	2.53056	2.07577	2.35078	1.69344	1.78885
Zm00001d049104	F-I									1.47941	0	0	1.25905	0	0.071522	1.241	0	0	0.174181	1.08397	0.816146	1.66247	0.675624	2.47355	1.71422	1.63851	1.43
Zm00001d012520	F-I	GRMZM2G433137			AT2G38640.1		Protein of unknown function (DUF567)	LOC_Os01g60170.1	DUF567 domain containing protein, putative, expressed	22.2592	2.28124	15.3018	15.6764	4.65158	11.6843	6.39594	16.5971	6.48283	22.0069	8.61594	11.3722	1.94219	14.9807	2.83442	3.65761	18.5588	11.9108
Zm00001d046281	F-I	GRMZM2G084947			AT4G29110.1			LOC_Os06g36070.1	expressed protein	7.85888	3.14139	4.64604	6.35968	4.36028	3.82537	0.853754	0.71074	5.25035	7.79913	14.9772	14.7954	6.13717	4.82723	4.86747	5.20788	1.30621	2.25681
Zm00001d010892	F-I	GRMZM5G876434			AT4G03020.1		transducin family protein / WD-40 repeat family protein	LOC_Os05g05210.1	WD domain, G-beta repeat domain containing protein, expressed	14.3192	10.1218	12.975	12.2077	9.54334	10.1125	11.5498	11.5451	6.22641	11.2235	11.2074	11.2555	7.86347	11.3333	8.94354	9.48468	12.0661	11.213
Zm00001d033475	F-I	GRMZM2G134450			AT5G17860.1	CAX7	calcium exchanger 7	LOC_Os03g45370.1	sodium/calcium exchanger protein, putative, expressed	1.61284	0.433962	1.07312	0.87934	0.539119	0.271774	0.721387	1.48063	0.999051	0.971753	0.737152	0.779679	0.421349	0.613643	0.0740541	0.575438	0.855858	0.551791
Zm00001d002098	F-I	GRMZM2G023071			AT1G80550.1		Pentatricopeptide repeat (PPR) superfamily protein	LOC_Os04g55090.1	PPR repeat domain containing protein, putative, expressed	1.71742	1.18999	0.885289	1.21861	1.64481	0.899582	1.17263	0.933105	0.638804	1.65236	1.11708	1.28843	2.44732	2.18147	2.28498	1.83645	0.838032	1.46429
Zm00001d001911	F-I									1.81236	0	0	1.76602	0.0373501	0	0.433677	0	0.0472497	1.46804	0.306855	1.78228	4.11177	2.35776	1.66054	3.76735	0.848958	1.6375
Zm00001d021334	F-I	GRMZM5G869196			AT1G76080.1	ATCDSP32,CDSP32	chloroplastic drought-induced stress protein of 32 kD	LOC_Os07g29410.1	thioredoxin, putative, expressed	9.77075	3.36461	5.74882	9.69619	1.36509	2.59363	6.36347	2.29339	6.37343	7.41995	3.40045	14.7637	6.54796	4.81048	11.9581	4.90206	4.77785	9.46852
Zm00001d008859	F-I	GRMZM2G004083			AT5G11870.2		Alkaline phytoceramidase (aPHC)	LOC_Os01g10100.2	expressed protein	6.9424	4.41855	6.61765	6.47224	5.91939	6.73355	6.3236	6.49988	6.08631	6.10358	4.81661	5.79824	5.5542	6.38964	4.89067	5.71326	5.63924	6.48353
Zm00001d020411	F-I	GRMZM2G446171			AT2G01650.1	PUX2	plant UBX domain-containing protein 2	LOC_Os09g23690.1	UBX domain containing protein, expressed	3.51416	1.95148	2.98355	2.75068	2.63965	2.43131	2.4171	2.4695	2.58681	3.15003	2.33167	3.42489	2.74266	3.16205	3.22779	3.21691	2.41096	3.33273
Zm00001d017657	F-I	GRMZM2G126572			AT2G44600.1			LOC_Os10g41800.1	expressed protein	5.13922	0.681144	0.884301	4.72161	1.60113	1.24375	2.5657	2.09707	3.21098	5.18984	2.60718	2.55786	1.6774	1.97531	0.759653	2.84313	4.095	3.77505
Zm00001d017351	F-I	GRMZM2G178595			AT5G08320.1			LOC_Os02g42374.3	e2f-associated phosphoprotein, putative, expressed	18.5428	11.5212	16.1478	14.0698	14.4809	14.8529	14.3774	12.1077	16.3549	17.2012	16.3912	15.6738	14.9023	15.1883	13.9932	14.7233	12.2858	10.9099
Zm00001d011479	F-I									1.3088	0	0	1.20145	0	0	0.78273	0	0	0.890886	0.589985	1.17983	1.90646	0.865035	1.80081	2.08331	0.67451	0.698543
Zm00001d034738	F-I	GRMZM2G156543			AT3G17090.1		Protein phosphatase 2C family protein	LOC_Os03g61690.1	protein phosphatase 2C, putative, expressed	18.0453	14.5201	14.8168	17.9965	15.4272	16.4471	15.3797	14.1468	15.2012	19.2817	15.8303	17.4034	17.5347	18.6208	13.6115	16.0126	14.1258	14.6915
Zm00001d003090	F-I	GRMZM2G375487								11.0132	0	0	9.67657	0	0	9.369	0	0	7.23651	0	6.61409	3.84315	3.01791	9.16222	6.28135	0	11.967
Zm00001d005196	F-I	GRMZM2G333095			AT2G40475.1			LOC_Os01g07240.1	expressed protein	0.94811	0.132012	0.608033	1.03251	0	0	0.218238	0	0	0.951502	0.268742	1.16071	0	0	0.713821	0	0	0.377186
Zm00001d053365	F-I									1.12078	0.103598	0.208387	1.19028	0	0	0	0	0.660025	0.656703	1.34681	0.326234	3.12393	0.935464	1.5298	4.24111	0	0.825044
Zm00001d003499	F-I	GRMZM2G160966			AT3G05200.1	ATL6	RING/U-box superfamily protein	LOC_Os04g37730.1	RING-H2 finger protein ATL3B precursor, putative, expressed	3.12299	0.255929	0.990658	2.97188	1.27086	0.955373	0.973653	2.41934	0.805368	2.73448	2.03906	1.2135	1.7091	3.40558	0.816257	2.04334	2.81392	2.53628
Zm00001d029529	F-I	GRMZM2G067371	bnl9.11b(lts)		AT3G29575.1	AFP3	ABI five binding protein 3	LOC_Os03g30570.1	protein of unknown function DUF1675 domain containing protein, expressed	30.4105	18.2356	30.1823	28.9652	18.9039	19.3883	25.8494	29.9398	19.6614	23.8475	23.808	27.815	22.6158	24.0357	12.0247	30.3498	21.7164	19.6995
Zm00001d039870	F-I	GRMZM2G100889			AT2G29050.1	ATRBL1,RBL1	RHOMBOID-like 1	LOC_Os11g47840.1	OsRhmbd18 - Putative Rhomboid homologue, expressed	7.57798	5.61796	5.81853	5.96843	6.31492	6.49526	7.14533	6.48454	4.90756	6.87378	6.33282	4.1787	6.03913	6.77541	5.96592	4.87437	5.89091	4.80797
Zm00001d012049	F-I	GRMZM2G107491	c3h49	C3H-transcription factor 349	AT3G02830.1	ZFN1	zinc finger protein 1	LOC_Os01g68860.1	zinc finger C-x8-C-x5-C-x3-H type family protein, expressed	24.9733	17.4132	25.3538	23.3514	19.6337	24.9002	22.7179	20.2318	20.9391	20.4391	19.3496	26.2445	15.4054	20.817	19.3133	19.1354	20.7008	28.0228
Zm00001d044284	F-I	GRMZM2G117685			AT3G24880.1		Helicase/SANT-associated, DNA binding protein	LOC_Os08g08000.1	DNA binding protein, putative, expressed	1.62811	0.982153	0.9718	0.974815	0.850259	1.00654	1.46165	1.02126	0.581536	1.58895	1.36816	1.70863	1.32339	1.25687	1.59947	1.50911	1.34977	1.40107
Zm00001d052680	F-I	GRMZM2G059302	hagtf20	GNAT-transcription factor 20	AT2G38130.1	ATMAK3	Acyl-CoA N-acyltransferases (NAT) superfamily protein			19.0696	12.1454	10.7943	18.8849	15.6014	10.7914	14.9972	10.7299	11.0219	17.5279	17.4268	17.8546	20.1028	22.4716	18.7983	21.4623	17.2727	16.1987
Zm00001d052177	F-I	GRMZM2G084498								10.0439	2.61613	8.91606	8.06261	7.08287	5.42036	5.21434	7.2888	6.987	7.16404	7.07545	4.57507	4.42136	10.7013	3.13956	5.26487	5.65844	5.7103
Zm00001d046167	F-I									1.582	0.411181	0.380763	0	1.0058	0.395099	1.25198	0.51223	0.414226	0.741035	0.61952	0.504905	0.249483	0.658265	0.8464	0.798362	1.62212	1.19239
Zm00001d053802	F-I	GRMZM2G087226	dek10	defective kernel10	AT4G21065.1		Tetratricopeptide repeat (TPR)-like superfamily protein	LOC_Os02g06880.1	EMB2758, putative, expressed	3.60235	1.57704	1.20766	2.35502	3.41295	1.76396	2.27722	1.44522	0.724839	2.73135	2.50651	2.79977	3.39964	4.75425	3.64478	3.3993	2.95045	1.96874
Zm00001d049545	F-I	GRMZM2G129585			AT3G61460.1	BRH1	brassinosteroid-responsive RING-H2	LOC_Os08g06090.1	zinc finger, C3HC4 type domain containing protein, expressed	10.8404	2.71429	9.5114	10.4153	4.19427	6.19503	3.37654	7.18002	5.67529	12.7773	3.8135	5.70968	3.14254	10.0089	2.53631	3.45335	5.77058	8.81325
Zm00001d043592	F-I	GRMZM2G079904			AT1G53090.1	SPA4	SPA1-related 4	LOC_Os01g52640.3	suppressor of phythchrome A, putative, expressed	22.7593	14.3742	13.0399	15.5722	19.7492	12.4883	21.7287	15.8759	8.72761	14.33	12.5114	15.1923	23.4304	19.7373	19.1507	14.9813	16.7765	13.0771
Zm00001d053181	F-I	GRMZM2G374629			AT1G18740.1		Protein of unknown function (DUF793)	LOC_Os12g06780.1	expressed protein	11.4482	2.66424	9.93248	10.3558	4.52978	5.91213	3.4639	8.92174	5.61324	11.4258	4.92237	6.25157	3.27074	7.24378	2.32407	4.48139	7.69375	6.53114
Zm00001d010280	F-I	GRMZM2G471600	glk3	G2-like-transcription factor 3	AT3G10760.1		Homeodomain-like superfamily protein	LOC_Os05g34110.1	homeodomain-related, putative, expressed	5.37674	1.89682	4.42638	5.54082	2.78287	2.72801	2.21648	4.23668	2.98297	6.22269	4.3958	4.91207	2.79033	4.60038	1.47184	3.6642	4.00125	2.60539
Zm00001d012312	F-I	GRMZM2G146437			AT5G58770.1		Undecaprenyl pyrophosphate synthetase family protein	LOC_Os01g63830.1	dehydrodolichyl diphosphate synthase, putative, expressed	1.5474	0.915559	1.53549	1.62955	0.518139	0.807843	1.15702	1.08224	0.728669	1.46632	0.76805	1.30671	1.19525	1.59386	1.26289	1.11422	1.20297	1.19282
Zm00001d040536	F-I	GRMZM2G115960	bhlh68	bHLH-transcription factor 68	AT1G09530.1	PAP3,PIF3,POC1	phytochrome interacting factor 3	LOC_Os05g04740.1	helix-loop-helix DNA-binding domain containing protein, expressed	80.5581	46.8459	45.9007	38.398	28.111	47.5861	76.2404	37.4449	28.1649	82.7818	55.0776	58.3826	26.78	26.6892	29.3667	25.6198	32.1371	24.8303
Zm00001d009626	F-I	GRMZM5G818101	prh9	protein phosphatase homolog9	AT2G29380.1	HAI3	highly ABA-induced PP2C gene 3	LOC_Os01g46760.1	protein phosphatase 2C, putative, expressed	2.20625	0.292337	1.42228	1.09509	1.25263	0.827519	0.377448	1.56672	0.81797	1.21397	0.894021	2.67761	1.41511	2.29917	0.923472	0.981584	1.12146	0.966834
Zm00001d047015	F-I	GRMZM2G049288			AT2G26890.1	GRV2,KAM2	DNAJ heat shock N-terminal domain-containing protein	LOC_Os10g42439.1	heat shock protein DnaJ, putative, expressed	7.53357	6.34856	5.45902	6.04218	5.69817	5.74006	7.12333	5.91298	4.96855	6.24802	5.32043	6.0935	5.7637	5.45399	6.55215	6.93386	5.61046	7.47359
Zm00001d022493	F-I	GRMZM2G047995			AT5G18630.1		alpha/beta-Hydrolases superfamily protein	LOC_Os07g47250.2	lipase precursor, putative, expressed	21.4365	14.8834	9.54864	9.88698	13.8011	14.3749	19.1556	16.8916	13.9723	16.8906	23.6119	20.4896	9.16906	9.32652	9.93267	12.1052	16.0927	13.872
Zm00001d018633	F-I	GRMZM2G120652			AT5G01410.1	ATPDX1,ATPDX1.3,PDX1,PDX1.3,RSR4	Aldolase-type TIM barrel family protein	LOC_Os07g01020.1	SOR/SNZ family protein, putative, expressed	29.4853	17.6847	21.8729	32.6174	13.4639	16.2281	8.28067	4.59466	23.6461	37.3466	25.8231	28.7888	29.2656	26.9308	23.662	23.263	19.0786	20.2915
Zm00001d007961	F-I	GRMZM2G173721			AT4G33625.2			LOC_Os07g02710.1	expressed protein	21.2928	17.1964	19.0399	20.0173	16.9748	17.7805	15.2334	19.0286	15.2634	18.6081	15.4363	19.828	14.5082	16.3939	14.4855	18.4797	16.5078	18.8421
Zm00001d022083	F-I	GRMZM2G167463			AT2G37410.1	ATTIM17-2,TIM17,TIM17-2	translocase inner membrane subunit 17-2	LOC_Os07g41330.1	mitochondrial import inner membrane translocase subunit Tim17, putative, expressed	19.101	12.383	15.939	16.3202	12.5694	12.3837	11.9365	8.1957	13.1593	19.2418	16.4297	16.114	19.2199	18.9876	18.0557	15.1233	10.641	12.8359
Zm00001d021038	F-I									1.83675	0.381922	1.05444	1.19549	0	0.0770295	0.20982	0.235437	0.158312	2.09241	1.83706	1.34237	0.337464	1.00275	0.0691075	1.44376	1.59933	1.09565
Zm00001d008993	F-I	GRMZM2G032348			AT3G24630.1			LOC_Os01g12840.1	expressed protein	140.806	81.78	125.608	125.233	91.1719	94.1635	91.1741	69.3072	96.3544	103.317	93.2299	112.674	101.594	111.184	100.422	113.419	87.4143	110.424
Zm00001d040324	F-I	GRMZM2G368388			AT1G28390.2		Protein kinase superfamily protein	LOC_Os01g16230.1	TKL_IRAK_CR4L.2 - The CR4L subfamily has homology with Crinkly4, expressed	3.66188	0.787207	2.57777	2.45657	0.63029	0.510629	1.00496	0.734637	0.914911	3.23424	2.39143	1.75355	1.2246	2.37864	1.02638	1.27999	0.635535	1.57372
Zm00001d013468	F-I	GRMZM2G090435			AT5G22090.1		Protein of unknown function (DUF3049)	LOC_Os03g49830.1	expressed protein	14.2213	9.59963	10.9613	12.7256	5.64874	4.42674	7.85898	12.269	8.77918	14.6713	14.0038	7.97352	3.46297	10.3583	3.78656	7.31569	17.673	10.4788
Zm00001d014066	F-I	GRMZM2G021973								1.61329	0	0.979485	0.753045	0	0	0.449065	0	1.10519	0.703505	0.69454	0.186828	0	0	0.449314	0	1.68582	0.20579
Zm00001d017457	F-I	GRMZM2G097704			AT4G16820.1	PLA-I{beta]2	alpha/beta-Hydrolases superfamily protein	LOC_Os02g43700.1	triacylglycerol lipase like protein, putative, expressed	16.8565	7.48498	12.2643	11.0152	2.75987	5.34505	8.85092	6.43814	8.58229	17.6073	12.9544	14.794	3.00561	4.02525	3.15632	3.48155	7.88163	6.16076
Zm00001d001862	F-I	GRMZM2G343317						LOC_Os04g57760.1	expressed protein	8.53881	0.224141	3.61444	1.55533	0.160363	0.310856	0.124382	0.653401	0.23393	10.7745	0.425763	2.50478	0.180892	1.0111	0.147555	0.266724	0.336131	0.528404
Zm00001d047102	F-I	GRMZM2G152214			AT2G45120.1		C2H2-like zinc finger protein	LOC_Os10g40660.1	ZOS10-07 - C2H2 zinc finger protein, expressed	6.21205	0.179643	3.03847	1.95827	0.530346	0.383824	0.788715	0.591006	2.28952	3.58853	0.745754	1.57554	0.158711	1.06222	0.313835	0.529837	1.51048	1.80687
Zm00001d051689	F-I	GRMZM2G011015			AT1G12060.1	ATBAG5,BAG5	BCL-2-associated athanogene 5	LOC_Os02g48780.1	IQ calmodulin-binding and BAG domain containing protein, putative, expressed	2.90931	0.580388	1.50564	0.769393	1.50938	1.25531	0.508471	0.867205	0.643068	3.1155	1.97201	0.617849	1.40503	2.4162	0.648531	1.88567	0.497318	0.475571
Zm00001d050918	F-I	GRMZM2G349745						LOC_Os02g37610.1	expressed protein	76.1343	5.95111	26.8207	6.75319	2.93762	0.497985	0	4.31027	2.40184	52.179	18.9189	18.0542	2.44283	9.95655	0	0.89897	4.63396	0.490901
Zm00001d044335	F-I	GRMZM2G019807			AT1G34000.1	OHP2	one-helix protein 2	LOC_Os01g40710.1	high light inducible protein, putative, expressed	23.2764	16.4409	18.3314	17.8957	10.1438	9.4211	15.8501	11.8739	9.67663	18.6005	18.3449	21.5977	21.2041	15.8836	10.6926	16.1029	14.7721	9.93674
Zm00001d020025	F-I	GRMZM2G092137	bzip9	bZIP-transcription factor 9				LOC_Os09g13575.1	expressed protein	18.2967	6.3278	12.0105	8.49737	4.36984	7.43225	8.38127	2.18281	2.65031	5.97157	6.40678	14.4782	1.76754	6.83975	6.66486	4.15435	7.07154	9.30063
Zm00001d044671	F-I									6.9119	2.65062	4.19547	2.43585	0.620199	1.33732	3.51874	2.84741	2.52101	4.18361	7.59197	8.36028	1.06551	1.04759	0.706855	2.26053	1.62765	2.0809
Zm00001d039825	F-I	GRMZM2G305834			AT3G06890.1			LOC_Os03g22360.1	expressed protein	17.0055	2.84144	6.35829	3.11076	0.365611	1.39118	0.337469	0.933796	0.986828	17.3764	5.62901	7.33117	0	0	0	0.811759	2.94945	1.4678
Zm00001d038915	F-I	GRMZM2G017157			AT1G18390.2		Protein kinase superfamily protein	LOC_Os01g49529.1	OsWAK10d - OsWAK receptor-like cytoplasmic kinase OsWAK-RLCK, expressed	2.94112	1.20996	1.46101	1.11918	0.685595	0.610928	0.7056	1.48585	1.09269	1.80216	1.42725	1.12906	0.58015	0.924922	0.414525	1.00311	1.52138	0.687755
Zm00001d046695	F-I	GRMZM2G029345						LOC_Os02g10030.1	expressed protein	2.97722	0	1.10086	0	0	0	0.418478	0.416765	1.62208	0	0	0	0.40805	0	0	0	0	0
Zm00001d004895	F-I	GRMZM2G348855			AT2G27310.1		F-box family protein	LOC_Os11g05660.1	OsFBX396 - F-box domain containing protein, expressed	14.9152	1.21784	4.57249	0.0587325	0	0	0	0.0209104	0.21391	10.9587	2.81306	4.98856	0	0.0290066	0	0	0.030162	0
Zm00001d051661	F-I	GRMZM2G011085			AT5G13070.1		MSF1-like family protein	LOC_Os02g48670.1	slowmo homolog, putative, expressed	40.094	27.4748	31.5379	30.2018	22.3682	22.8909	27.1077	22.0206	28.7238	33.7805	31.5172	28.4668	22.2142	22.8828	20.9796	23.6422	27.4907	25.4876
Zm00001d015744	F-I	GRMZM2G052011			AT1G55270.1		Galactose oxidase/kelch repeat superfamily protein	LOC_Os02g10850.1	OsFBK3 - F-box domain and kelch repeat containing protein, expressed	9.16874	0.877615	2.80907	0.0600775	0.0238334	0.0732254	0.205197	0.0775732	1.1914	8.45951	0.883773	4.51663	0.0499289	0.0869518	0	0.109879	0.109767	0.0641491
Zm00001d011113	F-I	GRMZM2G175273			AT3G24100.1		Uncharacterised protein family SERF	LOC_Os05g33700.1	4F5 protein family protein, expressed	94.238	76.3452	79.6407	74.6579	63.0581	54.6319	77.5973	61.6386	66.6574	88.1362	96.5021	78.1827	68.7137	73.175	56.0886	71.5685	71.8411	59.2685
Zm00001d039312	F-I	GRMZM2G170013	nyc1	non-yellow coloring1	AT4G13250.1	NYC1	NAD(P)-binding Rossmann-fold superfamily protein	LOC_Os01g12710.1	oxidoreductase, short chain dehydrogenase/reductase family domain containing protein, expressed	13.9538	10.3894	9.84159	10.468	8.76203	8.22041	7.00786	9.9203	8.45555	14.2302	16.0382	12.759	11.5969	9.56778	9.36204	8.59068	11.2501	9.99485
Zm00001d023990	F-I	GRMZM2G080650			AT3G03080.1		Zinc-binding dehydrogenase family protein	LOC_Os12g12560.1	NADP-dependent oxidoreductase, putative, expressed	2.06648	1.86109	1.44985	2.17058	0.967475	0.689844	0.823882	1.42382	0.985939	3.63423	3.33833	2.55823	1.44899	1.64733	1.61593	1.607	2.1689	1.5676
Zm00001d026042	F-I	GRMZM2G113800			AT1G44750.1	ATPUP11,PUP11	purine permease 11	LOC_Os04g49748.1	purine permease, putative, expressed	2.93615	0.556181	0.788882	0.0363482	0.0313662	0	0.0351634	0.0327866	0.0286678	1.66534	1.47887	3.09831	0.0150717	0.00890645	0.0259689	0.0582676	0.00936485	0.0361423
Zm00001d052480	F-I	GRMZM5G896260			AT4G15550.1	IAGLU	indole-3-acetate beta-D-glucosyltransferase	LOC_Os11g04860.1	anthocyanin 5-O-glucosyltransferase, putative, expressed	28.1436	7.79869	10.7457	5.90777	3.21422	2.08981	3.01885	3.40077	3.4515	19.4411	13.6926	13.7761	4.93044	8.13214	2.75967	7.80087	4.84957	4.01612
Zm00001d008901	F-I	GRMZM2G390896			AT5G45820.1	CIPK20,PKS18,SnRK3.6	CBL-interacting protein kinase 20	LOC_Os01g10890.1	CAMK_KIN1/SNF1/Nim1_like.8 - CAMK includes calcium/calmodulin depedent protein kinases, expressed	6.86912	3.94145	4.01556	3.8023	1.81428	2.42564	2.53761	1.94146	0.925099	5.66031	6.15447	3.1032	1.36101	2.28294	2.57512	2.70431	3.35001	2.31758
Zm00001d041853	F-I	GRMZM2G041415	myb8	myb transcription factor8	AT4G38620.1	ATMYB4,MYB4	myb domain protein 4	LOC_Os05g35500.1	MYB family transcription factor, putative, expressed	16.5786	5.09282	4.90743	2.10759	0.431634	1.65162	1.36376	1.00921	8.06554	6.49486	8.46705	9.07862	0.737241	0.94923	2.01559	0.791219	0.927076	3.14181
Zm00001d048771	F-I	GRMZM2G039580			AT3G18830.1	ATPLT5,ATPMT5,PMT5	polyol/monosaccharide transporter 5	LOC_Os11g41850.1	transporter family protein, putative, expressed	30.8614	9.20714	13.3943	4.11296	0.369242	2.50218	10.837	4.02543	8.19182	17.0958	22.6966	19.1197	0.178697	0.608608	1.0491	1.01852	4.06217	6.19012
Zm00001d023516	F-I		umc2114							8.94721	2.00866	2.22188	0	0	0	0	0	0	5.22404	2.0208	5.4527	0	0	0	0	0	0
Zm00001d006481	F-I	GRMZM2G127714			AT5G57700.3		BNR/Asp-box repeat family protein	LOC_Os07g33220.1	BNR/Asp-box repeat family protein, putative, expressed	2.90035	1.00371	1.00114	0.413215	0.287044	0.200382	0.42314	0.0659869	0.0329345	1.96101	1.38112	1.54148	0.615793	0.396556	0.923774	0.566424	0.4431	0.489755
Zm00001d040842	F-I	GRMZM2G068947	opr6	12-oxo-phytodienoic acid reductase6	AT1G76680.1	ATOPR1,OPR1	12-oxophytodienoate reductase 1	LOC_Os06g11290.1	12-oxophytodienoate reductase, putative, expressed	89.9596	24.4298	31.9684	13.7236	4.29643	7.75436	10.3145	4.41474	6.64197	97.7708	77.4128	87.3172	7.19587	9.08362	12.5047	6.92328	6.99237	12.2377
Zm00001d045051	F-I	GRMZM2G478553	znf2	Zinc finger nuclease2	AT1G72310.1	ATL3	RING/U-box superfamily protein	LOC_Os06g09310.1	zinc finger, C3HC4 type domain containing protein, expressed	4.64943	1.08359	1.45315	0.330353	1.04378	0.584265	0.256937	0.435928	1.12359	14.1693	0.584137	6.63375	0.079385	0.176893	0.29498	0.289977	0.22815	0.515841
Zm00001d012563	F-I	GRMZM2G409635						LOC_Os01g58800.1	expressed protein	4.14004	2.7917	2.6875	3.01892	1.28083	1.44053	1.86794	1.33306	0.82845	2.96137	2.97444	3.24029	1.79527	7.25401	2.38833	1.87299	2.35832	1.89711
Zm00001d038703	F-I	GRMZM2G124799			AT4G35160.1		O-methyltransferase family protein	LOC_Os12g25450.1	O-methyltransferase, putative, expressed	1.51814	0.142427	0.432143	0	0.0169573	0.114613	0	0	0.0587095	31.362	0.097985	1.66152	0	0	0	0	0	0
Zm00001d050830	F-I	GRMZM2G372633						LOC_Os02g35710.1	expressed protein	11.9986	0.86104	3.4047	0	0	0	0	0	0	5.02011	0.902064	1.30495	0	0	0	0	0	0
Zm00001d021414	F-I									36.9059	11.8226	11.4806	4.33471	11.8944	3.10875	2.43824	3.39891	4.96368	33.5607	35.2976	18.7885	13.679	11.7516	2.44727	5.00204	1.53734	2.2035
Zm00001d007908	F-I	GRMZM2G012546			AT5G06570.1		alpha/beta-Hydrolases superfamily protein	LOC_Os07g06850.1	gibberellin receptor GID1L2, putative, expressed	2.42956	0.155067	0.734031	0	0	0	0.0486217	0	0	0.334594	0.143136	0.137213	0.0466231	0.023751	0	0	0.0272947	0.0245334
Zm00001d037651	F-I	GRMZM2G145589			AT4G10520.1		Subtilase family protein	LOC_Os04g03100.1	OsSub35 - Putative Subtilisin homologue, expressed	13.1214	5.14888	4.41177	1.72473	1.01248	0.630475	2.64874	2.44561	1.01619	7.78596	11.6414	7.69665	2.11227	1.63577	1.06977	3.01435	2.98295	1.75355
Zm00001d012402	F-I	GRMZM2G165177			AT3G23160.1		Protein of unknown function (DUF668)	LOC_Os01g62670.1	avr9/Cf-9 rapidly elicited protein, putative, expressed	2.08364	0.72837	0.952462	0.649019	0.366063	0.143127	0.532771	0.35483	0.489855	1.55326	1.15992	0.946655	0.408325	0.605912	0.614992	0.291602	0.556742	0.636938
Zm00001d018244	F-I	GRMZM2G426336			AT2G31940.1			LOC_Os02g53510.1	oxidoreductase/ transition metal ion binding protein, putative, expressed	4.49055	0.943454	1.78085	1.07337	0.433204	0.637768	0.339228	0.402129	0.135465	2.69042	1.52635	1.57725	0.207568	0.386747	0.125254	0.271056	0.721218	1.35614
Zm00001d029503	F-I									1.51569	1.06907	1.03838	1.06954	0.540067	0.908231	0.839575	0.845718	0.936851	1.8758	1.64203	1.66122	1.57473	1.64748	1.76126	2.53597	1.8178	2.18643
Zm00001d043171	F-I	GRMZM2G042364			AT5G07050.1		nodulin MtN21 /EamA-like transporter family protein	LOC_Os05g41420.1	auxin-induced protein 5NG4, putative, expressed	30.6536	5.06895	8.30327	0.8015	0.0473978	0.0129748	0.948605	0.493766	0.726052	24.0009	17.4882	5.53906	0	0.059658	0.0239279	1.71754	0.0408495	0.366958
Zm00001d020556	F-I	GRMZM2G114751			AT4G30420.1		nodulin MtN21 /EamA-like transporter family protein	LOC_Os09g25810.2	nodulin, putative, expressed	10.26	3.82096	2.81374	0.827974	0.13889	0.122706	1.67396	0.457547	3.23381	11.5081	8.43617	20.8602	1.14894	1.34601	0.498109	0.384436	0.422474	1.14795
Zm00001d032839	F-I	GRMZM2G383425						LOC_Os02g53950.1	expressed protein	10.4724	1.1006	2.85932	0	0	0	0	0	0	3.52449	4.49708	7.4361	0	0	0	0	0	0
Zm00001d026606	F-I	GRMZM2G343149			AT5G23240.1		DNAJ heat shock N-terminal domain-containing protein	LOC_Os04g57880.1	heat shock protein DnaJ, putative, expressed	15.3448	0.833871	4.68089	0.559675	0.498659	0.559634	0.0607335	0.084488	0.069303	4.9443	8.62024	11.3664	1.77441	1.04287	1.7324	0.476081	0.306651	0.467685
Zm00001d012289	F-I	GRMZM2G169398			AT3G52610.1			LOC_Os04g18380.1	cytochrome P450, putative, expressed	27.6708	8.58666	11.7064	9.20599	2.26118	2.37245	4.74422	2.12086	3.93768	27.8743	15.5219	26.9544	4.50091	8.80155	4.70143	4.9391	6.27095	8.72912
Zm00001d019177	F-I	GRMZM2G111216			AT3G63140.1	CSP41A	chloroplast stem-loop binding protein of 41 kDa	LOC_Os07g11110.1	NAD dependent epimerase/dehydratase family protein, putative, expressed	27.804	12.223	16.6771	13.4268	5.03467	7.56796	12.7288	15.3605	15.5652	17.8115	15.4322	12.9374	3.92459	6.76415	5.16957	7.92269	11.3888	12.6493
Zm00001d026471	F-I	GRMZM2G426242			AT1G73880.1	UGT89B1	UDP-glucosyl transferase 89B1	LOC_Os04g55680.1	indole-3-acetate beta-glucosyltransferase, putative, expressed	4.26337	0.990154	1.04994	0.0495054	0.0388412	0	0.203668	0.0950055	0.484711	2.99809	2.02841	1.71868	0.081317	0.094594	0.063603	0.0340778	0.0341218	0.049242
Zm00001d036946	F-I	GRMZM2G179550								28.357	5.12528	6.46865	0	0.113198	0	0	0.094165	7.51699	11.7273	6.82566	7.1098	0	0	0	0	0	0.130859
Zm00001d017412	F-I	GRMZM2G110541	dbb7	double B-box zinc finger protein7	AT4G39070.1		B-box zinc finger family protein	LOC_Os04g45690.1	B-box zinc finger family protein, putative, expressed	10.6821	1.84258	4.02717	1.39936	0.361506	0.313107	1.57947	1.79907	1.48517	7.48853	4.54131	4.58061	0.673874	0.202556	0.63576	0.96523	1.23442	1.63749
Zm00001d021444	F-I	GRMZM2G053315			AT1G19250.1	FMO1	flavin-dependent monooxygenase 1	LOC_Os09g37620.1	flavin-containing monooxygenase family protein, putative, expressed	6.56496	0.865617	1.93678	0.303886	0.757603	0.0994927	0.177175	0.0463949	0.134731	3.64222	1.90056	7.02858	2.06201	1.43165	1.34606	0.190256	0.172201	0.141382
Zm00001d002181	F-I	GRMZM2G422340			AT4G21390.1	B120	S-locus lectin protein kinase family protein	LOC_Os04g53994.1	kinase, putative, expressed	2.81937	0.81904	1.43213	0.660628	0	0.0072729	1.24165	0.00554365	0.0081679	1.12764	0.17548	1.52727	0.852862	0.190268	0.628298	1.31368	0	0.804925
Zm00001d043932	F-I	GRMZM2G023237			AT1G28480.1	GRX480,roxy19	Thioredoxin superfamily protein	LOC_Os01g47760.1	OsGrx_I1 - glutaredoxin subgroup III, expressed	1.93669	0	0.656834	0.115153	0.089968	0	0	0.172599	0	4.8804	0.110514	0.763281	0	0	0	0	0.123813	0
Zm00001d032071	F-I	GRMZM2G101422						LOC_Os08g35560.1	expressed protein	3.09685	0.77034	0.633707	0	0	0	0	0	0	2.81744	0.881627	1.09579	0	0	0	0	0	0
Zm00001d010926	F-I									3.36425	0.678107	0.797274	0.076715	0	0	0	0.0564875	0.0792425	2.29595	0.835771	2.22763	0	0	0	0	0.081129	0
Zm00001d040034	F-I	GRMZM2G054050	pza02427		AT1G23010.1	LPR1	Cupredoxin superfamily protein	LOC_Os01g03549.1	multi-copper oxidase type I family protein, putative, expressed	17.0734	9.18176	6.72778	4.84625	1.96162	6.30484	5.23808	3.54798	10.0723	15.576	8.90361	19.8395	2.86023	2.67674	5.75437	3.90169	2.34421	5.53745
Zm00001d046424	F-I									10.5076	2.89136	2.18963	0	0.056277	0.0586565	0	0.0218583	0.0306737	7.78519	9.22401	12.0034	0	0.060675	0	0.0311019	0	0
Zm00001d010239	F-I	GRMZM2G134687	nactf88	NAC-transcription factor 88	AT2G02450.2	anac034,ANAC035,LOV1,NAC035	NAC domain containing protein 35	LOC_Os05g34600.1	no apical meristem protein, putative, expressed	3.07949	1.12471	0.942649	0.64679	0.197286	0.299706	0.230281	0.236861	0.200585	1.05762	2.20033	1.28648	0.140884	0.173065	0.20732	0.410613	0.31908	0.153539
Zm00001d050831	F-I	GRMZM2G007306								32.2355	1.34697	11.1898	3.78946	0.574713	0.274758	0.893312	0.526146	3.42363	24.5409	3.9846	11.3323	2.38004	3.18003	0.340889	1.72846	1.50491	2.51652
Zm00001d034784	F-I	GRMZM2G170137	mterf6	mTERF-domain protein6						30.2417	23.67	24.4341	20.74	21.2153	22.9401	24.9481	16.8802	21.4331	25.1198	24.4563	23.9935	19.3047	24.081	24.0665	17.1298	17.3098	18.2223
Zm00001d024262	F-I	GRMZM2G485905								1.67447	0.64496	0.581408	0.326494	0.426982	0.320785	0.254414	0.138864	0.130652	0.983159	3.38412	1.22094	2.61555	1.66732	0.946381	2.27851	2.23773	0.659019
Zm00001d003897	F-I	GRMZM2G399641			AT1G28080.1		RING finger protein	LOC_Os04g32510.1	expressed protein	3.19024	1.66098	1.62286	1.49683	0.992596	0.520141	1.03701	0.957028	0.694322	3.13266	1.05818	2.40405	1.42243	1.82757	0.934893	1.54039	0.580003	0.73724
Zm00001d013333	F-I	GRMZM2G367094			AT3G57450.1			LOC_Os03g52410.1	expressed protein	1.78634	0	0.55043	0	0	0	0	0.452653	0	3.7885	0	0.415931	0	0	0	0	0	0.534845
Zm00001d008340	F-I	GRMZM2G416817			AT1G02660.1		alpha/beta-Hydrolases superfamily protein	LOC_Os01g15000.1	lipase, putative, expressed	3.79338	0.486011	0.996408	0.103296	0	0.0277028	0.0725593	0.00613855	0.0436479	1.98307	2.0425	2.38061	0.0800957	0.197862	0.170989	0.0261524	0.0430804	0.127227
Zm00001d001825	F-I									14.4033	9.72699	10.138	8.87703	8.03003	8.63973	9.06701	8.33686	9.85535	10.173	9.05938	8.2485	8.07774	7.79773	7.48128	9.07193	8.03663	8.49861
Zm00001d003173	F-I									2.21932	0.598958	0.625438	0.178788	0.463385	0.320329	0.104945	0.582777	0.187374	0.687523	1.66735	1.05192	0.155648	0.879973	0.0997516	0.41059	0.480428	0.16295
Zm00001d007309	F-I	GRMZM2G426932						LOC_Os11g09030.1	expressed protein	7.04547	1.50299	1.88462	0.366881	0	0.0360029	0.537565	0.301071	0.109807	6.95755	10.3797	5.99618	0	0.0374547	0.0332159	0.105361	0.675439	0.486894
Zm00001d016260	F-I	GRMZM2G005301	ereb144	AP2-EREBP-transcription factor 144	AT5G11590.1	TINY2	Integrase-type DNA-binding superfamily protein	LOC_Os02g13710.1	ethylene-responsive transcription factor TINY, putative, expressed	1.62187	0.343878	0.519204	0.167741	0.0981685	0.444531	0.122435	0.12094	0.220804	0.976553	0.173379	0.248996	0	0.114946	0.195259	0	0.131187	0
Zm00001d020233	F-I									46.5588	19.7746	18.6438	11.3594	5.20528	7.15895	14.029	6.31537	5.71542	36.1154	37.3486	36.465	8.13983	9.16093	10.6707	11.8177	12.6912	13.6745
Zm00001d039269	F-I									3.75812	0.544984	0.908982	0.000589062	0.00311607	0.000312617	4.32e-05	0.259106	0.000138107	0.234952	0.375725	8.47e-05	0.000443321	0.000173082	0.000211882	0.504549	0.412757	0.000298079
Zm00001d035759	F-I	GRMZM2G057630			AT5G08391.1		Protein of unknown function (DUF 3339)	LOC_Os05g01290.1	expressed protein	50.0814	5.76385	12.1402	0	0	0	0	0	5.83285	74.6309	45.2704	29.2338	4.99195	0	0	0	0	0
Zm00001d029648	F-I	GRMZM2G044481	cpps2	copalyl diphosphate synthase2	AT4G02780.1	ABC33,ATCPS1,CPS,CPS1,GA1	Terpenoid cyclases/Protein prenyltransferases superfamily protein	LOC_Os02g17780.1	ent-kaurene synthase, chloroplast precursor, putative, expressed	2.36565	0.748831	0.398168	0	0	0	0	0	0	0.838196	0.204401	0.752476	0	0	0.0153116	0	0	0
Zm00001d043680	F-I	GRMZM2G331720			AT2G42690.1		alpha/beta-Hydrolases superfamily protein	LOC_Os01g51360.2	lipase, putative, expressed	23.4221	12.8443	13.2982	10.0485	11.8102	9.48614	11.2744	12.3504	16.8638	22.8258	21.8451	20.2574	8.34105	15.3852	6.70688	5.98098	11.6073	6.52839
Zm00001d027332	F-I	GRMZM2G137329	umc1177		AT3G18280.1		Bifunctional inhibitor/lipid-transfer protein/seed storage 2S albumin superfamily protein	LOC_Os03g02050.1	LTPL151 - Protease inhibitor/seed storage/LTP family protein precursor, expressed	24.4812	4.56182	5.17481	0	0	0	0	0	0	7.38337	2.98948	12.4059	0	0.814635	0	0	0	0
Zm00001d042717	F-I	GRMZM2G149756	ereb174	AP2-EREBP-transcription factor 174	AT5G61890.1		Integrase-type DNA-binding superfamily protein	LOC_Os01g64790.1	AP2 domain containing protein, expressed	7.78612	1.34895	2.31586	0.580032	0.757988	0.365166	0.576226	0.902616	1.33128	16.2643	1.74496	3.51801	0.281589	0.626492	0.228542	0.364243	0.603513	0.931624
Zm00001d022680	F-I									1.02219	0.355239	0.28913	0.121901	0.0519088	0.117439	0.150783	0.133589	0.192232	0.528289	0.165978	0.613657	0	0	0	0	0.126961	0.0329272
Zm00001d005795	F-I	GRMZM2G140160			AT5G20910.1	AIP2	RING/U-box superfamily protein	LOC_Os09g26400.1	zinc finger, C3HC4 type domain containing protein, expressed	18.6181	10.2421	10.6981	9.23399	4.97478	4.5434	9.26695	5.29103	6.67619	17.7265	19.5997	17.0693	9.1128	9.37501	9.90914	10.877	9.192	11.5489
Zm00001d029518	F-I	GRMZM2G391705						LOC_Os03g30060.1	expressed protein	3.62144	0	1.08212	0.0529605	0.13169	0.102699	0.0479626	0.0386722	0.052253	1.95928	1.60536	1.14233	0.193882	1.17884	0.158182	0	0.278776	0
Zm00001d003403	F-I	GRMZM2G114523			AT1G25530.1		Transmembrane amino acid transporter family protein	LOC_Os04g38860.1	expressed protein	2.62036	0.229648	0.750507	0.165115	0.039435	0.0870302	0.0431223	0.0106047	0.144071	3.47004	2.12902	3.49297	0.0122626	0.0818187	0.140137	0.233013	0.108129	0.322779
Zm00001d025287	F-I	GRMZM2G317406	mgs1	male-gametophyte specific1	AT4G08685.1	SAH7	Pollen Ole e 1 allergen and extensin family protein	LOC_Os04g32680.1	POEI20 - Pollen Ole e I allergen and extensin family protein precursor, expressed	2.71573	0.278192	0.633645	0	0	0	0	0	0.197842	0.225677	0.83942	0	0	0	0	0	0	0
Zm00001d023159	F-I									1.49116	0	0.55511	0.0747365	0	0.215125	0.149046	0.21975	0.071666	1.77582	0.691887	0.221377	0	0	0	0.22064	0.157636	0.0787405
Zm00001d032179	F-I	GRMZM2G131937	pza03193		AT3G28910.1	ATMYB30,MYB30	myb domain protein 30	LOC_Os08g33940.1	MYB family transcription factor, putative, expressed	1.06641	0.164279	0.23633	0	0	0	0	0.0585365	0.0658185	0.797636	0.431453	0.318684	0	0	0	0	0	0.0446771
Zm00001d035053	F-I	GRMZM2G117961	mads45	MADS-transcription factor 45	AT1G71692.1	AGL12,XAL1	AGAMOUS-like 12	LOC_Os08g02070.1	OsMADS26 - MADS-box family gene with MIKCc type-box, expressed	7.71971	2.14474	1.31315	0.086687	0	0	0	0	0.058369	3.43018	3.37416	4.75582	0	0.0790155	0.0301651	0	0	0.071057
Zm00001d018838	F-I	GRMZM2G032266			AT1G62780.1			LOC_Os04g01540.1	expressed protein	21.443	11.9448	13.3526	15.0651	5.99296	6.66564	7.95526	11.4888	7.5628	16.9088	16.7055	17.5365	9.41883	10.7052	4.79627	11.443	20.0728	8.65247
Zm00001d047732	F-I	GRMZM2G465287			AT2G30020.1		Protein phosphatase 2C family protein	LOC_Os03g18150.1	protein phosphatase 2C, putative, expressed	2.47308	1.57532	1.64535	1.26907	1.41421	1.22296	1.59919	0.955406	1.06905	2.92234	1.28765	1.46793	1.63525	1.56851	1.79808	1.70233	1.28736	1.25914
Zm00001d012559	F-I									84.3226	31.5271	37.4737	17.6019	18.179	23.4033	32.737	24.2478	33.6203	60.264	52.3267	74.281	15.891	14.6004	18.8666	20.8059	22.0961	28.4822
Zm00001d019405	F-I	GRMZM2G130686			AT5G24090.1	ATCHIA,CHIA	chitinase A	LOC_Os07g19040.1	glycosyl hydrolase, putative, expressed	3.0554	1.17551	1.36636	0.579785	0.904748	0.751297	1.24393	0.612003	0.900635	1.6172	0.804176	1.41484	1.07699	0.696753	1.72388	0.641863	0.8086	0.817071
Zm00001d003447	F-I	GRMZM2G065157						LOC_Os02g36530.1	expressed protein	24.8338	5.76186	4.30581	0	0	0	0	0	0	8.07248	22.6152	13.7272	0	0	0	0	0	0
Zm00001d020921	F-I	GRMZM2G176430			AT5G47560.1	ATSDAT,ATTDT,TDT	tonoplast dicarboxylate transporter	LOC_Os09g31130.1	citrate transporter, putative, expressed	38.0159	2.45343	10.1399	0.066445	0	0.126679	1.58277	0.307578	0.105215	16.9543	22.1376	9.57208	0.019724	0.0411641	0.0113232	0.0808887	0.101833	0
Zm00001d019944	F-I	GRMZM2G020156			AT5G47800.1		Phototropic-responsive NPH3 family protein	LOC_Os09g09370.2	BTBN18 - Bric-a-Brac, Tramtrack, Broad Complex BTB domain with non-phototropic hypocotyl 3 NPH3 domain, expressed	154.781	87.8552	86.3329	60.2491	40.7722	43.9791	91.4735	54.621	58.7032	94.6649	111.341	105.776	40.5242	53.7319	40.9718	72.1441	65.1165	58.051
Zm00001d002884	F-I	GRMZM2G434557			AT3G43660.1		Vacuolar iron transporter (VIT) family protein	LOC_Os04g59020.1	integral membrane protein, putative, expressed	74.0109	13.3255	16.7458	4.13581	1.31685	1.33161	0.740637	5.01254	1.64706	73.3808	62.011	22.119	2.12846	3.46876	0.378585	7.41849	3.13657	1.72367
Zm00001d007750	F-I									10.0864	2.84416	1.49453	0	0	0	0	0	0	6.27369	2.6659	7.2854	0	0	0	0	0	0.0244323
Zm00001d034427	F-I	GRMZM2G070322			AT3G22800.1		Leucine-rich repeat (LRR) family protein	LOC_Os03g58110.1	uncharacterized protein At4g06744 precursor, putative, expressed	51.2446	6.71157	11.4454	0.371923	0.242756	0.48556	1.34851	0.520224	3.33086	62.3796	24.6826	48.6783	0.0389625	0.125682	0.287791	0.182062	0.658144	0.84653
Zm00001d054049	F-I	GRMZM2G133660			AT1G05205.1			LOC_Os06g46700.1	expressed protein	3.14004	1.30798	1.56768	1.9569	0.727976	0.730992	0.39646	0.529978	0.252905	2.34535	3.42459	1.43931	2.55836	1.12681	2.72144	3.03076	0	2.10496
Zm00001d033075	F-I	AC217264.3_FG005	myb58	MYB-transcription factor 58	AT2G32460.1	ATM1,ATMYB101,MYB101	myb domain protein 101	LOC_Os03g38210.1	MYB family transcription factor, putative, expressed	1.53743	0.538055	0.289921	0.0586554	0.0114833	0	0.168204	0.0425688	0.0613955	1.78842	0.897725	1.31602	0	0	0.0131945	0.0302634	0.181891	0.149306
Zm00001d030891	F-I	AC234520.1_FG003	glk9	G2-like-transcription factor 9	AT2G03500.1		Homeodomain-like superfamily protein	LOC_Os12g39640.1	MYB family transcription factor, putative, expressed	70.8672	30.6618	36.8084	34.8198	23.9823	19.3699	19.9572	16.4312	11.2915	55.3486	35.4667	34.1079	28.6142	36.6464	18.9036	31.1938	21.9118	21.2164
Zm00001d038795	F-I	GRMZM5G846097			AT2G43780.1			LOC_Os05g01330.1	expressed protein	50.8907	22.7455	21.6409	33.9886	35.6848	0	0	0	28.8396	47.3865	53.1572	59.3068	0	0	22.3453	0	26.152	23.5829
Zm00001d042738	F-I	GRMZM2G135713			AT2G35930.1	PUB23	plant U-box 23	LOC_Os01g64570.1	U-box domain-containing protein, putative, expressed	1.85756	1.01019	1.09212	1.45521	0.628116	0.609075	0.392117	0.510656	0.168006	5.4218	1.29879	1.04702	1.42318	1.6484	0.816044	1.33011	0.483818	0.811761
Zm00001d026492	F-I	GRMZM2G101264			AT2G24530.1			LOC_Os04g56300.1	expressed protein	4.90899	3.81585	4.08565	3.41989	3.22303	4.72941	4.20627	3.13707	4.10458	4.38992	3.58903	4.50882	4.8623	3.87744	4.1632	3.16739	3.0241	3.84894
Zm00001d046423	F-I	GRMZM2G056109			AT5G10530.1		Concanavalin A-like lectin protein kinase family protein	LOC_Os08g03240.1	lectin-like receptor kinase 1, putative, expressed	20.9012	3.55852	3.84382	0.0148097	0	0	0	0	0.0154365	10.2872	7.98806	19.742	0	0	0	0.0317364	0	0
Zm00001d016760	F-I	GRMZM2G057841	aasr6	abscisic acid stress ripening6				LOC_Os01g72900.1	abscisic stress-ripening, putative, expressed	2.81087	0.815642	0.413714	0.0477806	0.074318	0.0460333	0	0.105218	0.141057	2.69895	1.9005	0.487699	0.167117	0	0.0474089	0	0.0495836	0.050993
Zm00001d034957	F-I	GRMZM2G024335			AT3G56210.1		ARM repeat superfamily protein	LOC_Os03g46310.1	expressed protein	41.1385	31.4724	28.8473	33.5626	23.8314	28.7185	22.2673	28.0509	36.8846	37.193	41.8905	35.9082	30.2245	27.6266	30.8407	24.243	30.2995	32.7662
Zm00001d020614	F-I	GRMZM2G116614	zim28	ZIM-transcription factor 28				LOC_Os09g26780.1	zinc-finger protein, putative, expressed	17.8605	5.50284	4.65644	2.33153	1.25909	2.65516	2.04481	0.262435	1.1611	61.6285	7.85432	22.7503	2.71492	1.52207	3.34534	0.917458	1.17572	0.820856
Zm00001d053707	F-I	GRMZM2G146028	ereb8	AP2-EREBP-transcription factor 8	AT1G50640.1	ATERF3,ERF3	ethylene responsive element binding factor 3	LOC_Os02g09650.1	AP2 domain containing protein, expressed	5.05997	3.52518	3.36519	3.96127	2.16137	1.76267	2.55603	3.58177	3.41266	5.49996	5.1878	3.60725	1.96664	3.1215	1.3338	3.05084	3.52002	2.58771
Zm00001d032153	F-I	GRMZM2G131434			AT5G58005.1		Cytochrome c oxidase, subunit Vib family protein	LOC_Os08g34270.1	expressed protein	6.89448	3.68383	2.59258	2.20339	2.4987	1.8177	1.84668	1.68094	1.31723	3.93901	3.41725	2.53163	2.62997	2.51868	2.38449	2.91298	1.82101	2.01636
Zm00001d053346	F-I	GRMZM2G337068								6.23557	4.2454	3.07714	3.59056	3.74781	3.09399	2.02465	2.04978	2.73373	11.7528	5.49789	9.32529	7.73132	3.40838	7.16209	5.65336	2.69676	4.27722
Zm00001d038613	F-I	GRMZM2G313011			AT5G54500.2	FQR1	flavodoxin-like quinone reductase 1	LOC_Os05g42190.1	NADPH-dependent FMN reductase domain containing protein, expressed	25.8115	7.15746	5.94424	1.00114	0	0.329782	3.97404	1.02583	2.56624	14.2029	9.09023	12.1657	0	0	0.17391	0.253714	1.61986	2.77398
Zm00001d026053	F-I	GRMZM2G397684			AT3G61460.1	BRH1	brassinosteroid-responsive RING-H2	LOC_Os04g49000.1	zinc finger, C3HC4 type domain containing protein, expressed	2.80832	0.909451	1.39482	1.68922	0.865341	0.147037	0.27928	0.283359	0.152813	9.63788	1.40963	2.32942	0.551468	1.34676	0.297894	0.615438	0.404994	0.2985
Zm00001d047859	F-I	GRMZM2G307906	ms45	male sterile45	AT2G32600.1		hydroxyproline-rich glycoprotein family protein	LOC_Os03g15700.1	splicing factor 3A subunit 2, putative, expressed	28.9079	15.6222	17.719	16.5204	15.3537	13.0973	12.7803	10.2348	10.0985	25.798	28.491	29.9516	22.0138	21.8819	20.42	17.8514	13.2304	13.9393
Zm00001d038229	F-I	GRMZM2G058472						LOC_Os05g35200.2	glycosyl transferase, putative, expressed	36.3588	17.0232	14.9643	7.28667	1.36738	3.05388	18.7456	10.8232	13.6215	35.539	30.5596	37.677	1.28439	2.07697	2.58028	7.19466	11.5014	13.2046
Zm00001d018418	F-I	GRMZM2G008728			AT4G21580.1		oxidoreductase, zinc-binding dehydrogenase family protein	LOC_Os02g56180.1	dehydrogenase, putative, expressed	32.0635	22.4989	20.4222	23.1245	17.0305	9.79585	16.8369	13.0687	15.3814	32.1512	36.0456	30.254	25.1407	32.225	24.9845	18.4652	20.1641	17.7054
Zm00001d024376	F-I	GRMZM2G090594	wrky67	WRKY-transcription factor 67	AT4G31550.1	ATWRKY11,WRKY11	WRKY DNA-binding protein 11	LOC_Os04g51560.1	WRKY68, expressed	8.91477	2.08479	1.88869	0.814824	0.658459	0.69984	0.48416	0.918954	3.58306	16.4181	3.97873	10.1479	0.214281	0.487059	0.111402	0.251333	0.156586	0.467348
Zm00001d019573	F-I	GRMZM2G386350	caf1	crs2 associated factor1	AT5G33406.1		hAT dimerisation domain-containing protein / transposase-related	LOC_Os01g52430.1	hAT dimerisation domain-containing protein, putative, expressed	6.47402	3.40014	3.88865	3.45386	3.42572	2.1776	2.93791	2.42439	1.74859	5.95986	7.06012	5.62219	6.33591	5.47592	4.51342	5.09163	4.52751	2.92466
Zm00001d001914	F-I	GRMZM2G043862			AT5G56180.1	ARP8,ATARP8	actin-related protein 8	LOC_Os04g57210.1	actin-6, putative, expressed	25.345	13.4929	13.8546	9.18134	6.41806	7.3773	14.8069	8.72578	5.05349	16.9668	22.4022	16.763	7.96472	8.85832	9.54936	9.9993	14.0335	12.4418
Zm00001d028040	F-I	GRMZM2G111214								24.4936	19.0176	18.8931	18.1531	13.8709	16.9943	18.1987	16.9302	16.111	28.0785	28.3423	31.7104	18.7252	14.8509	20.1424	20.6886	17.2434	19.9089
Zm00001d001865	F-I	GRMZM2G040736	crr1	cytokinin response regulator1	AT5G62920.1	ARR6	response regulator 6	LOC_Os04g57720.1	OsRR6 type-A response regulator, expressed	3.99966	0.866431	1.44074	0.644107	0.432871	0.583665	0.787029	0.822036	0.568144	9.0519	1.18976	1.50194	0.0709672	0.227989	0.111771	0.330997	0.713443	1.10132
Zm00001d050202	F-I	GRMZM2G104704			AT2G41350.1			LOC_Os08g14220.1	expressed protein	30.1419	19.048	29.2579	30.556	21.5733	20.8363	21.479	29.1353	21.0066	30.4153	23.8576	24.6897	26.9948	30.2282	19.5916	25.0495	27.5687	23.9363
Zm00001d052835	F-I	GRMZM2G039431			AT5G56040.2		Leucine-rich receptor-like protein kinase family protein	LOC_Os08g38560.1	receptor-like protein kinase 2 precursor, putative, expressed	1.95407	0.934052	0.142	0.653617	0.239078	2.76842	0.2824	0.18417	0.0411736	3.51437	2.93186	0.993146	0.0136774	0.13344	0.462074	0.135091	0.409147	0.138335
Zm00001d022690	F-I									2.88052	0	0	0	0	0	2.20931	1.85694	1.93507	0	0	0	0	0	0	0	3.04084	0
Zm00001d031925	F-I	GRMZM2G171934	platz4	PLATZ-transcription factor 4	AT2G27930.1		PLATZ transcription factor family protein	LOC_Os08g44620.1	zinc-binding protein, putative, expressed	7.83479	2.21989	2.70655	4.16377	1.02235	1.31849	7.66174	2.80732	5.31215	7.23405	4.77989	7.19889	0.274423	1.08241	1.06188	2.04246	3.74628	5.26356
Zm00001d047618	F-I	GRMZM2G033846			AT5G49480.1	ATCP1,CP1	Ca2+-binding protein 1	LOC_Os03g19720.1	EF hand family protein, putative, expressed	2.51387	0.088698	2.12023	1.0179	1.08739	1.33275	2.50357	1.09782	2.1068	0.946839	0.79356	1.41997	0.329819	1.60941	0.496357	0.735259	1.37489	0.774665
Zm00001d040470	F-I	GRMZM2G096548			AT3G15140.1		Polynucleotidyl transferase, ribonuclease H-like superfamily protein	LOC_Os01g17279.1	exonuclease, putative, expressed	143.282	104.996	138.529	125.147	101.679	119.064	144.304	122.671	113.37	134.728	125.699	142.252	86.8713	111.487	95.6982	111.772	128.445	111.54
Zm00001d041950	F-I	GRMZM2G016561			AT3G09410.1		Pectinacetylesterase family protein	LOC_Os01g74330.1	pectinacetylesterase domain containing protein, expressed	5.0962	3.74292	3.5302	3.43194	2.98121	4.62443	4.94488	3.23414	3.82504	3.97414	3.05042	3.88907	2.65735	2.83303	3.4293	2.61541	3.38632	3.87263
Zm00001d027570	F-I	AC155624.2_FG006			AT3G51370.1		Protein phosphatase 2C family protein	LOC_Os03g04430.1	protein phosphatase 2C, putative, expressed	22.8022	19.4841	17.176	16.571	16.1968	19.2551	22.5767	16.5851	18.0967	19.1487	19.4861	17.2656	13.6723	18.0339	16.4822	17.7584	16.9297	19.0646
Zm00001d003167	F-I	GRMZM2G134951						LOC_Os04g41920.1	protein FAM133, putative, expressed	1.19026	0.424493	0.24487	0.213892	1.16729	0	0.203012	0.907183	0.442078	0.76173	0.752069	0.340587	0.190997	1.48744	0.415884	0.233237	2.77465	0.61737
Zm00001d030117	F-I									11.5593	8.62592	7.85043	7.6393	8.84725	8.54086	8.31593	6.61575	5.51437	7.48856	7.46225	9.80737	10.6517	9.55302	10.9082	9.12342	7.34809	8.79224
Zm00001d028088	F-I	GRMZM5G880508			AT1G27752.1		Ubiquitin system component Cue protein	LOC_Os03g10750.1	CUE domain containing protein, expressed	12.4543	11.0938	9.30288	10.5005	11.3659	10.8619	10.7329	9.22807	8.5111	13.0278	12.9405	12.8789	14.4314	12.9304	16.2155	13.4368	11.4464	13.1567
Zm00001d019115	F-I	GRMZM2G091449			AT3G11960.1		Cleavage and polyadenylation specificity factor (CPSF) A subunit protein	LOC_Os07g10390.1	cleavage and polyadenylation specificity factor, putative, expressed	15.9427	12.674	11.4337	10.8878	13.0265	11.1631	13.6335	11.1371	8.81082	12.3682	11.2752	13.6548	13.9686	11.5514	14.1852	12.4862	11.1076	12.089
Zm00001d052327	F-I	GRMZM5G859220						LOC_Os12g01922.1	WD domain and HEAT domain containing protein, putative, expressed	28.1849	16.9648	12.1822	12.0266	13.2264	10.7565	19.8878	10.8127	5.22048	19.4948	18.9564	20.2426	15.1181	11.5861	15.108	14.6761	13.6236	14.9184
Zm00001d004517	F-I	GRMZM2G162353			AT2G17975.1		zinc finger (Ran-binding) family protein	LOC_Os04g02000.2	zinc finger family protein, putative, expressed	24.8896	20.0112	22.5997	19.844	20.255	21.5808	22.7046	19.283	15.844	19.3899	21.1799	20.68	17.5974	19.0234	21.1978	20.5649	18.0237	19.6328
Zm00001d052735	F-I	GRMZM2G084406						LOC_Os08g43300.1	UBX domain-containing protein, putative, expressed	26.4083	20.7752	21.3267	17.5506	23.0999	24.9251	24.9633	18.1871	22.0867	20.0994	23.0379	23.285	19.2853	20.3504	25.2218	20.2666	18.4325	26.6603
Zm00001d039729	F-I	GRMZM2G333623			AT5G43130.1	TAF4,TAF4B	TBP-associated factor 4	LOC_Os02g43750.1	transcription initiation factor, putative, expressed	22.0705	15.7698	13.8679	12.8104	14.0865	12.7485	15.5906	11.028	8.38462	19.176	18.3123	20.9272	16.5539	13.0799	18.4707	15.7564	12.8819	16.4778
Zm00001d013181	F-I	GRMZM2G336902			AT1G47580.1		Pentatricopeptide repeat (PPR) superfamily protein	LOC_Os03g55840.1	pentatricopeptide, putative, expressed	1.14794	0.686945	0.599656	0.498487	0.511084	0.546111	0.831407	0.564349	0.225238	1.21973	1.04511	0.554024	0.545168	0.788938	0.619165	0.842656	0.389642	0.324911
Zm00001d004489	F-I	GRMZM2G167019								2.99592	2.27796	1.33147	1.96525	1.85824	1.63525	2.85856	1.63872	0.729952	2.17191	1.4792	2.00079	2.70143	2.02861	2.74317	2.7222	2.18224	2.74829
Zm00001d049916	F-I	GRMZM2G007953			AT1G75500.1	WAT1	Walls Are Thin 1	LOC_Os08g44750.1	auxin-induced protein 5NG4, putative, expressed	265.284	212.757	171.839	193.57	216.686	149.961	184.262	236.114	124.849	236.664	241.52	166.471	174.748	250.499	158.364	258.702	223.847	173.494
Zm00001d005244	F-I	GRMZM2G171370	bzip86	bZIP-transcription factor 86	AT2G35530.1	AtbZIP16,bZIP16	basic region/leucine zipper transcription factor 16	LOC_Os07g10890.1	transcription factor, putative, expressed	16.7405	13.606	14.6991	12.4176	13.2256	13.0499	15.4663	13.9141	11.6678	15.1924	15.7713	14.4049	12.3399	13.9007	12.3194	13.6274	13.0285	13.89
Zm00001d033374	F-I	GRMZM2G116840			AT5G42990.1	UBC18	ubiquitin-conjugating enzyme 18	LOC_Os03g47770.1	ubiquitin-conjugating enzyme E2 W, putative, expressed	21.4638	14.5595	7.31358	10.1093	11.9795	10.3954	19.5646	15.1433	7.7675	8.53441	9.74581	15.658	11.7421	11.0214	9.25175	7.93334	10.8632	13.3584
Zm00001d031441	F-I	GRMZM5G879527	bhlh112	bHLH-transcription factor 112	AT2G42280.1		basic helix-loop-helix (bHLH) DNA-binding superfamily protein	LOC_Os08g39630.1	helix-loop-helix DNA-binding domain containing protein, expressed	3.20552	2.19462	2.34186	2.56498	2.13877	3.31716	2.13422	1.75758	0.732435	2.75527	2.92188	2.00903	2.93777	2.99896	2.73863	1.99158	1.97148	2.12791
Zm00001d026736	F-I									4.19867	2.13715	1.90352	0.752449	1.11817	1.21014	3.36427	2.76664	1.01094	2.28307	2.28995	2.56736	0.559893	1.10999	0.466485	1.8278	1.71371	1.99307
Zm00001d047178	F-I	GRMZM2G097987			AT2G02970.1		GDA1/CD39 nucleoside phosphatase family protein	LOC_Os03g26080.1	nucleoside-triphosphatase, putative, expressed	17.3672	12.4538	9.44655	9.50695	6.74982	8.78114	13.6846	9.83334	6.39404	17.6596	18.3223	15.2341	7.23124	7.02417	8.82631	8.80405	11.0272	11.6625
Zm00001d050284	F-I	GRMZM2G082180			AT1G78010.1		tRNA modification GTPase, putative	LOC_Os08g31460.1	GTPase of unknown function domain containing protein, putative, expressed	6.63793	5.12416	4.75828	4.6824	4.71138	5.94703	4.46287	3.51844	3.2749	6.14541	4.86735	6.76574	5.87613	5.60089	6.8925	5.40559	4.52053	5.12922
Zm00001d021362	F-I	GRMZM2G096709	grftf3	GRF-transcription factor 3	AT4G37740.1	AtGRF2,GRF2	growth-regulating factor 2	LOC_Os07g28430.1	growth regulating factor protein, putative, expressed	15.9049	14.5875	13.5844	13.6648	13.19	16.3116	13.7991	13.2372	13.379	14.1139	11.8575	11.0427	15.0322	13.1759	13.7283	13.218	9.38051	12.0625
Zm00001d004586	F-I	GRMZM2G104013								13.7886	10.5139	11.1487	9.85198	10.3834	10.779	11.5893	7.556	8.23403	10.6657	10.5577	11.0113	13.0936	12.2946	11.7743	11.0002	7.85755	9.43115
Zm00001d044763	F-I	GRMZM2G063438			AT5G66430.1		S-adenosyl-L-methionine-dependent methyltransferases superfamily protein	LOC_Os06g13350.1	SAM dependent carboxyl methyltransferase, putative, expressed	26.3317	14.4915	5.3266	2.88606	0.735797	4.68949	16.7954	3.81654	5.42646	36.4364	28.1277	36.5345	0.057608	0.352141	0.173849	0.0312321	1.99888	0.660046
Zm00001d044056	F-I	GRMZM2G022915	kch1	potassium channel 1	AT2G26650.1	AKT1,ATAKT1,KT1	K+ transporter 1	LOC_Os01g45990.1	potassium channel AKT1, putative, expressed	3.16235	1.64107	0.6233	0.59111	2.56602	0.830287	1.07245	1.25031	0.850899	4.13846	1.91895	2.08354	0.547762	1.0866	0.523021	1.39425	0.824127	0.664501
Zm00001d016474	F-I	GRMZM2G102560			AT3G02750.1		Protein phosphatase 2C family protein	LOC_Os02g27220.1	protein phosphatase 2C, putative, expressed	110.882	60.9432	61.4751	36.6325	44.5301	24.5533	74.3221	64.9364	31.3938	132.884	98.4121	52.9948	32.6379	41.5624	18.8997	45.5222	48.4972	16.1032
Zm00001d019866	F-I	GRMZM2G312075			AT5G20130.1			LOC_Os09g39474.1	expressed protein	1.20907	0.703967	0.552139	0.458572	0.299716	0.277386	0.75274	0.33575	0.172496	0.991155	0.962009	0.785141	0.54777	0.271205	0.63114	0.117461	0.722589	0.0521555
Zm00001d045318	F-I	GRMZM2G307495			AT3G48980.1		Arabidopsis thaliana protein of unknown function (DUF821)	LOC_Os06g05940.1	DTA2, putative, expressed	7.79033	4.1102	3.02047	1.41908	1.54244	2.4572	4.01145	3.72922	2.37093	3.25869	3.3908	3.41955	2.05517	4.01626	2.15138	1.33185	2.03889	1.69104
Zm00001d048689	F-II	GRMZM2G126453			AT1G02890.1		AAA-type ATPase family protein	LOC_Os11g43970.1	AAA-type ATPase family protein, putative, expressed	45.3413	60.4994	51.0088	34.0382	47.4875	41.3792	31.0559	41.8653	39.7944	50.7494	57.5109	58.053	39.9539	40.6013	44.1088	39.0783	39.0579	44.3386
Zm00001d046456	F-II	GRMZM2G047564			AT4G13360.1		ATP-dependent caseinolytic (Clp) protease/crotonase family protein	LOC_Os06g39344.1	enoyl-CoA hydratase/isomerase family protein, putative, expressed	20.3829	30.4194	24.1116	15.7838	22.442	17.451	14.0875	20.1994	18.4796	22.3133	27.8852	25.3779	16.9191	20.6389	19.591	17.0292	19.8467	19.6661
Zm00001d009660	F-II	GRMZM2G063069			AT3G01490.1		Protein kinase superfamily protein	LOC_Os05g50190.1	protein kinase domain containing protein, expressed	36.3713	87.2478	32.7749	34.9998	42.5173	44.1108	35.1804	41.6376	49.7124	70.7327	107.258	71.5361	31.6253	40.7552	37.5758	30.6791	38.1028	37.6799
Zm00001d006295	F-II	GRMZM2G312501			AT1G20670.1		DNA-binding bromodomain-containing protein	LOC_Os09g37760.1	bromodomain domain containing protein, expressed	4.44621	4.66122	3.99192	3.3615	4.50448	3.63576	4.14821	4.157	4.47005	4.13279	5.01455	4.11222	3.07683	3.66627	3.69687	4.09194	3.61762	3.714
Zm00001d006402	F-II	GRMZM2G385635			ATCG00490.1		ribulose-bisphosphate carboxylases	LOC_Os10g21268.1	ribulose bisphosphate carboxylase large chain precursor, putative, expressed	7.07543	11.3271	6.66531	6.64818	6.62007	6.08554	5.2008	5.88446	4.03196	6.13498	8.28247	6.01574	7.96718	7.16608	8.6402	6.68717	8.04366	7.43226
Zm00001d023021	F-II									0.68921	1.00468	0.366329	0.328091	0.28101	0.103781	0.108436	0.732186	0	0.52772	0.418766	0.567924	0.100497	0.544358	0.093472	0.216695	0	0
Zm00001d043404	F-II	GRMZM2G095084			AT5G44740.2	POLH	Y-family DNA polymerase H	LOC_Os01g55300.4	DNA-directed polymerase, putative, expressed	6.10673	8.03715	5.78451	1.95843	4.35374	3.96053	3.70348	3.6295	2.82454	4.8171	5.37837	5.2476	3.56981	3.40939	3.50222	2.85073	2.71954	3.47249
Zm00001d009619	F-II	GRMZM2G063880	wrky106	WRKY-transcription factor 106				LOC_Os05g49620.1	WRKY19, expressed	0.47561	3.41121	2.07931	0.116791	1.33955	0.42727	0.0729325	0.056228	0.3551	1.04692	0.464855	0.623995	0.721437	0.625921	0.543268	0.274552	0	0
Zm00001d048041	F-II	GRMZM2G026742	hsftf9	HSF-transcription factor 9	AT4G17750.1	ATHSF1,ATHSFA1A,HSF1,HSFA1A	heat shock factor 1	LOC_Os03g12370.1	HSF-type DNA-binding domain containing protein, expressed	6.31926	8.57492	7.0862	3.44286	5.25687	5.70765	3.81786	4.63403	4.39785	6.04021	6.11842	6.88489	3.81413	3.79004	5.18729	3.01452	3.5182	4.52613
Zm00001d031155	F-II	GRMZM2G006853			AT4G11650.1	ATOSM34,OSM34	osmotin 34	LOC_Os12g43430.1	thaumatin, putative, expressed	0.36477	14.2515	1.18218	0	0	0	0	0	0	0	0	0.066352	0	0	0	0	0	0
Zm00001d007168	F-II	GRMZM2G359116	ofp12	OVATE-transcription factor 12	AT5G58360.1	ATOFP3,OFP3	ovate family protein 3	LOC_Os07g48150.1	DUF623 domain containing protein, expressed	1.69493	4.76883	4.39099	1.22006	0.681423	1.08503	0.913693	2.89054	1.70674	3.76424	2.44706	2.45565	0.157221	0.507611	0.086257	1.27924	1.32902	0.708414
Zm00001d024723	F-II	GRMZM2G101875			AT2G47240.1	CER8,LACS1	AMP-dependent synthetase and ligase family protein	LOC_Os05g04170.4	AMP-binding enzyme, putative, expressed	27.4565	45.2463	22.1199	8.12641	5.07925	6.32543	10.2086	15.195	18.4632	28.7375	39.2694	39.0042	10.1686	3.60995	4.43452	12.7273	10.0415	5.8657
Zm00001d018720	F-II									5.8126	11.6638	8.78932	1.51155	4.39278	4.74725	3.42118	2.52027	5.84968	3.52937	4.66395	6.18935	2.18655	1.80963	2.51426	1.06225	1.24711	2.705
Zm00001d046274	F-II									13.2688	30.4054	27.3526	5.30058	12.0356	14.1021	9.88586	13.6743	9.51011	12.7628	17.4139	13.5526	6.69922	5.43681	7.03141	6.5449	7.01498	6.39701
Zm00001d004248	F-II	GRMZM2G083935			AT1G22360.1	AtUGT85A2,UGT85A2	UDP-glucosyl transferase 85A2	LOC_Os08g31200.1	cytokinin-O-glucosyltransferase 2, putative, expressed	65.8054	90.9065	32.5266	18.3131	30.5577	38.0078	19.2184	16.8374	61.538	149.207	299.586	109.409	24.3774	46.3289	27.8867	11.798	23.6297	41.1052
Zm00001d005431	F-II	GRMZM5G878603								7.66404	14.6334	7.92379	0.904803	1.42668	1.6721	2.40731	3.0955	3.86591	8.05594	8.65619	7.34959	0.671922	0.731029	0.78435	1.28996	1.62681	1.88288
Zm00001d041183	F-II	GRMZM2G147811			AT3G25840.1		Protein kinase superfamily protein	LOC_Os12g44330.1	serine/threonine-protein kinase PRP4, putative, expressed	20.6673	27.3922	18.6108	8.72665	14.0491	14.613	12.995	13.3704	7.64149	14.0531	20.2277	18.4369	12.5236	8.99206	18.7898	11.4395	12.3974	12.3707
Zm00001d051790	F-II	GRMZM2G063473			AT5G57930.2	APO2,emb1629	Arabidopsis thaliana protein of unknown function (DUF794)	LOC_Os02g50010.1	APO, putative, expressed	3.97993	5.39811	5.02773	2.37128	4.10761	2.26925	2.94328	3.40858	2.82029	4.26962	5.4832	3.96865	6.9608	4.62988	4.03513	4.31892	2.18281	2.75531
Zm00001d009940	F-II	GRMZM2G044531			AT4G33080.1		AGC (cAMP-dependent, cGMP-dependent and protein kinase C) kinase family protein	LOC_Os01g09200.1	AGC_AGC_other_NDRh_TRCd.1 - ACG kinases include homologs to PKA, PKG and PKC, expressed	13.9342	21.9256	14.9492	6.85816	11.1511	8.15348	6.8596	7.69077	5.91479	18.0371	20.8949	16.2039	8.97188	9.99446	10.3446	8.07502	6.89347	7.41341
Zm00001d026261	F-II	GRMZM2G057567			AT4G30060.1		Core-2/I-branching beta-1,6-N-acetylglucosaminyltransferase family protein	LOC_Os04g51794.2	DNA binding protein, putative, expressed	1.04354	2.49236	1.40998	0.90833	0.933299	1.05032	1.27992	0.968391	0.913562	1.3998	1.24749	1.48083	1.55134	0.84945	0.761733	1.2068	1.15921	0.958287
Zm00001d034838	F-II	GRMZM2G100920						LOC_Os03g63074.1	Ser/Thr protein phosphatase family protein, expressed	2.00351	3.70785	2.4752	1.50496	2.34786	0.884389	1.30074	1.45495	0.873161	2.02003	3.58235	1.93809	2.76079	2.26124	1.78448	1.88367	1.25785	0.756529
Zm00001d042543	F-II	GRMZM2G064723			AT3G03305.1		Calcineurin-like metallo-phosphoesterase superfamily protein	LOC_Os01g66920.1	Ser/Thr protein phosphatase family protein, putative, expressed	7.69364	10.449	8.03157	6.09548	6.48722	6.38188	5.61214	6.94344	4.65374	8.28546	9.42177	8.12036	6.85607	6.57114	7.55443	6.58754	6.28171	6.97163
Zm00001d039147	F-II	GRMZM2G158998			AT1G15240.2		Phox-associated domain;Phox-like;Sorting nexin, C-terminal	LOC_Os05g50660.1	PX domain containing protein, putative, expressed	17.9447	29.9904	20.1776	9.66504	11.5297	10.6019	12.0654	13.7698	11.3496	21.7129	28.5136	20.0476	9.26364	9.10614	9.42703	10.7578	10.2659	12.2654
Zm00001d037006	F-II									4.73548	7.22591	4.43668	2.0051	3.99686	3.61611	3.2643	2.75808	1.81545	3.24684	3.22865	3.92238	2.49372	2.09844	2.85219	2.18526	1.76437	2.48414
Zm00001d045180	F-II	GRMZM2G398736			AT4G30820.1		cyclin-dependent kinase-activating kinase assembly factor-related / CDK-activating kinase assembly factor-related	LOC_Os06g07480.1	CDK-activating kinase assembly factor MAT1 family protein, expressed	6.52036	8.11435	7.51368	5.7001	6.70102	5.53158	6.09073	6.12997	5.48394	7.15114	8.78189	5.05729	9.07849	8.37661	7.74695	7.52115	4.8748	6.3586
zma-MIR167g	F-II									0	2.32998	0	0	0	0	0	0	0	0	0	0	0	0	0	0	0	0
Zm00001d023243	F-II	GRMZM2G130062			AT1G74040.1	IMS1,IPMS2,MAML-3	2-isopropylmalate synthase 1	LOC_Os12g04440.1	2-isopropylmalate synthase B, putative, expressed	28.7693	46.2748	30.0387	18.1195	27.4664	12.9815	14.6327	22.1125	18.7081	42.8755	44.1073	26.9386	27.2445	28.1393	23.8795	23.77	20.1227	21.4434
Zm00001d019253	F-II									9.96645	18.843	12.5599	3.8988	13.0466	11.5674	7.07158	7.87828	9.45894	9.3825	8.63045	9.59627	4.81278	6.20012	7.14309	5.5955	4.0857	4.05961
Zm00001d025035	F-II	GRMZM2G017164			AT5G60900.1	RLK1	receptor-like protein kinase 1	LOC_Os04g12600.1	receptor-like protein kinase, putative, expressed	2.43406	10.2312	7.10663	1.3523	4.7565	3.28315	0.760669	2.9451	3.29484	4.77702	6.13888	3.1222	2.03856	2.03493	1.80157	1.36792	1.4102	1.09992
Zm00001d044071	F-II	AC212898.2_FG006			AT3G07670.1		Rubisco methyltransferase family protein	LOC_Os02g49326.1	SET domain-containing protein, putative, expressed	0.488715	1.26441	0.897417	0	0.429426	0.268004	0	0.0221183	0.06204	0.341413	0.513783	0.119229	0.0547098	0.114789	0.086246	0.0327103	0	0.0287347
Zm00001d036400	F-II	GRMZM2G055413	bzip106	bZIP-transcription factor 106	AT4G35040.1	bZIP19	Basic-leucine zipper (bZIP) transcription factor family protein	LOC_Os06g50310.1	E2F-related protein, putative, expressed	2.94797	4.44601	2.27138	3.15172	2.02677	2.22763	2.20357	1.34766	2.39052	4.14517	3.10279	3.24455	3.41886	2.23002	2.99557	3.08572	2.36577	2.61301
Zm00001d022225	F-II	GRMZM2G017145			AT3G47640.1	PYE	basic helix-loop-helix (bHLH) DNA-binding superfamily protein	LOC_Os07g43530.1	helix-loop-helix DNA-binding domain containing protein, expressed	2.92993	4.08707	2.37683	2.47677	1.58085	1.62943	1.99935	3.8182	1.26875	3.12834	4.9451	2.16787	1.52009	2.13982	1.34509	1.97386	3.44869	1.81665
Zm00001d020345	F-II	GRMZM2G414813			AT5G62890.1		Xanthine/uracil permease family protein	LOC_Os09g21340.1	nucleobase-ascorbate transporter, putative, expressed	38.6737	64.4185	43.9855	20.9705	38.6782	23.0085	20.9066	19.4662	24.4927	55.6953	55.2011	52.2298	17.0831	35.4579	34.4377	17.2278	17.5615	20.1046
Zm00001d017912	F-II	GRMZM2G315726			AT1G13580.1	LAG13	LAG1 longevity assurance homolog 3	LOC_Os02g49590.1	ASC1, putative, expressed	2.78727	8.98004	4.73657	2.37358	2.1737	1.96561	1.52527	2.06928	1.90777	3.49586	2.57692	2.83665	1.90545	2.18507	2.70105	2.64897	1.31846	2.01447
Zm00001d017084	F-II	GRMZM2G038073	nactf13	NAC-transcription factor 13	AT1G25580.1	ANAC008,SOG1	NAC (No Apical Meristem) domain transcriptional regulator superfamily protein	LOC_Os02g38130.1	no apical meristem protein, putative, expressed	0.16525	1.0933	0.490779	0.212279	0.422929	0.291349	0.175774	0.145137	0.129187	0.334716	0.228619	0.214241	0.491632	0.237823	0.331879	0.273435	0.0925883	0.0686693
Zm00001d028814	F-II	GRMZM2G112538			AT2G26040.1	PYL2,RCAR14	PYR1-like 2	LOC_Os03g18850.1	pathogenesis-related Bet v I family protein, putative, expressed	9.70613	52.7495	9.62594	5.40277	7.27114	5.0359	1.46208	3.26363	6.04523	6.62573	1.12771	2.43912	6.3962	7.03908	7.20617	7.12695	2.48299	4.63091
Zm00001d051511	F-II	GRMZM2G091044	platz7	PLATZ-transcription factor 7	AT4G17900.1		PLATZ transcription factor family protein	LOC_Os02g46610.1	zinc-binding protein, putative, expressed	13.943	38.943	26.9406	4.05283	14.7897	12.7844	2.43826	4.68652	2.36497	12.0147	15.2586	9.54911	10.5832	9.74818	5.95172	6.08406	2.70342	1.85863
Zm00001d028469	F-II	GRMZM2G341309						LOC_Os03g15080.1	expressed protein	0.815088	1.98447	1.13285	0.591795	0.438656	0.22822	0.171589	0.259945	0.0617215	0.889021	0.521941	0.529979	0.0558255	0.394568	0.214045	0.488187	0.124178	0.233082
Zm00001d034904	F-II	AC203966.5_FG002			AT4G22890.5	PGR5-LIKE A	PGR5-LIKE A	LOC_Os03g64020.2	expressed protein	0.501416	1.24202	1.1111	0.094377	0.576869	0.277716	0.499807	0.323791	0.197386	0.402631	0.557358	0.337138	0.653868	0.14482	0.0321964	0.737529	0.396284	0.0937201
Zm00001d017964	F-II	GRMZM2G481730			AT1G14790.1	ATRDRP1,RDR1	RNA-dependent RNA polymerase 1	LOC_Os02g50330.1	RNA-dependent RNA polymerase, putative, expressed	18.2905	24.4291	13.0312	6.27749	13.1337	8.20499	6.95398	9.28842	9.62789	23.1622	40.8905	22.856	5.91655	7.64424	9.55932	8.31065	6.66294	8.34614
Zm00001d021615	F-II	GRMZM2G108849	ccp4	cysteine protease4	AT1G02305.1		Cysteine proteinases superfamily protein	LOC_Os05g24550.2	Papain family cysteine protease domain containing protein, expressed	74.4882	134.459	122.139	56.6362	87.6281	81.3909	50.1754	75.5677	85.1992	80.2806	103.385	77.4838	53.5513	73.8309	56.364	58.6388	72.9085	48.4871
Zm00001d039749	F-II	GRMZM5G819035			AT3G51950.1		Zinc finger (CCCH-type) family protein / RNA recognition motif (RRM)-containing protein	LOC_Os03g21140.1	RNA-binding zinc finger protein, putative, expressed	0.22167	1.01148	0.232872	0.22695	0	0	0.255551	0	0.00470095	0.241067	0.110419	0.184172	0.547164	0.402134	0.347353	0.34961	0.188805	0.194766
Zm00001d003156	F-II	GRMZM2G155177			AT5G61500.1	ATATG3,ATG3	autophagy 3 (APG3)	LOC_Os10g41110.1	autophagy-related protein 3, putative, expressed	0	7.40419	3.66461	3.44738	0	1.54649	1.35414	0.305135	0.650475	0	2.05152	0.0397154	0	0.78868	3.63247	5.14665	0	0
Zm00001d016144	F-II	GRMZM2G311919			AT1G53520.1		Chalcone-flavanone isomerase family protein	LOC_Os02g21520.1	chalcone isomerase 3, putative, expressed	11.7873	17.0406	13.2183	10.0625	9.41993	7.73897	8.21246	12.4913	6.42019	11.6153	10.5841	12.1404	10.4252	11.561	8.80124	11.5243	10.7266	9.84472
Zm00001d034254	F-II	GRMZM2G170727			AT1G68310.1		Protein of unknown function (DUF59)	LOC_Os03g56410.2	expressed protein	14.5284	22.7365	15.6313	14.3338	18.1669	16.2005	16.086	17.5484	19.4483	17.6961	22.4801	14.2628	14.1256	16.2438	17.2604	13.7911	13.1049	12.6479
Zm00001d029333	F-II	GRMZM5G815369			AT4G17910.1		transferases, transferring acyl groups	LOC_Os03g26090.1	GPI-anchored wall transfer protein 1, putative, expressed	10.9132	16.2681	11.9972	5.32566	9.07171	8.63617	7.8514	7.734	7.00221	8.26613	9.03956	6.45643	5.62831	5.93217	5.85674	5.44191	6.88356	5.36522
Zm00001d018562	F-II	GRMZM2G553532			AT5G13000.1	ATGSL12,gsl12	glucan synthase-like 12	LOC_Os06g51270.1	1,3-beta-glucan synthase component domain containing protein, expressed	12.8369	22.0318	16.4447	9.47422	14.8524	13.9744	13.4274	19.8696	15.6856	14.0931	19.5651	18.4603	8.80884	8.96203	10.2317	12.6769	17.7514	15.6077
Zm00001d042505	F-II	GRMZM2G093119			AT5G16270.1	ATRAD21.3,SYN4	sister chromatid cohesion 1 protein 4	LOC_Os01g67250.2	Rad21 / Rec8 like protein, putative, expressed	26.4269	32.1441	29.4918	18.133	24.9438	21.4241	18.4786	23.3769	21.3442	28.299	29.8704	29.4879	22.3124	20.7757	23.355	21.1257	19.1158	20.3821
Zm00001d040805	F-II	GRMZM2G034896			AT1G09090.2	ATRBOHB,ATRBOHB-BETA,RBOHB	respiratory burst oxidase homolog B	LOC_Os01g25820.1	respiratory burst oxidase, putative, expressed	19.3546	40.3077	13.5674	19.5549	17.3661	21.8614	17.5462	21.2844	19.2589	45.3128	33.3941	29.2438	12.5045	17.0032	25.4679	19.6406	14.115	27.5736
Zm00001d011097	F-II		opr4	12-oxo-phytodienoic acid reductase4						5.89185	15.445	1.02634	5.23433	6.14656	6.19348	2.56047	3.10931	9.38161	4.79033	1.54278	1.15355	2.24066	3.48638	5.23678	3.61519	3.16356	3.39287
Zm00001d026572	F-II	GRMZM2G464157			AT4G22300.1	SOBER1	carboxylesterases	LOC_Os04g57390.1	acyl-protein thioesterase, putative, expressed	0.518675	1.31878	0.540053	0.213578	0.745814	0.547176	0.176173	0.432714	0.33396	0.927059	0.635744	0.376588	0.282294	0.262529	0.501524	0.295986	0.237731	0.327912
Zm00001d038151	F-II	GRMZM2G323757			AT1G03220.1		Eukaryotic aspartyl protease family protein	LOC_Os05g33400.1	basic 7S globulin precursor, putative, expressed	0.612775	1.13108	0.143414	0.333363	0.311873	0.0360441	0.108597	0.0264979	0.213356	0.787704	0.629204	0.521118	2.83879	1.04062	1.80784	0.257767	0.153533	0.0405393
Zm00001d043283	F-II									1.50669	6.6087	2.65916	0.35644	0.266507	0.270824	1.1806	0.465382	0.41011	0.786474	2.78235	1.11804	0.102858	0.149766	0.182028	0.863603	2.53982	1.38332
Zm00001d049256	F-II	GRMZM2G155002						LOC_Os11g22960.1	expressed protein	1.39704	3.70509	1.63961	0.620445	1.38664	0.530073	0.424926	1.20696	1.08862	1.11745	1.30971	0.547767	0.778551	0.948211	0.772898	1.11447	0.597242	0.264686
Zm00001d003200	F-II	GRMZM2G057113			AT2G43320.1		S-adenosyl-L-methionine-dependent methyltransferases superfamily protein	LOC_Os04g41500.1	expressed protein	13.0045	21.2484	13.19	11.7242	15.1419	14.435	12.0299	12.3709	15.3608	15.6866	18.1933	14.3989	10.9	11.2176	17.4485	12.7805	11.6323	13.997
Zm00001d029705	F-II									8.82391	15.9397	10.5223	2.03925	7.79188	7.3957	6.91478	6.94509	2.57432	5.15997	12.1724	5.293	2.90711	3.12955	3.72671	2.97788	7.22393	3.43675
Zm00001d049028	F-II	GRMZM2G358153						LOC_Os10g28120.1	glycosyl hydrolase, putative, expressed	0.0961407	12.0717	0.647786	0	0.0237772	0.496935	0	0	0.127384	0	0.174264	0.0234965	0	0	0	0	0	0
Zm00001d013702	F-II	GRMZM2G320606	nfc103b	nucleosome/chromatin assembly factor C	AT5G58230.1	ATMSI1,MEE70,MSI1	Transducin/WD40 repeat-like superfamily protein	LOC_Os03g43890.1	WD domain, G-beta repeat domain containing protein, expressed	3.11952	5.2059	3.50004	1.06806	2.40743	1.26752	0.805577	1.12284	1.74978	3.15124	3.99769	3.06173	2.00864	2.67877	2.65216	1.41982	1.67481	1.14655
Zm00001d028347	F-II	GRMZM2G116823			AT5G06730.1		Peroxidase superfamily protein	LOC_Os03g13180.1	peroxidase precursor, putative, expressed	0.0919434	1.13425	0.490499	0	0	0.0211651	0	0	0.0705355	0.271427	0.602338	1.14589	0	0	0	0	0	0
Zm00001d014121	F-II	GRMZM2G122654			AT5G25120.1	CYP71B11	ytochrome p450, family 71, subfamily B, polypeptide 11	LOC_Os07g11739.1	cytochrome P450, putative, expressed	0	3.44638	0	0	0	0	0	0	0	0	0	0	0	0	0	0.0251623	0	0
Zm00001d042187	F-II	GRMZM2G403680			AT3G21460.1		Glutaredoxin family protein	LOC_Os01g70990.1	OsGrx_C6 - glutaredoxin subgroup III, expressed	1.3159	6.88406	1.8619	0	0	0	0	0	0	3.94531	0	4.53344	0	0	0	0	0	0
Zm00001d037240	F-II	GRMZM5G826194			AT5G16710.1	DHAR3	dehydroascorbate reductase 1	LOC_Os06g12630.1	glutathione S-transferase, N-terminal domain containing protein, expressed	8.2554	13.5392	12.9119	4.68685	9.74079	8.89381	7.71894	9.92786	8.94843	7.48972	7.03665	8.94317	8.8714	5.43433	6.28096	7.3204	5.3042	6.19271
Zm00001d053868	F-II	GRMZM2G153745			AT1G30475.1			LOC_Os02g05890.1	EMB1303, putative, expressed	13.2642	21.4317	15.6569	14.788	10.3865	6.69945	13.6137	11.9881	8.25436	11.1556	13.3597	9.05721	16.3182	13.3054	7.97741	14.6051	11.5435	6.90448
Zm00001d029983	F-II	GRMZM2G007939			AT4G17090.1	BAM3,BMY8,CT-BMY	chloroplast beta-amylase	LOC_Os10g41550.1	beta-amylase, putative, expressed	4.45857	5.96539	4.7131	4.3385	5.53024	3.01322	3.98525	3.59084	5.60462	7.07666	8.58188	11.3291	6.80284	4.76142	4.58903	6.86184	2.23634	2.86573
Zm00001d043284	F-II									2.48078	10.2352	2.9102	0.390526	0.173719	0	2.86168	0.596492	0.175162	2.28298	2.67657	2.03942	0	0.193806	0.655185	0.391965	1.94095	2.77474
Zm00001d002287	F-II	GRMZM2G080041			AT5G46330.1	FLS2	Leucine-rich receptor-like protein kinase family protein	LOC_Os04g52780.1	leucine-rich repeat receptor protein kinase EXS precursor, putative, expressed	4.22087	16.8124	3.67103	0.766296	1.60678	0.977292	1.50432	2.3366	3.90508	10.6819	7.01362	3.00393	0.314242	0.742427	0.270378	0.968828	1.40351	0.774339
Zm00001d034759	F-II	GRMZM2G351160			AT2G36360.1		Galactose oxidase/kelch repeat superfamily protein	LOC_Os03g61950.1	kelch motif family protein, putative, expressed	6.80481	14.4346	10.9327	3.83975	10.399	6.543	5.62329	7.55535	5.89921	6.22788	7.11519	6.14427	4.46734	5.40032	4.50823	4.31607	4.15261	3.61439
GRMZM5G804776	F-II									0	1.65654	0	0.280287	0.235439	0	0.476133	0	0	0.9337	0.91331	0	0.81074	1.12319	0.458171	0	1.20105	0
Zm00001d012479	F-II	GRMZM2G043498			AT5G07120.1	SNX2b	sorting nexin 2B	LOC_Os01g61150.1	phox domain-containing protein, putative, expressed	1.43818	3.53892	1.76969	0.467672	1.23809	1.14259	1.51354	1.4087	0.721016	1.23049	1.03808	1.02749	0.66176	0.402212	0.618487	0.767243	0.679564	0.665217
Zm00001d017029	F-II	GRMZM2G101523			AT1G61690.1		phosphoinositide binding	LOC_Os03g46710.1	expressed protein	10.5422	11.655	8.94368	9.03924	10.0784	9.96248	9.84291	8.69124	10.4987	11.6475	12.5044	11.9466	9.87419	8.78363	12.5975	9.78356	10.5962	13.5085
Zm00001d039343	F-II	GRMZM2G061018			AT5G53220.1			LOC_Os01g12180.1	expressed protein	6.55904	9.28224	5.36908	2.53735	3.38034	2.77398	2.10134	2.2373	2.88938	6.54638	7.03309	4.62076	3.39778	3.30009	3.23964	3.19299	2.35506	2.18594
Zm00001d052037	F-II	GRMZM2G316749								3.46149	6.07773	1.69915	1.67e-07	0.104027	0	7.11e-07	0.138065	0.0034456	1.4864	5.29386	2.1887	0.166861	0.18891	0.153058	0.372425	0.02003	0.190605
Zm00001d008651	F-II	GRMZM2G038821	pdc2	pyruvate decarboxylase2	AT5G54960.1	PDC2	pyruvate decarboxylase-2	LOC_Os01g06660.1	thiamine pyrophosphate enzyme, C-terminal TPP binding domain containing protein, expressed	0.384588	1.97223	1.45183	0.161028	0.342633	0.501634	0.33764	0.277749	0.342201	0.749316	0.526618	0.804473	0.288859	0.189838	0.361129	0.268374	0.325815	0.448988
Zm00001d039850	F-II									2.3292	3.98733	3.16357	2.54447	3.04001	2.0165	2.42084	1.77561	2.54381	3.09138	2.01432	1.6463	2.13975	1.84916	1.99178	2.29528	1.82804	2.6951
Zm00001d022081	F-II	GRMZM2G167520			AT3G02210.1	COBL1	COBRA-like protein 1 precursor	LOC_Os07g41310.1	COBRA, putative, expressed	0.9152	1.80828	1.23486	0.0943828	0.464633	0.235771	0.120029	0.0679736	0.25104	0.365779	0.677504	0.347614	0.142045	0.18232	0.0818269	0.199349	0.075501	0.0173189
Zm00001d043118	F-II	GRMZM2G460866			AT3G56490.1	HINT1,HIT3	HIS triad family protein 3	LOC_Os03g20630.1	histidine triad family protein, putative, expressed	12.2591	18.6659	12.7843	7.00135	9.49971	5.92549	5.71978	8.62722	10.632	15.542	20.255	15.8555	9.3272	10.3622	7.82207	7.4108	7.63126	5.60547
Zm00001d029696	F-II	GRMZM2G149182	gst34	glutathione transferase34	AT1G10370.1	ATGSTU17,ERD9,GST30,GST30B	Glutathione S-transferase family protein	LOC_Os10g38140.1	glutathione S-transferase, putative, expressed	0.286147	1.27791	0.153199	0	0	0	0	0	0	0	0.07893	0.064893	0	0	0	0.057147	0	0
Zm00001d043871	F-II	GRMZM2G164628			AT4G21700.1		Protein of unknown function (DUF2921)	LOC_Os01g48610.1	expressed protein	0.507688	2.32507	1.05996	0.0363404	0.069787	0.0565904	0	0.0103746	0.0079034	0.338095	0.587132	0.360212	0.00605365	0.0471343	0.0208655	0	0.0150172	0.0220466
Zm00001d011644	F-II	GRMZM2G014089			AT3G62150.1	PGP21	P-glycoprotein 21	LOC_Os01g50100.1	ABC transporter, ATP-binding protein, putative, expressed	2.84793	5.46706	2.4329	0.0627265	0.109424	0.169028	0.0816629	0.11063	0.0429266	1.65682	1.94666	1.57106	0.117777	0.0652277	0.0772858	0.0326784	0.0852232	0.070157
Zm00001d005961	F-II	GRMZM2G137477						LOC_Os08g38010.1	expressed protein	4.58298	5.81806	3.73705	2.39871	3.22275	3.93205	1.93297	3.23183	3.04478	5.15562	5.80362	4.72199	4.3004	3.95715	5.92618	3.6482	2.95167	3.87405
Zm00001d024744	F-II	GRMZM2G082522			AT1G21230.1	WAK5	wall associated kinase 5	LOC_Os01g20880.1	OsWAK3 - OsWAK receptor-like cytoplasmic kinase OsWAK-RLCK, expressed	7.30079	16.46	13.5218	3.64474	10.7341	10.0886	8.82912	9.82806	8.67889	8.99554	7.00411	6.9612	6.86555	4.5637	5.22235	7.25056	4.3189	4.94923
Zm00001d008545	F-II									16.9387	50.3695	44.9979	10.935	23.475	29.7983	20.3903	16.7702	30.7625	30.1789	32.205	19.0038	15.6253	12.8817	15.5418	14.4633	8.68067	17.0711
Zm00001d039921	F-II	GRMZM2G094028			AT1G67000.1		Protein kinase superfamily protein	LOC_Os01g04570.1	Ser/Thr protein kinase, putative, expressed	0.252919	1.18996	1.10896	4.12e-09	0.0417332	0.0671573	1.97e-08	0.016822	0.070515	0.0913267	0.150266	0.134072	0.0192201	1.76e-08	0.0105384	0.0241863	0.0138636	0.0110959
Zm00001d027250	F-II	GRMZM2G023794			AT4G27020.1			LOC_Os01g58114.2	expressed protein	0	2.24812	2.02697	0	0.932135	0	0	0	0	2.36291	0	3.15684	0	1.44296	0	0	0	0
Zm00001d044564	F-II	GRMZM2G086730			AT1G02520.1	PGP11	P-glycoprotein 11	LOC_Os01g35030.1	MDR-like ABC transporter, putative, expressed	0.315897	2.71842	1.77016	0.169555	1.06861	0.81772	0.353046	0.84794	0.726571	1.15393	1.13342	0.89389	0.168621	0.557806	0.547764	0.138582	0.44912	0.508127
Zm00001d041746	F-II	GRMZM2G326116			AT1G32100.1	ATPRR1,PRR1	pinoresinol reductase 1	LOC_Os12g16410.1	isoflavone reductase, putative, expressed	0.557356	4.64958	4.57306	0	0.571735	0.434008	0.05331	0.462108	0.873353	0.312947	54.3197	0.213752	5.2442	5.55385	0	5.73405	13.8992	0
Zm00001d048899	F-II	GRMZM2G054651			AT1G74520.1	ATHVA22A,HVA22A	HVA22 homologue A	LOC_Os11g38920.2	HVA22, putative, expressed	30.8011	48.2211	32.3297	19.73	23.7793	24.0792	15.1749	20.5752	28.1594	40.2629	65.7073	41.3096	22.9538	24.0295	30.0711	16.7868	25.3882	22.5232
Zm00001d039072	F-II	GRMZM2G145556			AT4G11110.1	SPA2	SPA1-related 2	LOC_Os05g49590.1	suppressor of phythchrome A, putative, expressed	10.2888	12.9677	11.6078	6.34922	8.46488	9.31113	8.80185	8.56244	7.09969	9.49868	10.4073	11.4392	8.07084	7.15111	9.08101	8.33465	6.89914	7.90555
Zm00001d030981	F-II	GRMZM2G350793			AT3G47570.1		Leucine-rich repeat protein kinase family protein	LOC_Os02g13780.1	receptor-like protein kinase 2 precursor, putative, expressed	0.45451	4.87826	1.68555	0.0232707	1.15583	0.303781	0.150005	0.860387	0.673731	0.517413	0.207593	0.296031	0.0048737	0.0110131	0.0175703	0.0935875	0.0545344	0.100246
Zm00001d016651	F-II	GRMZM2G044788								0.749248	4.60385	0.714522	0.095561	0	0.826523	0.177278	0.279985	1.8495	1.95297	2.35978	0.972934	0	0.284622	0.0420497	0.239512	0.996112	0.189175
Zm00001d024960	F-II	GRMZM2G116520						LOC_Os03g60840.1	BBTI13 - Bowman-Birk type bran trypsin inhibitor precursor, expressed	0.139845	2.30662	0.765123	0	0.080551	0.169094	0	0	0	0	0	0	0	0	0	0	0	0
Zm00001d034095	F-II	GRMZM2G118809			AT4G37340.1	CYP81D3	cytochrome P450, family 81, subfamily D, polypeptide 3	LOC_Os03g55240.1	cytochrome P450, putative, expressed	0.623996	2.6094	1.57421	0	0	0	0	0	0.139596	0.034619	0.52996	0.146357	0	0	0	0.067707	0	0.0206582
Zm00001d014250	F-II	AC197764.4_FG003	zim30	ZIM-transcription factor 30	AT1G74950.1	JAZ2,TIFY10B	TIFY domain/Divergent CCT motif family protein	LOC_Os03g28940.2	ZIM domain containing protein, putative, expressed	1.32611	2.89872	0.68883	0	0.442522	0	0.0838535	0.0601905	0.082894	0.405712	0.0893609	0.0321203	0	0	0	0	0	0
Zm00001d033967	F-II	GRMZM2G018798			AT2G30580.1	DRIP2	DREB2A-interacting protein 2	LOC_Os03g53080.1	zinc finger, C3HC4 type domain containing protein, expressed	1.71481	3.09619	2.20075	0.888524	1.94123	1.28049	0.899903	1.73605	1.11797	3.23592	3.77272	2.89952	1.40386	0.932594	1.20535	0.90463	0.909605	1.04728
Zm00001d000552	F-II									0.296737	1.04115	0.268845	0	0.193514	0.165419	0.274529	0.58286	0	0.130266	0.308722	0.295778	0.191257	0.0527645	0.100419	0.345133	0.598769	0.155556
Zm00001d012553	F-II	GRMZM2G125243	obf4	octopine synthase binding factor4	AT5G06950.1	AHBP-1B,TGA2	bZIP transcription factor family protein	LOC_Os01g59350.1	transcription factor, putative, expressed	3.09057	7.80206	5.8969	2.42612	3.99847	2.90543	2.0485	2.75843	1.42799	2.3915	4.36751	3.41108	3.08279	3.05639	1.98935	2.68281	1.9176	2.20099
Zm00001d021565	F-II	GRMZM2G163095			AT1G48590.2		Calcium-dependent lipid-binding (CaLB domain) family protein	LOC_Os07g31830.1	GTPase activating protein, putative, expressed	8.45261	11.1209	8.33077	5.60318	5.38467	5.66062	6.25303	6.03141	4.56339	9.28963	11.017	9.21692	5.9703	5.42584	6.56752	5.67612	5.55523	6.191
Zm00001d039730	F-II	GRMZM2G129482			AT3G05840.1	ATSK12	Protein kinase superfamily protein	LOC_Os01g14860.1	CGMC_GSK.1 - CGMC includes CDA, MAPK, GSK3, and CLKC kinases, expressed	4.51883	8.78981	6.31745	1.48993	3.4577	4.59446	5.01058	3.79556	2.04537	3.03064	4.19099	3.5715	1.8276	1.37012	1.8721	2.22335	2.45105	2.46565
Zm00001d001044	F-II									0	16.386	16.8309	0	0.506723	0.154068	0	0.117171	0.390001	0	0.0527095	0	0	0	0	0	0	0.0484634
Zm00001d019978	F-II	GRMZM2G067747			AT1G79610.1	ATNHX6,NHX6	Na+/H+ antiporter 6	LOC_Os09g11450.2	transporter, monovalent cation:proton antiporter-2 family, putative, expressed	23.7119	29.3747	25.5675	13.9767	18.7677	21.9837	20.7741	18.3535	15.4088	20.2976	23.3897	23.2581	15.0857	13.9322	18.0518	16.7237	14.9123	19.7377
Zm00001d002046	F-II	GRMZM2G443903			AT2G31900.1	ATMYO5,ATXIF,XIF	myosin-like protein XIF	LOC_Os03g53660.1	Myosin head domain containing protein, expressed	6.71901	13.8511	7.72358	0.85602	1.93541	1.73212	2.46805	2.24645	2.27737	4.72815	6.45294	5.05783	1.44332	1.18537	1.51094	1.42331	1.39068	1.55947
Zm00001d009085	F-II	GRMZM2G406715			AT1G49720.2	ABF1	abscisic acid responsive element-binding factor 1	LOC_Os01g64000.3	bZIP transcription factor, putative, expressed	1.0672	2.82851	1.13336	0.260869	0.99073	0.968303	0.933546	0.756722	0.406633	0.472689	0.761526	0.669857	0.748754	0.222982	0.516718	0.493137	0.437962	0.563607
Zm00001d000726	F-II									0	2.81581	0	0	0	0	0	0	0	0	1.51475	0.675175	0	0	0	0	0	0
Zm00001d016660	F-II	GRMZM2G326111	ppi1	peptidyl-prolyl isomerase1	AT2G21130.1		Cyclophilin-like peptidyl-prolyl cis-trans isomerase family protein	LOC_Os02g02890.1	peptidyl-prolyl cis-trans isomerase, putative, expressed	49.5829	144.378	10.9213	19.0904	42.0364	22.3914	55.4582	32.1937	42.3875	104.731	118.299	70.7313	22.7218	192.139	89.4954	69.6637	86.0557	47.9828
Zm00001d000844	F-II									0.298789	1.05885	0.203169	0	0	0.0683155	0	0	0.0737335	0.051553	0.0696705	0.15699	0	0	0.138817	0	0	0
Zm00001d047347	F-II	GRMZM2G047546			AT3G51850.1	CPK13	calcium-dependent protein kinase 13	LOC_Os01g61590.1	CAMK_CAMK_like.1 - CAMK includes calcium/calmodulin depedent protein kinases, expressed	0.454352	2.36509	0.569924	0.101166	0.463249	0.968502	0.786701	0.751751	1.73962	2.35959	1.64553	0.292181	0.321841	0.120302	0.36799	0.246241	0.244313	0.145536
Zm00001d007187	F-II	GRMZM2G003409			AT2G39050.1		hydroxyproline-rich glycoprotein family protein	LOC_Os07g48460.1	stress responsive protein, putative, expressed	0.507301	19.1288	11.2239	0.294519	0.826453	0.134811	0.210419	0.293408	0.863078	0.201325	0.123022	0.274043	0.628996	0.170944	0.189375	0.676678	0.267122	0.240916
GRMZM5G889790	F-II									0.394713	1.81425	0	0	0	0.339394	0	0	0	0.286789	0	1.07981	0	0.37803	0	1.98427	0	0
Zm00001d002200	F-II	GRMZM2G155217			AT1G61660.1		basic helix-loop-helix (bHLH) DNA-binding superfamily protein	LOC_Os04g53990.1	ethylene-responsive protein related, putative, expressed	20.703	34.4212	16.5641	9.12664	5.37943	5.8034	6.21127	4.758	5.23294	31.6229	31.6942	19.1611	8.53164	10.8575	8.93683	8.28873	9.00383	7.7127
Zm00001d013865	F-II	GRMZM2G082502			AT4G36190.1		Serine carboxypeptidase S28 family protein	LOC_Os10g36780.1	OsProCP4 - Putative Lysosomal Pro-x Carboxypeptidase homologue, expressed	4.34994	13.3712	7.35459	8.10903	5.48286	3.72105	6.25088	8.64815	5.08444	6.21804	10.5882	5.66318	6.81949	6.85999	5.78021	8.38191	8.35403	8.38846
Zm00001d044036	F-II	GRMZM2G058655			AT1G48170.1			LOC_Os12g08230.1	expressed protein	12.4224	23.9202	16.8255	4.79297	13.3671	16.1381	13.2227	12.8353	12.2817	8.97189	11.8137	8.3309	4.65287	6.06004	7.66657	5.96919	6.88054	7.46159
Zm00001d021693	F-II	GRMZM2G431021			AT4G23180.1	CRK10,RLK4	cysteine-rich RLK (RECEPTOR-like protein kinase) 10	LOC_Os07g35310.1	TKL_IRAK_DUF26-lc.12 - DUF26 kinases have homology to DUF26 containing loci, expressed	5.33783	10.5464	5.87186	0.0680155	0.063403	0.0331099	0	0	0.107349	8.58105	3.28831	6.80201	0.164826	0.062659	0.0959499	0.072812	0	0
Zm00001d016877	F-II	GRMZM2G061783			AT2G45330.1	emb1067	RNA 2\'-phosphotransferase, Tpt1 / KptA family	LOC_Os06g04300.1	tRNA 2-phosphotransferase 1, putative, expressed	12.9308	19.3432	15.8687	6.77738	11.6844	14.2212	14.95	12.589	11.6147	9.97882	8.16088	9.85839	7.02535	6.16611	8.0704	8.23821	8.58014	9.28392
Zm00001d038847	F-II									8.72372	11.3047	6.46403	6.02334	6.94344	8.33046	8.13962	7.88216	9.21445	7.00739	8.49927	8.21781	3.69627	4.63827	7.98071	5.90092	7.01546	9.43104
Zm00001d043785	F-II	GRMZM2G109976			AT1G15060.1		Uncharacterised conserved protein UCP031088, alpha/beta hydrolase	LOC_Os01g49760.3	expressed protein	9.48434	13.8587	8.93627	4.13109	6.37889	6.96856	7.53099	7.87713	6.12028	7.07407	7.95913	7.9002	3.8118	4.31341	5.39846	5.0342	6.27867	6.21957
Zm00001d014446	F-II									4.64037	6.05912	4.79786	2.52332	3.36622	4.44179	1.34168	3.18005	3.27038	5.78124	4.48491	6.84326	3.13712	1.69626	5.82043	2.45513	2.30902	5.32875
Zm00001d022472	F-II	GRMZM2G414475			AT4G15800.1	RALFL33	ralf-like 33	LOC_Os01g15320.1	RALFL9 - Rapid ALkalinization Factor RALF family protein precursor, expressed	0.493206	2.07702	0	0	0	0	0	0	0	0.344141	1.9661	0.170737	0	0	0	0	0	0
Zm00001d012794	F-II	GRMZM2G054378						LOC_Os01g35170.1	tRNA methyltransferase, putative, expressed	7.2475	13.5851	11.487	2.45998	8.79894	7.66572	6.37163	7.01251	3.86158	4.943	4.33647	5.16484	4.10885	3.33337	4.81664	3.9624	2.85136	3.84669
Zm00001d024207	F-II									0	9.29745	0	0	0	0	0	0	0	0	0	0	0.0154983	0	0	0	0	0.0128203
Zm00001d048903	F-II	GRMZM2G133781			AT5G24090.1	ATCHIA,CHIA	chitinase A	LOC_Os05g15770.1	glycosyl hydrolase, putative, expressed	8.26145	23.486	10.6531	1.84372	3.6003	3.27521	0.484574	0.527108	0.48735	14.9416	11.8636	11.5765	1.20261	2.36862	1.91944	0.296343	0.958429	0.417482
Zm00001d051608	F-II	GRMZM5G881641								24.6867	38.1867	36.0825	14.9657	23.9376	25.4989	22.0007	22.0778	22.2418	18.434	20.5891	19.8548	14.5975	16.3614	16.7913	14.6182	13.7192	14.9324
Zm00001d047096	F-II	GRMZM2G094990			AT1G65680.1	ATEXPB2,ATHEXP BETA 1.4,EXPB2	expansin B2	LOC_Os10g40720.1	expansin precursor, putative, expressed	12.6835	74.8815	1.51596	0.832487	0.377119	0.616638	5.00305	0.947159	31.6899	69.597	136.893	50.6416	0.345025	0.360806	0.448531	0.952994	0.69872	1.12387
Zm00001d002288	F-II	GRMZM2G080054	pzb00901		AT2G20180.1	PIF1,PIL5	phytochrome interacting factor 3-like 5	LOC_Os04g52770.1	helix-loop-helix DNA-binding domain containing protein, expressed	1.80793	3.53313	2.392	0.447874	0.957823	0.92563	0.936238	1.07303	1.03296	1.36155	4.65145	0.990143	0.299592	0.622521	0.370682	0.645593	1.20858	0.369046
Zm00001d016531	F-II	GRMZM2G130046			AT3G25140.1	GAUT8,QUA1	Nucleotide-diphospho-sugar transferases superfamily protein	LOC_Os02g29530.1	glycosyl transferase 8 domain containing protein, putative, expressed	36.2427	42.3562	30.183	34.1283	27.4411	35.7252	29.5531	30.043	32.3695	53.5515	47.7403	41.8064	19.9218	28.9573	27.1972	27.4435	30.0112	32.7822
Zm00001d022752	F-II									0	3.50298	0	0	0	0	0	0	0	0	0	0	0	0	0	0	0	0
Zm00001d040046	F-II	GRMZM2G061758			AT5G37870.1		Protein with RING/U-box and TRAF-like domains	LOC_Os01g03290.1	seven in absentia protein family domain containing protein, expressed	0.307988	1.00802	0.824475	0	0.460071	0.128666	0.0268459	0.0190443	0.138852	0.0837147	0.664218	0.272119	0.142053	0	0.128762	0	0	0
Zm00001d039166	F-II	GRMZM2G113355			AT5G39890.1		Protein of unknown function (DUF1637)	LOC_Os05g51470.1	2-aminoethanethiol dioxygenase, putative, expressed	10.6567	22.8046	18.7412	9.98567	9.60997	15.6398	7.28135	7.1749	13.8189	11.3409	12.0979	16.4412	12.1415	10.2581	18.5468	10.2724	8.50968	15.5201
Zm00001d020209	F-II	GRMZM5G839920								7.12387	14.9273	8.52089	2.34445	5.93996	6.86128	7.87755	6.54784	3.76289	4.19885	4.86228	4.24657	2.74494	1.80092	2.69455	2.87006	3.16671	3.1666
Zm00001d040183	F-II	GRMZM2G171400			AT1G19600.1		pfkB-like carbohydrate kinase family protein	LOC_Os01g01620.1	kinase, pfkB family, putative, expressed	17.629	33.3182	5.70215	3.62356	4.39841	2.82995	3.43215	3.97373	7.62486	18.0684	17.1329	8.91832	5.74201	7.02531	4.30116	4.59516	2.83176	2.28793
Zm00001d025479	F-II	GRMZM2G069370	mads30	MADS-transcription factor 30	AT1G71692.1	AGL12,XAL1	AGAMOUS-like 12	LOC_Os08g02070.1	OsMADS26 - MADS-box family gene with MIKCc type-box, expressed	6.83175	10.8303	6.76875	1.57728	3.09194	2.33718	1.91358	3.76265	1.50164	4.60259	11.6756	4.34448	0.628821	1.23206	1.50948	1.36851	2.05817	1.32721
Zm00001d018727	F-II	GRMZM2G044194	psk1	phytosulfokine peptide precursor1	AT3G49780.1	ATPSK3 (FORMER SYMBOL),ATPSK4,PSK4	phytosulfokine 4 precursor	LOC_Os03g12990.1	phytosulfokines precursor, putative, expressed	0.317924	7.72672	2.02339	0.100782	0.495548	0.128903	0	0.217608	0.799189	0.683761	0.531677	0.480579	0	0	0.0337179	0.172753	0.0348694	0.062083
Zm00001d002333	F-II	GRMZM2G005040			AT2G35060.1	KUP11	K+ uptake permease 11	LOC_Os04g52390.1	potassium transporter, putative, expressed	2.14929	4.79019	2.45205	1.74479	0.906898	0.791296	1.20993	1.7399	0.125313	3.38715	4.53752	3.02201	1.82673	1.90266	0.207215	7.11793	2.59313	1.9821
Zm00001d045385	F-II	GRMZM2G173615						LOC_Os06g05120.2	expressed protein	12.7867	37.2127	29.1788	1.93294	4.30201	0.897301	1.26369	1.45294	4.4296	10.0501	10.932	8.19119	2.2419	1.25497	1.55553	0.878215	0.383752	0.75649
Zm00001d044181	F-II	GRMZM2G011347			AT5G24030.1	SLAH3	SLAC1 homologue 3	LOC_Os01g43460.2	C4-dicarboxylate transporter/malic acid transport protein, expressed	2.25201	11.9547	7.24083	3.27262	3.08	3.06771	3.67666	2.94467	2.92588	0.973183	1.76828	1.53891	1.38689	2.90785	3.94159	2.70397	2.92819	3.20166
Zm00001d021320	F-II									0.271737	1.19771	1.00143	0	0	0	0	0	0	0.069943	0.097992	0.271012	0	0	0	0	0	0
Zm00001d016014	F-II	GRMZM2G346095			AT5G13930.1	ATCHS,CHS,TT4	Chalcone and stilbene synthase family protein	LOC_Os05g12240.1	chalcone synthase, putative, expressed	0.15281	1.32535	0.23791	0.103119	0	0	0.139753	0	0	0.389114	0.0237459	0.26066	0.079919	0	0.0211155	0.0212539	0.0640529	0
Zm00001d044022	F-II									0	3.50747	0	0	0	0	0	0	0	0	1.92033	3.76527	0	0	1.25892	0	0	0
Zm00001d023974	F-II	GRMZM2G027431			AT2G15560.1		Putative endonuclease or glycosyl hydrolase	LOC_Os08g13390.1	expressed protein	6.28763	7.21101	5.73555	4.71855	4.9753	6.50982	5.06939	6.12423	5.92575	7.39227	7.09361	6.17477	5.12866	5.01432	6.88504	5.69951	6.08381	6.42873
Zm00001d033572	F-II	GRMZM2G063298			AT2G28150.1		Domain of unknown function (DUF966)	LOC_Os03g48600.1	domain of unknown function DUF966 domain containing protein, expressed	5.40935	16.6734	8.57288	8.3001	9.68795	7.49776	8.33892	8.18594	10.9944	8.60633	12.1475	11.9641	7.09197	8.5069	7.32501	8.33781	5.32981	6.00059
Zm00001d043405	F-II	GRMZM2G105827			AT4G21190.1	emb1417	Pentatricopeptide repeat (PPR) superfamily protein	LOC_Os01g55290.1	PPR repeat domain containing protein, putative, expressed	6.45934	14.219	13.1561	3.94631	6.6266	4.63447	3.29897	3.72549	2.8583	4.12153	5.11541	6.23937	9.36243	5.42439	5.57025	4.62681	3.32314	3.03103
Zm00001d019399	F-II	GRMZM2G071771			AT5G48485.1	DIR1	Bifunctional inhibitor/lipid-transfer protein/seed storage 2S albumin superfamily protein	LOC_Os07g18990.1	LTPL40 - Protease inhibitor/seed storage/LTP family protein precursor, expressed	447.687	778.417	346.601	0	0	1.1061	0	0.475442	39.6299	322.761	765.019	379.165	0	0	0.962095	0	0	0
Zm00001d014321	F-II	GRMZM2G001191			AT2G45620.1		Nucleotidyltransferase family protein	LOC_Os10g11034.1	caffeine-induced death protein 1, putative, expressed	29.3782	36.5714	31.6258	23.7638	29.2148	30.9352	23.679	28.6173	27.0902	32.7488	38.6505	34.837	25.2605	26.2525	29.2893	26.1771	28.023	30.2068
Zm00001d032404	F-II									5.72148	8.72527	4.56137	3.16012	3.52813	2.65015	4.1022	3.44636	1.34173	4.78132	4.66219	5.52679	3.84802	2.8426	2.81309	4.02109	2.19629	3.29383
Zm00001d021247	F-II	GRMZM2G052483								0.529892	2.43122	2.34212	0.123232	0.737485	1.42627	0.131629	0.726561	0.456892	0.295959	0.718813	0.469625	0.0688578	0.107457	0.170984	0.180961	0.222265	0.184757
Zm00001d035753	F-II	GRMZM2G025105			AT5G06860.1	ATPGIP1,PGIP1	polygalacturonase inhibiting protein 1	LOC_Os05g01380.1	polygalacturonase inhibitor precursor, putative, expressed	2.34253	3.65123	1.78192	0.130809	1.36858	1.04016	0.281309	0.587469	1.05166	2.81919	2.69058	1.25665	0.349201	0.777361	0.298556	0.607386	0.327464	0.106352
Zm00001d025377	F-II	GRMZM2G461465								3.31955	6.0635	3.05534	0	0	0	0	0	0	2.22337	6.6952	6.29191	8.76934	0	0	0	0	0
Zm00001d019054	F-II	GRMZM2G108076			AT2G14170.1	ALDH6B2	aldehyde dehydrogenase 6B2	LOC_Os07g09060.3	aldehyde dehydrogenase, putative, expressed	50.0466	73.2823	51.5288	27.2222	33.4168	21.2617	21.3067	25.29	26.5845	63.9747	90.9749	58.1392	40.2272	40.5859	39.5125	31.1758	24.4411	31.9717
Zm00001d002462	F-II	GRMZM2G361049			AT1G43170.1	ARP1,emb2207,RP1,RPL3A	ribosomal protein 1	LOC_Os12g07010.1	ribosomal protein L3, putative, expressed	27.9061	41.7492	28.3154	10.2863	19.8846	19.4748	18.1915	15.5671	10.6516	18.4075	21.6961	19.8451	13.042	11.4183	15.5734	14.773	14.2523	15.6958
Zm00001d016493	F-II	GRMZM2G077989			AT3G25400.1			LOC_Os02g27810.1	MazG nucleotide pyrophosphohydrolase domain containing protein, expressed	0.681248	2.11434	1.44837	0.320296	0.0847302	0.0963333	0.568801	0.539231	0.151972	0.800838	1.20603	1.02588	0.0846579	0.114371	0.0888405	0.259086	0.282818	0.104004
Zm00001d053689	F-II	GRMZM2G105892						LOC_Os02g10030.1	expressed protein	0	2.11852	0.357747	0	0	0	0	0	0	0.756665	0.415558	0.272449	0	0	0	0	0	0
Zm00001d001915	F-II	GRMZM2G043932			AT1G01490.1		Heavy metal transport/detoxification superfamily protein	LOC_Os04g57200.1	heavy metal transport/detoxification protein, putative, expressed	24.7064	58.7873	25.4805	0.341884	0.170478	0.14776	2.1578	1.01945	7.353	24.9436	36.2765	10.8289	0.0504185	0.0733648	0.0234104	0.109244	0.461133	0.625603
Zm00001d030096	F-II									1.36987	2.64899	2.02732	0.460834	0.701558	1.42878	1.67489	1.08874	0.658462	1.00232	0.98697	0.781512	0.363992	0.361372	0.485312	0.69189	0.736997	0.731042
Zm00001d019354	F-II	GRMZM2G382273			AT3G14460.1		LRR and NB-ARC domains-containing disease resistance protein	LOC_Os07g17230.1	WRKY123, expressed	3.08568	4.38117	2.81704	1.47443	2.28111	1.9706	2.16749	2.58144	1.97138	3.35526	4.99524	3.45491	1.82228	1.82472	1.64238	1.92603	2.59331	1.68876
Zm00001d003861	F-II	GRMZM2G093826								0.515901	7.70279	2.46247	0.135545	0.425109	0.302178	0.442989	0.687824	1.81947	0.566716	0.375742	0.251704	0.0686557	0.113435	0.0920736	0.185232	0.21657	0.382958
Zm00001d043121	F-II	GRMZM2G092474			AT4G11650.1	ATOSM34,OSM34	osmotin 34	LOC_Os12g43490.1	thaumatin, putative, expressed	14.5322	57.9506	32.8502	0.109249	0.796635	0.998394	0.0980555	0.636068	0.76206	2.89839	1.62175	3.7656	0	0.050201	0	0	0.0572185	0.0495427
Zm00001d046474	F-II	GRMZM2G026143								153.023	991.806	451.394	0.157002	1.44138	4.0367	1.60564	1.68055	31.1328	155.526	289.511	196.125	0.0495675	0.245816	0.138251	0.107218	0.766962	0.526088
Zm00001d041300	F-II									4.86747	8.10446	7.87261	3.97729	5.85288	4.95897	5.00978	5.01344	5.96437	6.19698	4.12859	6.60093	4.74356	2.04793	6.85532	5.50544	2.21677	5.42087
Zm00001d048195	F-II	GRMZM2G096355			AT1G50570.1		Calcium-dependent lipid-binding (CaLB domain) family protein	LOC_Os03g09840.1	C2 domain containing protein, putative, expressed	21.8632	36.2316	23.9335	9.75733	11.6502	14.5534	13.1501	11.8908	11.1009	16.6478	21.5079	16.0145	7.51227	8.43134	11.9504	8.69445	11.8351	12.9366
Zm00001d008633	F-II	GRMZM2G421669			AT3G47570.1		Leucine-rich repeat protein kinase family protein	LOC_Os01g05870.1	receptor kinase, putative, expressed	1.78174	12.944	4.04496	0.00683255	0.196718	0.112699	7.77e-16	0.072695	0.224247	1.47376	2.05079	0.929369	2.91e-33	0.0180606	0.071093	0.00329963	0.0092861	0.039184
Zm00001d048949	F-II	GRMZM2G117971	pco080661a		AT3G04720.1	HEL,PR-4,PR4	pathogenesis-related 4	LOC_Os11g37960.1	WIP4 - Wound-induced protein precursor, expressed	45.1298	170.024	12.673	0	0.0378903	0.873735	0.0376343	0.0297513	0.20751	1.13668	0.394701	0.97801	0	0	0	0	0	0
Zm00001d016707	F-II	GRMZM2G074040			AT3G10130.1		SOUL heme-binding family protein	LOC_Os02g33020.1	SOUL heme-binding protein, putative, expressed	0.466312	1.56536	1.31103	0.19801	0.203254	0.0385957	0.192127	0.0719712	0	0.797384	1.61115	1.15993	0.0941368	0.341268	0.203404	0.0619895	0.248713	0.150075
Zm00001d033711	F-II	GRMZM2G004160			AT2G02850.1	ARPN	plantacyanin	LOC_Os03g50160.1	plastocyanin-like domain containing protein, putative, expressed	30.3056	159.437	23.9852	20.2986	12.5682	10.2724	16.0826	12.2379	18.5118	43.5388	27.4692	47.8372	11.3788	16.541	21.7582	10.801	8.60575	25.4366
Zm00001d021708	F-II	GRMZM2G000361			AT4G18975.1		Pentatricopeptide repeat (PPR) superfamily protein	LOC_Os07g36180.2	pentatricopeptide, putative, expressed	12.329	19.7478	13.3171	10.3776	10.9499	7.0872	9.19839	8.60234	7.45145	14.4621	18.7226	13.3074	12.9411	11.3606	11.4161	10.074	7.50681	6.61613
Zm00001d022919	F-II									0.562815	2.56758	0.813937	2.9e-06	3.83e-06	0.215201	0.87055	0.146754	0.241798	1.09299	0.267556	1.85062	1.19e-05	1.12e-06	2.66e-05	2.26e-06	0.110427	0.963724
Zm00001d048950	F-II	GRMZM2G117942	GRMZM2G117942		AT3G04720.1	HEL,PR-4,PR4	pathogenesis-related 4	LOC_Os11g37960.1	WIP4 - Wound-induced protein precursor, expressed	25.5291	70.6882	10.3668	0	0	0.190465	0.079579	0	0	0.410994	0.181195	0.387626	0	0	0	0	0	0
Zm00001d022840	F-II									2.39361	4.60231	2.96733	0.590885	1.70175	1.91298	2.03737	1.80781	0.787126	0.98634	1.73582	1.28524	0.934488	0.405782	0.913334	1.23501	1.15305	0.820817
Zm00001d037601	F-II	GRMZM5G899390			AT3G05580.1		Calcineurin-like metallo-phosphoesterase superfamily protein	LOC_Os01g24750.1	Ser/Thr protein phosphatase family protein, putative, expressed	10.5265	15.2985	12.2507	5.12271	7.9664	5.59522	6.14123	8.43425	9.67958	13.0361	16.8282	9.23608	6.34372	6.77242	6.14393	7.43623	6.28524	5.8186
Zm00001d046828	F-II	GRMZM2G398615			AT4G31860.1		Protein phosphatase 2C family protein	LOC_Os06g44210.1	protein phosphatase 2C, putative, expressed	38.2255	43.062	36.9237	28.7813	31.3689	32.5538	32.5991	32.9747	31.6592	35.149	37.7261	33.8614	28.9332	28.4312	31.9094	30.3467	30.9213	36.2103
Zm00001d008489	F-II	GRMZM2G064750	lrk1	Ser/Thr receptor-like kinase1	AT5G38260.1		Protein kinase superfamily protein	LOC_Os01g02400.1	protein kinase domain containing protein, expressed	0.62441	1.93316	1.33987	0.0908891	0.113783	0.0124762	0.0882354	0.145506	0.466555	0.608053	0.440673	0.429524	0.05017	0.0766298	0.114606	0.102366	0.100215	0.0752475
Zm00001d031799	F-II	GRMZM2G031169			AT2G34460.1		NAD(P)-binding Rossmann-fold superfamily protein	LOC_Os06g25439.1	NAD dependent epimerase/dehydratase family protein, putative, expressed	1.70472	2.66909	1.90471	2.06788	1.64807	2.11775	1.86265	1.90857	1.70671	1.59818	1.9883	1.53415	1.89588	1.61388	2.45906	1.82356	1.39336	1.99447
Zm00001d021284	F-II	GRMZM2G132101			AT5G17280.1			LOC_Os09g36120.1	expressed protein	13.9795	54.5176	45.943	9.84417	13.0057	10.4869	31.0807	33.1153	21.4904	20.2415	36.3088	15.9779	7.8416	5.73265	0.967085	10.8213	11.3171	19.3895
Zm00001d038104	F-II	GRMZM2G308707			AT1G09010.1		glycoside hydrolase family 2 protein	LOC_Os05g32530.1	mannosylglycoprotein endo-beta-mannosidase, putative, expressed	22.2188	31.8288	24.2865	14.677	25.4095	18.5731	18.5535	22.6344	17.4598	24.0613	29.1937	29.2089	17.8013	18.6297	17.9328	17.4502	15.2666	15.8389
Zm00001d003108	F-II	GRMZM2G170101	aprt1	adenine phosphoribosyltransferase1	AT1G80050.1	APT2,ATAPT2,PHT1.1	adenine phosphoribosyl transferase 2	LOC_Os04g42520.1	phosphoribosyl transferase, putative, expressed	24.1081	42.8039	19.5084	12.7585	20.6653	18.8969	12.65	13.4361	21.3468	36.651	46.681	18.8197	11.5144	21.5332	20.3806	9.7478	13.2278	22.2889
Zm00001d038113	F-II	GRMZM2G154946	rmr1	required to maintain repression1	AT1G05490.1	chr31	chromatin remodeling 31	ChrUn.fgenesh.mRNA.85	expressed protein	3.13261	4.71633	2.21265	0.850305	1.43039	1.16686	0.704952	1.08756	0.749795	3.5303	4.147	2.99511	1.68002	1.01076	1.47834	1.15778	0.936998	1.08749
Zm00001d033455	F-II	GRMZM2G039639			AT4G11650.1	ATOSM34,OSM34	osmotin 34	LOC_Os03g46070.1	thaumatin, putative, expressed	6.61098	57.9434	27.169	0	0.0781135	0	0	0.108909	0	1.56135	3.29725	2.57129	0	0	0	0	0	0
Zm00001d009372	F-II	GRMZM2G168502			AT4G08290.1		nodulin MtN21 /EamA-like transporter family protein	LOC_Os10g14920.1	integral membrane protein DUF6 containing protein, expressed	2.09268	4.79914	2.54928	0.0600636	0.181387	0.0588124	0.061166	0.190791	0.172677	3.05377	6.12585	4.77815	0.0496063	0	0.217625	0	0.041988	0.0190232
Zm00001d041793	F-II	GRMZM2G422210								12.1105	22.609	21.9682	9.25378	13.2348	12.3568	9.63758	8.13087	6.45877	12.1927	23.5973	14.2653	12.9922	12.5995	12.9891	12.3429	9.77252	10.0088
Zm00001d017425	F-II	GRMZM2G135385			AT5G53560.1	ATB5-A,ATCB5-E,B5 #2,CB5-E	cytochrome B5 isoform E	LOC_Os02g43360.1	cytochrome b5-like Heme/Steroid binding domain containing protein, expressed	1.07558	14.6358	2.24077	0.172433	1.51818	0.221315	0.269329	0.376446	1.33515	0.700377	0.553852	0.813081	0	0.170133	0.106956	0.236812	0.119948	0.174176
Zm00001d031239	F-II	GRMZM2G357455			AT4G11860.1		Protein of unknown function (DUF544)	LOC_Os06g50780.1	expressed protein	6.59629	10.3144	4.54779	2.59712	2.59406	3.03681	3.89047	3.40608	0.784834	3.08539	4.96239	3.59818	3.40724	1.72789	2.63153	4.6696	7.09474	2.27147
Zm00001d023423	F-II	GRMZM2G066496			AT5G04740.1		ACT domain-containing protein	LOC_Os12g05650.1	ACT domain containing protein, expressed	80.716	118.145	80.6804	36.254	47.0309	37.2799	40.7169	53.194	45.5962	79.9415	100.013	71.1095	29.9875	39.4454	32.9474	32.4517	42.5016	31.8903
Zm00001d037461	F-II	GRMZM2G342588	cpp12	CPP-transcription factor 12	AT4G29000.1		Tesmin/TSO1-like CXC domain-containing protein	LOC_Os06g22670.1	tesmin/TSO1-like CXC domain containing protein, expressed	1.86639	2.42748	2.48177	1.32537	2.18433	1.63401	1.69297	1.71254	1.82502	1.91976	2.26947	2.46869	2.5886	1.93905	2.22947	1.54292	1.27353	1.44587
Zm00001d048419	F-II	AC233901.1_FG005			AT5G66100.1		winged-helix DNA-binding transcription factor family protein	LOC_Os03g06070.1	la domain containing protein, putative, expressed	9.97997	15.0945	9.21457	6.26692	9.15527	8.59314	8.55793	8.745	6.39093	8.02051	10.2464	8.21028	6.70662	7.48629	7.10754	8.13781	9.4355	7.58425
Zm00001d000825	F-II									2.51322	124.503	12.8549	0	9.07367	22.5306	0	8.37588	7.99421	23.7317	17.0492	14.5772	1.5452	2.51729	11.1121	0	5.1789	0
Zm00001d038193	F-II	GRMZM2G133082	ippi3	isopentenyl pyrophosphate isomerase3	AT5G16440.1	IPP1	isopentenyl diphosphate isomerase 1	LOC_Os05g34180.1	hydrolase, NUDIX family, domain containing protein, expressed	24.4651	32.1422	22.4447	16.3178	19.7889	15.379	11.1773	16.0594	16.4543	23.957	37.5098	27.5663	24.8524	24.5814	23.7975	18.7473	17.3747	17.531
Zm00001d047351	F-II	GRMZM2G065696			AT1G63830.1		PLAC8 family protein	LOC_Os10g39100.1	uncharacterized Cys-rich domain containing protein, putative, expressed	6.55281	13.9528	7.96638	0.699373	0.878286	1.07877	1.4687	0.904057	1.46434	6.09485	6.6204	4.33092	0.609157	0.748651	0.570519	0.904071	1.05707	1.05814
Zm00001d007470	F-II	GRMZM2G426158								8.15226	17.5694	11.4576	0.0346542	0.0269541	0.166463	0.796696	0.59897	1.05564	11.4668	10.3664	5.43784	0	0	0	0.107994	0.143369	0.101181
Zm00001d015291	F-II	GRMZM2G093490			AT4G29990.1		Leucine-rich repeat transmembrane protein kinase protein	LOC_Os02g05730.1	protein kinase domain containing protein, expressed	17.2012	29.1529	12.7858	3.18839	3.3003	5.22714	4.56475	2.54387	6.54611	18.6283	24.9118	10.1846	0.971298	2.85033	3.29577	1.63088	2.97339	4.69619
Zm00001d047591	F-II	GRMZM2G129815			AT3G56710.1	SIB1	sigma factor binding protein 1	LOC_Os03g20330.1	VQ domain containing protein, putative, expressed	0.087763	2.02995	0.92727	0	0	0	0	0	0	0.507841	0	0.0629505	0	0	0	0	0	0
Zm00001d019734	F-II	GRMZM2G123119	ereb177	AP2-EREBP-transcription factor 177	AT3G23240.1	ATERF1,ERF1	ethylene response factor 1	LOC_Os05g37640.1	expressed protein	0.0862196	2.63672	0.075901	0	0.0320725	0.0795625	0.153703	0.059232	0.0433008	0.614717	0	0	0	0	0	0.0865315	0	0
Zm00001d018209	F-II	GRMZM2G084086			AT1G05000.1		Phosphotyrosine protein phosphatases superfamily protein	LOC_Os02g53160.1	tyrosine phosphatase family protein, putative, expressed	0.720414	1.98666	0.448311	0.339438	0.0268544	0	0.189446	0.0745887	0	0.439659	1.29434	0.355343	0.167224	0.253191	0	0.209536	0.213957	0.302449
Zm00001d008478	F-II									0.592197	1.38368	0.769758	0.00372393	0.284986	0.03764	0.203815	0.0716897	0.0300883	0.386446	0.318984	0.385303	0.10744	1.05e-133	0.057903	0.0504145	0.067025	0.166029
Zm00001d045843	F-II	GRMZM2G089506			AT5G10770.1		Eukaryotic aspartyl protease family protein	LOC_Os02g48870.1	aspartic proteinase nepenthesin-2 precursor, putative, expressed	0.65205	5.56974	0.609552	0	0.0402558	0.418119	0.0162926	0.0343915	0.221441	0.362627	0.0370799	0.284676	0	0.0581075	0	0	0	0
Zm00001d000838	F-II									0	1.55782	0	0.225473	0	0	0.405558	0	0	0.316929	0	0.336174	0	0.22613	0	0	0.251317	0
Zm00001d001460	F-II									0.729805	1.92104	0	0	0	0	0	0	0	0	0	0	0	0	0	0	0	0
Zm00001d046745	F-II	GRMZM2G041068			AT2G18690.1			LOC_Os09g04339.1	expressed protein	0.0313325	2.90792	1.57588	0	0	0	0	0.0211138	0	0.332108	0.0338024	0.211985	0	0	0	0	0	0
Zm00001d027451	F-II	GRMZM2G176521			AT5G44600.1		S-adenosyl-L-methionine-dependent methyltransferases superfamily protein	LOC_Os03g03470.2	expressed protein	1.99267	2.95512	2.65916	1.36878	1.99413	1.25624	1.15699	2.91628	2.57111	2.06354	1.85568	2.22684	2.1361	2.05382	1.1878	1.58638	1.42367	1.50953
Zm00001d049881	F-II	GRMZM2G040424			AT4G14305.1		Peroxisomal membrane 22 kDa (Mpv17/PMP22) family protein	LOC_Os08g45210.1	Mpv17 / PMP22 family domain containing protein, expressed	35.6028	41.044	40.7165	33.1376	32.3545	35.026	32.6508	37.678	31.8835	31.9753	36.5202	31.5983	28.2386	29.9312	23.9654	32.6298	36.3451	29.0452
Zm00001d016006	F-II	GRMZM2G069596								5.15498	10.7463	7.65271	2.73663	4.47414	4.36639	2.63638	3.01001	5.8624	5.84303	10.046	5.03191	5.16719	4.03145	4.67669	3.5046	2.53251	2.05655
Zm00001d029597	F-II	GRMZM2G084587			AT5G21090.1		Leucine-rich repeat (LRR) family protein	LOC_Os03g32580.1	BRASSINOSTEROID INSENSITIVE 1-associated receptor kinase 1 precursor, putative, expressed	128.611	210.618	156.827	74.9728	99.5948	94.7445	78.9824	89.5842	120.207	124.466	151.911	123.75	53.422	73.2699	61.0301	61.211	78.0774	68.1795
Zm00001d024628	F-II									0.077927	1.00279	0.207363	0	0.139659	0.478133	0.0230714	0.070985	0.498874	0.137933	0.65576	0.0738664	0.923412	2.40414	1.04922	0.0254512	0.743337	0.224219
Zm00001d038680	F-II	GRMZM2G070192	cle22	clavata3/esr-related22	AT1G69320.1	CLE10	CLAVATA3/ESR-RELATED 10	LOC_Os05g43660.1	expressed protein	0	1.18072	0.297945	0	0	0	0	0	0	0	0	0.674735	0	0	0	0	0	0
Zm00001d044259	F-II	GRMZM2G005815	hsftf3	HSF-transcription factor 3	AT3G22830.1	AT-HSFA6B,HSFA6B	heat shock transcription factor A6B	LOC_Os01g39020.1	HSF-type DNA-binding domain containing protein, expressed	2.15649	3.26817	1.34425	0.158737	0.9536	0.41846	0.412567	0.559838	1.69752	1.72642	4.16962	2.73359	0.998066	1.08469	0.6408	0.648351	0.497054	0.117221
Zm00001d017494	F-II	GRMZM2G327266			AT1G65680.1	ATEXPB2,ATHEXP BETA 1.4,EXPB2	expansin B2	LOC_Os02g44108.1	expansin precursor, putative, expressed	61.7496	122.476	20.4592	0.0173761	0.0302676	0.0342544	1.32534	0.391565	8.18795	218.28	89.8315	89.3657	0	0.0159452	0	0	0.055107	2.75584
Zm00001d027048	F-II									3.15904	10.1496	7.16217	0.11153	0.0508135	0.0536425	1.34342	2.44746	0.406981	4.62427	6.24822	5.36076	0.0525907	0.0567472	0.0977885	0.626745	0	0
Zm00001d025715	F-II	GRMZM2G461557			AT3G27310.1	PUX1	plant UBX domain-containing protein 1	LOC_Os04g40870.1	alveolar soft part sarcoma chromosome region, candidate 1, putative, expressed	15.3504	18.8211	14.5816	7.442	11.3719	10.0079	9.36037	10.555	9.41465	14.1399	16.598	11.5146	11.1168	9.70128	8.99458	10.6905	9.82513	8.48426
Zm00001d027676	F-II	GRMZM2G043799			AT4G00330.1	CRCK2	calmodulin-binding receptor-like cytoplasmic kinase 2	LOC_Os03g05470.1	tyrosine protein kinase domain containing protein, putative, expressed	8.61847	16.314	11.9057	2.55057	2.88867	2.19775	1.76843	4.54457	3.38394	11.6128	18.2403	8.64189	2.80164	2.65571	2.84422	3.10016	5.4169	2.98195
Zm00001d052963	F-II	GRMZM2G397281			AT4G14746.1			LOC_Os11g37210.1	MTN26L5 - MtN26 family protein precursor, expressed	0	1.53922	0.334973	0	0.053822	0.0280291	0.0538925	0.273998	0.0309709	0.263704	0.242945	0.0658732	0.084053	0	0.0260285	0	0.091131	0.0315491
Zm00001d002441	F-II	GRMZM2G313020			AT1G65810.1		P-loop containing nucleoside triphosphate hydrolases superfamily protein	LOC_Os04g49340.1	tRNA-splicing endonuclease positive effector-related, putative, expressed	2.58045	5.30312	2.44899	0.503317	0.720823	0.621973	0.581154	0.816973	0.782441	2.25765	3.1402	1.93951	1.12593	0.593152	0.748334	0.750947	0.660976	0.894375
Zm00001d021697	F-II	GRMZM2G454550			AT2G05790.1		O-Glycosyl hydrolases family 17 protein	LOC_Os07g35350.2	glucan endo-1,3-beta-glucosidase precursor, putative, expressed	0.837916	2.52538	1.51112	0	0	0	0	0.0153312	0.033802	0.646382	3.89711	1.08247	0	0	0	0.0333637	0	0
Zm00001d028556	F-II	GRMZM2G046679			AT2G29560.1	ENOC	cytosolic enolase	LOC_Os03g15950.1	enolase, putative, expressed	1.55407	3.16897	2.34402	0.858016	1.54637	1.05093	0.750962	1.49891	1.53469	1.70611	3.09333	1.86996	0.694778	0.543628	0.71682	1.3271	0.659242	0.290397
Zm00001d017968	F-II	GRMZM2G059496								22.4137	121.934	72.0344	1.09162	0	0.678785	1.14013	1.71616	8.6319	42.9582	57.3816	17.3219	0.64324	0.868145	0.590355	1.68002	2.89484	5.12414
Zm00001d047909	F-II	GRMZM2G145085			AT4G12610.2	ATRAP74,RAP74	transcription activators;DNA binding;RNA polymerase II transcription factors;catalytics;transcription initiation factors	LOC_Os10g10990.1	transcription initiation factor IIF, alpha subunit domain containing protein, expressed	0.768587	3.0642	1.26573	0.285382	1.62435	1.10372	0.313739	0.177194	0.30381	2.10942	1.2127	1.32553	2.71813	1.73809	2.27857	1.2163	0.286714	0.305356
Zm00001d046364	F-II	GRMZM2G305822	pza01791		AT5G57035.1		U-box domain-containing protein kinase family protein	LOC_Os06g37620.1	protein kinase family protein, putative, expressed	5.41024	11.9026	5.51375	2.10214	3.99963	4.08893	5.61236	6.42094	6.78327	8.29868	6.20901	3.60342	1.57995	1.39607	2.12173	2.28838	2.14562	3.37449
Zm00001d043988	F-II	GRMZM2G453805	chn1	chitinase chem5	AT5G24090.1	ATCHIA,CHIA	chitinase A	LOC_Os01g47070.1	glycosyl hydrolase, putative, expressed	65.9797	128.474	59.4801	0.0329419	0.899692	2.46102	0.249832	0.995412	8.09266	7.36301	10.1131	13.9359	0.0314209	0.151874	0.0291937	0.10141	0.170071	0.035389
Zm00001d001580	F-II									19.8544	32.6361	24.5454	14.844	14.0504	20.4359	12.0004	10.6156	13.3001	16.9229	18.4177	22.8268	5.30457	6.71534	14.7121	7.23991	5.30354	15.2761
Zm00001d012510	F-II	GRMZM2G010468			AT2G30490.1	ATC4H,C4H,CYP73A5,REF3	cinnamate-4-hydroxylase	LOC_Os01g60450.1	cytochrome P450, putative, expressed	0.418808	1.77906	0.41147	0.0980086	0	0.0161768	0.142116	0.153782	0.15636	0.821513	1.38968	2.42583	0.465408	0.0636783	0.0765945	0.351141	0.222128	0.114402
Zm00001d043294	F-II									6.66796	11.5231	10.2652	3.78003	8.18074	7.3708	6.25562	7.42157	5.55142	6.42679	9.4119	6.69085	6.16448	6.49123	6.05943	4.4943	6.0674	3.98167
Zm00001d037656	F-II	GRMZM2G447795			AT5G24090.1	ATCHIA,CHIA	chitinase A	LOC_Os11g47580.1	glycosyl hydrolase, putative, expressed	0.272128	5.82647	0.161237	0	0	0.0548435	0	0	0.114993	0.445217	0.46677	0.142346	0	0	0.050952	0	0	0.030879
Zm00001d042143	F-II	GRMZM2G065585	geb1	glucan endo-1,3-beta-glucosidase homolog1	AT4G16260.1		Glycosyl hydrolase superfamily protein	LOC_Os01g71340.1	glycosyl hydrolases family 17, putative, expressed	30.9433	73.3781	8.40727	0	0.0150382	0.0184345	0	0	0	2.81602	0.0220505	1.57859	0	0.0188824	0	0	0	0
Zm00001d044096	F-II	GRMZM2G348512	cah3	carbonic anhydrase3	AT1G70410.1	ATBCA4,BCA4,CA4	beta carbonic anhydrase 4	LOC_Os01g45274.4	carbonic anhydrase, chloroplast precursor, putative, expressed	38.9148	131.937	61.8927	1.64758	4.95454	4.57008	2.15596	5.75408	21.8164	55.6194	64.1659	42.6906	2.02157	3.96502	2.02283	2.15728	2.17985	1.46768
Zm00001d021071	F-II	GRMZM5G843213			AT2G33490.1		hydroxyproline-rich glycoprotein family protein	LOC_Os09g33510.1	hydroxyproline-rich glycoprotein family protein, putative, expressed	32.5164	44.3723	31.739	19.0983	31.6801	24.9629	24.6856	27.2233	29.7527	32.1544	41.2454	30.6436	19.6574	23.8514	18.6152	22.4488	19.9228	20.1358
Zm00001d001035	F-II									0.177609	1.08416	0.555708	0	0	0	0	0	0	0.129713	0.535385	0.31242	0	0	0	0	0	0
Zm00001d002382	F-II	GRMZM2G040920			AT4G31350.1		Core-2/I-branching beta-1,6-N-acetylglucosaminyltransferase family protein	LOC_Os04g51794.2	DNA binding protein, putative, expressed	5.71532	9.66611	4.98961	5.11508	5.5008	5.67347	7.11461	6.28754	6.35862	7.09708	5.31583	5.14238	4.72084	3.92331	5.50675	5.16746	4.48611	7.75451
Zm00001d033422	F-II	GRMZM2G045314	gbp2	GTP binding protein2	AT4G34460.1	AGB1,ATAGB1,ELK4	GTP binding protein beta 1	LOC_Os03g46650.1	WD domain, G-beta repeat domain containing protein, expressed	51.0868	56.6551	51.9406	46.8443	50.7956	49.7983	43.6992	49.4233	52.2634	52.4397	63.2377	44.6073	50.3028	52.5258	48.1634	49.9317	47.1725	47.7073
Zm00001d004916	F-II	GRMZM2G116812			AT3G52870.1		IQ calmodulin-binding motif family protein	LOC_Os12g05420.1	calmodulin-binding protein, putative, expressed	1.63261	2.94897	1.18737	0.715331	1.09707	0.932073	1.20336	1.23164	1.08908	1.65703	1.68763	1.31621	0.897025	0.995984	0.792744	0.955996	0.557777	0.510489
Zm00001d021698	F-II	GRMZM2G075438			AT4G23180.1	CRK10,RLK4	cysteine-rich RLK (RECEPTOR-like protein kinase) 10	LOC_Os07g35790.1	TKL_IRAK_DUF26-ld.5 - DUF26 kinases have homology to DUF26 containing loci, expressed	3.17527	8.02504	5.38915	0	0.0143724	0.25424	0.163127	0.0879915	2.17593	6.85019	2.64311	3.09583	0	0	0.0278774	0	0.0160666	0.067556
Zm00001d016396	F-II	GRMZM2G011160			AT3G47790.1	ATATH7,ATH7	ABC2 homolog 7	LOC_Os02g11960.1	ABC transporter, ATP-binding protein, putative, expressed	0.948469	10.2765	5.38169	0.0846062	0.705565	0.37657	0.149508	0.407001	0.547623	0.969607	1.35146	1.58224	0.0667956	0.060883	0.0230244	0.0270594	0.052249	0.0590562
Zm00001d003357	F-II	GRMZM2G404682			AT5G48290.1		Heavy metal transport/detoxification superfamily protein	LOC_Os04g39010.1	heavy metal associated domain containing protein, expressed	0.587095	1.12455	0.519419	0	0	0	0	0	0	2.10448	3.09682	0.550966	0	0	0	0	0	0
Zm00001d042553	F-II	GRMZM2G329002			AT3G62060.1		Pectinacetylesterase family protein	LOC_Os01g66850.1	pectinacetylesterase domain containing protein, expressed	0.195896	2.87162	0.293353	0	0.239468	0.0377144	0.0738875	0.542813	0.585762	0.373404	0.113232	0.0966728	0	0.0306221	0	0.07797	0.0444307	0
Zm00001d017380	F-II	GRMZM2G170016			AT3G48890.1	ATMAPR3,ATMP2,MAPR3,MSBP2	membrane-associated progesterone binding protein 3	LOC_Os02g42740.1	cytochrome b5-like Heme/Steroid binding domain containing protein, expressed	17.7871	34.4656	18.6297	0.473413	1.74708	1.03502	0.406311	0.527179	1.10289	13.9263	23.2858	9.23906	0.979797	1.81511	0.975859	0.30206	0.808172	0.448389
Zm00001d006759	F-II	GRMZM2G113512			AT1G18670.1	IBS1	Protein kinase superfamily protein	LOC_Os07g40550.1	IBS1, putative, expressed	15.8297	25.3538	14.1395	8.71373	10.5763	11.2094	13.0419	11.8334	11.1237	17.0541	16.8932	15.6077	9.86225	11.3211	11.4482	9.2179	10.1848	9.84575
Zm00001d026439	F-II	GRMZM2G086030			AT4G28080.1		Tetratricopeptide repeat (TPR)-like superfamily protein	LOC_Os04g55230.1	tetratricopeptide repeat domain containing protein, putative, expressed	25.2337	37.0388	26.0907	15.4698	17.5835	18.2549	24.2059	20.3568	14.6651	15.3628	17.9732	21.13	14.7685	12.1319	18.6167	15.3766	16.1796	17.5296
Zm00001d003021	F-II	GRMZM2G145075			AT1G21230.1	WAK5	wall associated kinase 5	LOC_Os01g26174.1	OsWAK5 - OsWAK receptor-like protein kinase, expressed	3.90167	8.58053	4.49694	0.0826131	0.410537	0.18105	0.06734	0.523208	1.00717	5.69217	5.23879	3.00827	0.0153368	0	0.0594973	0.106295	0	0.0268147
Zm00001d022962	F-II									0.605353	1.71613	0.343552	0.143568	0.586198	0.414902	0.714436	0.528223	0.355877	0.110465	0.50279	0.425818	0.419019	0.297202	0.444833	0.212599	0.151209	0.484165
Zm00001d026831	F-II									1.3644	2.51143	0.937715	0.82475	0.829197	0.61597	0.56357	0.738822	1.23703	1.58914	1.40103	1.32261	0.29368	1.95546	0.447771	1.09165	0.881625	1.64914
Zm00001d036214	F-II	GRMZM2G070446	dbb8	double B-box zinc finger protein8	AT1G78600.2	DBB3,LZF1,STH3	light-regulated zinc finger protein 1	LOC_Os06g05890.1	B-box zinc finger family protein, putative, expressed	4.40423	5.72877	4.16317	2.72812	3.14384	3.653	4.27998	4.11867	3.14634	4.95448	4.77743	4.61646	2.5918	2.89852	3.28892	2.68304	4.06895	2.35503
Zm00001d013955	F-II	GRMZM2G305093			AT2G15220.1		Plant basic secretory protein (BSP) family protein	LOC_Os10g34930.1	secretory protein, putative, expressed	0.0339631	7.12112	7.25338	0	0.0148162	0	0	0	0	0.0355805	0	0.058825	0	0	0	0	0	0
Zm00001d001398	F-II									0.316381	1.74532	0	0	0	0	0	0	0.052091	0.349804	0.170273	0.111903	0	0	0	0	0	0
Zm00001d001245	F-II									1.13701	1.85017	0.556299	0	0	0	0	0	0.09282	0.0797215	0.54314	1.09865	0	0	0.0848405	0	0	0
Zm00001d011079	F-II	GRMZM2G042789						LOC_Os12g25090.2	expressed protein	0	4.28104	0	0	0	0	0	0	0	17.4876	0	3.06281	0	0	0	0	0	0
Zm00001d034796	F-II	GRMZM5G891724			AT3G19770.1	ATVPS9A,VPS9,VPS9A	Vacuolar sorting protein 9 (VPS9) domain	LOC_Os03g62580.1	vacuolar sorting protein, putative, expressed	10.6659	21.3421	19.7285	7.24308	9.06241	9.68345	7.77738	7.91396	12.595	16.0414	14.2851	11.876	8.16804	7.77548	8.5665	8.65663	5.53791	8.05519
Zm00001d008468	F-II	GRMZM2G502350			AT1G70250.1		receptor serine/threonine kinase, putative	LOC_Os01g02810.1	resistance-related receptor-like kinase, putative, expressed	0.758244	3.71826	2.96444	0.130314	0.427733	0.244597	0.32651	0.351538	0.208554	0.477459	0.318269	0.971106	0.0568224	0.246526	0.116053	0.06836	0.0865561	0.0601846
Zm00001d030207	F-II									3.45112	4.68035	3.75238	2.19884	3.29162	2.25908	2.01494	2.55819	2.63281	3.66401	5.0649	3.30216	3.92802	3.55537	2.69687	3.2579	3.206	1.72396
Zm00001d041179	F-II	GRMZM2G047042			AT2G43950.1	ATOEP37,OEP37	chloroplast outer envelope protein 37	LOC_Os12g12370.1	outer envelope protein, putative, expressed	4.66446	7.63065	6.66252	4.44287	4.34516	3.68697	2.81482	3.35754	3.02625	4.44195	7.73578	4.63823	7.10629	6.7918	6.98384	5.51862	4.02729	3.98472
Zm00001d010171	F-II	GRMZM2G026470			AT2G46860.1	AtPPa3,PPa3	pyrophosphorylase 3	LOC_Os05g36260.1	soluble inorganic pyrophosphatase, putative, expressed	58.4124	251.929	79.6351	87.6362	20.422	49.2585	110.321	66.6179	150.685	105.172	181.013	64.0347	16.0283	14.8978	27.1623	40.311	58.1048	82.6821
Zm00001d027743	F-II	GRMZM2G038982			AT1G08720.1	ATEDR1,EDR1	Protein kinase superfamily protein	LOC_Os03g06410.1	protein kinase domain containing protein, expressed	12.599	20.2704	12.6317	2.92673	4.44174	5.11254	7.33573	6.99886	6.35461	13.8395	17.6688	10.2073	1.90812	3.15686	2.26903	2.49834	3.84911	2.93528
Zm00001d021659	F-II	GRMZM2G382413			AT4G27100.1		Ypt/Rab-GAP domain of gyp1p superfamily protein	LOC_Os07g34130.1	TBC domain containing protein, expressed	47.0956	95.7674	71.3081	6.38423	6.44614	13.7658	21.4675	18.9675	25.5774	42.9812	82.2333	46.0065	3.15234	5.31247	4.63116	5.89496	18.1453	11.4287
Zm00001d019587	F-II	GRMZM2G161587			AT1G01770.1			LOC_Os07g27350.1	atuA, putative, expressed	7.40239	11.868	9.72706	3.06983	5.57608	3.31902	3.84967	5.56755	3.87069	7.51216	9.00122	7.71985	4.74484	4.3093	3.61759	4.70164	4.37056	3.6084
Zm00001d027667	F-II	GRMZM2G028521	citt1	citrate transporter1	AT1G02260.1		Divalent ion symporter	LOC_Os03g05390.13	Citrate transporter protein, putative, expressed	150.522	180.124	157.17	81.7984	120.203	150.575	107.688	122.835	99.2392	145.806	175.295	108.03	86.9531	84.0435	97.5775	94.6252	84.4886	95.8809
Zm00001d039036	F-II	GRMZM2G165694			AT5G46420.1		16S rRNA processing protein RimM family	LOC_Os05g49130.1	16S rRNA processing protein RimM containing protein, expressed	4.88249	6.29558	4.9524	4.35984	3.5473	2.60558	3.34176	4.09067	2.67313	4.67464	6.9513	4.72534	6.34682	5.0667	4.0133	5.12561	4.09187	4.05783
Zm00001d014596	F-II	GRMZM2G048904			AT1G28660.1		GDSL-like Lipase/Acylhydrolase superfamily protein	LOC_Os06g47910.1	GDSL-like lipase/acylhydrolase, putative, expressed	0.928304	16.6724	1.98108	0.376037	0.159425	0.170916	0.386605	0.318348	0.208909	1.31653	2.4425	1.19867	0.0641461	0.129714	0.191729	0.539577	0.246773	0.281615
Zm00001d044272	F-II	GRMZM5G849600	bhlh94	bHLH-transcription factor 94	AT5G56960.1		basic helix-loop-helix (bHLH) DNA-binding family protein	LOC_Os01g39330.1	helix-loop-helix DNA-binding domain containing protein, expressed	2.03492	5.05474	2.09339	0.0540764	0	0.0312276	0.316531	0.123985	0.37869	0.707256	0.529597	0.391317	0.0105503	0.0194809	0	0.0461733	0.0111203	0.0933862
Zm00001d037902	F-II	AC233942.1_FG001			AT4G15563.1			LOC_Os05g30920.1	OsFBX167 - F-box domain containing protein, expressed	32.1264	43.7749	35.4006	12.9864	22.3152	21.1056	20.9814	21.3159	27.3288	31.1122	44.5414	29.9071	14.2584	15.6221	13.7057	17.1557	17.2302	16.1013
Zm00001d023384	F-II	GRMZM2G031317	IDP1448		AT3G44735.1	ATPSK3,PSK1,PSK3	PHYTOSULFOKINE 3 PRECURSOR	LOC_Os11g05190.1	phytosulfokines precursor, putative, expressed	3.04345	24.3128	12.7275	2.8175	5.72337	5.59746	2.60064	6.60478	4.85569	2.83348	4.14659	2.48009	2.3617	1.97723	2.26929	4.83726	4.29636	4.53187
Zm00001d011056	F-II	GRMZM2G124759			AT4G18550.1		alpha/beta-Hydrolases superfamily protein	LOC_Os05g49840.1	phospholipase, putative, expressed	0.045085	5.46127	0.204183	0	0	0.144362	0	0.0612205	0.777033	3.25185	0.28121	0.884203	0	0	0	0	0	0
Zm00001d029033	F-II									4.68806	9.84809	7.43107	1.72271	5.74615	5.29383	4.49704	3.93689	3.20829	2.35466	3.26338	3.40526	2.66797	1.91023	2.68102	3.11775	2.12378	2.92912
Zm00001d013482	F-II	GRMZM2G402039			AT3G25585.1	AAPT2,ATAAPT2	aminoalcoholphosphotransferase	LOC_Os02g02750.2	CDP-alcohol phosphatidyltransferase, putative, expressed	0.343475	1.06748	0.674049	0	0	0	0	0	0.0673135	0.341103	0.221482	0.049493	0	0	0	0	0	0
Zm00001d021695	F-II	GRMZM2G431039			AT5G55180.2		O-Glycosyl hydrolases family 17 protein	LOC_Os07g35350.1	glucan endo-1,3-beta-glucosidase precursor, putative, expressed	11.4307	104.935	74.5453	0	0.0161132	0.0100515	0	0	0	6.64045	26.5096	31.5612	0	0	0	0.0110267	0.0105247	0
Zm00001d003019	F-II	GRMZM2G145051			AT1G21230.1	WAK5	wall associated kinase 5	LOC_Os04g43730.1	OsWAK51 - OsWAK receptor-like protein kinase, expressed	3.42068	7.44813	4.92516	0.0192646	0.233564	0.0950992	0.0286294	0.371712	0.504515	3.58459	1.96976	1.84265	0.0090606	0	0	0	0.0100313	0
Zm00001d016417	F-II	GRMZM2G008935			AT2G36780.1		UDP-Glycosyltransferase superfamily protein	LOC_Os02g11700.1	cytokinin-O-glucosyltransferase 3, putative, expressed	2.79188	9.75887	3.37132	0	0.0273368	0.228802	0.226338	0.192526	1.25205	5.84614	5.77066	2.86844	0	0	0.079314	0	0	0.160229
Zm00001d051812	F-II	GRMZM2G125943	hk6	histidine kinase6	AT2G01830.2	AHK4,ATCRE1,CRE1,WOL,WOL1	CHASE domain containing histidine kinase protein	LOC_Os02g50480.1	histidine kinase, putative, expressed	0.712834	1.70538	0.554123	0.393091	0.887137	0.639385	0.638807	0.481181	0.989062	0.526998	0.526698	0.500942	1.22371	0.885826	0.881972	0.597939	0.341079	0.293643
Zm00001d023282	F-II	AC197146.3_FG002	myb69	MYB-transcription factor 69	AT3G28910.1	ATMYB30,MYB30	myb domain protein 30	LOC_Os11g03440.1	myb-like DNA-binding domain containing protein, putative, expressed	9.11832	27.7354	15.1481	1.04736	0	1.52971	5.67995	1.62938	9.06767	13.2811	16.6769	4.60615	0	0	0.205832	0.0232475	0.823628	1.36929
Zm00001d046234	F-II	GRMZM2G126900						LOC_Os06g36560.1	inositol oxygenase, putative, expressed	17.1954	157.453	25.1055	24.5995	18.3794	10.7424	27.209	47.2974	51.9539	67.9787	100.703	64.1697	11.3294	33.2541	7.5675	62.7713	51.1508	59.5178
Zm00001d032643	F-II	GRMZM2G108949						LOC_Os10g34700.1	expressed protein	0	1.41171	0.197016	0.057051	0.080109	0	0.055885	0.0212284	0.571186	0	0	0	0	0.057453	0.0258284	0	0	0
Zm00001d051977	F-II	GRMZM2G130002			AT5G60710.1		Zinc finger (C3HC4-type RING finger) family protein	LOC_Os02g56280.1	zinc finger family protein, putative, expressed	19.7865	32.7782	25.5312	12.4645	15.8612	15.1077	14.0647	17.9452	22.6876	29.6447	33.014	23.7775	11.0884	13.5544	12.798	12.9041	15.2665	15.8625
Zm00001d043152	F-II	GRMZM2G020002			AT5G12200.1	PYD2	pyrimidine 2	LOC_Os01g59340.1	dihydropyrimidinase, putative, expressed	22.9716	31.6416	29.6731	18.0403	20.3336	18.0365	18.0104	22.0512	12.9372	21.3542	25.4433	22.3611	13.6241	17.2909	14.7941	17.2068	20.6215	14.9733
Zm00001d019432	F-II	GRMZM2G145063			AT1G67420.1		Zn-dependent exopeptidases superfamily protein	LOC_Os07g19530.1	peptidase, putative, expressed	21.9237	28.74	23.5893	14.4305	17.8051	17.5489	17.3859	18.3825	19.5697	23.5417	25.1569	24.3137	13.6756	14.0707	16.6365	14.5442	15.0484	18.4403
Zm00001d016899	F-II	GRMZM2G105417			AT1G02070.1			LOC_Os04g37700.1	expressed protein	0	2.78531	1.97797	0	0	0	0	0	0	0	0.345891	0	0	0	0	0	0	0
Zm00001d025753	F-II	GRMZM2G005633	ctb1	chitinase B1	AT3G54420.1	ATCHITIV,ATEP3,CHIV,EP3	homolog of carrot EP3-3 chitinase	LOC_Os04g41680.1	CHIT3 - Chitinase family protein precursor, expressed	10.798	27.5749	7.70848	0.085466	0	0.306403	0.146644	0.0155534	1.32486	3.41812	3.89443	11.5689	0	0	0	0.0880472	0.022061	0.0661086
Zm00001d043517	F-II	GRMZM2G159171			AT5G19740.1		Peptidase M28 family protein	LOC_Os01g53810.1	peptidase, putative, expressed	19.3346	27.3213	24.2647	14.7684	23.1838	15.1676	26.7451	23.1432	24.5042	22.3409	29.3516	18.9178	16.9843	22.444	16.8692	17.7034	23.0303	17.2072
Zm00001d051397	F-II	GRMZM5G890865						LOC_Os02g44599.1	expressed protein	0.679396	1.66168	0.65433	0.0544205	0.116983	0.229759	0.327848	0.22019	0.878646	0.418624	0.6039	0.936335	0.0424996	0.123589	0.0742763	0.0493612	0.0812477	0.121599
Zm00001d029501	F-II	GRMZM2G313104								0.848034	2.04428	0.729055	0.123322	0.724001	0.118808	0.0310252	0.397989	0.536817	2.25632	0.269495	0.46697	0	0.0892813	0	0.287653	0.031842	0
Zm00001d022815	F-II									0.227546	4.41831	3.2057	0.0549455	0.406618	0.15858	0.159215	0	0.16473	0.420063	0.458818	0	0.339104	0	0.10842	0.164484	0.229312	0.116917
Zm00001d021881	F-II	GRMZM2G007651			AT3G03890.1		FMN binding	LOC_Os07g38620.1	pyridoxamine 5\'-phosphate oxidase family protein, putative, expressed	4.77292	9.35709	8.06294	1.30798	3.01697	2.35776	1.75716	3.28528	4.08559	4.82639	5.96676	5.25856	2.20713	2.40741	1.86367	1.74299	1.87898	1.45751
Zm00001d018989	F-II	GRMZM2G134550			AT3G17530.1		F-box and associated interaction domains-containing protein	LOC_Os07g35050.1	OsFBX237 - F-box domain containing protein, expressed	1.06099	2.47046	1.43055	0.619823	1.64785	1.24801	1.04116	0.73866	1.69228	1.42891	1.74006	1.55831	0.806705	1.39658	0.873093	0.719812	0.62093	0.703311
Zm00001d043870	F-II	GRMZM2G423202			AT4G21700.1		Protein of unknown function (DUF2921)	LOC_Os01g48620.1	expressed protein	2.6608	9.10601	4.8805	0.210033	2.57551	0.705099	0.17878	2.06203	1.97585	1.89926	0.986214	1.3616	0.152911	0.142335	0.18577	0.353046	0.146862	0.055594
Zm00001d021759	F-II									4.91409	9.8663	7.50225	1.14087	2.99618	3.41838	3.93085	3.40808	5.11378	2.04722	3.49001	3.45381	0.959576	1.26192	1.7487	1.16248	1.76374	2.00129
Zm00001d011099	F-II	GRMZM2G098039			AT5G49810.1	MMT	methionine S-methyltransferase	LOC_Os05g01470.2	methionine S-methyltransferase, putative, expressed	20.3624	32.9937	25.8311	15.379	18.1536	14.4924	11.6552	19.5576	10.9431	18.0884	23.5254	24.4152	16.4447	16.6323	21.0186	20.3054	24.3134	25.1808
Zm00001d021059	F-II	GRMZM5G883417	sacd8	stearoyl-acyl-carrier-protein desaturase8	AT3G02620.1		Plant stearoyl-acyl-carrier-protein desaturase family protein	LOC_Os03g30950.1	acyl-desaturase, chloroplast precursor, putative, expressed	4.66892	20.0791	1.63663	0.510208	0.342988	3.58054	0.634074	0.99588	0.377655	13.1347	26.7846	6.15048	0.26859	0.207643	0.431318	0.299218	0.357985	0.251388
Zm00001d024210	F-II	GRMZM2G127087	tps6	terpene synthase6	AT1G70080.1		Terpenoid cyclases/Protein prenyltransferases superfamily protein	LOC_Os01g23530.1	terpene synthase, putative, expressed	0	15.3376	0.087214	0	0.03522	0	0	0	0	0	0	0	0	0	0	0	0	0
Zm00001d026797	F-II									0.490063	1.84045	1.02688	0.060246	0.164025	0.749044	0.356556	0.340443	0.492264	0.619156	1.25038	0.168805	0.05755	0.195966	0.160394	0.219988	0.403238	0.292228
Zm00001d042669	F-II	GRMZM2G046846			AT1G34320.1		Protein of unknown function (DUF668)	LOC_Os01g65330.1	expressed protein	23.4677	26.4255	21.3836	15.9992	19.9585	20.5375	23.1975	19.9544	21.9235	24.088	28.1424	25.7214	15.7562	15.395	18.5618	15.9899	17.8749	22.9752
Zm00001d053554	F-II	GRMZM2G117706			AT5G05340.1		Peroxidase superfamily protein	LOC_Os02g14430.1	peroxidase precursor, putative, expressed	0.661686	1.08358	0.360075	0	0	1.02204	0	0.0148681	0.0222815	4.9455	0.047919	1.07639	0	0	0	0	0	0
Zm00001d010052	F-II	GRMZM2G397261			AT5G02090.1			LOC_Os05g38264.1	expressed protein	4.59154	21.5002	12.5892	0	0	0	0	0	5.50599	6.13069	7.103	5.40939	0	2.11436	0	0	1.95002	0
Zm00001d047839	F-II	GRMZM2G179336			AT5G59020.1		Protein of unknown function (DUF3527)	LOC_Os03g16070.1	expressed protein	10.7916	12.9363	10.559	7.93973	9.15594	8.8131	9.13406	8.5578	8.15556	14.7455	15.1088	15.2287	11.6421	10.3782	11.479	10.4035	7.93186	8.22547
Zm00001d017685	F-II	GRMZM2G112626			AT5G16650.1		Chaperone DnaJ-domain superfamily protein	LOC_Os02g46640.1	heat shock protein DnaJ, putative, expressed	5.35923	9.16383	5.83197	1.10631	3.71477	4.06302	4.65698	4.62153	1.66418	2.61186	3.22241	4.00173	1.51849	0.87471	1.55405	2.16848	2.59976	1.4209
GRMZM5G881135	F-II									2.41115	4.73578	1.6027	0.525805	0.421059	0.472147	2.24533	0.98727	1.60598	0.972855	7.16394	2.05435	2.98128	2.6453	1.48902	2.89812	1.12305	0.823165
Zm00001d005348	F-II									6.59524	8.13281	6.43894	3.81594	4.71805	4.99265	4.13811	5.25075	4.20726	6.23982	7.67519	6.70644	3.9005	4.14063	4.13921	4.24911	4.57189	4.4935
Zm00001d009160	F-II	GRMZM2G305362			AT3G10040.1		sequence-specific DNA binding transcription factors	LOC_Os12g06640.1	homeodomain, putative, expressed	2.29364	4.26844	1.92238	1.46914	0.703044	1.41804	0.690423	0.613479	0.871331	2.35624	1.44589	2.62033	1.5816	0.725573	1.60739	1.21338	0.929617	1.64384
Zm00001d035172	F-II	GRMZM2G306727			AT3G07040.1	RPM1,RPS3	NB-ARC domain-containing disease resistance protein	LOC_Os09g30220.1	disease resistance protein RPM1, putative, expressed	0.366932	8.38937	7.849	0.060855	0.0704964	0.0829377	0.193498	0.083553	0.0320575	0.179781	0.138104	0.271983	0.0495208	0.0145246	0.0863666	0.0654345	0.0882321	0.0870636
Zm00001d013241	F-II	GRMZM2G057623			AT1G13940.1		Plant protein of unknown function (DUF863)	LOC_Os03g55130.2	expressed protein	32.2661	50.1435	37.7591	13.3776	20.1767	20.6908	20.3487	18.6268	26.5653	25.138	26.3868	23.8004	12.2635	14.2787	17.7607	14.7157	13.2809	17.4072
Zm00001d003409	F-II	GRMZM2G032905	mads63	MADS-transcription factor 63	AT4G37940.1	AGL21	AGAMOUS-like 21	LOC_Os04g38770.1	OsMADS61 - MADS-box family gene with MIKCc type-box, expressed	0.185707	2.55983	0.923345	0.26933	0.428584	0.604875	0.333989	0.596754	0.875988	0.402247	0.203296	0.46586	0	0	0.575578	0.0873575	0	0.375107
Zm00001d034452	F-II	GRMZM2G015436			AT3G54640.1	TRP3,TSA1	tryptophan synthase alpha chain	LOC_Os03g58260.1	indole-3-glycerol phosphate lyase, chloroplast precursor, putative, expressed	12.317	22.0816	16.6892	7.06061	13.4284	14.5433	10.9831	15.7424	12.8664	11.122	19.4452	9.15869	9.1388	9.43538	8.67972	9.65841	12.7308	9.91502
Zm00001d051961	F-II	GRMZM2G140524	jmj9	JUMONJI-transcription factor 9	AT1G08620.1	PKDM7D	Transcription factor jumonji (jmj) family protein / zinc finger (C5HC2 type) family protein	LOC_Os05g10770.1	transcription factor jumonji, putative, expressed	0.935248	1.36612	0.998562	0.707036	0.565835	0.919975	0.866115	0.450232	0.504804	0.972788	0.812069	0.838097	1.20904	0.786296	0.721094	0.743065	0.818439	1.11809
Zm00001d023570	F-II	GRMZM2G132273			AT1G58170.1		Disease resistance-responsive (dirigent-like protein) family protein	LOC_Os12g07580.1	dirigent, putative, expressed	3.72766	11.1686	2.71585	1.64421	0.246754	0.791749	1.55187	0.338012	5.75287	1.94128	1.09318	1.68216	1.04753	0.257369	0.927119	2.27836	0.290436	1.16904
Zm00001d021692	F-II	GRMZM2G431018			AT4G05200.1	CRK25	cysteine-rich RLK (RECEPTOR-like protein kinase) 25	LOC_Os07g35370.1	TKL_IRAK_DUF26-lc.15 - DUF26 kinases have homology to DUF26 containing loci, expressed	6.00913	15.4573	9.19726	1.97381	4.23174	2.93893	1.34794	1.98277	1.47195	5.89168	9.87476	4.73094	2.45844	3.27156	1.8003	2.56254	2.17681	1.15711
Zm00001d029100	F-II	AC206840.3_FG002			AT3G05570.1			LOC_Os08g10400.1	expressed protein	8.20608	18.8101	15.9156	17.0794	8.3217	17.3124	16.3026	11.1517	9.31402	23.9111	3.51534	12.7173	19.9579	12.6438	19.9121	15.9217	7.5374	7.92345
Zm00001d049954	F-II	GRMZM2G134708			AT3G52880.1	ATMDAR1,MDAR1	monodehydroascorbate reductase 1	LOC_Os08g44340.1	monodehydroascorbate reductase, putative, expressed	10.2302	16.5433	11.2621	5.9082	6.4835	8.9426	7.40561	5.52557	11.2722	19.2245	20.3726	10.9838	3.53211	4.65479	7.31569	3.05581	4.71295	8.39344
Zm00001d026553	F-II	GRMZM2G033375			AT4G17510.1	UCH3	ubiquitin C-terminal hydrolase 3	LOC_Os04g57190.1	ubiquitin carboxyl-terminal hydrolase, family 1, putative, expressed	0.318263	1.13255	0.560397	0.145007	0.483627	0.269157	0.0884153	0.269539	0.0855256	0.140482	0.285573	0.426438	0.268778	0.114494	0.151268	0.234059	0.118026	0.156485
Zm00001d040100	F-II	GRMZM2G177991								3.31262	16.7647	4.53019	0	0.869576	0.43395	0.07479	0.416638	0.206186	2.81449	1.35295	1.66138	0.0390847	0	0	0.0828695	0	0
Zm00001d046272	F-II									2.06421	3.55573	3.26096	1.58251	1.92518	1.59797	0.977194	1.20796	1.21549	2.36413	2.84529	2.00706	2.99403	2.70629	2.95071	2.02008	1.65149	1.51236
Zm00001d049894	F-II	GRMZM2G020920			AT1G15780.1			LOC_Os08g45080.1	expressed protein	48.632	68.0662	59.2038	25.6198	38.3927	40.7779	25.2867	39.9239	32.1096	48.6795	52.1575	59.541	30.5602	22.3126	36.4021	32.7325	33.3766	38.2152
Zm00001d019062	F-II	GRMZM2G104325	mha3	membrane H(+)-ATPase3						76.1689	89.7214	68.2539	56.148	66.8274	61.3637	46.0902	49.0429	77.3144	95.3265	84.8496	52.7301	54.9941	48.1657	61.7822	78.1067	42.7898	57.0155
Zm00001d010152	F-II	GRMZM2G046824			AT1G08460.1	ATHDA8,HDA08,HDA8	histone deacetylase 8	LOC_Os05g36920.1	histone deacetylase, putative, expressed	47.0572	64.0801	44.3353	29.8017	43.3657	49.6273	45.6883	43.3541	51.7934	42.2628	59.3312	37.2972	39.7893	36.4725	24.043	41.646	44.3937	25.9636
Zm00001d006351	F-II	GRMZM2G105250	ago18a	argonaute18a	AT1G48410.2	AGO1	Stabilizer of iron transporter SufD / Polynucleotidyl transferase	LOC_Os04g47870.1	PINHEAD, putative, expressed	1.4251	7.22642	3.11788	0.0172448	0.0516372	0.0950502	0.0055152	0.036976	0.0308355	1.43386	2.17325	1.21686	0.161064	0.010853	0.0278513	0.0427793	0	0.0166803
Zm00001d011626	F-II									5.70545	21.5008	11.8246	0.864777	2.34461	2.74412	2.51319	3.63076	11.9012	6.96639	5.50965	4.64058	0.236572	0.257265	0.425436	0.931125	0.341805	1.68645
Zm00001d013384	F-II	GRMZM2G104332						LOC_Os03g51350.1	expressed protein	0.750163	1.15403	0.910516	0.538543	0.584063	0.556311	0.348305	0.886777	0.990359	0.155903	0.0679265	0.231266	0.331959	0.224557	0.253088	0.494493	0.70299	0.767962
Zm00001d043847	F-II	GRMZM2G452801						LOC_Os01g48950.1	expressed protein	0	1.0936	0.263695	0.136064	0.244119	0	0	0	0.138075	0.38783	0	0	0	0	0	0	0	0
Zm00001d048341	F-II	GRMZM2G009869			AT1G20650.1		Protein kinase superfamily protein	LOC_Os03g03880.1	protein kinase, putative, expressed	1.78079	4.82448	2.6838	1.98612	2.6538	1.24463	1.05128	1.05481	1.30559	3.35374	4.21495	3.6032	2.33897	1.34305	1.65501	2.73544	1.08692	1.26462
Zm00001d009243	F-II	GRMZM2G142870	mrpa6	multidrug resistance associated protein6	AT2G47800.1	ATMRP4,EST3,MRP4	multidrug resistance-associated protein 4	LOC_Os01g25386.1	multidrug resistance-associated protein, putative, expressed	11.5406	22.2446	10.0254	10.753	8.61414	12.5758	6.10823	7.35023	16.282	13.7518	15.2167	10.1459	7.56431	8.3631	10.8079	6.30413	7.35581	8.19028
Zm00001d043665	F-II	GRMZM2G131099						LOC_Os01g51670.1	expressed protein	3.57514	18.7799	3.25519	0.100589	5.96724	0.57457	0.370418	1.41017	1.58088	2.13619	0.644675	0.51571	0.078081	0.188479	0	0.876176	0.21225	0.104062
Zm00001d006458	F-II									27.2477	37.4562	20.7479	2.94495	15.3088	14.7065	9.92851	26.3244	4.08089	17.6355	23.6066	24.4891	13.6488	16.6321	1.89544	7.3274	12.8517	10.1242
Zm00001d037872	F-II	GRMZM2G176995			AT1G08860.1	BON3	Calcium-dependent phospholipid-binding Copine family protein	LOC_Os05g30970.1	copine, putative, expressed	2.56019	4.72225	3.04844	0.294631	2.35914	0.862721	0.712712	1.30348	2.18016	2.91093	3.83824	2.15804	1.95263	1.38973	1.32514	0.990199	0.645424	0.727128
Zm00001d000523	F-II									15.7034	26.0653	18.4566	3.5423	6.54148	7.57363	10.1394	8.82152	5.43383	9.52806	18.5594	8.16142	5.54756	5.29232	4.28761	5.38523	8.52679	4.04559
Zm00001d016705	F-II	GRMZM2G074017			AT5G04750.1		F1F0-ATPase inhibitor protein, putative	LOC_Os02g33070.1	expressed protein	8.21231	19.0944	9.38082	0.537723	1.26639	0.308055	0.190063	0.212161	0.335252	10.8809	11.3079	5.75101	2.05074	1.06711	0.805219	1.54242	0.207861	0.0799201
Zm00001d035817	F-II	GRMZM2G011070			AT1G79570.1		Protein kinase superfamily protein with octicosapeptide/Phox/Bem1p domain	LOC_Os07g25680.1	protein kinase domain containing protein, expressed	36.1531	48.5035	42.1961	25.9825	31.7383	31.8203	23.1842	31.5244	31.7899	42.4066	45.9915	51.2669	28.3847	27.0571	34.3256	28.8925	26.7518	32.8856
Zm00001d051088	F-II	GRMZM2G109830			AT3G47110.1		Leucine-rich repeat protein kinase family protein	LOC_Os11g07225.1	expressed protein	9.1372	21.7874	12.4769	0	0.00911875	0	0.0117538	0	0.099928	5.0004	3.24866	4.58554	0.00956805	0	0	0	0	0
Zm00001d035515	F-II	GRMZM2G050842						LOC_Os05g03000.1	inner membrane protein alx, putative, expressed	4.61057	11.2844	6.6071	1.82593	2.73803	1.8251	0.735269	1.77469	2.51103	6.16136	8.55373	5.17598	2.86315	1.85227	1.82046	2.42172	1.32225	1.03271
Zm00001d039628	F-II									5.35006	10.6061	5.62284	4.10159	4.90912	4.58207	4.03962	4.97283	4.54786	6.88157	8.67051	4.99808	3.2202	4.32358	3.29639	5.52086	6.95352	5.11357
Zm00001d024669	F-II	GRMZM2G084496			AT5G23960.1	ATTPS21,TPS21	terpene synthase 21	LOC_Os08g04500.1	terpene synthase, putative, expressed	20.3794	85.2287	40.4768	0.242811	0.0988983	0.484945	1.01642	1.68228	4.32907	30.8274	50.8869	17.5094	0.277014	0.109762	0.00960185	0.737353	0.131722	0.153747
Zm00001d033529	F-II	GRMZM2G104501			AT1G27070.1		5\'-AMP-activated protein kinase-related	LOC_Os03g48170.1	5-AMP-activated protein kinase-related, putative, expressed	1.41505	2.68329	2.35268	0.599739	1.03492	0.69331	0.431242	0.656206	0.435953	1.7569	2.42702	2.31874	1.27325	1.22878	0.769748	0.640054	0.496418	0.491063
Zm00001d017962	F-II	GRMZM2G109787			AT1G14790.1	ATRDRP1,RDR1	RNA-dependent RNA polymerase 1			3.92534	8.05923	2.94824	1.32694	4.05399	2.31776	1.3369	3.13835	2.09768	5.40576	9.78341	6.68801	1.42826	1.3637	2.60305	2.21454	1.82715	2.48684
Zm00001d028651	F-II	GRMZM2G043878	wusl1032		AT5G48540.1		receptor-like protein kinase-related family protein	LOC_Os03g16950.1	cysteine-rich repeat secretory protein 55 precursor, putative, expressed	0.0861795	5.33427	2.18925	0.0271852	0.0499325	0.649365	0	0.52183	0.137869	0.402322	0.0309997	7.35666	0.0260057	0	0	0	0.0281393	0
Zm00001d042909	F-II	GRMZM2G082199			AT3G55470.2		Calcium-dependent lipid-binding (CaLB domain) family protein	LOC_Os01g62430.3	C2 domain containing protein, putative, expressed	3.12814	6.9214	2.09563	0.423121	0.0708105	0.558021	1.08832	0.923046	1.95573	3.29519	2.27339	1.35562	0.0367823	0.491428	0.038657	0.235676	2.19854	0.290091
Zm00001d001495	F-II									0	1.32022	4.64e-128	3.75e-135	6.01e-80	0	3.22e-56	0	0	1.22592	2.25e-175	3.37e-268	0	0.000270886	0	0	0.000692585	0
Zm00001d038485	F-II	GRMZM2G701201			AT5G01920.1	STN8	Protein kinase superfamily protein	LOC_Os05g40180.1	serine/threonine-protein kinase stt7, chloroplast precursor, putative, expressed	2.47559	5.17624	4.04484	0.733155	0.942189	1.66932	0.855268	1.49409	2.65464	2.5263	2.36267	2.87432	1.04089	0.706777	0.366065	0.815918	0.725403	0.435881
Zm00001d014682	F-II	GRMZM2G330012			AT3G20220.1		SAUR-like auxin-responsive protein family	LOC_Os06g48860.1	OsSAUR28 - Auxin-responsive SAUR gene family member, expressed	0.232871	1.93508	1.8766	0	0	0	0	0	0.43509	1.08992	3.01028	1.13027	0	0.99005	0	0	0	0
Zm00001d049273	F-II	GRMZM2G047791			AT3G48860.2			LOC_Os11g31950.1	expressed protein	2.54828	4.06936	3.15206	0.817562	1.74974	1.51198	1.21609	0.944364	2.25993	1.82993	2.90454	2.14918	1.60475	1.2841	1.47811	0.826044	0.6392	1.0194
Zm00001d005735	F-II	GRMZM2G040840			AT1G70740.1		Protein kinase superfamily protein	LOC_Os09g24330.1	TKL_IRAK_DUF26-lg.2 - DUF26 kinases have homology to DUF26 containing loci, expressed	0.397838	1.17026	1.0374	0.0665769	0.373412	0.374269	0.693246	0.305051	0.667834	0.247019	0.442387	0.390093	0.066166	0.127862	0.185814	0.12217	0.113546	0.157544
Zm00001d029803	F-II	GRMZM2G047187	umc1558		AT2G16990.1		Major facilitator superfamily protein	LOC_Os11g05390.1	transporter, major facilitator family, putative, expressed	19.8185	26.7857	21.6622	16.3911	16.5258	18.3968	16.0564	23.3808	13.2638	14.4459	15.2399	15.0917	13.5387	10.7968	16.1003	17.1287	11.7235	17.9794
Zm00001d043826	F-II									2.04241	3.7721	1.62268	1.79571	0	0	0	2.67134	0	3.55736	2.06505	0	1.26888	0	0	1.66523	0	0
Zm00001d034282	F-II	GRMZM2G463730	farl2	FAR1-like-transcription factor 2	AT4G38180.1	FRS5	FAR1-related sequence 5	LOC_Os03g15040.2	FAR1 family protein, expressed	7.52645	9.35623	7.39698	4.06736	5.69785	6.52255	5.20984	5.56341	4.46762	6.2999	7.56606	7.96997	5.57066	5.33465	7.30312	5.47025	5.5434	6.49105
Zm00001d032356	F-II	GRMZM2G355233			AT1G21270.1	WAK2	wall-associated kinase 2	LOC_Os09g38910.1	OsWAK92 - OsWAK receptor-like protein kinase, expressed	1.82576	5.51681	4.41061	0.213477	0.456871	0.241907	0.0919249	0.363507	0.2013	1.85174	2.44589	1.96711	0.331887	0.498655	0.333054	0.22611	0.247023	0.195131
Zm00001d021772	F-II	GRMZM2G171096						LOC_Os07g37280.1	hypothetical protein	8.952	23.9806	0	0	0	0	4.67244	0	0	49.5008	11.1202	51.9999	0	0	0	0	0	0
Zm00001d041453	F-II	GRMZM2G108509			AT1G24190.1	ATSIN3,SIN3,SNL3	SIN3-like 3	LOC_Os05g01020.2	transcriptional repressor, putative, expressed	2.9112	4.14182	2.911	1.61966	2.60536	2.52908	2.47858	2.17882	2.00189	2.27257	3.05262	2.69022	1.5548	2.03328	2.30132	2.21259	2.83604	2.95577
Zm00001d016851	F-II	GRMZM2G121525						LOC_Os02g35220.1	expressed protein	0.612308	1.06568	0.626363	0.203229	0.380815	0.311887	0.507988	0.570078	0.668609	0.796917	0.99461	0.734081	0.395178	0.514017	0.366327	0.247244	0.301083	0.0755907
Zm00001d007457	F-II	GRMZM2G074496			AT3G50950.1	ZAR1	HOPZ-ACTIVATED RESISTANCE 1	LOC_Os11g34920.1	stripe rust resistance protein Yr10, putative, expressed	3.4257	7.15362	4.90972	1.60879	1.36877	1.64064	2.21972	2.11738	2.2136	2.16576	5.45842	2.15936	0.876414	0.645587	0.462862	1.35941	1.55448	1.02452
Zm00001d008443	F-II									6.3556	7.72243	6.29338	5.47495	5.94109	6.5937	4.77186	5.22297	6.27773	6.76677	6.0142	6.2367	6.02003	5.42537	6.93838	6.20047	4.75429	6.21399
Zm00001d001760	F-II									3.02038	10.2817	5.03424	2.22523	3.59162	4.35069	3.35094	5.13242	8.30598	8.46546	3.98561	0.845708	2.48673	1.90068	1.48605	3.75306	2.11644	2.02414
Zm00001d053053	F-II									0.618976	1.44433	1.47105	0.486905	1.01676	0.687171	1.12337	1.06757	0.775388	0.384303	0.324052	1.13285	0.815209	0.329765	0.43784	0.491034	0.701397	0.31481
Zm00001d045927	F-II	GRMZM2G050641			AT3G51520.1		diacylglycerol acyltransferase family	LOC_Os06g22080.1	diacylglycerol O-acyltransferase, putative, expressed	6.56797	11.929	7.29096	1.22603	3.06261	2.57558	1.27285	2.66195	4.12444	5.13126	10.1152	5.61773	2.10115	2.17492	1.73385	1.46427	1.79928	1.47338
Zm00001d015509	F-II	GRMZM2G179454	cmu2	chorismate mutase2	AT5G10870.1	ATCM2,CM2	chorismate mutase 2	LOC_Os02g08410.1	chorismate mutase, chloroplast precursor, putative, expressed	34.0932	54.3506	42.7183	26.4361	33.2488	31.6321	25.0389	32.2927	41.511	43.4192	54.4347	46.0397	23.5758	29.5145	27.4835	21.3958	27.4114	22.7268
Zm00001d028721	F-II	GRMZM2G021095	lbd4	LBD-transcription factor 4	AT1G07900.1	LBD1	LOB domain-containing protein 1	LOC_Os03g17810.1	DUF260 domain containing protein, putative, expressed	0	1.73623	0.105204	0	0	0.0779235	0	0.173944	0.0272805	0	0.054486	0.207453	0.0960593	0.073475	0.0515866	0	0	0.0252652
Zm00001d011918	F-II	GRMZM2G118515	tcp1	thiamine diphosphate carrier protein1	AT5G48970.1		Mitochondrial substrate carrier family protein	LOC_Os01g70800.2	mitochondrial carrier protein, putative, expressed	2.2473	2.3989	2.12369	1.97833	2.2011	1.94739	2.06386	2.22577	2.01769	2.54212	2.98782	2.2747	1.45199	1.98067	2.29049	1.63601	1.65706	1.54865
Zm00001d003430	F-II	GRMZM2G012404			AT3G02660.1	emb2768	Tyrosyl-tRNA synthetase, class Ib, bacterial/mitochondrial	LOC_Os01g31610.1	tyrosyl-tRNA synthetase, putative, expressed	4.52471	6.72326	5.61879	3.50874	4.32503	4.01136	1.86131	4.0773	3.59545	5.30013	6.17591	4.31766	5.12083	4.27152	4.21111	4.19518	3.99161	3.55604
Zm00001d028649	F-II	GRMZM2G043857			AT2G24600.3		Ankyrin repeat family protein	LOC_Os06g19010.1	cadmium tolerance factor, putative, expressed	6.62423	16.9002	14.1154	0.802142	2.81021	1.44535	0.911722	1.05544	2.25544	7.8796	5.7706	4.93612	0.634787	0.734677	0.642899	1.60029	0.428833	0.371772
Zm00001d020886	F-II	GRMZM2G018108			AT5G10770.1		Eukaryotic aspartyl protease family protein	LOC_Os09g30414.1	aspartic proteinase nepenthesin-2 precursor, putative, expressed	0.376933	1.85477	0.263128	0	0	0	0	0	0	1.28263	0.0459347	0.398778	0	0	0	0	0	0
Zm00001d052363	F-II	GRMZM2G060760			AT3G10870.1	ATMES17,MES17	methyl esterase 17	LOC_Os11g02570.1	esterase, putative, expressed	7.33111	25.2384	9.30073	0.377719	0.0393407	0.741681	2.07439	0.425487	6.71298	15.7295	13.7735	14.7349	1.2e-49	1.16e-51	0.0123981	0.283882	0.848605	0.895963
Zm00001d032618	F-II	GRMZM2G153208			AT2G15220.1		Plant basic secretory protein (BSP) family protein	LOC_Os10g34910.1	secretory protein, putative, expressed	50.4644	135.741	33.5466	0.255263	3.38984	4.0032	0.698168	2.69674	7.25423	17.2199	31.8879	16.2656	0	0.214523	0.192074	0.319755	0.265005	0.106967
Zm00001d028906	F-II	GRMZM2G394203								0.567056	4.09347	0.242907	0	0	0	0	0	0.525224	4.76943	2.65523	2.30254	0	0	0	0	0	0.0571305
Zm00001d014775	F-II	GRMZM2G158136			AT4G27680.1		P-loop containing nucleoside triphosphate hydrolases superfamily protein	LOC_Os06g50050.1	AAA-type ATPase family protein, putative, expressed	48.0904	67.8547	58.9507	35.1392	40.8284	37.9049	27.4645	35.1632	38.9318	63.1485	64.0327	53.2674	40.6738	41.6818	46.5001	36.0647	31.2046	39.1431
Zm00001d032831	F-II	GRMZM2G053764	uce7	ubiquitin conjugating enzyme7						6.45347	9.92431	7.84504	3.02277	3.63085	4.93669	2.70965	4.69435	3.03071	4.43274	5.24945	3.83409	3.26857	3.77009	5.75821	4.23463	4.59016	2.31682
Zm00001d014735	F-II									7.66082	9.69873	8.58146	5.8688	7.4629	7.42978	6.82093	6.23961	6.75847	8.49642	9.78811	7.65083	6.98292	5.66589	7.42278	6.38239	5.64295	5.90397
Zm00001d052113	F-II	GRMZM2G115013			AT2G06510.1	ATRPA1A,ATRPA70A,RPA1A,RPA70A	replication protein A 1A	LOC_Os02g53680.1	RPA1A - Putative single-stranded DNA binding complex subunit 1, expressed	8.46748	11.6595	9.44429	3.74051	8.45058	7.10895	4.49	6.93184	7.1723	7.36937	11.5559	8.49444	4.24427	4.38888	5.52558	3.67521	5.03012	4.5442
Zm00001d003023	F-II	GRMZM2G145109			AT1G21230.1	WAK5	wall associated kinase 5	LOC_Os01g26174.1	OsWAK5 - OsWAK receptor-like protein kinase, expressed	2.86663	6.50192	3.73354	0.00858415	0.154812	0.0658506	0.0408121	0.211737	0.425888	3.86721	4.05851	2.25602	0	0	0	0.0268276	0	0.0186503
Zm00001d031157	F-II	GRMZM2G136372			AT4G11650.1	ATOSM34,OSM34	osmotin 34	LOC_Os12g43430.1	thaumatin, putative, expressed	0.0907215	6.18975	0.0844415	0	0	0	0	0	0	0	0	0	0	0	0	0	0	0
Zm00001d007018	F-II	GRMZM2G092877								0	94.9892	62.2118	0	21.335	29.0001	0	26.438	36.2103	0	0	0	3.02343	0	0	4.47999	0	0
Zm00001d039150	F-II	GRMZM2G080887			AT4G27970.1	SLAH2	SLAC1 homologue 2	LOC_Os01g43460.1	C4-dicarboxylate transporter/malic acid transport protein, expressed	0.0101884	1.01863	0.126452	0.0579235	0.440387	0.0372999	0.0580935	0.376821	0.327843	0.40703	0.0220328	0.0596215	0	0	0.0098826	0.173054	0.0396708	0.0405566
Zm00001d001061	F-II									7.77613	13.9825	6.26301	0.00479171	0.00456878	0.00480424	0.0139551	0	0.0101396	6.69519	3.98475	4.83703	0	0	0.00444033	0	0.00501005	0
Zm00001d037396	F-II	GRMZM2G005195			AT1G03370.1		C2 calcium/lipid-binding and GRAM domain containing protein	LOC_Os06g19400.1	GRAM and C2 domains containing protein, putative, expressed	4.23651	6.55592	4.49536	2.01448	3.6176	3.57855	2.04332	2.74898	3.08597	4.71111	4.85332	4.09635	2.75149	2.2263	3.20934	2.14725	2.00217	2.31229
Zm00001d011496	F-II	GRMZM2G411766	wrky86	WRKY-transcription factor 86	AT4G23810.1	ATWRKY53,WRKY53	WRKY family transcription factor	LOC_Os01g46800.1	WRKY15, expressed	0.0471917	1.13351	0.460228	0	0	0	0	0	0	0.0265654	0.061684	0.0138905	0	0	0	0	0	0
Zm00001d047446	F-II	GRMZM2G157749			AT3G07950.1		rhomboid protein-related	LOC_Os03g24390.1	OsRhmbd8 - Putative Rhomboid homologue, expressed	18.4815	35.4466	9.02659	8.95321	10.6918	12.0741	4.3201	6.23407	4.12664	31.4615	31.8946	27.2448	6.79009	11.5562	11.4805	7.67511	8.47005	6.96872
Zm00001d009490	F-II									0.248489	2.09316	1.51055	0	0	0	0	0	1.07312	1.31583	0.656735	1.05583	0	0	0	0	0	0
Zm00001d024961	F-II	GRMZM2G436448			AT5G38260.1		Protein kinase superfamily protein	LOC_Os01g02800.1	receptor-like kinase ARK1AS, putative, expressed	1.31581	6.01121	0.895605	0.255541	0.764253	0.290377	0.531242	0.845216	0.442787	0.330557	0.104904	0.212566	0.0601095	0.11192	0.085917	0.198656	0.281162	0.4979
Zm00001d048020	F-II	GRMZM2G067402	hb1	hemoglobin1	AT2G16060.1	AHB1,ARATH GLB1,ATGLB1,GLB1,HB1,NSHB1	hemoglobin 1	LOC_Os03g12510.1	non-symbiotic hemoglobin 2, putative, expressed	45.4075	92.6174	50.5715	48.2899	17.1298	43.6688	29.4196	17.9579	9.57151	37.4515	29.9172	58.2544	21.7218	19.0616	19.8293	34.1758	31.0448	28.9293
Zm00001d002275	F-II	GRMZM2G084181			AT2G34660.1	ATMRP2,EST4,MRP2	multidrug resistance-associated protein 2	LOC_Os04g52900.1	ABC transporter family protein, putative, expressed	64.9494	85.0923	61.9789	43.8282	47.4027	44.7507	35.1867	43.3704	40.1846	58.1033	75.5679	69.3003	45.1838	42.5266	56.4286	48.0888	43.9749	51.4434
Zm00001d026720	F-II									1.91439	4.91721	3.09289	1.71051	0	0	1.54112	1.44376	0	0	0	2.38008	3.84356	0	0	1.40841	0	0
Zm00001d013107	F-II	GRMZM2G027495			AT5G22000.1	RHF2A	RING-H2 group F2A	LOC_Os03g57500.1	zinc finger, C3HC4 type domain containing protein, expressed	11.1069	15.0358	8.94854	3.76323	8.57424	4.38583	6.16643	10.3161	3.15931	6.84784	11.9462	6.08897	5.00999	5.04471	2.43176	6.73102	5.9511	2.30384
Zm00001d009075	F-II	GRMZM2G343588	pld16	phospholipase D16	AT3G16785.1	PLD ZETA 1,PLDP1,PLDZ1,PLDZETA1	phospholipase D P1	LOC_Os05g29050.2	phospholipase D p1, putative, expressed	5.12057	6.6382	4.71047	3.07253	3.7737	4.35452	3.09687	4.08979	3.42038	5.34763	5.8155	5.50474	3.16048	2.93513	4.00917	3.8437	3.97539	4.76237
Zm00001d038576	F-II	GRMZM2G305159			AT2G41560.1	ACA4	autoinhibited Ca(2+)-ATPase, isoform 4	LOC_Os05g41580.1	calcium-transporting ATPase, plasma membrane-type, putative, expressed	7.99609	11.4833	6.77567	4.45662	7.1914	5.02994	3.66629	6.21477	6.14189	8.20844	8.67773	6.24134	4.5187	3.65974	4.95303	10.156	5.08541	6.91976
Zm00001d035579	F-II	GRMZM5G886561			AT3G46200.1	aTNUDT9,NUDT9	nudix hydrolase homolog 9	LOC_Os05g02640.1	hydrolase, NUDIX family, domain containing protein, expressed	12.9884	18.4499	17.3726	6.51771	11.9802	10.5074	10.2738	9.53359	8.46534	10.3877	10.5559	12.8413	7.69154	8.61429	9.31869	7.72508	7.61322	7.4417
Zm00001d048416	F-II	GRMZM5G891656			AT4G38540.1		FAD/NAD(P)-binding oxidoreductase family protein	LOC_Os03g05900.1	expressed protein	0.284937	5.1041	0.254094	0.0301167	0.0255908	0.0576374	0.0140295	0	0.03131	0.06665	0.138741	0	0.053533	0.0134491	0.0594968	0.0319963	0	0
Zm00001d009189	F-II	GRMZM2G371670			AT3G05625.1		Tetratricopeptide repeat (TPR)-like superfamily protein	LOC_Os01g24090.2	TPR repeat, putative, expressed	0.79605	1.97176	1.30227	0.375129	0.763383	0.830141	0.690072	1.05098	0.461051	0.733926	1.09237	0.924809	1.03589	0.512444	0.268911	0.683373	0.570744	0.206821
Zm00001d048492	F-II	GRMZM2G472780			AT3G15420.1		Transcription factor TFIIIC, tau55-related protein	LOC_Os04g44770.1	expressed protein	3.58865	10.1128	5.97609	0.643238	5.86711	3.01742	1.1384	2.7626	2.40368	3.93316	5.64445	3.93065	3.40828	2.90598	1.93794	1.72304	0.928846	1.49846
Zm00001d045210	F-II	GRMZM2G074611						LOC_Os01g25030.1	dirigent, putative	11.1653	57.6829	9.77287	0.641528	3.84947	1.54604	0.998207	3.71198	9.60167	9.63654	2.10928	3.26348	0.213508	0.12529	0.0628645	0.521128	0.471906	0.193755
Zm00001d015002	F-II	AC203278.4_FG004						LOC_Os01g12440.1	AP2 domain containing protein, expressed	1.25686	3.0018	1.36202	0.065422	0	0.0632185	0.0327614	0.0238968	0.097957	1.52384	3.11599	1.22449	0	0	0	0	0	0
Zm00001d002680	F-II	GRMZM2G088601			AT4G14210.1	PDE226,PDS,PDS3	phytoene desaturase 3	LOC_Os04g47290.3	amine oxidase, putative, expressed	8.60806	12.1802	7.89534	3.70902	4.18192	3.7059	3.30104	4.14224	3.57719	8.14012	9.94065	8.5455	2.74998	3.47174	3.66074	4.28149	5.00404	3.83658
Zm00001d010704	F-II									0.43342	1.54824	0.796281	0.08317	0.428442	0.0800985	0.527714	0.184032	0.164212	0.25392	0.094173	0.623379	0.0771	0.474455	0.455139	0	0.350522	0.334582
Zm00001d028815	F-II	GRMZM2G112524	prp7	pathogenesis-related protein7	AT2G26040.1	PYL2,RCAR14	PYR1-like 2	LOC_Os03g18850.1	pathogenesis-related Bet v I family protein, putative, expressed	5.80251	28.0589	12.2622	5.08111	8.42375	5.37193	2.24392	3.70297	13.2338	4.16853	6.19886	2.60249	4.51567	8.94172	6.79966	5.21416	3.81833	6.92375
Zm00001d021672	F-II	GRMZM2G004880	pdrp2	PDK regulatory protein2	AT4G21210.1	ATRP1,RP1	PPDK regulatory protein	LOC_Os07g34640.2	pyruvate Pi dikinase regulatory protein, putative, expressed	4.49987	7.34373	6.34853	3.17451	4.28125	3.49045	3.14954	3.76879	3.73247	5.49322	7.77372	5.41434	2.78245	4.58029	3.8783	2.45174	3.33488	3.19234
Zm00001d013592	F-II									1.12719	1.90101	0.451556	0.245084	0.15582	0.268418	0.984614	1.27679	0.775297	3.3226	3.08832	1.8859	0.115389	0.104871	0.0332856	0.30958	0.508999	0.457852
Zm00001d049451	F-II	GRMZM2G382323						LOC_Os08g08700.1	ubiquitin family protein, putative, expressed	1.46689	7.01004	5.25049	1.18745	3.41165	2.14937	0.87533	1.54754	1.5552	2.84737	7.09577	4.47204	1.24785	1.98515	0.814325	0.0486991	0.56335	0.75604
Zm00001d044478	F-II	GRMZM2G061681	pza01360		AT1G71410.1		ARM repeat superfamily protein	LOC_Os01g42950.1	protein kinase family protein, putative, expressed	39.9866	63.1433	50.1139	34.6129	42.7889	44.8362	45.6634	53.7427	50.6118	42.4402	54.2732	37.9802	27.1322	33.904	30.0917	34.3078	38.5906	38.519
Zm00001d000596	F-II									2.47514	5.38451	3.34714	0.103882	0.967595	0.395171	0.395352	0.15275	0.612827	3.56472	3.71163	2.36499	0.175381	0	0.45109	0.210042	0.877049	0.0897455
Zm00001d027271	F-II	GRMZM2G052586								9.91225	17.2973	10.06	2.24551	7.34711	8.00671	8.13331	7.61531	2.10766	4.97446	6.15278	5.14273	3.15225	2.12717	3.71855	3.25895	3.21595	3.29036
Zm00001d002772	F-II	AC212835.3_FG002			AT5G07475.1		Cupredoxin superfamily protein	LOC_Os04g46130.1	plastocyanin-like domain containing protein, putative, expressed	72.0121	185.124	83.0387	0.670236	0.356839	0.713844	5.90805	2.80005	17.9782	93.0566	154.623	48.3531	0.064292	0.152589	0.0338364	0.170606	1.5009	3.31166
Zm00001d017025	F-II									0.0913088	5.4577	0.394657	0	0	0	0	0	0	0.0504452	0.0440914	0.132101	0	0	0	0	0.0162286	0
Zm00001d025252	F-II	GRMZM2G153215								2.80326	3.63943	3.09756	1.88014	2.97844	2.85696	2.74504	2.71648	2.6871	2.59768	2.66837	2.58936	2.59762	1.83479	2.758	2.2368	1.76033	2.29777
Zm00001d047992	F-II	GRMZM2G177914			AT3G50860.1		Clathrin adaptor complex small chain family protein	LOC_Os03g12710.1	clathrin adaptor complex small chain domain containing protein, expressed	64.1175	117.589	113.091	31.6177	52.3362	47.0181	38.0819	48.8905	47.6439	65.5922	80.4955	70.4184	33.5596	37.2568	35.0055	34.318	33.9839	33.6575
Zm00001d029373	F-II									1.08118	5.15522	2.36556	0.381353	0.779977	0.967875	0.620521	0.77364	0.28767	0.416086	3.41709	0.722299	0.344836	0.44952	0.397668	0.715002	0.633136	0.632392
Zm00001d007383	F-II	GRMZM2G172369			AT3G26720.1		Glycosyl hydrolase family 38 protein	LOC_Os11g32260.1	lysosomal alpha-mannosidase precursor, putative, expressed	70.9354	104.082	81.9205	36.6851	60.2439	46.4935	45.5825	47.351	37.8439	69.0088	80.4839	59.7662	47.8454	39.7072	45.7565	53.23	39.0025	36.9604
Zm00001d049026	F-II	GRMZM2G010056			AT3G25470.1		bacterial hemolysin-related	LOC_Os11g14230.1	uncharacterized protein yqxC, putative, expressed	8.28271	10.6835	8.10491	4.77354	6.08026	5.10069	5.77427	6.13177	3.87337	8.11615	6.96459	8.44624	7.06003	6.38711	5.55777	5.94162	5.11144	5.71471
Zm00001d014572	F-II	GRMZM2G414387								23.5341	28.0743	23.738	17.8237	24.3494	20.4685	20.8725	25.0533	21.5078	23.5036	26.9564	26.3697	17.4787	17.1005	18.3285	17.8525	22.7814	21.3843
Zm00001d037946	F-II	GRMZM2G066485	pld13	phospholipase D13	AT3G16785.1	PLD ZETA 1,PLDP1,PLDZ1,PLDZETA1	phospholipase D P1	LOC_Os05g29050.2	phospholipase D p1, putative, expressed	4.54174	6.39919	5.06484	3.02128	3.24195	3.38474	3.76705	3.9944	2.38977	4.20871	5.10935	5.66847	2.4265	2.67326	3.71666	3.28325	3.58793	3.89909
Zm00001d021485	F-II	GRMZM2G165195			AT5G22950.1	VPS24.1	SNF7 family protein	LOC_Os07g29630.1	SNF7 domain containing protein, putative, expressed	36.4134	40.239	36.6709	32.8115	34.1547	35.505	35.0498	33.8971	33.6801	38.1845	43.8611	37.2947	26.78	25.6527	33.9856	32.6114	34.2725	36.2811
Zm00001d038281	F-II	GRMZM2G371058	dof20	C2C2-Dof-transcription factor 20	AT3G52440.1		Dof-type zinc finger DNA-binding family protein	LOC_Os05g36900.1	dof zinc finger domain containing protein, putative, expressed	0.851583	1.42551	0.699491	0.448474	0.224867	0.837491	0.666364	1.29535	0.890804	0.79172	0.305582	1.04871	0.0725551	0.0785807	0.303629	0.524078	0.958524	0.62663
Zm00001d004682	F-II	GRMZM2G470673			AT5G25500.1			LOC_Os11g10110.1	expressed protein	0.236118	1.02106	0.8195	0.131863	0.48494	0.0913425	0	0.135328	0	0.559519	1.41912	0.213864	0.929879	0.667742	0.190998	0.418784	0.0973918	0.0178224
Zm00001d015344	F-II	GRMZM2G032280			AT2G25710.1	HCS1	holocarboxylase synthase 1	LOC_Os02g07040.2	biotin--protein ligase, putative, expressed	9.0686	10.4866	9.22141	7.18695	7.86329	9.2294	9.06247	8.75564	9.33661	10.3896	11.0602	9.63296	7.92667	8.9736	10.3438	7.37906	8.52382	9.5819
Zm00001d032379	F-II	GRMZM2G447433			AT3G02600.1	ATLPP3,LPP3	lipid phosphate phosphatase 3	LOC_Os08g27040.1	lipid phosphatase protein, putative, expressed	50.5129	62.9614	61.7737	30.2409	48.7407	38.8398	37.6093	52.0202	36.2888	57.3882	55.4488	47.7087	30.2205	33.182	28.1633	32.9743	36.4244	28.8615
Zm00001d020554	F-II	GRMZM2G409724								28.3281	47.5306	35.9524	4.95158	12.4994	16.147	16.6471	12.2923	10.9289	17.2318	18.2397	18.8448	3.54974	3.46095	5.04752	4.47555	6.46345	7.66383
Zm00001d016588	F-II	GRMZM2G018820			AT3G02040.1	SRG3	senescence-related gene 3	LOC_Os02g31030.2	glycerophosphoryl diester phosphodiesterase family protein, putative, expressed	10.7094	27.541	7.09552	1.02228	0.706663	1.65847	2.99069	3.82946	4.61773	37.2585	23.5412	19.0708	0.701517	0.939992	0.193355	2.1798	2.54692	1.1177
Zm00001d047522	F-II	GRMZM2G067546	vacs1	vacuolar sorting receptor homolog1	AT3G52850.1	ATELP,ATELP1,ATVSR1,BP-80,BP80,BP80-1;1,BP80B,GFS1,VSR1,VSR1;1	vacuolar sorting receptor homolog 1	LOC_Os03g21720.1	vacuolar-sorting receptor precursor, putative, expressed	42.2559	57.6161	43.2162	34.1882	30.2059	33.1912	37.2912	36.2293	37.5341	41.7623	56.8471	45.3499	23.6352	26.7888	33.735	31.5059	34.9793	43.4104
Zm00001d029408	F-II	GRMZM2G082836			AT5G52210.1	ATARLB1,ATGB1,GB1	GTP-binding protein 1	LOC_Os03g27450.1	ADP-ribosylation factor, putative, expressed	21.7255	41.8745	15.3687	7.60942	8.6916	10.5649	9.30937	8.51502	10.5998	31.8601	27.8876	20.3083	4.43213	5.09637	6.82979	4.83843	5.85546	8.513
Zm00001d021688	F-II	GRMZM2G374309			AT4G23180.1	CRK10,RLK4	cysteine-rich RLK (RECEPTOR-like protein kinase) 10	LOC_Os07g35290.1	TKL_IRAK_DUF26-lc.10 - DUF26 kinases have homology to DUF26 containing loci, expressed	3.68309	9.97739	5.53902	0	0.892088	0.292761	0.0186605	0.281653	0.167033	2.1652	1.42802	1.41711	0	0.00827465	0.0178632	0.0095722	0	0.0202006
Zm00001d018687	F-II	GRMZM2G101527			AT3G14470.1		NB-ARC domain-containing disease resistance protein	LOC_Os07g02590.2	expressed protein	0.501683	1.67717	0.479067	0.123296	0.375712	0.326963	0.294876	0.459101	0.112508	0.178521	0.486747	0.303631	0.224535	0.152904	0.190426	0.164623	0.140023	0.119104
Zm00001d033776	F-II	GRMZM2G176735			AT4G36630.1	EMB2754	Vacuolar sorting protein 39	LOC_Os05g01360.1	expressed protein	14.8001	19.3629	16.3743	14.3005	14.7653	14.9265	11.85	18.0354	13.0183	16.6114	21.938	17.6451	13.6936	14.513	17.1353	15.3393	17.9615	18.6411
Zm00001d013263	F-II	GRMZM2G129865			AT5G03380.1		Heavy metal transport/detoxification superfamily protein	LOC_Os03g54050.2	anther-specific proline-rich protein APG precursor, putative, expressed	16.4708	34.8141	23.5327	3.38436	5.80907	4.4711	4.24139	3.91895	7.33127	11.793	18.8422	12.1649	4.48785	4.12662	2.6799	3.76374	2.50639	4.92248
Zm00001d028536	F-II	GRMZM2G161337			AT5G05730.1	AMT1,ASA1,JDL1,TRP5,WEI2	anthranilate synthase alpha subunit 1	LOC_Os03g15780.1	anthranilate synthase component I-1, chloroplast precursor, putative, expressed	86.4663	113.502	90.8936	52.3832	66.406	61.1818	50.8107	62.4151	64.697	102.926	124.266	111.324	68.3651	69.4567	60.898	52.3574	54.229	50.4059
Zm00001d011668	F-II	GRMZM2G469901			AT4G39150.1		DNAJ heat shock N-terminal domain-containing protein	LOC_Os01g50700.1	dehydrin family protein, expressed	16.1097	25.3568	22.5072	15.6943	18.7099	13.744	19.5556	20.0173	23.9031	17.9653	20.9236	16.6299	11.6136	14.2905	14.6934	12.9159	17.2749	17.1275
Zm00001d005429	F-II	GRMZM2G340408			AT5G43310.1		COP1-interacting protein-related	LOC_Os07g26440.1	expressed protein	6.33441	11.7849	7.48362	1.39199	4.89318	5.43571	7.82486	6.47872	5.45521	4.96988	4.9546	5.59175	1.25548	1.08738	1.62983	1.65095	2.06736	2.43804
Zm00001d018025	F-II	GRMZM2G127632			AT1G18160.1		Protein kinase superfamily protein	LOC_Os02g50970.1	protein kinase domain containing protein, expressed	14.0205	20.7787	13.0869	9.45394	10.2071	14.0672	10.0641	16.5417	14.4075	16.8426	19.6603	14.9773	7.09593	8.38085	8.59315	8.51423	13.5297	12.7748
Zm00001d053308	F-II	GRMZM5G854613			AT4G29010.1	AIM1	Enoyl-CoA hydratase/isomerase family	LOC_Os02g17390.1	3-hydroxyacyl-CoA dehydrogenase, putative, expressed	50.9522	72.8731	67.0808	44.5207	57.1446	45.7931	37.7322	62.2364	50.5281	54.318	64.4868	60.8711	41.3649	49.876	53.4783	51.3212	66.0996	62.3604
Zm00001d007825	F-II	GRMZM2G117226			AT2G25590.1		Plant Tudor-like protein	LOC_Os07g08220.1	expressed protein	10.648	13.2577	10.7971	4.45533	8.00183	9.86758	9.31796	9.45676	8.48048	6.97529	8.99128	7.53033	4.1285	3.75131	5.67138	5.41043	5.60466	6.1173
Zm00001d038282	F-II	GRMZM2G137118			AT3G44200.1	ATNEK6,IBO1,NEK6	NIMA (never in mitosis, gene A)-related 6	LOC_Os05g36960.1	protein kinase, putative, expressed	70.3755	125.983	49.1014	5.01856	4.63228	7.81393	25.8005	20.0717	33.2717	46.1605	46.3834	46.7742	2.91117	2.64638	4.18564	3.48852	8.10375	9.98336
Zm00001d025412	F-II	GRMZM2G046583			AT2G23420.1	NAPRT2	nicotinate phosphoribosyltransferase 2	LOC_Os04g35060.1	nicotinate phosphoribosyltransferase family domain containing protein, expressed	9.94348	19.7103	9.54411	6.02071	6.7889	6.87093	7.06921	8.48126	9.69626	13.6768	13.3277	10.418	4.95674	6.03744	5.81936	5.61517	9.54502	8.71424
Zm00001d027212	F-II									0.297007	1.18819	0.26238	0	0.116746	0.776578	3.6e-115	0.284093	0.17029	0.22958	0.379572	0.262775	0	0.408381	5.02e-67	0.79072	0.635213	0.143949
Zm00001d053001	F-II	GRMZM2G036365			AT2G03200.1		Eukaryotic aspartyl protease family protein	LOC_Os01g50170.1	eukaryotic aspartyl protease domain containing protein, expressed	1.85738	48.5583	15.8233	0	0.0367183	0.0190284	0.0399939	0.114102	0.161286	7.56801	7.88851	6.00997	0	0	0	0.021146	0	0
Zm00001d029722	F-II	GRMZM2G125304	umc1790a					LOC_Os06g48610.1	CCT motif family protein, expressed	10.5388	20.831	15.4216	3.45983	9.41521	12.5191	14.7942	12.3217	9.39088	6.65554	7.43814	7.63289	3.2472	2.80727	4.77703	4.41139	5.24171	5.85621
Zm00001d044091	F-II	GRMZM2G088299	mkkk55	MAP kinase kinase kinase55	AT3G01490.1		Protein kinase superfamily protein	LOC_Os01g45380.1	protein kinase domain containing protein, expressed	4.79104	7.44459	4.98304	2.73996	4.12446	4.37756	3.73177	4.3225	3.30234	4.5548	5.41755	4.53761	4.2068	4.42428	4.69876	3.01105	3.44429	2.91663
Zm00001d046831	F-II	GRMZM2G047376			AT4G31860.1		Protein phosphatase 2C family protein	LOC_Os06g44210.1	protein phosphatase 2C, putative, expressed	21.4258	25.7057	20.2074	18.1494	17.7989	20.5365	19.0633	20.1446	23.1599	20.6089	22.8872	20.9019	17.8667	17.1577	19.5535	17.6655	20.0286	22.7028
Zm00001d013133	F-II	GRMZM5G839640						LOC_Os03g56930.1	app1, putative, expressed	0	8.30973	6.91975	0	0	0	0	0	1.59784	0	0	3.67297	0	0	0	0	0	0
Zm00001d019060	F-II	GRMZM2G493395	dxs2	deoxy xylulose synthase 2	AT4G15560.1	CLA,CLA1,DEF,DXPS2,DXS	Deoxyxylulose-5-phosphate synthase	LOC_Os07g09190.1	transketolase, putative, expressed	0.134444	1.84527	0.189596	0.1198	0.118814	0.0513181	0.0611809	0.0759944	0.0721346	0.298552	0.195855	0.229969	0.271483	0.0979404	0.0738763	0.475745	0.141122	0.0748768
Zm00001d003667	F-II	GRMZM2G131202	trm3	thioredoxin M3	AT2G15570.1	ATHM3,ATM3,GAT1,TRX-M3	Thioredoxin superfamily protein	LOC_Os04g36640.1	dehydration-responsive element-binding protein, putative, expressed	0.97295	1.75425	1.0972	0.546655	0.827857	0.715616	0.828892	0.882099	0.732423	1.29116	0.945322	1.07736	0.513755	0.453294	0.587224	0.50143	0.554919	0.611888
Zm00001d031488	F-II		dfr2	dihydroflavonol-4-reductase2						2.62459	7.19431	2.20372	0.688871	0.601415	1.26781	1.1031	0.58551	1.11344	1.2176	1.46664	1.71175	0.577138	0.469216	0.892468	0.545674	0.485314	1.09017
Zm00001d033710	F-II	GRMZM2G004106			AT2G02850.1	ARPN	plantacyanin	LOC_Os03g50160.1	plastocyanin-like domain containing protein, putative, expressed	0.729743	170.168	0.0371831	0.456623	1.38604	0.515838	0.710795	3.55657	0.734035	13.5517	0.919985	7.1837	0.166022	0.812792	0.565845	0.361813	0.71841	0.147274
Zm00001d031264	F-II	GRMZM2G136347			AT5G15120.1		Protein of unknown function (DUF1637)	LOC_Os08g37470.1	2-aminoethanethiol dioxygenase, putative, expressed	0.0667805	1.40326	0.0626335	0.0647415	0.0593715	0	0.156591	0.281563	0.0987875	0.14242	0.0369049	0.0248726	0	0	0	0.0341065	0.0671635	0.0695685
Zm00001d034514	F-II	GRMZM2G151249			AT1G18970.1	GLP4	germin-like protein 4	LOC_Os03g58980.1	Cupin domain containing protein, expressed	0.903937	3.68459	3.04053	0.102089	0.438214	0.0491465	0	0	0.05334	1.67925	0.717561	1.34256	0	0	0.089709	0	0	0
Zm00001d049694	F-II	GRMZM2G159250			AT3G63190.1	AtcpRRF,cpRRF,HFP108,RRF	ribosome recycling factor, chloroplast precursor	LOC_Os07g38300.1	ribosome recycling factor, putative, expressed	18.9483	24.0925	21.3497	18.5701	17.0215	12.7993	18.3771	21.7671	19.7108	20.296	22.8658	18.0591	26.3505	17.399	16.4884	25.4214	16.6848	16.1225
Zm00001d017252	F-II	GRMZM2G362883			AT3G24800.1	PRT1	proteolysis 1	LOC_Os02g40810.1	Zinc finger, ZZ type domain containing protein, expressed	23.152	27.1179	23.4397	20.0414	24.4046	24.9948	22.6639	19.0712	22.5209	22.3298	29.5862	22.7397	20.9217	23.0984	24.388	20.9215	20.3624	23.6949
Zm00001d000874	F-II									72.9319	174.843	11.5854	0	0	0	0	0	0	38.8821	36.0459	23.1303	0	0	0	0	0	0
Zm00001d043295	F-II	GRMZM2G177259			AT1G08800.1		Protein of unknown function, DUF593	LOC_Os01g56790.1	expressed protein	14.7093	27.4266	20.2803	11.8361	15.2951	18.2272	19.3531	24.1011	22.8199	16.1393	27.9592	16.7574	5.58318	9.1178	8.79396	11.4991	19.0441	16.3108
Zm00001d037710	F-II									0.503286	2.49713	0.489731	0.016732	0.0674774	0.338703	0.195237	0.143459	0.0864556	0.288389	0.490953	0.725078	0.096548	0.0448853	0.328392	0.0526534	0.0515483	0.189536
Zm00001d005137	F-II	GRMZM2G313944			AT5G48090.1	ELP1	EDM2-like protein1	LOC_Os01g32720.1	expressed protein	10.8156	15.7736	9.30036	2.92266	7.8849	5.95371	4.84936	6.21211	4.19229	8.75115	11.9744	9.35089	4.65154	4.01807	5.35729	4.27165	5.04507	4.38256
Zm00001d039900	F-II	GRMZM2G044697			AT5G05740.2	ATEGY2,EGY2	ethylene-dependent gravitropism-deficient and yellow-green-like 2	LOC_Os01g04900.1	peptidase M50 family protein, putative, expressed	10.0713	15.7467	11.6159	9.77325	10.9909	6.08825	8.80486	9.26356	7.55062	9.95236	8.69576	9.33043	15.1236	11.0854	8.72063	10.9219	8.47367	6.93072
Zm00001d053733	F-II	GRMZM2G062600			AT4G16260.1		Glycosyl hydrolase superfamily protein	LOC_Os01g71340.1	glycosyl hydrolases family 17, putative, expressed	0.167948	1.40789	0.152557	0	0.291998	0.203101	0.079625	0.076768	0.138689	0.895951	0.120835	0.119038	0.0214686	0.182578	0.187204	0	0	0
Zm00001d009814	F-II	GRMZM2G073884			AT3G47570.1		Leucine-rich repeat protein kinase family protein	LOC_Os06g38340.1	receptor-like protein kinase precursor, putative, expressed	1.24055	8.20529	2.04665	0.0160613	0.0648472	0.0675235	0.0164482	0.0497367	0.0623387	0.400047	0.24259	0.369625	0.00528635	0.0052578	0	0.0058333	0	0
Zm00001d027576	F-II									38.9438	77.8954	65.6072	29.4401	51.1465	44.8101	28.989	43.2957	32.4923	43.5076	48.172	37.4198	37.7058	37.2302	30.3081	32.8229	23.3069	23.9844
Zm00001d028816	F-II	GRMZM2G112488	prp6	pathogenesis-related protein6	AT2G40330.1	PYL6,RCAR9	PYR1-like 6	LOC_Os03g18850.1	pathogenesis-related Bet v I family protein, putative, expressed	2.75451	11.1375	1.01366	0	0	0	0.059228	0.18556	0.356772	0.536279	0.235129	0.378364	0	0	0	0	0.0670455	0.277799
Zm00001d029151	F-II	GRMZM2G038598			AT4G23920.1	ATUGE2,UGE2	UDP-D-glucose/UDP-D-galactose 4-epimerase 2	LOC_Os05g51670.2	NAD dependent epimerase/dehydratase family protein, putative, expressed	0.715718	1.81617	0.912366	0.272413	0.23925	0.686411	1.07725	1.15319	0.943835	0.692905	0.410674	0.603202	0.0293406	0.286591	0.55767	0.454387	0.573188	2.26319
Zm00001d009705	F-II									0.0105544	1.54052	0.0193525	0	0	0	0.0280883	0.0072537	0.0306117	0.207041	0.0228233	0.0540375	0	0.00889965	0.0102343	0.0106505	0	0
Zm00001d026555	F-II	GRMZM2G107620			AT3G13226.1		regulatory protein RecX family protein	LOC_Os04g57230.1	regulatory protein RecX family protein, putative, expressed	7.82594	11.724	11.4595	4.22401	8.22299	7.46848	4.68372	6.69789	6.71194	7.53374	9.75807	6.17564	8.01209	6.78537	7.83779	6.09525	3.95947	4.18058
Zm00001d043904	F-II	GRMZM2G327189	IDP472		AT1G29160.1		Dof-type zinc finger DNA-binding family protein	LOC_Os01g48290.1	dof zinc finger domain containing protein, putative, expressed	1.96728	4.61045	3.13314	0.316906	0.907466	0.519358	1.64261	0.917688	1.3669	1.92227	0.881062	0.589161	0.497466	0.160599	0.272959	0.309517	0.176201	0.265886
Zm00001d031813	F-II	GRMZM2G349749			AT2G26560.1	PLA IIA,PLA2A,PLP2	phospholipase A 2A	LOC_Os08g37210.1	patatin, putative, expressed	0.870723	4.62087	4.30087	0.116462	0.0114381	0.0285172	0.0442239	0.0106801	0.0455113	0.750194	0.615492	0.355625	0	0.0668003	0.0657145	0	0.0302741	0.109366
Zm00001d052057	F-II	GRMZM2G446313			AT5G57740.1	XBAT32	XB3 ortholog 2 in Arabidopsis thaliana	LOC_Os02g54860.1	ankyrin repeat-rich protein, putative, expressed	14.9178	20.5588	14.3016	11.8759	11.5789	13.5167	13.7143	13.3955	15.5691	15.6501	18.3698	15.041	9.30968	9.31941	10.9107	11.3857	10.5745	12.1853
Zm00001d027681	F-II									0	2.15365	2.03429	0	0	0	0	0	0	0	2.59592	4.8035	0	0	0	3.66256	0	0
Zm00001d009057	F-II	GRMZM2G026804			AT1G02460.1		Pectin lyase-like superfamily protein	LOC_Os01g19170.1	polygalacturonase, putative, expressed	0.29794	2.20829	2.09248	0	0.0355589	0.192127	0	0.0101105	0.0458245	0.593397	0.688416	3.50096	0.0138194	0	0.109867	0	0	0
Zm00001d040245	F-II	GRMZM2G108847			AT1G72060.1		serine-type endopeptidase inhibitors	LOC_Os03g52390.1	PIII1 - Proteinase inhibitor II family protein precursor, expressed	0.191457	1.79869	0.166079	0	0.0548385	0.116076	0	0	0.117228	0.147937	0	0.043256	0	0	0	0	0	0
Zm00001d029488	F-II									2.32856	6.36188	4.12603	0.24176	0.547851	1.46725	3.42979	3.21723	1.14258	1.08754	1.99036	1.9745	0.152706	0.143681	0.296755	0.371463	1.52244	1.16386
Zm00001d000843	F-II									3.70632	6.58439	6.46052	1.76315	3.5243	3.66293	4.24074	4.09357	3.11479	2.9002	6.05891	2.8075	4.32439	3.37853	1.52211	3.72223	3.30414	1.91488
Zm00001d003358	F-II	GRMZM2G060712			AT3G07600.1		Heavy metal transport/detoxification superfamily protein	LOC_Os04g39010.1	heavy metal associated domain containing protein, expressed	3.79888	18.7401	13.7135	0	0.0713306	0.06012	0.0210532	0.119366	0.171795	2.58902	5.64614	1.69147	0.0403153	0.0393975	0	0	0	0
Zm00001d011817	F-II	GRMZM2G147709			AT1G71190.1	SAG18	senescence associated gene 18	LOC_Os01g73120.1	expressed protein	17.4847	21.1113	19.0916	14.0406	13.1298	15.9741	15.2227	15.8907	13.2801	19.4884	23.5283	19.8677	11.5983	12.6977	12.747	14.297	16.112	15.9754
Zm00001d033641	F-II	GRMZM2G031022			AT1G44770.2			LOC_Os03g49490.1	expressed protein	32.0074	39.9531	33.4888	25.4182	30.211	26.1927	24.5725	37.132	30.3993	35.3612	47.6018	31.8605	23.4356	29.0862	22.7925	26.0971	33.0206	26.6036
Zm00001d000824	F-II									10.3158	27.7752	4.20671	1.1176	1.60259	7.49486	0.761445	0.276622	1.77483	5.28403	2.65207	9.49025	0.141671	0.545905	3.44907	0.173965	0.202987	0
Zm00001d031271	F-II	GRMZM2G175574						LOC_Os08g38010.2	expressed protein	10.2566	15.3959	12.4018	8.45065	11.1561	11.9428	9.14245	10.1694	10.5844	8.21121	12.4222	12.2311	14.1356	10.251	12.4947	10.2745	7.85116	7.94341
Zm00001d020134	F-II	GRMZM2G479906			AT4G15230.1	ATPDR2,PDR2	pleiotropic drug resistance 2	LOC_Os09g16330.2	pleiotropic drug resistance protein, putative, expressed	0.681897	4.50174	1.90339	0.093758	0.0250337	0.131644	0.247179	0.42109	0.147265	0.742503	1.54677	0.452239	0.0368494	0.0456975	0.0441081	0.15293	0.17838	0.11909
Zm00001d048501	F-II	GRMZM2G303312			AT1G55500.2	ECT4	evolutionarily conserved C-terminal region 4	LOC_Os05g01520.1	ECT protein, putative, expressed	6.26458	9.20776	7.8197	4.09377	6.00527	5.97151	5.28897	6.20754	5.36951	6.5099	10.3438	7.64267	5.24823	4.94661	5.41326	5.44941	4.94332	4.53389
Zm00001d038764	F-II	AC206788.3_FG015			AT3G16520.3	UGT88A1	UDP-glucosyl transferase 88A1	LOC_Os05g45100.1	anthocyanidin 5,3-O-glucosyltransferase, putative, expressed	1.51763	3.85988	3.653	2.9338	1.31787	1.63216	1.40931	2.68396	1.92005	2.96135	1.4564	2.876	1.40461	1.44315	1.22352	1.45181	1.46442	2.48753
Zm00001d011152	F-II	GRMZM5G876518			AT5G58420.1		Ribosomal protein S4 (RPS4A) family protein	LOC_Os01g25610.1	40S ribosomal protein S4, putative, expressed	15.5832	25.0303	17.0708	4.16296	10.1027	8.62154	13.429	13.185	5.19041	10.0925	8.76089	8.76125	5.32343	4.33509	3.89381	5.9062	6.02198	4.73433
Zm00001d007753	F-II	GRMZM2G053206			AT1G03230.1		Eukaryotic aspartyl protease family protein	LOC_Os01g71070.1	xylanase inhibitor, putative, expressed	0.80706	12.1466	8.47667	1.00142	0.361372	1.00538	1.47874	0.984638	1.6443	2.34218	1.10679	0.882371	0.231346	0.55858	0.201794	0.647672	0.750781	1.18598
Zm00001d011133	F-II	GRMZM2G137802	wrky68	WRKY-transcription factor 68	AT5G64810.1	ATWRKY51,WRKY51	WRKY DNA-binding protein 51	LOC_Os05g46020.1	WRKY7, expressed	0.219792	11.973	0.825105	0.138255	0	0.0667275	0	0.050643	0	0.306779	0.270784	0.158181	0	0	0	0.068372	0.145735	0
Zm00001d045382	F-II	GRMZM2G173693			AT5G37370.1	ATSRL1	PRP38 family protein	LOC_Os05g08600.1	splicing factor, putative, expressed	26.7806	32.9036	31.1761	18.0551	24.4456	26.7658	25.4474	23.8365	24.5579	22.199	24.6721	23.8629	20.6549	17.8099	22.3221	17.5402	18.8829	19.346
Zm00001d053997	F-II	GRMZM2G374088	GRMZM2G374088		AT3G18040.1	MPK9	MAP kinase 9	LOC_Os02g04230.1	CGMC_MAPKCMGC_2.7 - CGMC includes CDA, MAPK, GSK3, and CLKC kinases, expressed	14.0607	25.8857	8.42942	4.35672	4.57062	4.51244	6.46188	5.06443	11.5275	10.9144	13.3389	7.4786	4.08498	4.69009	5.07265	3.90718	5.08063	6.36599
Zm00001d006793	F-II	GRMZM2G340048			AT4G05200.1	CRK25	cysteine-rich RLK (RECEPTOR-like protein kinase) 25	LOC_Os07g35290.1	TKL_IRAK_DUF26-lc.10 - DUF26 kinases have homology to DUF26 containing loci, expressed	0.876265	2.8268	1.94613	0.00860545	0.019437	0.0158397	0.00863075	0.00603735	0.0255325	0.549029	1.27046	0.583147	0.0684339	0	0.0088171	0	0.0256506	0
Zm00001d024572	F-II	GRMZM5G834518			AT3G47420.1	ATPS3,PS3	phosphate starvation-induced gene 3	LOC_Os08g06010.1	transporter, major facilitator family, putative, expressed	1.73518	4.23061	2.70635	0.773351	0.666048	1.2854	0.923191	1.48611	1.29656	2.20124	2.78588	1.8472	0.635289	0.469245	0.583245	1.14041	1.25771	0.803793
Zm00001d052266	F-II									2.94424	6.52769	4.40432	1.95656	2.59771	2.25577	1.75208	2.37732	1.9546	4.48153	6.65076	3.67436	2.19222	2.11604	2.35455	2.17514	4.30602	2.14907
Zm00001d048031	F-II	GRMZM2G356579			AT1G17280.1	UBC34	ubiquitin-conjugating enzyme 34	LOC_Os06g09330.2	ubiquitin-conjugating enzyme, putative, expressed	1.78463	3.68743	2.00465	0.376812	0.891352	0.829737	0.801466	1.04323	0.592279	0.855166	1.16598	0.755876	0.429905	0.38215	0.385985	0.33873	0.449268	0.518722
Zm00001d004292	F-II	AC199182.3_FG003								0.915042	3.1264	1.49419	0	0.113421	0	0	0	0	0.116131	0	0	0.264591	0	0	0.431356	0	0
Zm00001d038189	F-II	GRMZM5G891783	bzip34	bZIP-transcription factor 34	AT4G30720.1		FAD/NAD(P)-binding oxidoreductase family protein	LOC_Os05g34040.2	monooxygenase, putative, expressed	16.6076	25.1251	21.8033	19.4835	18.4183	17.066	14.9014	17.4108	14.4777	17.5044	22.1628	17.629	20.7446	17.8634	18.401	20.7077	16.685	16.0545
Zm00001d020374	F-II	GRMZM2G450488			AT1G05030.1		Major facilitator superfamily protein	LOC_Os09g23110.1	transporter family protein, putative, expressed	5.20197	9.39721	5.5269	4.19079	4.12004	3.46258	4.99214	4.60881	2.66247	3.8744	4.23946	4.47712	4.03954	3.71233	3.89286	3.9598	4.00298	5.53979
Zm00001d006538	F-II	GRMZM5G846916			AT5G55180.1		O-Glycosyl hydrolases family 17 protein	LOC_Os02g53200.2	glucan endo-1,3-beta-glucosidase precursor, putative, expressed	1.90465	4.43723	0.898351	0	0.0641175	1.70952	0	0.0209116	0.348938	1.37373	0.10066	0.134706	0.00957915	0.0095958	0	0	0.0405684	0
Zm00001d043047	F-II	GRMZM2G339122	expa1	alpha expansin1	AT1G69530.3	AT-EXP1,ATEXP1,ATEXPA1,ATHEXP ALPHA 1.2,EXP1,EXPA1	expansin A1	LOC_Os01g60770.1	expansin precursor, putative, expressed	19.8084	66.7994	0.382876	2.95504	2.64561	2.58929	13.6993	1.63832	17.3134	84.2714	91.1483	26.171	2.08697	3.44248	1.32826	2.62971	2.64351	1.66236
Zm00001d030862	F-II	GRMZM2G039112	ereb168	AP2-EREBP-transcription factor 168	AT5G19790.1	RAP2.11	related to AP2 11	LOC_Os12g39330.1	AP2 domain containing protein, expressed	0.488233	1.06407	0.539215	0.119825	0.084358	0.154516	0.0405129	0.145014	0.248096	1.04389	0.566736	0.448947	0.192611	0.0576371	0.0925835	0.0428362	0.0826095	0.0974433
Zm00001d003589	F-II	GRMZM2G086971	ypt1	ypt homolog1	AT4G17530.1	ATRAB1C,ATRABD2C,RAB1C	RAB GTPase homolog 1C	LOC_Os05g01490.1	ras-related protein, putative, expressed	9.74742	13.4225	9.57749	6.73761	6.7034	6.47433	4.16967	6.36034	7.00189	11.1974	10.0012	10.1301	6.70902	7.68419	6.98575	5.88516	4.82811	5.59945
Zm00001d015658	F-II	GRMZM2G332562			AT3G30390.1		Transmembrane amino acid transporter family protein	LOC_Os02g09810.1	amino acid transporter, putative, expressed	14.0171	20.7394	14.56	12.8985	13.5847	13.1144	15.1849	15.4939	11.934	15.0518	17.6131	11.8743	12.518	12.5955	13.9205	13.4377	14.3499	15.5725
Zm00001d023201	F-II									0.451015	1.27264	0.468481	0.0817646	0.591259	0.296455	0.165764	0.179337	0.0446878	0.138627	0.413521	0.205911	0.313574	0.0640026	0.200546	0.297337	0.102577	0.0783109
Zm00001d022090	F-II	GRMZM2G456746	ea1	egg apparatus1				LOC_Os07g41410.1	EGG APPARATUS-1, putative, expressed	0	1.60075	0	0	0	0	0	0	0	2.21028	0	0	0	0	0	0	0	0
Zm00001d041911	F-II	GRMZM5G894436								19.8	26.1428	20.4659	12.2398	17.0418	15.1456	17.47	17.5514	12.8056	20.4173	22.3449	21.6947	14.1761	14.2807	14.745	14.1988	15.6855	15.4022
Zm00001d033094	F-II	GRMZM2G011912			AT2G35610.1	XEG113	xyloglucanase 113	LOC_Os03g38930.1	expressed protein	8.84327	10.2041	8.62306	6.19472	8.10496	7.52508	8.39416	8.87499	7.8352	8.28191	10.6133	7.14856	6.26655	7.64037	5.54226	7.51799	8.16601	5.58275
Zm00001d033295	F-II	GRMZM2G112672	cbl3	calcineurin B-like3	AT4G26570.1	ATCBL3,CBL3	calcineurin B-like 3	LOC_Os03g42840.1	calcineurin B, putative, expressed	41.0819	51.1385	37.5658	30.4919	29.0511	27.0867	36.7058	33.2366	33.4166	45.8875	65.4323	37.4047	29.7279	27.8735	24.634	31.6246	38.6251	31.774
Zm00001d020367	F-II	GRMZM2G070885	jmj5	JUMONJI-transcription factor 5	AT1G11950.1		Transcription factor jumonji (jmjC) domain-containing protein	LOC_Os02g58210.1	jmjC domain containing protein, expressed	4.05598	6.08291	4.14578	2.15887	3.36655	2.16121	1.9648	2.94353	1.6005	4.77775	6.61974	4.35501	3.81001	3.3976	2.67852	3.74938	3.78872	2.14316
Zm00001d053160	F-II	GRMZM2G173257								1.58953	7.35373	0.370854	0	0	0	0	0	0	3.68902	0.929846	1.45321	0	0	0	0	0	0
Zm00001d044526	F-II	GRMZM2G070797			AT3G15680.1		Ran BP2/NZF zinc finger-like superfamily protein	LOC_Os01g37460.1	zinc finger family protein, putative, expressed	3.81939	11.6956	3.38844	0.0504065	0.263691	0	0.618597	0.814685	0.31879	5.81654	7.26714	2.59781	0.072402	0.047453	0.0224174	0.132237	0.910614	0.190185
Zm00001d016947	F-II	GRMZM2G325683								0.427138	1.63199	0	0	0	0	0	0	0	5.11662	0	1.1524	0	0	0	1.42163	0	0
Zm00001d023897	F-II	GRMZM2G130724			AT3G24440.1	VIL1,VRN5	Fibronectin type III domain-containing protein	LOC_Os12g34850.1	Fibronectin type III domain containing protein, expressed	8.47406	12.2494	10.1153	4.71216	6.37804	5.90644	5.21945	5.7527	4.81391	10.4355	12.2539	8.88505	7.10415	6.24961	6.82703	6.34357	5.06192	5.00704
Zm00001d021359	F-II	GRMZM2G179689			AT2G45695.1		Ubiquitin related modifier 1	LOC_Os07g28280.1	ubiquitin-related modifier 1, putative, expressed	10.799	19.9827	19.766	8.5037	11.4654	8.56785	6.86252	9.50276	7.31579	13.5305	14.799	12.1956	10.8273	10.3466	9.83641	9.75431	7.46959	5.75112
Zm00001d016857	F-II	GRMZM2G113583	zar7	Zea mays ARGOS7						0.541835	1.01579	0	0	0	0	0	0	0	0.742535	0	0	0	0	0	0	0	0
Zm00001d013025	F-II	AC210013.4_FG009			AT3G05250.1		RING/U-box superfamily protein	LOC_Os03g59540.1	zinc finger, C3HC4 type domain containing protein, expressed	6.25009	11.699	9.86547	3.48604	6.16303	6.60676	3.46782	5.22996	4.65384	7.13456	6.81101	7.34873	4.47986	4.44442	4.65519	4.18828	2.86309	3.09663
Zm00001d000697	F-II									0	6.90995	0	0	0	0	0	0	0	0	0	0	0	0	0	0	0	0
Zm00001d054014	F-II	GRMZM2G025127			AT2G17220.1		Protein kinase superfamily protein	LOC_Os02g02600.1	serine/threonine-protein kinase Cx32, chloroplast precursor, putative, expressed	9.6672	18.5309	12.1654	2.64258	3.39141	4.56365	4.88523	4.53848	6.60496	9.48377	12.9338	7.0401	2.04566	2.89497	2.50346	2.49923	3.35264	3.10383
Zm00001d034248	F-II	GRMZM2G367092			AT5G42765.1			LOC_Os03g56320.1	expressed protein	4.90667	6.32721	4.90343	3.76753	4.48941	4.03352	2.63122	4.61765	5.87808	7.816	6.41943	6.41392	5.48001	3.89898	3.79088	4.37282	3.76414	2.4494
Zm00001d018784	F-II	GRMZM2G467977						LOC_Os04g54890.1	expressed protein	0.0856831	1.02282	0.229312	0	0.0884734	0.117658	0.393248	0.13544	0.0276271	0	0	0.16638	0	0	0.0121461	0.0418174	0.0139761	0.057899
Zm00001d041922	F-II									19.9167	53.999	16.2536	0	0.0641685	0.285133	0	0	0	7.9211	12.3922	6.95657	0.270017	0	0	0	0	0
Zm00001d030398	F-II	GRMZM2G335703			AT4G34830.1	MRL1	Pentatricopeptide repeat (PPR) superfamily protein	LOC_Os10g10170.1	PPR repeat domain containing protein, putative, expressed	3.97093	6.37448	3.84669	2.73923	3.17996	2.65863	2.65718	2.75197	1.38767	3.0294	4.98927	3.11014	3.85128	3.66079	3.65921	3.53516	2.9834	2.6446
Zm00001d027315	F-II	GRMZM2G042539			AT5G03050.1			LOC_Os03g50364.1	expressed protein	4.83161	8.55284	2.42727	0.0995075	0.410888	0.048258	0.0497126	0.182694	0.049308	6.28984	4.3499	1.21256	0.683309	0.447504	0.348137	0.419749	0.103805	0.0457179
Zm00001d043286	F-II	GRMZM2G057140			AT3G01310.2		Phosphoglycerate mutase-like family protein	LOC_Os01g56980.1	histidine acid phosphatase, putative, expressed	3.07756	9.49982	4.19343	0.667582	0.204324	0.21478	2.39392	0.707646	0.375364	1.51095	3.78556	2.01418	0.296677	0.338249	0.304517	0.750004	2.59646	1.856
Zm00001d027524	F-II	GRMZM2G099454			AT3G12500.1	ATHCHIB,B-CHI,CHI-B,HCHIB,PR-3,PR3	basic chitinase	LOC_Os03g04060.1	CHIT16 - Chitinase family protein precursor, expressed	441.005	1328.3	1114.87	27.4046	68.737	97.005	23.8591	27.3957	96.1645	270.796	413.598	247.702	19.9557	28.2753	48.4357	7.141	16.6993	17.6356
Zm00001d051988	F-II	GRMZM2G108364			AT5G54390.1	AHL,ATAHL,HL	HAL2-like	LOC_Os02g56170.1	inositol-1-monophosphatase, putative, expressed	3.72011	5.36044	4.91761	2.86594	3.3641	3.26962	2.58142	4.40614	4.99268	4.2634	3.80465	3.9179	2.52377	3.10378	2.86613	2.08727	2.78142	4.05776
Zm00001d006657	F-II	GRMZM2G113476			AT3G11945.2	ATHST,HST,PDS2	homogentisate prenyltransferase	LOC_Os07g38850.1	prenyltransferase, putative, expressed	8.28532	14.0043	8.77218	7.87147	9.70145	8.12913	6.46506	9.35518	8.24985	9.01165	4.69414	9.2622	8.11224	7.05924	7.90647	7.44775	4.07413	6.86709
Zm00001d024813	F-II	GRMZM2G357737			AT5G11530.1	EMF1	embryonic flower 1 (EMF1)	LOC_Os01g12890.1	expressed protein	2.70216	3.08388	2.77888	2.16621	2.3776	3.0215	2.61389	2.37687	2.66907	2.29786	2.5849	2.74175	1.38945	1.94146	2.16793	1.65653	2.49356	2.10076
Zm00001d046999	F-II	GRMZM2G017739								0.978672	2.08501	0.836278	0.16171	0.35743	0.230265	0.358895	0.242708	0.192642	1.07022	0.868851	0.67543	0.078437	0.125602	0.273408	0.352932	0.138925	0.179781
Zm00001d015884	F-II	GRMZM2G024024			AT2G33580.1		Protein kinase superfamily protein	LOC_Os02g09960.1	LYK8, putative, expressed	0.217895	1.03487	0.339361	0.0191592	0.260188	0.292377	0.153089	0.346336	0.384012	0.734	0.166264	0.132623	0	0.0548099	0.036783	0.0401193	0.039037	0.028494
Zm00001d028162	F-II	GRMZM2G159632	sfp1	sulfate permease1	AT1G22150.1	SULTR1;3	sulfate transporter 1;3	LOC_Os03g09970.1	sulfate transporter, putative, expressed	2.46593	4.26011	2.65265	1.35251	1.45432	1.67674	1.19411	1.7516	1.6734	2.82113	3.16009	3.09788	0.966488	1.32042	0.957068	1.30445	1.82116	1.13192
Zm00001d034735	F-II	GRMZM2G156656			AT3G51950.1		Zinc finger (CCCH-type) family protein / RNA recognition motif (RRM)-containing protein	LOC_Os07g48410.1	RNA-binding zinc finger protein, putative, expressed	9.16953	13.7331	9.94422	3.31108	8.01109	8.23829	9.46451	8.40549	7.39055	6.32059	5.57078	5.9877	3.21345	2.74921	3.04666	3.63075	4.16751	3.29573
Zm00001d026288	F-II	GRMZM2G119802	mbd123	methyl binding domain123						19.3794	47.5815	29.5569	7.93704	20.8247	19.5663	23.1934	19.0397	22.0145	13.8265	24.2026	19.5842	9.28947	8.93356	10.7197	9.37909	9.73649	10.8771
Zm00001d005195	F-II									14.0694	23.5895	17.7218	3.97852	12.3855	11.0569	11.0175	10.9615	4.55749	7.81156	9.0394	8.12015	4.49716	3.65158	4.94451	5.58622	6.04555	4.17241
Zm00001d035195	F-II	GRMZM2G060057			AT4G20380.2	LSD1	LSD1 zinc finger family protein	LOC_Os08g03610.1	LSD1 zinc finger domain containing protein, expressed	6.64584	20.6476	11.2749	1.20569	1.26067	4.11058	1.25156	5.76463	6.95754	4.09255	8.42671	1.71397	0.404452	0.6403	0.489328	0.522612	2.54862	1.36909
Zm00001d025237	F-II	GRMZM2G159732			AT3G01930.2		Major facilitator superfamily protein	LOC_Os08g42010.1	nodulin, putative, expressed	5.86674	8.4177	5.24848	3.48553	2.99898	4.05396	3.41319	3.10884	3.05325	11.681	11.5798	8.4263	3.02546	3.10985	3.18004	3.36041	3.58137	3.96575
Zm00001d049109	F-II									1.05761	2.52399	1.04462	0.23483	0.672015	0.410017	0.37533	0.374735	0.26679	0.585063	1.01073	0.619178	0.251034	0.204895	0.272657	0.173232	0.219198	0.0475418
Zm00001d023843	F-II	GRMZM2G176472			AT5G57580.1		Calmodulin-binding protein	LOC_Os12g36110.1	calmodulin binding protein, putative, expressed	0.556871	3.33122	0.450373	0.0201622	0.218871	0.220733	0.130228	0.157949	0.138572	0.14634	0.297416	0.122409	0.0553832	0.0089705	0.039802	0.0947938	0.147291	0.0328239
Zm00001d044183	F-II									0.112781	14.0648	7.03711	0.0247751	4.92889	4.34447	0.101312	3.85738	1.79453	0.0416467	0.119713	0.014687	0.0113142	0.0183075	0.0178807	0.0335789	0.0064266	0.0137796
Zm00001d038266	F-II	GRMZM2G701180	pco140565		AT3G53270.1		Small nuclear RNA activating complex (SNAPc), subunit SNAP43 protein	LOC_Os10g35130.1	expressed protein	11.1077	17.7527	15.4672	8.0396	10.8666	10.7321	7.55602	7.79199	6.68096	10.0903	11.1627	10.4245	9.85004	9.02622	10.4174	8.78095	6.37669	7.5533
Zm00001d027557	F-II	GRMZM2G475059	gst31	glutathione transferase31	AT1G10370.1	ATGSTU17,ERD9,GST30,GST30B	Glutathione S-transferase family protein	LOC_Os10g38150.1	glutathione S-transferase, N-terminal domain containing protein, expressed	0.142953	2.11377	0.221158	0	0	0	0	0	0	0.163933	0.148618	0.118057	0	0	0	0	0	0
Zm00001d030274	F-II	AC194856.3_FG007			AT5G03455.1	ACR2,ARATH;CDC25,CDC25	Rhodanese/Cell cycle control phosphatase superfamily protein	LOC_Os03g01770.1	rhodanese, putative, expressed	0	15.1336	0	0	0	0	0	0	0	0	0	0	0	0	0	0	0	6.7234
Zm00001d040311	F-II	GRMZM2G121404			AT1G75660.1	AtXRN3,XRN3	5\'-3\' exoribonuclease 3	LOC_Os01g65220.1	XRN 5\'-3\' exonuclease N-terminus domain containing protein, expressed	13.2762	21.713	18.7526	8.1227	15.3423	13.3275	11.0574	11.6805	8.11393	12.8367	16.7094	13.9147	13.8637	11.7083	13.6003	12.1791	11.883	10.0942
Zm00001d045313	F-II	GRMZM2G405203			AT2G42620.1	MAX2,ORE9,PPS	RNI-like superfamily protein	LOC_Os06g06050.1	OsFBL27 - F-box domain and LRR containing protein, expressed	6.75882	11.7657	8.49004	5.92692	6.11506	6.39243	6.05343	7.14662	6.16205	8.14048	9.51402	5.55692	4.47827	5.32308	3.64294	6.43484	5.29328	4.05328
Zm00001d043182	F-II	GRMZM5G859195	cmk1	cytidine methyl kinase1	AT2G26930.1	ATCDPMEK,CDPMEK,ISPE,PDE277	4-(cytidine 5\'-phospho)-2-C-methyl-D-erithritol kinase	LOC_Os01g58790.1	GHMP kinases ATP-binding protein, putative, expressed	11.73	17.1813	12.5427	6.63847	8.60102	7.34786	4.18752	6.39282	10.3226	14.5055	15.3225	12.2845	8.94581	9.1627	9.33208	6.72004	5.12275	6.13865
Zm00001d007773	F-II	GRMZM2G444560			AT3G28610.1		P-loop containing nucleoside triphosphate hydrolases superfamily protein	LOC_Os07g09470.1	ATPase, putative, expressed	3.40924	13.9352	7.07956	0.23935	1.16484	0.672424	0.607158	1.11193	1.97324	3.18438	1.79493	2.58015	0.100726	0.235286	0.108831	0.131709	0.306755	0.398717
Zm00001d024601	F-II	GRMZM2G446895			AT4G38120.1		ARM repeat superfamily protein	LOC_Os08g05670.1	HEAT repeat family protein, putative, expressed	19.6264	22.4822	18.7241	10.5093	16.6987	14.4232	14.3026	16.3968	13.2019	16.4196	17.5606	18.2458	14.6873	13.59	13.0942	13.1749	11.2288	12.2671
Zm00001d025763	F-II	GRMZM2G070111						LOC_Os04g41920.1	protein FAM133, putative, expressed	58.0558	87.9968	82.4544	33.7175	60.9049	50.6588	48.3727	51.0444	41.6536	51.8439	61.7096	50.2553	46.0662	34.6814	36.7852	34.995	36.2445	33.2379
Zm00001d000789	F-II									0	1.71637	0	0	0	0	0	0	0	0	0	0	0	0	0.443444	0	0	0
Zm00001d017107	F-II	AC205703.4_FG001			AT5G14360.1		Ubiquitin-like superfamily protein	LOC_Os02g38410.1	ubiquitin family protein, putative, expressed	11.8527	33.4847	17.5337	3.8562	3.15244	3.76209	8.11366	6.40303	14.2155	14.5306	36.0855	8.43543	1.80894	2.12498	2.541	3.04433	3.55716	4.1204
Zm00001d030902	F-II									18.5746	36.1003	24.9805	4.61799	13.903	11.0869	14.9095	14.5085	8.17808	10.6526	15.5924	10.1452	12.9562	6.63019	6.91193	9.90046	9.45512	5.31599
Zm00001d029506	F-II	GRMZM2G060544	lbd5	LBD-transcription factor 5	AT3G02550.1	LBD41	LOB domain-containing protein 41	LOC_Os01g32770.1	DUF260 domain containing protein, putative, expressed	2.82674	5.90045	3.63675	3.13284	1.79317	1.93475	1.848	2.71362	3.06432	3.99699	1.81044	2.65985	1.08348	1.16482	1.13371	1.09095	1.70769	1.5402
Zm00001d010266	F-II	GRMZM2G017603			AT3G14470.1		NB-ARC domain-containing disease resistance protein	LOC_Os05g34230.1	disease resistance protein RGA3, putative, expressed	4.22701	5.37685	4.91307	3.70377	3.80714	3.68702	4.23428	4.03223	4.47728	4.71908	5.87542	4.39069	3.28066	4.31538	4.29502	3.25414	3.7179	3.82865
Zm00001d033719	F-II	GRMZM2G144346	col2	C2C2-CO-like-transcription factor 2	AT1G25440.1		B-box type zinc finger protein with CCT domain	LOC_Os03g50310.1	CCT/B-box zinc finger protein, putative, expressed	4.59251	8.16259	6.50673	3.72778	1.69718	2.024	2.53021	4.20015	3.74544	4.58216	5.56999	5.36881	3.804	2.72913	1.47107	3.0644	4.49325	3.12717
Zm00001d013247	F-II	GRMZM2G086287			AT5G07980.1		dentin sialophosphoprotein-related	LOC_Os03g54970.1	expressed protein	6.30568	10.7543	7.18149	1.33001	3.99464	2.44471	1.51392	2.11682	1.83889	6.19766	7.05035	4.98144	3.13017	2.39561	2.34408	2.33872	1.19765	1.35696
Zm00001d016980	F-II	GRMZM2G176382						LOC_Os02g37020.1	expressed protein	1.58592	2.498	1.49117	0.713002	1.3329	1.40535	0.883898	0.887932	1.34017	1.67579	1.4651	1.39482	1.59422	1.43082	2.21856	0.894591	0.831761	0.799111
Zm00001d036175	F-II	GRMZM2G152777			AT3G16370.1		GDSL-like Lipase/Acylhydrolase superfamily protein	LOC_Os06g05630.1	GDSL-like lipase/acylhydrolase, putative, expressed	0.205195	1.03756	0.250709	0	0	0.447526	0	0.0117696	0	0.212153	0.120752	0.0228424	0.0155791	0.0289519	0.0164887	0	0	0
Zm00001d002434	F-II	GRMZM2G074743	aox3	alternative oxidase3	AT3G22370.1	AOX1A,ATAOX1A	alternative oxidase 1A	LOC_Os04g57320.1	immutans protein, putative, expressed	0.107245	10.3166	0.255586	0.0336037	0.0671191	0.0246645	0	0.0675894	0.207748	0.271883	0.0475507	0.110142	0	0.023387	0	0.0351076	0.0261638	0.0438968
Zm00001d052474	F-II									0	4.31589	3.33335	0	0.205736	0.599515	0	0.383235	0.521474	0.104817	0	0	0	0	0	0	0	0
Zm00001d023774	F-II	GRMZM2G106177			AT1G10030.1	ERG28	homolog of yeast ergosterol28	LOC_Os12g43670.1	ergosterol biosynthetic protein 28, putative, expressed	0	1.06571	0.0840395	0	0	0.0438422	0	0	0	0.187798	0	0	0	0	0	0	0	0
Zm00001d036780	F-II	GRMZM2G096403			AT4G25760.1	ATGDU2,GDU2	glutamine dumper 2	LOC_Os06g42660.1	expressed protein	0.83525	2.40785	0.488642	0.517615	0.205627	0.509505	0.462276	0.407839	1.45602	2.75359	0.885185	2.50021	0	0	0	0.24006	0.28795	2.56027
Zm00001d010811	F-II									23.8894	33.4151	26.8514	17.527	21.1339	23.5709	19.5942	19.5508	19.3309	24.1855	29.2947	26.7012	18.8363	17.6029	21.7354	20.2614	18.428	23.1851
Zm00001d016724	F-II	AC210009.3_FG008						LOC_Os04g11390.1	expressed protein	0	5.16625	0.808095	0	0	0	0	0	0	6.1148	19.4502	63.3678	0	0	0	0	0	0
Zm00001d048171	F-II	GRMZM2G181568	crs4	chloroplast RNA splicing4	AT4G24460.1	CLT2	CRT (chloroquine-resistance transporter)-like transporter 2	LOC_Os12g32650.1	expressed protein	2.23936	4.56799	3.52199	1.86528	1.91036	2.0594	2.34816	2.75456	1.39173	2.10726	1.86394	1.54786	1.79718	1.83308	1.81672	2.53443	3.28241	2.25908
Zm00001d049213	F-II	GRMZM2G007289			AT1G14290.1	SBH2	sphingoid base hydroxylase 2	LOC_Os06g22490.1	sphingolipid C4-hydroxylase SUR2, putative, expressed	0	5.59813	0.803967	0	0.079076	0	0	0.281701	0	0.0315909	0	0.13261	0	0	0	0	0	0
Zm00001d008449	F-II	GRMZM2G000035			AT1G49000.1			LOC_Os01g02130.1	expressed protein	1.93337	14.5806	4.3931	0.0796145	1.18556	1.0738	0.457919	2.17538	4.29235	3.43113	1.41085	1.34237	0	0.083094	0	0.156548	0.1686	0
Zm00001d001482	F-II									3.3617	5.49153	3.87107	0.531905	1.83136	1.47826	1.72407	1.57271	0.953218	1.43105	2.00663	1.95386	0.723751	0.40572	0.839456	0.915774	0.669141	0.60475
Zm00001d024843	F-II	GRMZM2G072529	acco31	1-aminocyclopropane-1-carboxylate oxidase15	AT1G77330.1		2-oxoglutarate (2OG) and Fe(II)-dependent oxygenase superfamily protein	LOC_Os05g05680.1	1-aminocyclopropane-1-carboxylate oxidase, putative, expressed	5.49198	15.4656	2.89963	0.208378	0.156433	0.229263	0.524839	0.128979	0.930059	8.72774	2.68142	3.95912	0.072648	0.162113	0.139954	0.091107	0.185045	0.446321
Zm00001d036416	F-II	GRMZM2G173928	cdpk13	calcium dependent protein kinase13	AT2G46700.1	ATCRK3,CRK3	CDPK-related kinase 3	LOC_Os06g50030.1	CAMK_CAMK_like.30 - CAMK includes calcium/calmodulin depedent protein kinases, expressed	4.4674	5.92601	4.22323	2.04058	2.78019	2.51091	2.73203	3.64881	2.59191	4.94852	4.46206	3.99494	2.32566	2.10148	1.82045	3.27899	3.10126	2.76009
Zm00001d026030	F-II	AC233979.1_FG009			AT4G19600.1	CYCT1;4	Cyclin family protein	LOC_Os12g30020.1	cyclin-T1-4, putative, expressed	24.397	29.0153	22.3863	15.8714	19.5317	16.4159	16.83	16.5562	16.2049	29.1495	32.3394	25.087	21.0556	21.4733	18.4764	18.5742	16.9744	15.7314
Zm00001d048487	F-II	GRMZM2G116803								5.46653	11.629	6.65205	1.26483	3.49849	2.65552	5.22213	4.4054	0.893512	2.61362	3.24242	2.92128	1.97892	1.07709	1.39099	1.97138	1.77521	1.19144
Zm00001d031850	F-II	GRMZM2G017045			AT2G05620.1	PGR5	proton gradient regulation 5	LOC_Os08g45190.1	PGR5, putative, expressed	7.37749	23.9913	19.737	3.14969	1.36671	1.29832	7.33885	7.72142	9.12342	4.51496	6.93833	8.68181	5.91306	2.99036	2.77079	3.71903	4.11691	3.84352
Zm00001d041287	F-II	GRMZM2G078090			AT3G11760.1			LOC_Os12g42570.1	expressed protein	8.44069	14.4081	5.96465	3.30159	3.14816	3.30533	5.26488	4.581	5.00655	8.44505	10.4025	6.10942	3.58781	3.10913	2.40258	3.79292	3.73241	3.17376
Zm00001d045511	F-II									2.00576	4.2935	3.38396	0.772432	2.75597	2.00934	1.60413	1.5695	2.11879	2.28959	1.94152	1.31334	1.61006	1.20955	2.38993	1.47178	1.07691	0.696743
Zm00001d013593	F-II	GRMZM2G383735			AT3G22540.1		Protein of unknown function (DUF1677)	LOC_Os03g46300.1	expressed protein	19.5067	46.363	5.74926	7.60565	1.93399	6.84851	12.2018	31.1615	19.4668	73.5955	63.8608	42.0797	0.821256	3.48197	0.856451	2.09077	10.4957	13.4145
Zm00001d049192	F-II	GRMZM5G892742			AT2G38000.1		chaperone protein dnaJ-related	LOC_Os05g25210.1	expressed protein	6.41693	13.3905	9.45894	5.09896	6.94268	7.38478	6.37394	8.1366	10.602	8.24878	16.1355	7.74622	4.23538	4.96169	5.35953	4.45893	6.52613	6.44839
Zm00001d003495	F-II	GRMZM2G470882			AT2G14095.1			LOC_Os04g37760.1	expressed protein	2.35072	12.2919	8.18738	0.8781	2.43754	1.78036	1.32377	1.82477	1.30445	2.21156	2.03707	2.65884	1.45106	0.971576	1.49317	0.903679	1.02552	1.13979
Zm00001d043614	F-II	GRMZM2G158013	sfp6	sulfate transporter6	AT3G51895.1	AST12,SULTR3;1	sulfate transporter 3;1	LOC_Os01g52130.1	sulfate transporter, putative, expressed	1.30707	5.01775	0.330809	0.994239	1.06882	1.74921	1.1907	1.3557	3.0559	0.26897	0.348986	0.932868	0.445162	0.475324	0.474171	1.07347	0.811048	0.986124
Zm00001d017165	F-II	GRMZM2G106653	farl9	FAR1-like-transcription factor 9	AT1G52520.1	FRS6	FAR1-related sequence 6	LOC_Os11g19030.1	FAR1 family protein, expressed	5.43845	8.18585	8.21285	3.64291	5.50329	5.23871	4.96942	6.50347	5.32325	5.70979	8.11047	5.93255	6.25387	5.53247	4.47802	5.79422	5.90414	4.58576
Zm00001d036364	F-II	GRMZM2G074358	nactf42	NAC-transcription factor 42	AT2G17040.1	anac036,NAC036	NAC domain containing protein 36	LOC_Os06g51070.1	no apical meristem protein, putative, expressed	6.50406	24.3468	16.3561	1.37847	3.5084	4.24024	1.55859	2.42218	4.59044	5.43426	7.66685	5.4974	0.376615	0.778959	1.75383	0.157253	1.13923	1.29147
Zm00001d022518	F-II	GRMZM2G181607						LOC_Os07g48510.1	thioredoxin, putative, expressed	37.6204	55.0814	51.8115	24.7542	40.0724	15.7482	24.838	38.9752	32.6173	37.5702	34.6531	40.3232	35.2863	44.5866	10.4672	41.0945	19.0043	13.2011
Zm00001d046554	F-II	GRMZM2G345544			AT5G14420.1	RGLG2	RING domain ligase2	LOC_Os06g40650.1	copine-1, putative, expressed	29.1308	45.7454	17.6606	13.8569	15.134	13.0084	21.2794	19.7941	24.3015	32.5949	35.2495	23.4988	12.4143	10.7803	11.104	19.5041	16.205	16.9276
Zm00001d024729	F-II	GRMZM2G155836			AT5G26751.1	ATSK11,SK 11	shaggy-related kinase 11	LOC_Os05g04340.2	CGMC_GSK.6 - CGMC includes CDA, MAPK, GSK3, and CLKC kinases, expressed	60.9956	104.365	78.8959	56.1222	67.0156	74.904	66.2867	77.8905	82.7437	66.2835	85.5676	57.2117	49.4065	52.7443	55.4419	63.3657	65.3895	70.9707
Zm00001d043607	F-II	GRMZM2G171373	hex6	hexokinase6	AT4G29130.1	ATHXK1,GIN2,HXK1	hexokinase 1	LOC_Os01g52450.1	hexokinase, putative, expressed	3.80622	8.31804	7.15362	1.00356	1.63142	1.37468	0.949355	2.29257	1.67142	3.53029	4.61702	3.44512	0.721782	1.09685	0.733796	1.39316	1.17006	1.02751
Zm00001d015990	F-II	GRMZM2G388148	cpp9	CPP-transcription factor 9	AT4G29000.1		Tesmin/TSO1-like CXC domain-containing protein	LOC_Os02g17460.1	tesmin/TSO1-like CXC domain containing protein, expressed	1.28183	1.77535	1.12407	1.11634	1.1212	1.18484	1.19553	1.33739	1.17754	1.09768	1.3048	1.2828	1.17201	1.35725	0.975312	1.03273	1.24964	1.19159
Zm00001d032094	F-II	GRMZM2G059138			AT5G20820.1		SAUR-like auxin-responsive protein family	LOC_Os08g35110.1	OsSAUR33 - Auxin-responsive SAUR gene family member, expressed	3.60597	9.42246	2.83952	1.00198	0	0	2.07559	0.467031	3.74043	13.6597	10.6518	11.368	0.670002	0	0.335793	1.16843	0	0.947876
Zm00001d001304	F-II									4.03053	7.43565	3.77731	0	0	3.388	0	5.58527	2.69883	0	0	0	0	9.38475	2.48977	0	0	0
Zm00001d052268	F-II	GRMZM2G080079	gol1	goliath1	AT1G74410.1		RING/U-box superfamily protein	LOC_Os02g50990.1	RING-H2 finger protein ATL1Q, putative, expressed	21.7532	50.9001	28.8629	1.40774	0.257486	1.58874	4.98626	4.97717	15.3166	29.7151	14.7155	16.5983	0.0630681	0.060459	0.0879523	0.372753	1.50444	1.38309
Zm00001d029672	F-II									1.75948	3.13612	2.90776	0.489837	1.21715	1.69928	1.02929	2.04359	1.62147	0.9275	1.92001	1.4088	0.360982	0.694546	0.721404	0.637848	0.596036	0.535768
Zm00001d049293	F-II	GRMZM2G389948			AT3G47570.1		Leucine-rich repeat protein kinase family protein	LOC_Os11g29790.1	receptor kinase, putative, expressed	3.2729	5.92025	4.19365	0.675405	2.17457	1.90029	1.40977	1.50076	0.792208	1.25165	2.51722	1.91161	1.26034	0.88048	1.39764	0.7598	1.30544	0.684995
Zm00001d031785	F-II	GRMZM2G117250			AT2G19130.1		S-locus lectin protein kinase family protein	LOC_Os07g36780.1	S-domain receptor-like protein kinase, putative, expressed	0.248715	5.39422	4.08444	0.0347486	0.567265	1.15234	0.0176829	1.38533	2.38442	0.367562	0.294859	0.144266	0.0530557	0.0575608	0.0948202	0.0369341	0.0179031	0.0441391
Zm00001d052971	F-II	GRMZM2G086590			AT2G07050.1	CAS1	cycloartenol synthase 1	LOC_Os11g18194.1	cycloartenol synthase, putative, expressed	2.52389	5.91568	3.44583	0	0	0	0	0	0.0370248	1.51724	2.81414	1.34286	0	0	0	0	0	0
Zm00001d008793	F-II	GRMZM2G516301	wrky80	WRKY-transcription factor 80	AT5G64810.1	ATWRKY51,WRKY51	WRKY DNA-binding protein 51	LOC_Os01g09100.1	WRKY10, expressed	0.336394	1.05049	0.187025	0	0	0	0	0.0211619	0	0.0665606	0.0290331	0.233108	0	0	0	0	0	0
Zm00001d023265	F-II	GRMZM2G180244			AT1G58602.1		LRR and NB-ARC domains-containing disease resistance protein	LOC_Os11g37740.1	stripe rust resistance protein Yr10, putative, expressed	6.48215	12.8149	10.5051	2.16654	4.49165	5.60632	6.63715	6.37628	4.57347	5.07102	6.04511	5.76272	2.32116	2.30112	2.54353	2.80163	3.416	3.5931
Zm00001d051121	F-II	GRMZM2G159700						LOC_Os02g40700.1	enzyme of the cupin superfamily protein, putative, expressed	0.838584	1.37771	0.552767	0	0.262307	0.176138	0.0365307	0.0266841	0.18777	1.81377	0.753611	1.1008	0	0.135592	0.0688089	0	0	0.0336233
Zm00001d009876	F-II	GRMZM2G014723			AT4G16260.1		Glycosyl hydrolase superfamily protein	LOC_Os05g31140.1	glycosyl hydrolases family 17, putative, expressed	0.0337496	1.13094	0	0	0	0	0.0292703	0	0.588394	0.070246	0.305152	0.0245345	0	0	0	0	0	0
Zm00001d052362	F-II									2.23637	13.3256	6.61516	0.503471	2.20583	2.23951	1.4222	2.48495	3.51152	2.79146	2.60107	2.26853	0.678114	0.708411	0.601394	0.684522	1.25842	0.741659
Zm00001d042487	F-II	GRMZM2G176542			AT1G05790.1		lipase class 3 family protein	LOC_Os01g67420.1	lipase, putative, expressed	5.47361	13.2851	5.64861	3.50335	3.63259	3.4031	8.60913	7.41967	7.39141	6.91399	15.8232	6.99564	2.17885	3.39506	2.51243	3.36532	8.26966	4.81163
Zm00001d001988	F-II	GRMZM2G056572	prh16	putative protein phosphatase 2C 16	AT4G31750.1	WIN2	HOPW1-1-interacting 2	LOC_Os04g56450.1	protein phosphatase 2C, putative, expressed	93.6474	115.007	113.609	77.9694	84.1508	88.561	97.0485	98.3159	93.3859	96.3923	130.713	89.8054	76.4142	84.1077	67.7656	87.8109	99.9773	74.7717
Zm00001d041277	F-II	GRMZM2G116646	yab5	C2C2-YABBY-transcription factor 5	AT1G08465.1	YAB2	Plant-specific transcription factor YABBY family protein	LOC_Os03g44710.1	YABBY domain containing protein, putative, expressed	7.35019	12.9729	6.7584	0.585072	0.178291	0.370286	0.855171	0.749091	1.24973	5.74482	5.50561	4.6231	0.742414	0.29857	0.267688	1.05975	0.32643	0.695676
Zm00001d049165	F-II	GRMZM2G106798	sbp3 (GRASSIUS)	SBP-transcription factor 3	AT5G50670.1		Squamosa promoter-binding protein-like (SBP domain) transcription factor family protein	LOC_Os11g30370.1	OsSPL19 - SBP-box gene family member, expressed	6.4442	10.4356	7.78338	2.18532	4.32526	3.99567	3.08445	5.51016	5.3696	4.05363	6.36275	2.65824	2.28666	2.47802	1.11531	2.30436	2.66818	1.39637
Zm00001d020524	F-II									4.46598	7.72513	6.39898	1.00143	2.27005	2.90869	3.92681	3.28737	3.51064	3.05386	4.0769	3.75862	0.943037	0.873029	1.15348	1.47619	1.57059	1.76823
[truncated: 21,815 more rows]

## Sheet: TFs expressed in control
gene ID_V4	gene module	gene ID_V2	Gene Symbol	Full Name	pathway	Best arabidopsis TAIR10 hit name	Best arabidopsis TAIR10 hit symbol	Best arabidopsis TAIR10 hit defline	Best rice hit name	Best rice hit defline	F1C	F2C	F4C	M1C	M2C	M4C	E1C	E2C	E4C	F1T	F2T	F4T	M1T	M2T	M4T	E1T	E2T	E4T
[truncated: 1,357 more rows]
