# Supplementary material for: Transcriptome dynamic landscape underlying the improvement of maize lodging resistance under coronatine treatment
Source: BMC Plant Biol. 2021 Apr 27;21:202. doi: 10.1186/s12870-021-02962-2 (PMC8077928; doi:10.1186/s12870-021-02962-2)
Supplement: Supplementary file 14 — Additional file 14: Data Sets 4. DEGs and TFs of DEGs in this study. [file 12870_2021_2962_MOESM14_ESM.xlsx]

## Sheet: DEGs in this study
Supplemental Data Sets 4. DEGs and TFs of DEGs in this study.
gene ID_V4	gene module	gene ID_V2	Gene Symbol	Full Name	pathway	Best arabidopsis TAIR10 hit name	Best arabidopsis TAIR10 hit symbol	Best arabidopsis TAIR10 hit defline	Best rice hit name	Best rice hit defline	F1C	F1T	log2FC	p-value	F2C	F2T	log2FC	p-value	F4C	F4T	log2FC	p-value	M1C	M1T	log2FC	p-value	M2C	M2T	log2FC	p-value	M4C	M4T	log2FC	p-value	E1C	E1T	log2FC	p-value	E2C	E2T	log2FC	p-value	E4C	E4T	log2FC	p-value
Zm00001d001970	F-up										0.164491	0.361314	1.08949	0.43685	0.990532	0.257831	-1.90137	0.1721	0	0.530586	5.75645	0.00075	0.416168	0.440267	-0.197062	0.9344	1.36329	1.07056	-0.345868	0.66445	0.652903	0.240694	-1.40287	0.2493	1.23144	0.685076	-0.836772	0.4828	0.835732	0.869564	0.0565888	0.95895	0.327008	0.387597	0.238522	1
Zm00001d002000	F-up	GRMZM2G040095	lox6	lipoxygenase6	'hormone metabolism.jasmonate.synthesis-degradation.lipoxygenase'	AT3G22400.1	LOX5	PLAT/LH2 domain-containing lipoxygenase family protein	LOC_Os03g49380.1	lipoxygenase, putative, expressed	20.2138	48.6262	1.26598	5e-05	25.2486	22.8426	-0.144414	0.6108	29.413	76.8572	1.38542	5e-05	58.6508	52.2186	-0.169771	0.36715	95.2333	58.5239	-0.702345	0.00015	77.8895	72.4754	-0.103925	0.6218	58.2432	55.5932	-0.0671681	0.4758	58.5891	36.9719	-0.664059	0.00195	82.0387	65.6107	-0.322329	0.148
Zm00001d002068	F-up	GRMZM2G055844			'signalling.receptor kinases.leucine rich repeat III'	AT5G67200.1		Leucine-rich repeat protein kinase family protein	LOC_Os04g55620.1	receptor kinase, putative, expressed	1.19491	4.14675	1.78653	5e-05	3.03643	5.07951	0.740406	0.03905	2.59965	2.75672	0.0843192	0.82705	31.0846	46.4126	0.573997	0.0921	48.6699	50.8222	0.0624179	0.6153	40.8418	47.0239	0.203301	0.49995	20.2984	30.535	0.588862	0.09285	24.5231	26.4386	0.108465	0.57355	22.1349	21.0865	-0.0699676	0.44735
Zm00001d002133	F-up	GRMZM2G043027									0.0618285	4.56261	5.99232	0.24325	0.245736	0.135927	-0.809408	1	0	1.50192	7.24023	5e-05	0.298382	0.0475971	-2.79008	1	0.139235	0	-3.89951	1	0.28704	0	-4.89259	1	0.665236	0.0620785	-3.22775	0.2483	0.43592	0.436719	0.00258271	0.9372	0.058084	0.161675	1.3343	1
Zm00001d002630	F-up	GRMZM2G095892			'signalling.calcium'	AT4G23060.1	IQD22	IQ-domain 22	LOC_Os04g48160.1	IQ calmodulin-binding motif family protein, putative, expressed	7.71868	11.8896	0.62262	0.1029	2.1566	19.9402	3.2029	5e-05	2.41774	11.8728	2.2912	0.0006	73.402	68.3251	-0.105156	0.4937	59.6059	63.9337	0.101104	0.5167	61.1752	79.5161	0.378247	0.25045	39.1012	48.4913	0.310442	0.55575	27.7962	25.2991	-0.135748	0.62355	57.6564	46.7268	-0.303173	0.16135
Zm00001d002940	F-up	GRMZM2G428386			'signalling.phosphinositides.phosphatidylinositol-4-phosphate 5-kinase'	AT1G34260.1	FAB1D	FORMS APLOID AND BINUCLEATE CELLS 1A	LOC_Os08g01390.1	phosphatidylinositol-4-phosphate 5-Kinase, putative, expressed	0.660855	0.916074	0.465127	0.7612	0.463865	0.411081	-0.17038	0.93165	1.90339	7.65006	2.00122	0.001	1.35938	0.311169	-2.18395	0.29445	1.76825	0.874147	-1.0081	0.2245	2.25846	1.34463	-0.743817	0.6475	3.09853	1.27182	-1.27803	0.263	2.14771	1.54436	-0.473176	0.541	4.22351	6.77123	0.679692	0.5826
Zm00001d003020	F-up	GRMZM2G145059				AT3G04300.1		RmlC-like cupins superfamily protein	LOC_Os04g43060.1	enzyme of the cupin superfamily protein, putative, expressed	1.08749	0.421142	-1.34797	0.21045	0	0	0	1	0	0.917347	6.53504	0.00035	0	0.055101	-0.619248	1	0	0	0	1	0	0	0	1	0	0.126528	3.77112	1	0	0	0	1	0	0	0	1
Zm00001d003104	F-up	GRMZM2G342509			'cell wall.cell wall proteins.LRR'	AT4G06744.1		Leucine-rich repeat (LRR) family protein	LOC_Os04g42620.1	uncharacterized protein At4g06744 precursor, putative, expressed	8.30982	19.7702	1.24943	0.00015	17.5993	23.5983	0.422958	0.15355	3.10553	21.1465	2.76355	5e-05	61.2788	37.1294	-0.724791	0.0063	46.7086	58.8674	0.333717	0.0564	42.7148	36.1169	-0.242	0.34015	45.2067	57.2315	0.340209	0.42885	49.5404	59.0016	0.252099	0.2124	59.4299	45.1161	-0.397468	0.06715
Zm00001d003213	F-up	GRMZM2G081053			'cell.organisation'	AT5G14230.1			LOC_Os04g41280.1	ankyrin repeat domain containing protein, expressed	6.02793	4.52449	-0.413115	0.1473	2.13939	6.68173	1.63845	0.0001	4.80185	3.87106	-0.310143	0.43905	9.77082	14.8394	0.589168	0.1208	15.3555	17.33	0.174405	0.30615	14.0793	16.2641	0.207979	0.5334	11.0519	14.8919	0.429901	0.3025	12.2514	9.33368	-0.392054	0.10555	15.506	11.1791	-0.471669	0.0435
Zm00001d003248	F-up	GRMZM2G102238				AT1G67600.1		Acid phosphatase/vanadium-dependent haloperoxidase-related protein	LOC_Os04g40980.1	Divergent PAP2 family domain containing protein, expressed	11.5968	12.0345	0.0534042	0.96615	12.244	25.471	1.05617	0.0053	13.8511	12.4799	-0.150275	0.7461	55.6698	39.9543	-0.480774	0.06065	36.5597	63.1842	0.789145	0.00055	39.4499	31.9915	-0.302248	0.2952	39.0108	59.6781	0.6132	0.1033	54.6062	106.293	0.960775	5e-05	19.4174	34.8396	0.843051	0.04705
Zm00001d003349	F-up	GRMZM2G107199			'misc.cytochrome P450'	AT3G50660.1	CLM,CYP90B1,DWF4,PSC1,SAV1,SNP2	Cytochrome P450 superfamily protein	LOC_Os04g39430.1	cytochrome P450, putative, expressed	21.1348	17.649	-0.259895	0.24975	8.503	16.329	0.940585	0.0031	7.09037	18.9931	1.42026	0.00015	6.21457	5.95146	-0.0830188	0.68915	5.9001	7.78402	0.399186	0.11385	4.95036	4.17507	-0.245191	0.5037	5.19029	4.89328	-0.0848449	0.61865	4.47572	5.86079	0.388213	0.2071	6.24326	7.14053	0.193442	0.8505
Zm00001d003403	F-up	GRMZM2G114523			'transport.amino acids'	AT1G25530.1		Transmembrane amino acid transporter family protein	LOC_Os04g38860.1	expressed protein	2.62036	3.47004	0.403846	0.34775	0.229648	2.12902	3.15796	0.00855	0.750507	3.49297	2.20354	0.00245	0.165115	0.0122626	-3.57393	1	0.039435	0.0818187	0.893256	1	0.0870302	0.140137	0.629775	1	0.0431223	0.233013	2.19365	1	0.0106047	0.108129	2.51932	1	0.144071	0.322779	1.11096	1
Zm00001d003464	F-up	GRMZM2G092107				AT4G39860.1			LOC_Os04g38310.1	expressed protein	7.20106	16.0857	1.15839	0.00055	14.5146	12.9805	-0.161041	0.6065	8.2966	9.10363	0.133768	0.69395	69.3684	65.8046	-0.0779493	0.5247	78.3946	73.2865	-0.0971949	0.7152	77.7123	72.3161	-0.103811	0.6323	33.3372	55.3571	0.731465	0.03645	54.6949	45.2749	-0.27264	0.2196	41.018	46.0789	0.167811	0.9325
Zm00001d003550	F-up	GRMZM2G152141				AT3G17220.1	ATPMEI2,PMEI2	pectin methylesterase inhibitor 2	LOC_Os04g36770.1	PME/invertase inhibitor, putative, expressed	0.169697	2.0123	3.49236	0.1527	0	0.75582	6.25893	0.00265	0.074915	1.67198	4.308	0.2425	0	0.205213	1.10577	1	0.317879	0.153029	-1.00804	1	0.156405	0	-4.05662	1	0.214881	0.164402	-0.366742	1	0.121077	0.34547	1.43932	1	0	0.085982	3.26276	1
Zm00001d004248	F-up	GRMZM2G083935			'misc.UDP glucosyl and glucoronyl transferases'	AT1G22360.1	AtUGT85A2,UGT85A2	UDP-glucosyl transferase 85A2	LOC_Os08g31200.1	cytokinin-O-glucosyltransferase 2, putative, expressed	65.8054	149.207	1.18091	5e-05	90.9065	299.586	1.7204	5e-05	32.5266	109.409	1.74972	5e-05	18.3131	24.3774	0.405408	0.4143	30.5577	46.3289	0.600216	0.00155	38.0078	27.8867	-0.446578	0.09455	19.2184	11.798	-0.70348	0.01225	16.8374	23.6297	0.48869	0.031	61.538	41.1052	-0.582037	0.01695
Zm00001d004595	F-up										0.0453363	0.0231175	-0.740636	1	0	2.72209	8.09386	5e-05	0	0.0451832	2.46423	1	0	0.0687227	-0.345147	1	0.0144746	0.00855695	-0.399326	1	0	0.0258577	1.84228	1	0	0.0201395	1.59166	1	0	1.7988	7.49889	0.09455	0	0	0	1
Zm00001d004762	F-up	GRMZM2G109547			'transport.ABC transporters and multidrug resistance systems'	AT1G71960.1	ABCG25,ATABCG25	ATP-binding casette family G25	LOC_Os11g07600.1	ABC-2 type transporter domain containing protein, expressed	5.85315	7.89304	0.430733	0.1857	2.56166	8.43056	1.71464	0.0002	4.30712	5.06782	0.23414	0.50345	3.79997	4.0673	0.0641492	0.9874	4.56224	4.63433	0.0225709	0.8492	3.25323	3.27339	0.00888766	0.9631	3.38322	5.11503	0.594905	0.2402	3.81942	3.82268	0.00122577	0.97705	3.18486	3.77886	0.246009	0.7882
Zm00001d004843	F-up	GRMZM5G854138	aasr2	abscisic acid stress ripening2					LOC_Os11g06720.1	abscisic stress-ripening, putative, expressed	555.444	639.652	0.20364	0.6166	915.143	1890.1	1.04638	0.00705	487.654	496.353	0.025511	0.9092	808.229	754.799	-0.0988301	0.51535	817.052	960.686	0.233634	0.16075	661.135	622.478	-0.0869218	0.6709	650.225	1103.59	0.763179	0.03345	860.707	1407.12	0.70914	0.00205	786.481	640.086	-0.297141	0.22265
Zm00001d005641	F-up	GRMZM2G579432				AT4G14000.1		Putative methyltransferase family protein	LOC_Os09g19570.1	AGAP009532-PA, putative, expressed	25.1661	50.7175	1.01071	0.0058	25.2279	47.7045	0.918837	0.0042	15.6138	35.5825	1.18783	0.00055	47.3421	41.008	-0.209909	0.4205	61.6517	53.3539	-0.208513	0.44735	52.628	40.0889	-0.39254	0.2274	49.1443	53.282	0.116601	0.98685	52.6528	53.8068	0.0312737	0.87025	46.2812	46.7509	0.0145632	0.73395
Zm00001d006040	F-up	GRMZM2G058095			'secondary metabolism.isoprenoids.mevalonate pathway.HMG-CoA reductase'	AT1G76490.1	HMG1,HMGR1	hydroxy methylglutaryl CoA reductase 1	LOC_Os08g40180.1	3-hydroxy-3-methylglutaryl-coenzyme A reductase, putative, expressed	3.8689	8.10473	1.0649	0.0009	6.63469	8.31624	0.325462	0.28205	4.71226	6.35933	0.431663	0.21195	27.2147	17.4362	-0.646772	0.01245	17.7212	21.7056	0.292446	0.1012	23.142	21.8372	-0.0836853	0.6926	30.0371	19.2913	-0.638529	0.00555	22.5264	29.0644	0.367492	0.074	30.7188	26.8853	-0.192237	0.25265
Zm00001d006516	F-up	GRMZM2G010924				AT3G54200.1		Late embryogenesis abundant (LEA) hydroxyproline-rich glycoprotein family	LOC_Os07g34040.1	harpin-induced protein 1 domain containing protein, expressed	1.31352	0.288329	-2.1494	0.08055	0	0.472819	5.59341	0.003	0	0.409855	5.39182	0.00295	0	0.13101	0.495797	1	0.0497896	0	-2.57989	1	0	0	0	1	0	0	0	1	0	0	0	1	0	0.0990855	3.44739	1
Zm00001d006574	F-up	GRMZM2G142922				AT4G05150.1		Octicosapeptide/Phox/Bem1p family protein	LOC_Os07g37040.1	PB1 domain containing protein, expressed	8.1806	9.69698	0.245052	0.53795	3.21498	9.07255	1.49381	0.0028	8.48485	9.37054	0.143082	0.68285	15.5513	10.4575	-0.580372	0.09205	8.37419	14.0296	0.743754	0.005	10.1476	9.03402	-0.167526	0.6024	9.2164	13.753	0.576954	0.2284	9.78962	13.1158	0.421607	0.12775	11.0803	17.427	0.652849	0.15465
Zm00001d006581	F-up	GRMZM2G414995				AT4G28100.1			LOC_Os07g37156.1	expressed protein	4.88302	13.4038	1.45492	0.00025	6.66558	17.9777	1.43005	0.0001	8.0991	6.40569	-0.337937	0.41945	102.71	84.3599	-0.285172	0.1762	115.734	142.286	0.297963	0.06925	110.07	81.6016	-0.431707	0.0852	64.3207	99.0863	0.623324	0.06515	101.329	84.2799	-0.265761	0.21095	91.2649	84.4698	-0.111612	0.36775
Zm00001d006700	F-up	GRMZM2G130773	mterf9	mTERF-domain protein9	'RNA.regulation of transcription.unclassified'	AT5G55580.1		Mitochondrial transcription termination factor family protein	LOC_Os07g39430.1	mTERF family protein, expressed	6.35984	6.4116	0.0116745	0.9286	3.17013	7.36737	1.21402	0.0007	4.27668	6.66303	0.638482	0.07565	3.60784	5.02825	0.442344	0.37315	2.42358	4.26443	0.812656	0.00635	2.73591	5.01774	0.872627	0.0329	3.83537	4.99349	0.379812	0.5161	2.43919	3.15053	0.367859	0.25065	3.19901	3.5332	0.142925	0.99535
Zm00001d007161	F-up	GRMZM2G450717			'misc.peroxidases'	AT5G05340.1		Peroxidase superfamily protein	LOC_Os07g48050.1	peroxidase precursor, putative, expressed	2.03693	9.99347	2.28897	5e-05	1.75011	8.71946	2.31023	0.0003	0.109828	16.7368	7.12678	0.0124	0	0	-3.32193	1	0	0	0	1	0	0	0	1	0	0	0	1	0	0	0	1	0	0	0	1
Zm00001d007184	F-up	GRMZM2G005103			'misc.UDP glucosyl and glucoronyl transferases'	AT2G38650.1	GAUT7,LGT7	galacturonosyltransferase 7	LOC_Os07g48370.1	glycosyl transferase, family 8, putative, expressed	3.53735	10.1891	1.52363	5e-05	11.8192	7.80662	-0.597732	0.04345	2.11542	6.50755	1.61658	0.00035	18.6499	17.4271	-0.104723	0.4968	26.9555	15.7026	-0.779197	0.0002	31.6143	21.4515	-0.559283	0.0364	23.5044	21.712	-0.114394	0.3903	28.2328	22.5732	-0.322636	0.14185	19.9785	22.3853	0.164022	0.95325
Zm00001d007233	F-up	GRMZM2G140908			'protein.degradation.ubiquitin.E3.RING'	AT2G44580.1		zinc ion binding	LOC_Os05g02810.1	protein binding protein, putative, expressed	2.55971	5.34533	1.05937	0.0139	5.11824	4.28087	-0.257191	0.53205	1.95397	3.80383	0.95747	0.0675	11.8788	16.702	0.480397	0.29515	14.3608	15.5577	0.115406	0.53695	9.04947	12.446	0.459337	0.19445	6.17974	10.4324	0.754497	0.09605	8.98918	9.45811	0.0732837	0.7621	12.9218	7.1551	-0.85187	0.00865
Zm00001d007309	F-up	GRMZM2G426932							LOC_Os11g09030.1	expressed protein	7.04547	6.95755	-0.0180918	0.89955	1.50299	10.3797	2.77968	0.00085	1.88462	5.99618	1.66454	0.01145	0.366881	0	-5.54498	1	0	0.0374547	2.24655	1	0.0360029	0.0332159	-0.0901642	1	0.537565	0.105361	-2.24687	0.26825	0.301071	0.675439	1.13979	0.1894	0.109807	0.486894	2.05223	0.0826
Zm00001d007717	F-up	AC148152.3_FG006			'secondary metabolism.flavonoids.chalcones'	AT5G13930.1	ATCHS,CHS,TT4	Chalcone and stilbene synthase family protein	LOC_Os07g17010.1	chalcone synthase, putative, expressed	0	0	0	1	0	4.85438	8.92611	5e-05	0	0	0	1	0	0.0525306	-0.677367	1	0	0.375267	5.26778	1	0	0	0	1	0	0.0407397	2.34311	1	0	0.0196213	1.56663	1	0	0	0	1
Zm00001d007718	F-up	AC148152.3_FG005	bx13	benzoxazinone synthesis13	'hormone metabolism.ethylene.synthesis-degradation'	AT1G06620.1		2-oxoglutarate (2OG) and Fe(II)-dependent oxygenase superfamily protein	LOC_Os03g48430.1	1-aminocyclopropane-1-carboxylate oxidase homolog 4, putative, expressed	0	0.667304	6.08173	5e-05	0	1.16311	6.8742	0.1069	0.0359972	0.116943	1.46457	1	0	0	-3.32193	1	0	0	0	1	0	0	0	1	0	0	0	1	0	0	0	1	0	0.0443537	2.44238	1
Zm00001d008340	F-up	GRMZM2G416817			'lipid metabolism.lipid degradation.lipases.triacylglycerol lipase'	AT1G02660.1		alpha/beta-Hydrolases superfamily protein	LOC_Os01g15000.1	lipase, putative, expressed	3.79338	1.98307	-0.932292	0.00705	0.486011	2.0425	2.04894	0.00185	0.996408	2.38061	1.24816	0.0175	0.103296	0.0800957	-1.17406	1	0	0.197862	4.37756	1	0.0277028	0.170989	2.26316	1	0.0725593	0.0261524	-1.19134	1	0.00613855	0.0430804	1.71767	1	0.0436479	0.127227	1.35498	1
Zm00001d008386	F-up	GRMZM2G156643				AT5G16520.1			LOC_Os01g01040.1	expressed protein	13.3653	8.6411	-0.62862	0.0354	4.78751	12.594	1.39353	5e-05	9.82758	10.9061	0.150083	0.578	12.0206	9.39787	-0.365527	0.13205	8.57373	8.98139	0.0669395	0.63365	10.816	12.5355	0.212671	0.51415	15.1875	13.1345	-0.20937	0.2422	10.2677	14.4793	0.495458	0.0184	14.6031	15.6927	0.10375	0.87595
Zm00001d008604	F-up	GRMZM2G020484			'transport.peptides and oligopeptides'	AT3G54140.1	ATPTR1,PTR1	peptide transporter 1	LOC_Os01g04950.1	peptide transporter PTR2, putative, expressed	11.9892	32.453	1.43586	5e-05	16.0112	20.6794	0.368913	0.1788	15.5629	20.2346	0.3785	0.2024	109.519	63.1003	-0.796543	0.0019	73.1638	80.7562	0.142423	0.33935	57.6979	46.0747	-0.32448	0.2078	107.191	98.5159	-0.121748	0.3754	119.265	113.975	-0.0654477	0.7835	85.9121	79.1766	-0.117773	0.38935
Zm00001d008753	F-up	GRMZM2G078267				AT3G05800.1	AIF1	AtBS1(activation-tagged BRI1 suppressor 1)-interacting factor 1	LOC_Os01g14110.1	expressed protein	1.52184	0.929396	-0.70546	0.40035	0	0.671177	6.08996	0.00265	1.0314	0.429104	-1.2459	0.30955	0.506306	0.114712	-2.28144	0.25145	0	0.20953	4.45635	1	0.138701	0	-3.89434	1	0.191715	0.445485	1.17509	0.3537	0.691693	0.838625	0.274288	0.7818	0.443755	0.293816	-0.578716	0.6156
Zm00001d008929	F-up	GRMZM2G112686			'misc.GDSL-motif lipase'	AT5G45910.1		GDSL-like Lipase/Acylhydrolase superfamily protein	LOC_Os01g11710.1	GDSL-like lipase/acylhydrolase, putative, expressed	21.5132	36.7386	0.771795	0.0038	18.0642	25.5703	0.501105	0.0691	8.6874	18.2914	1.07329	0.00135	126.407	92.5067	-0.451431	0.0491	99.7147	107.736	0.111606	0.4236	126.197	98.6917	-0.354639	0.15415	108.721	100.952	-0.106951	0.3761	98.1153	107.814	0.135978	0.47785	85.0315	89.8927	0.0801966	0.82605
Zm00001d009248	F-up	GRMZM2G022547			'stress.biotic.respiratory burst'	AT1G09090.2	ATRBOHB,ATRBOHB-BETA,RBOHB	respiratory burst oxidase homolog B	LOC_Os01g25820.1	respiratory burst oxidase, putative, expressed	8.72969	19.6869	1.17231	0.00055	14.5976	22.8922	0.648767	0.0148	4.23826	11.6159	1.45239	5e-05	29.6523	20.6152	-0.52859	0.03875	23.1218	19.433	-0.250634	0.2528	27.2294	22.7956	-0.256307	0.32855	53.7651	27.461	-0.969031	0.0002	42.1361	39.3612	-0.0982566	0.6975	52.2858	38.5585	-0.439272	0.06955
Zm00001d009365	F-up	GRMZM2G324903	sweet2	sugars will eventually be exported transporter2	'development.unspecified'	AT3G14770.1		Nodulin MtN3 family protein	LOC_Os01g36070.1	nodulin MtN3 family protein, putative, expressed	5.52675	11.8604	1.10026	0.00105	6.17491	9.82263	0.668825	0.05155	5.40696	5.05272	-0.0975707	0.8418	2.04034	1.28801	-0.721544	0.18215	1.53423	1.83529	0.25696	0.49055	1.47717	1.63593	0.146329	0.8266	3.65789	1.89759	-0.943205	0.0417	2.07659	2.91402	0.486804	0.20405	3.33454	2.32061	-0.521103	0.17445
Zm00001d009500	F-up	GRMZM2G013465			'protein.postranslational modification'	AT5G25510.1		Protein phosphatase 2A regulatory B subunit family protein	LOC_Os01g08310.1	serine/threonine protein phosphatase 2A 59 kDa regulatory subunit Bgamma isoform, putative, expressed	1.29057	4.23455	1.70647	0.00055	2.01296	3.29894	0.709898	0.1253	1.44285	2.53925	0.811184	0.13355	12.6093	18.209	0.519555	0.19125	18.6213	18.0967	-0.0412126	0.9523	11.7781	16.7759	0.509919	0.11665	7.02529	13.9954	0.993296	0.0127	9.5679	9.84182	0.0406801	0.84375	7.74789	9.82678	0.342523	0.57005
Zm00001d009631	F-up	AC234185.1_FG004			'nucleotide metabolism.synthesis.pyrimidine.CTP synthetase'	AT1G30820.1		CTP synthase family protein	LOC_Os05g49770.1	CTP synthase, putative, expressed	4.73412	14.1767	1.58032	5e-05	9.85229	6.8712	-0.519264	0.08575	3.06755	2.29968	-0.414089	0.34495	6.79385	8.2677	0.26392	0.6344	18.7543	16.891	-0.150886	0.53445	9.2205	8.51469	-0.114761	0.6483	5.5293	7.52344	0.443607	0.34785	8.8342	6.99955	-0.33541	0.18555	2.92008	4.17436	0.514069	0.33845
Zm00001d009660	F-up	GRMZM2G063069			'protein.postranslational modification'	AT3G01490.1		Protein kinase superfamily protein	LOC_Os05g50190.1	protein kinase domain containing protein, expressed	36.3713	70.7327	0.959387	0.00025	87.2478	107.258	0.297864	0.24705	32.7749	71.5361	1.12584	0.00015	34.9998	31.6253	-0.14993	0.3788	42.5173	40.7552	-0.0610529	0.8668	44.1108	37.5758	-0.23127	0.34915	35.1804	30.6791	-0.197458	0.26265	41.6376	38.1028	-0.127956	0.5799	49.7124	37.6799	-0.399718	0.0625
Zm00001d009716	F-up	GRMZM2G316807			'signalling.G-proteins'	AT3G61670.1		Protein of unknown function (DUF3133)	LOC_Os05g50910.1	extra-large G-protein-related, putative, expressed	9.31146	21.4724	1.20453	5e-05	19.8058	28.1974	0.509419	0.06635	20.5944	28.202	0.453359	0.1389	78.9929	49.9855	-0.66175	0.01105	66.4594	54.8233	-0.277637	0.19105	88.378	64.2136	-0.460747	0.08165	110.927	63.7704	-0.798549	0.00095	90.0975	82.1885	-0.132535	0.578	98.1954	91.8598	-0.0962124	0.46595
Zm00001d010061	F-up	GRMZM2G144483				AT5G02020.1			LOC_Os05g38040.2	expressed protein	51.2276	52.1359	0.0253509	0.94315	36.6004	92.575	1.33852	5e-05	52.721	55.2625	0.0679132	0.77475	7.02662	9.5526	0.424184	0.4884	3.99813	6.44852	0.688273	0.05805	4.91664	3.98971	-0.300707	0.4872	8.55974	12.1144	0.500589	0.3597	10.3866	9.51297	-0.126633	0.71695	9.36748	7.64382	-0.29302	0.32515
Zm00001d010159	F-up	GRMZM2G126010	act1	actin1	'cell.organisation'	AT5G09810.1	ACT7	actin 7	LOC_Os05g36290.1	actin, putative, expressed	31.7341	37.6951	0.248271	0.4029	30.0002	50.3535	0.746927	0.0029	38.6437	80.063	1.05071	0.00095	7.81559	6.50516	-0.280895	0.3104	11.8848	13.4522	0.178595	0.33555	8.80452	15.294	0.795954	0.0135	5.95984	4.10616	-0.536393	0.08745	5.3068	5.38434	0.0208896	0.8996	13.0976	22.6636	0.790607	0.04745
Zm00001d010243	F-up	AC218035.3_FG004				AT5G49820.1	EMB1879,RUS6	Protein of unknown function, DUF647	LOC_Os05g34650.2	DUF647 domain containing protein, putative, expressed	12.8375	35.4581	1.46503	5e-05	27.0315	22.0892	-0.291187	0.2696	11.4418	18.9472	0.727178	0.0166	30.6155	23.2676	-0.400021	0.09015	25.0351	24.6536	-0.022145	0.96395	33.3931	30.7264	-0.120029	0.5959	35.02	28.935	-0.275275	0.14925	32.0802	31.2078	-0.0397662	0.89565	28.1657	38.6463	0.456252	0.27375
Zm00001d010304	F-up	GRMZM2G099981			'stress.biotic'	AT1G03440.1		Leucine-rich repeat (LRR) family protein	LOC_Os05g33690.1	receptor-like protein kinase precursor, putative, expressed	0.753679	1.8001	1.24503	0.01655	1.14448	2.0679	0.847888	0.0959	4.07268	2.94393	-0.466879	0.27945	26.749	26.2401	-0.0325455	0.64715	12.4476	19.5001	0.647186	0.00135	18.3388	12.4403	-0.559505	0.0484	41.8235	29.8053	-0.488607	0.0271	30.8037	35.346	0.198383	0.3147	24.9166	31.0801	0.318769	0.59145
Zm00001d010584	F-up	GRMZM2G179728			'misc.GDSL-motif lipase'	AT2G31540.1		GDSL-like Lipase/Acylhydrolase superfamily protein	LOC_Os05g39220.1	GDSL-like lipase/acylhydrolase, putative, expressed	1.45184	8.15007	2.4808	5e-05	4.33235	5.81051	0.422668	0.3305	1.80967	8.1335	2.16198	0.00135	0.0201951	0	-3.58731	1	0	0	0	1	0.0397593	0.0184339	-0.807355	1	0	0	0	1	0	0	0	1	0	0	0	1
Zm00001d010798	F-up	GRMZM2G106819				AT5G56550.1	ATOXS3,OXS3	oxidative stress 3	LOC_Os05g44900.1	expressed protein	7.86726	23.4378	1.57369	5e-05	7.20445	13.125	0.86446	0.0245	6.85686	10.6863	0.639396	0.1163	16.1133	13.7546	-0.236215	0.38055	19.3555	24.9726	0.367435	0.08085	16.4849	12.7889	-0.366006	0.24475	13.9299	13.2659	-0.0704108	0.59435	11.6627	14.2403	0.287854	0.28485	6.25803	10.2989	0.717806	0.1908
Zm00001d011352	F-up	GRMZM2G128658			'redox.thioredoxin'	AT1G53300.1	TTL1	tetratricopetide-repeat thioredoxin-like 1	LOC_Os01g42960.1	TTL1, putative, expressed	0.912931	4.28662	2.21891	5e-05	2.83898	1.43022	-0.984156	0.0161	4.55938	6.68302	0.550656	0.1098	38.6613	27.6265	-0.488042	0.03135	25.8842	28.8474	0.156318	0.3064	41.1904	32.3633	-0.347854	0.149	43.8598	32.9791	-0.411237	0.03895	34.1283	38.4575	0.172249	0.3672	40.6916	43.3321	0.0906835	0.83625
Zm00001d011433	F-up	GRMZM2G017386			'protein.postranslational modification.kinase.receptor like cytoplasmatic kinase VII'	AT3G59110.1		Protein kinase superfamily protein	LOC_Os01g44110.1	serine/threonine-protein kinase, putative, expressed	13.1299	31.0358	1.24044	5e-05	20.6892	22.9242	0.147926	0.58695	14.5172	19.6944	0.439766	0.1436	48.1563	36.9468	-0.384879	0.09205	39.0543	43.1897	0.14517	0.34985	54.1908	39.4071	-0.459493	0.07455	44.6303	42.8749	-0.0578753	0.4991	42.4094	47.9857	0.178181	0.3697	39.7681	43.3603	0.12473	0.92515
Zm00001d011599	F-up	GRMZM2G311680			'protein.degradation.aspartate protease'	AT3G12700.1		Eukaryotic aspartyl protease family protein	LOC_Os01g48750.1	aspartic proteinase nepenthesin-2 precursor, putative, expressed	1.01516	2.79213	1.45068	0.0248	0.80675	3.49203	2.10023	0.00045	0.6078	2.48406	2.01328	0.01225	9.40324	8.52948	-0.154271	0.5019	15.2339	16.5012	0.115222	0.52245	9.05269	6.61458	-0.452111	0.16605	4.83233	8.92802	0.884253	0.0457	7.24843	6.01096	-0.269662	0.33795	10.8386	7.77384	-0.478962	0.0716
Zm00001d011834	F-up	GRMZM2G059117			'signalling.receptor kinases.leucine rich repeat XI'	AT3G28040.1		Leucine-rich receptor-like protein kinase family protein	LOC_Os01g72700.1	expressed protein	0.153393	1.49452	3.20289	0.00115	1.46137	1.87334	0.356138	0.3896	0.316162	2.35488	2.85811	0.00175	10.0932	10.1645	-0.00265551	0.77225	9.07498	10.5416	0.215906	0.21995	7.45625	10.4063	0.48039	0.12405	5.87928	8.97785	0.609885	0.10975	7.76027	8.06872	0.0561629	0.7774	6.90383	8.73954	0.33972	0.5241
Zm00001d012088	F-up	GRMZM2G022958							LOC_Os01g68300.1	expressed protein	1843.56	1556.48	-0.244202	0.2688	648.278	1300.77	1.00467	0.00175	612.226	1693.07	1.46749	5e-05	0	0	-3.32193	1	0.783765	2.22395	1.49281	0.5325	0.848025	0	-6.42295	1	2.02345	0	-7.66778	1	1.47681	4.40998	1.57182	0.43375	9.45585	0.874145	-3.42038	0.25685
Zm00001d012208	F-up	GRMZM2G368663			'signalling.receptor kinases.DUF 26'	AT4G23130.2	CRK5,RLK6	cysteine-rich RLK (RECEPTOR-like protein kinase) 5	LOC_Os11g39420.1	jacalin-like lectin domain containing protein, expressed	0.644295	0.313405	-1.0166	0.1982	0	0.404492	5.37327	5e-05	0	2.57911	8.01632	5e-05	0.0900254	0	-4.24812	1	0	0.070601	3.0108	1	0	0.251211	4.70715	1	0.0168088	0.037014	0.810384	1	0	0.0369375	2.23074	1	0	0.0926164	3.35919	1
Zm00001d012293	F-up	AC232238.2_FG005			'PS.lightreaction.other electron carrier (ox/red).ferredoxin'	AT2G27510.1	ATFD3,FD3	ferredoxin 3	LOC_Os01g64120.1	2Fe-2S iron-sulfur cluster binding domain containing protein, expressed	0.147833	0.100832	-0.510024	1	0	0.13467	3.8547	1	0	1.48946	7.2283	0.0003	0	0	-3.32193	1	0	0	0	1	0	0	0	1	0	0	0	1	0	0	0	1	0.143575	0	-3.94088	1
Zm00001d012337	F-up	GRMZM2G056986	myb79	MYB-transcription factor 79	'RNA.regulation of transcription.MYB-related transcription factor family'	AT2G38090.1		Duplicated homeodomain-like superfamily protein	LOC_Os01g63460.1	MYB family transcription factor, putative, expressed	23.3544	22.1081	-0.0790814	0.67405	6.23065	18.577	1.57452	0.0004	7.63696	18.9555	1.31042	0.00155	43.797	36.1647	-0.279142	0.23885	43.2777	39.1258	-0.145468	0.57425	47.7435	31.6578	-0.592589	0.0404	47.9653	46.9571	-0.0306428	0.6113	51.8139	55.0048	0.0862023	0.66465	35.0476	47.682	0.444019	0.32795
Zm00001d012401	F-up	GRMZM2G166297	prh4	protein phosphatase homolog4	'protein.postranslational modification'	AT1G07430.1	HAI2	highly ABA-induced PP2C gene 2	LOC_Os01g62760.1	protein phosphatase 2C, putative, expressed	18.4491	26.556	0.525248	0.05795	11.1441	24.9546	1.16231	5e-05	23.5153	32.493	0.46636	0.10195	19.166	12.041	-0.676904	0.0203	13.1781	16.5087	0.324868	0.10985	21.1339	14.3688	-0.556307	0.0598	24.088	12.9803	-0.891476	0.00165	14.759	15.2201	0.0443582	0.8176	21.9812	19.409	-0.179461	0.3214
Zm00001d012420	F-up	GRMZM2G310431	hsp1	heat shock protein1	'stress.abiotic.heat'	AT3G12580.1	ATHSP70,HSP70	heat shock protein 70	LOC_Os05g38530.1	DnaK family protein, putative, expressed	27.4795	25.2271	-0.123335	0.4976	11.8987	13.8115	0.214887	0.43195	30.8773	79.3805	1.36196	5e-05	68.6932	49.0926	-0.486465	0.0386	132.034	89.2057	-0.565645	0.003	135.951	118.417	-0.1992	0.39065	62.4567	57.4749	-0.119905	0.40725	107.959	116.014	0.103808	0.58405	102.836	121.778	0.243899	0.75035
Zm00001d012556	F-up	GRMZM2G172932	tub6	beta tubulin6	'cell.organisation'	AT5G12250.1	TUB6	beta-6 tubulin	LOC_Os01g59150.1	tubulin/FtsZ domain containing protein, putative, expressed	25.0909	70.4394	1.48885	5e-05	45.5043	65.2711	0.520344	0.0395	29.583	44.9121	0.602173	0.04115	291.279	236.055	-0.303715	0.16635	216.61	283.474	0.388098	0.02175	257.318	258.741	0.00795598	0.9476	185.871	244.682	0.396588	0.3026	221.867	326.502	0.557377	0.00765	209.606	259.226	0.306517	0.6334
Zm00001d012653	F-up	GRMZM2G079389				AT1G04200.1			LOC_Os01g56630.1	dymeclin, putative, expressed	15.9121	18.2239	0.195593	0.52445	18.5795	24.2127	0.381869	0.12825	9.08387	18.2007	1.00182	0.0009	6.05084	6.34713	0.047591	0.9055	7.37132	6.95079	-0.0846288	0.799	8.71706	9.32598	0.0973074	0.8098	5.70822	7.41694	0.377201	0.44385	6.84346	7.5697	0.145307	0.5172	8.48226	7.75598	-0.12898	0.3798
Zm00001d012666	F-up	GRMZM2G027794			'cell wall.cellulose synthesis'	AT4G07960.1	ATCSLC12,CSLC12	Cellulose-synthase-like C12	LOC_Os01g56130.1	CSLC1 - cellulose synthase-like family C, expressed	2.20093	6.5945	1.57879	5e-05	4.41268	6.82166	0.627315	0.0544	1.98256	4.15528	1.06379	0.01265	33.4811	17.6842	-0.924371	0.00025	24.0862	26.3071	0.127192	0.4009	32.9155	29.036	-0.180866	0.44465	22.0085	25.6273	0.219528	0.73585	19.9871	21.1273	0.0799933	0.69555	16.1525	22.0741	0.450358	0.31885
Zm00001d013173	F-up	GRMZM2G091487				AT1G10150.1		Carbohydrate-binding protein	LOC_Os03g56000.1	PHLOEM 2-LIKE A10, putative, expressed	7.12516	7.64419	0.101303	0.8533	4.8335	12.4495	1.36312	0.0022	5.50581	6.6832	0.279123	0.51265	3.07289	2.4678	-0.356738	0.47495	1.86807	3.32484	0.828365	0.06155	2.23691	3.02068	0.431705	0.4491	4.4964	2.88042	-0.640694	0.1799	3.13942	4.75061	0.596062	0.13455	3.92893	4.29976	0.129807	0.98175
Zm00001d013179	F-up	GRMZM2G052423			'stress.abiotic.cold'	AT3G50830.1	ATCOR413-PM2,COR413-PM2	cold-regulated 413-plasma membrane 2	LOC_Os03g55850.1	cold acclimation protein WCOR413, putative, expressed	17.7887	31.8606	0.840454	0.0048	10.3437	19.7528	0.932647	0.0099	12.4011	28.5413	1.20192	0.00075	35.3702	33.9022	-0.0648011	0.61815	39.5226	49.6264	0.328357	0.0916	45.721	34.3856	-0.410951	0.1449	21.051	33.7615	0.681236	0.07955	26.0577	32.7669	0.330413	0.1667	27.9094	34.6131	0.310465	0.6253
Zm00001d013185	F-up	GRMZM2G033098			'hormone metabolism.jasmonate.synthesis-degradation.allene oxidase synthase'	AT5G42650.1	AOS,CYP74A,DDE2	allene oxide synthase	LOC_Os03g55800.1	cytochrome P450, putative, expressed	12.9631	28.803	1.15119	5e-05	5.11395	8.19933	0.68001	0.06395	5.56975	12.3537	1.14784	0.00325	19.1153	9.91188	-0.95357	0.0048	12.3199	12.5882	0.0310624	0.7873	11.2161	11.4205	0.026026	0.9873	11.6957	10.5989	-0.141941	0.4332	16.0375	13.7221	-0.224801	0.3735	11.7615	13.8321	0.233759	0.7695
Zm00001d013493	F-up	GRMZM2G102760	lox5	lipoxygenase5	'hormone metabolism.jasmonate.synthesis-degradation.lipoxygenase'	AT1G55020.1	ATLOX1,LOX1	lipoxygenase 1	LOC_Os03g49380.1	lipoxygenase, putative, expressed	8.24025	67.681	3.03645	5e-05	8.79544	17.1761	0.964775	0.00155	11.4078	45.3233	1.98929	5e-05	433.716	378.949	-0.195043	0.40725	425.928	386.272	-0.140991	0.57555	437.591	387.712	-0.174594	0.49025	346.271	388.94	0.16764	0.893	313.32	311.829	-0.00688615	0.98915	205.383	404.219	0.976788	0.0285
Zm00001d014200	F-up	GRMZM2G084021				AT5G64850.1			LOC_Os10g26540.1	expressed protein	7.22177	6.15757	-0.229646	0.5325	5.07245	14.6175	1.52509	0.00225	6.99071	6.30933	-0.147727	0.7915	1.23035	1.43083	0.1151	0.9013	0.417288	0.989047	1.22534	0.1471	0.423028	0.778823	0.865241	0.36765	1.36492	1.68303	0.300265	0.8368	0.752713	0.910768	0.271697	0.7364	1.43772	0.599943	-1.24704	0.1266
Zm00001d014366	F-up	GRMZM2G076985			'misc.oxidases - copper, flavone etc.'	AT1G76160.1	sks5	SKU5 similar 5	LOC_Os06g46500.1	monocopper oxidase, putative, expressed	4.19782	9.30926	1.14714	0.0003	6.65782	5.76267	-0.207976	0.5151	6.12758	3.85021	-0.66899	0.09325	132.161	86.2355	-0.616862	0.0124	119.623	130.258	0.122873	0.3994	107.18	104.814	-0.0322019	0.8259	66.5475	112.894	0.762417	0.0168	79.6116	118.257	0.570813	0.00515	49.4485	91.2858	0.884331	0.01515
Zm00001d014391	F-up	GRMZM2G069198	nrat1	nramp aluminum transporter1	'transport.metal'						6.49791	4.65683	-0.479751	0.09145	7.7865	8.05124	0.048177	0.87055	7.36428	20.3113	1.46242	5e-05	5.00195	5.95097	0.224499	0.7332	6.18902	6.38782	0.0455414	0.76665	7.01647	9.1147	0.376978	0.2878	7.2148	4.67816	-0.623936	0.043	5.51754	6.93814	0.329989	0.206	7.6115	9.14574	0.264602	0.70895
Zm00001d014513	F-up	GRMZM2G141858			'misc.protease inhibitor/seed storage/lipid transfer protein (LTP) family protein'	AT1G62790.1		Bifunctional inhibitor/lipid-transfer protein/seed storage 2S albumin superfamily protein	LOC_Os06g47200.1	LTPL85 - Protease inhibitor/seed storage/LTP family protein precursor, expressed	24.8713	52.2553	1.07079	0.0001	32.7317	56.7638	0.794095	0.00485	25.8721	28.2284	0.125706	0.6678	40.5671	43.7555	0.10593	0.9888	46.7421	48.0473	0.0397244	0.7456	39.5787	34.5172	-0.197355	0.4617	41.2268	42.1487	0.0318945	0.7743	50.0408	51.4742	0.0407395	0.81375	39.8453	26.3675	-0.595465	0.02675
Zm00001d014530	F-up	GRMZM2G382785			'secondary metabolism.flavonoids.anthocyanins.anthocyanin 5-aromatic acyltransferase'	AT3G29590.1	AT5MAT	HXXXD-type acyl-transferase family protein	LOC_Os02g28300.1	transferase family protein, putative, expressed	32.4224	32.2148	-0.0092644	0.8407	11.1703	16.8192	0.590003	0.05455	1.32188	34.0207	4.6753	5e-05	0.823105	0.216238	-2.02865	0.05835	0.258024	0.604612	1.19731	0.1367	0.515316	0.441137	-0.219619	0.73205	1.56679	0.671803	-1.20956	0.11175	0.740371	0.50367	-0.546762	0.4098	0.523758	1.31726	1.3142	0.11345
Zm00001d014562	F-up	GRMZM2G476538			'hormone metabolism.auxin.synthesis-degradation'	AT1G44350.1	ILL6	IAA-leucine resistant (ILR)-like gene 6	LOC_Os06g47620.1	peptidase, putative, expressed	24.9188	29.1221	0.224796	0.4417	6.34227	16.7831	1.40253	5e-05	15.0279	22.5673	0.586275	0.0475	13.3119	8.87459	-0.594142	0.0494	9.43661	10.73	0.185125	0.34565	5.62971	4.65817	-0.272761	0.4196	13.759	8.36932	-0.716513	0.0103	12.5345	10.5723	-0.245407	0.3318	5.78798	6.19738	0.0984341	0.88865
Zm00001d014606	F-up	GRMZM2G133434			'misc.peroxidases'	AT4G30170.1		Peroxidase family protein	LOC_Os06g48020.1	peroxidase precursor, putative, expressed	59.3599	59.8601	0.0121052	0.90675	32.9336	119.66	1.861	5e-05	92.8531	86.5777	-0.100943	0.7915	0	0	-3.32193	1	0	0	0	1	0.0188462	0	-1.52838	1	0.183275	0	-4.27258	1	0.0423258	0.0405771	-0.0490381	1	0.640174	0.0611978	-3.19092	0.09785
Zm00001d014757	F-up	GRMZM2G116140			'misc.invertase/pectin methylesterase inhibitor family protein'	AT1G62770.1		Plant invertase/pectin methylesterase inhibitor superfamily protein	LOC_Os06g49760.1	invertase/pectin methylesterase inhibitor family protein, putative, expressed	11.2863	27.9333	1.30666	0.001	11.5153	23.0987	1.00364	0.01725	4.92188	25.9172	2.39426	0.00025	38.599	20.4454	-0.919816	0.01225	16.3881	26.6994	0.703819	0.01185	20.912	16.6362	-0.329824	0.35885	28.7657	24.5594	-0.227983	0.37655	21.8006	23.701	0.120527	0.67535	35.0388	28.5611	-0.294809	0.22635
Zm00001d015420	F-up	GRMZM2G022181			'development.unspecified'	AT1G19200.1		Protein of unknown function (DUF581)	LOC_Os02g07820.1	DUF581 domain containing protein, expressed	74.8437	72.1113	-0.0536482	0.7004	38.7787	83.3487	1.1037	5e-05	78.3882	61.3692	-0.353072	0.25025	9.32666	4.71409	-0.99671	0.0226	7.85245	11.9039	0.599595	0.02615	6.97426	5.34495	-0.383234	0.32995	8.18333	11.6735	0.511945	0.32685	14.5308	12.3536	-0.234013	0.4233	8.71292	8.14608	-0.0969344	0.61435
Zm00001d015513	F-up	GRMZM2G057328			'secondary metabolism.flavonoids.dihydroflavonols'	AT1G15950.1	ATCCR1,CCR1,IRX4	cinnamoyl coa reductase 1	LOC_Os02g08420.1	cinnamoyl CoA reductase, putative, expressed	5.24751	12.9715	1.30401	0.00015	3.38423	2.19708	-0.620948	0.1996	2.21069	2.7309	0.303644	0.54505	14.6482	15.5343	0.0758468	0.9715	16.9378	17.38	0.0371599	0.742	10.3816	14.0744	0.438681	0.1981	10.3466	12.5861	0.282432	0.62705	16.1047	11.7002	-0.460622	0.07145	10.7418	11.2827	0.0708055	0.83355
Zm00001d016182	F-up	GRMZM2G405581			'misc.peroxidases'	AT5G06720.1	ATPA2,PA2	peroxidase 2	LOC_Os02g14170.1	peroxidase precursor, putative, expressed	12.0846	20.0434	0.72948	0.01165	3.2541	9.51341	1.54479	0.0004	6.28827	12.779	1.02187	0.00535	32.3988	16.7264	-0.957393	0.00165	15.9183	28.7636	0.853153	5e-05	16.9722	23.597	0.47519	0.1604	23.7812	18.9787	-0.32529	0.16225	13.6056	21.6703	0.671127	0.0052	17.5989	29.977	0.768028	0.0469
Zm00001d016542	F-up	GRMZM2G084279			'PS.lightreaction.other electron carrier (ox/red).ferredoxin oxireductase'	AT1G15140.1		FAD/NAD(P)-binding oxidoreductase	LOC_Os02g22260.1	fruit protein PKIWI502, putative, expressed	18.1047	40.6221	1.16546	0.00035	50.2673	61.0455	0.280213	0.27415	12.1602	19.6896	0.694819	0.0447	31.3406	35.8771	0.190837	0.75085	26.0523	32.1705	0.304222	0.1172	24.6734	30.8423	0.321836	0.3204	22.7509	32.4449	0.511879	0.2031	27.4701	28.5801	0.0571336	0.75985	28.3886	30.1623	0.0874025	0.85935
Zm00001d016724	F-up	AC210009.3_FG008							LOC_Os04g11390.1	expressed protein	0	6.1148	9.25852	0.00055	5.16625	19.4502	1.91055	0.14885	0.808095	63.3678	6.27556	0.14835	0	0	-3.32193	1	0	0	0	1	0	0	0	1	0	0	0	1	0	0	0	1	0	0	0	1
Zm00001d017036	F-up	GRMZM2G013324			'lipid metabolism.lipid degradation.lysophospholipases.glycerophosphodiester phosphodiesterase'	AT5G55480.1	SVL1	SHV3-like 1	LOC_Os02g37590.1	glycerophosphoryl diester phosphodiesterase family protein, putative, expressed	4.81794	22.7812	2.23899	5e-05	13.9588	13.8047	-0.0160075	0.9552	13.5542	16.4252	0.276984	0.32155	146.771	95.8194	-0.61601	0.0155	122.55	110.049	-0.155217	0.4789	147.852	122.198	-0.274919	0.25545	127.147	132.745	0.0621551	0.84015	150.809	151.173	0.00348252	0.94675	109.612	156.686	0.515436	0.27645
Zm00001d017204	F-up	GRMZM2G071846			'nucleotide metabolism.salvage.phosphoribosyltransferases.aprt'	AT1G80050.1	APT2,ATAPT2,PHT1.1	adenine phosphoribosyl transferase 2	LOC_Os02g40010.1	phosphoribosyl transferase, putative, expressed	1.07571	6.31088	2.54148	0.00015	2.58656	2.13098	-0.278334	0.66535	1.26283	0.99361	-0.342839	0.69725	5.67504	3.08773	-0.898617	0.1151	6.0501	8.21707	0.441038	0.16885	4.70828	3.65942	-0.362711	0.44565	3.48593	4.08139	0.226917	0.8604	7.34508	6.45744	-0.185546	0.61575	2.0842	4.03887	0.951115	0.1828
Zm00001d017284	F-up										3.2014	3.74333	0.224969	0.53425	1.82109	2.50889	0.460084	0.2762	1.4766	3.86875	1.38358	0.002	11.036	14.1308	0.344628	0.4218	9.93612	10.3831	0.0634161	0.64785	9.34408	10.7723	0.205004	0.54365	9.95544	11.5818	0.218105	0.75395	8.11903	8.91451	0.134691	0.55325	6.23588	9.3511	0.583771	0.1743
Zm00001d017821	F-up	GRMZM2G466298			'misc.myrosinases-lectin-jacalin'	AT5G55830.1		Concanavalin A-like lectin protein kinase family protein	LOC_Os02g48210.1	lectin-like protein kinase, putative, expressed	7.0797	6.23708	-0.182544	0.4295	0.193564	5.96615	4.87566	0.0002	0.111767	5.33219	5.45524	0.00165	0	0.0440429	-0.887822	1	0.0419819	0.0245177	-0.590673	1	0.0161061	0.0151807	-0.0520686	1	0.0498438	0.0177355	-1.10947	1	0.0351229	0.0427456	0.22519	1	0.105772	0.0332079	-1.42192	1
Zm00001d018056	F-up	GRMZM2G036092	bhlh30	bHLH-transcription factor 30	'RNA.regulation of transcription.bHLH,Basic Helix-Loop-Helix family'						0.11722	0.710373	2.50142	0.04725	0.440081	0.290513	-0.582759	0.53535	0.364874	0.0667185	-2.28876	0.12075	41.0282	20.739	-0.987084	0.0009	15.8088	16.893	0.0956392	0.5807	41.4925	27.014	-0.618957	0.02995	36.3472	23.07	-0.655595	0.00965	32.9771	30.1545	-0.12905	0.60005	12.6796	19.8797	0.648377	0.11935
Zm00001d018088	F-up	GRMZM2G578314				AT5G65160.1		tetratricopeptide repeat (TPR)-containing protein	LOC_Os02g51730.1	dnaJ homolog subfamily C member 7, putative, expressed	1.66469	3.09271	0.889632	0.0567	0.581574	2.00378	1.76727	0.0208	0.186224	2.66513	3.76903	0.0017	0.212187	0.014352	-3.6803	1	0.0274345	0.0466252	0.597076	1	0	0.0106555	1.04653	1	0.446654	0.163704	-1.39447	0.2388	0.106358	0.066959	-0.596412	1	0.12764	0.328016	1.29619	1
Zm00001d018104	F-up	GRMZM2G005384				AT5G10310.1			LOC_Os02g51950.1	expressed protein	0.613687	3.11899	2.3268	0.00045	1.98735	2.2346	0.168368	0.7282	1.48061	2.42351	0.70713	0.2202	15.1238	20.425	0.424713	0.3272	46.763	33.3937	-0.485666	0.01545	30.6612	23.752	-0.368231	0.1714	13.5607	15.043	0.149561	0.9308	16.4452	10.1683	-0.69304	0.00755	15.6249	11.6641	-0.421452	0.0973
Zm00001d018107	F-up	AC220927.3_FG007			'signalling.in sugar and nutrient physiology'	AT4G08950.1	EXO	Phosphate-responsive 1 family protein	LOC_Os02g52040.1	phosphate-induced protein 1 conserved region domain containing protein, expressed	4.3369	8.78577	1.01682	0.0162	0.770431	1.56985	1.01744	0.2708	8.21632	9.64275	0.230693	0.5573	92.9522	54.3111	-0.776527	0.00425	41.4279	78.8645	0.928607	5e-05	79.3049	44.1354	-0.84533	0.00345	31.1965	47.3981	0.603285	0.12015	41.2332	64.4852	0.645037	0.00355	64.1265	93.6663	0.546538	0.22325
Zm00001d018238	F-up	GRMZM2G023711			'redox.thioredoxin'				LOC_Os02g53400.1	thioredoxin, putative, expressed	18.8134	16.266	-0.209785	0.3741	7.31989	21.1497	1.52946	0.0002	13.2645	16.4248	0.308091	0.3379	7.43452	6.83261	-0.138968	0.6208	4.45197	8.87844	0.994251	0.0028	3.92277	7.52986	0.938994	0.03975	7.37221	7.60855	0.0454646	0.8495	5.79579	8.36069	0.527856	0.1005	5.12874	7.11723	0.471926	0.44205
Zm00001d018609	F-up	GRMZM2G090744				AT1G50660.1			LOC_Os05g41910.1	expressed protein	3.10441	4.0636	0.387341	0.2873	1.6922	4.89473	1.52677	0.0012	2.42754	2.81174	0.211157	0.6133	18.0656	9.99034	-0.861156	0.00385	16.3601	17.9141	0.130838	0.42525	26.842	21.1392	-0.344426	0.1956	16.9259	11.9791	-0.498363	0.0401	13.6871	16.5731	0.275843	0.20355	11.0961	13.3802	0.269822	0.6585
Zm00001d018857	F-up	GRMZM2G320298			'Biodegradation of Xenobiotics'	AT5G06570.1		alpha/beta-Hydrolases superfamily protein	LOC_Os07g06880.1	gibberellin receptor GID1L2, putative, expressed	34.9958	32.19	-0.120538	0.54685	7.80635	27.2716	1.80336	5e-05	24.5291	14.1856	-0.789636	0.02925	0.0274831	0.0268144	-1.79196	1	0.0475611	0.0529383	0.128845	1	0.080399	0.0282743	-1.23993	1	0.0538977	0.231269	1.91681	1	0.281822	0.116151	-1.20995	1	0.875516	0.0781265	-3.32887	0.13085
Zm00001d019279	F-up	GRMZM2G082924	cda1	cytidine deaminase1	'nucleotide metabolism.degradation'	AT5G28050.2		Cytidine/deoxycytidylate deaminase family protein	LOC_Os03g61810.1	tRNA-specific adenosine deaminase, putative, expressed	9.64756	12.8019	0.40776	0.22165	4.53709	11.3016	1.31478	0.00175	4.4734	9.91764	1.14686	0.0062	28.9486	17.2875	-0.747905	0.01175	21.0373	18.3905	-0.193894	0.45915	19.2391	18.4835	-0.0577804	0.7837	29.5933	29.2937	-0.0146727	0.64255	19.74	29.2465	0.566911	0.01405	14.7613	21.9713	0.573477	0.19895
Zm00001d019337	F-up	GRMZM2G156568				AT2G13690.1		PRLI-interacting factor, putative	LOC_Os07g15600.1	H-BTB6 - Bric-a-Brac, Tramtrack, Broad Complex BTB domain with H family conserved sequence, expressed	9.278	11.6451	0.327528	0.27935	5.78435	12.9236	1.1584	0.0004	13.4427	11.5426	-0.219684	0.51205	21.6842	30.7329	0.496973	0.17755	23.4822	30.2839	0.366843	0.03915	22.3126	26.8331	0.266052	0.3882	14.9824	23.3962	0.642659	0.07665	19.5154	17.9465	-0.120846	0.617	12.2977	19.5955	0.671703	0.0854
Zm00001d019700	F-up	GRMZM2G061562				AT1G74160.1			LOC_Os07g01860.1	expressed protein	6.5053	19.143	1.55567	5e-05	23.0345	22.4296	-0.0383723	0.8853	5.19341	18.0336	1.79395	5e-05	60.3229	35.6645	-0.760199	0.0027	50.1992	38.5207	-0.381945	0.04785	72.7631	53.1887	-0.452017	0.0728	103.39	53.2445	-0.957257	0.00015	84.5627	73.8705	-0.194997	0.3895	66.5701	76.2339	0.195529	0.87335
Zm00001d019793	F-up	GRMZM2G110742	sbp4 (GRASSIUS)	SBP-transcription factor 4	'redox.thioredoxin'	AT2G47470.1	ATPDI11,ATPDIL2-1,MEE30,PDI11,UNE5	thioredoxin family protein	LOC_Os05g06430.2	OsPDIL2-1 protein disulfide isomerase PDIL2-1, expressed	10.1202	7.91282	-0.354574	0.49405	0	3.41302	8.41913	5e-05	0	7.18894	9.49164	5e-05	2.21519	5.566	1.2681	0.20145	0.100482	2.41411	4.45558	0.24665	0.125247	4.36755	5.01646	0.241	1.74591	4.04382	1.20707	0.3478	0.0972255	2.35447	4.4628	0.2499	0.356375	4.48331	3.61639	0.10025
Zm00001d020340	F-up	GRMZM2G057208			'misc.cytochrome P450'	AT4G37370.1	CYP81D8	cytochrome P450, family 81, subfamily D, polypeptide 8	LOC_Os02g30080.1	cytochrome P450, putative, expressed	1.04809	0.875029	-0.257671	0.5833	0.495159	4.29936	3.09266	0.0002	2.61188	1.93905	-0.427828	0.4551	0.0127191	0	-3.49466	1	0	0	0	1	0	0	0	1	0.0255082	0	-1.82815	1	0	0	0	1	0	0.0965185	3.41303	1
Zm00001d020461	F-up	GRMZM2G114706			'stress.abiotic.drought/salt'	AT1G26850.1		S-adenosyl-L-methionine-dependent methyltransferases superfamily protein	LOC_Os09g24900.1	methyltransferase, putative, expressed	26.018	43.0427	0.726039	0.0058	53.5536	73.4617	0.455936	0.0789	18.6512	40.7351	1.12659	0.00015	85.0563	72.3992	-0.23394	0.2284	91.7894	90.7016	-0.0171977	0.94075	93.6523	106.37	0.183682	0.55515	51.5782	76.0069	0.559278	0.0941	64.3298	68.7996	0.0968973	0.60055	35.5847	69.3036	0.961476	0.00655
Zm00001d020487	F-up	GRMZM2G171408			'protein.degradation.ubiquitin.E3.RING'	AT4G31890.1		ARM repeat superfamily protein	LOC_Os09g25000.1	spotted leaf 11, putative, expressed	8.53923	14.6372	0.776758	0.0103	2.99984	9.83574	1.70982	0.0002	1.71315	11.2704	2.71069	5e-05	29.0208	16.0354	-0.85989	0.0037	19.3096	20.8333	0.109518	0.5169	38.3318	20.8694	-0.876838	0.00285	28.119	20.7473	-0.43844	0.05835	26.5909	28.8141	0.115798	0.5998	32.6474	26.3938	-0.306669	0.1299
Zm00001d020555	F-up	GRMZM2G174099			'development.unspecified'	AT4G30420.1		nodulin MtN21 /EamA-like transporter family protein	LOC_Os09g25770.1	auxin-induced protein 5NG4, putative, expressed	7.50824	6.96542	-0.108117	0.64365	0.6732	4.77176	2.80716	0.0005	0.717198	5.37372	2.88818	0.00015	0.802378	0.241485	-1.84326	0.0774	0.462108	0.748683	0.684379	0.3045	0.226104	0.315127	0.461581	1	0.550252	0.841878	0.604572	0.5807	0.496362	0.861993	0.784147	0.2207	0.471178	0.822815	0.791426	0.4188
Zm00001d020627	F-up	GRMZM2G429842			'protein.degradation.subtilases'	AT2G05920.1		Subtilase family protein	LOC_Os09g26920.1	OsSub57 - Putative Subtilisin homologue, expressed	10.0819	15.3737	0.60821	0.0267	11.8753	33.9686	1.51545	5e-05	16.7087	26.6517	0.673304	0.02395	40.2458	21.0351	-0.938932	0.0003	22.0114	26.5489	0.270286	0.1195	29.0095	22.0949	-0.392654	0.12735	30.3715	31.8934	0.0705124	0.8404	36.8545	41.8671	0.183929	0.34325	28.2091	35.9686	0.350465	0.46555
Zm00001d020875	F-up	GRMZM2G078779	burp4	BURP domain-containing protein-RD22-like4	'cell wall.degradation.pectate lyases and polygalacturonases'	AT5G25610.1	ATRD22,RD22	BURP domain-containing protein	LOC_Os09g30320.1	BURP domain containing protein, expressed	3.7744	3.5893	-0.0723463	0.80145	0	3.54554	8.47392	5e-05	0	2.51715	7.98136	5e-05	0	0	-3.32193	1	0	0	0	1	0	0	0	1	0	0	0	1	0	0	0	1	0	0	0	1
Zm00001d020929	F-up	GRMZM2G137211			'DNA.synthesis/chromatin structure'	AT2G42320.1		nucleolar protein gar2-related	LOC_Os09g31230.1	expressed protein	1.014	5.09518	2.31775	5e-05	2.86046	3.39311	0.245574	0.5022	3.34743	4.75329	0.5046	0.1545	71.3487	55.9898	-0.351485	0.10745	84.1724	66.088	-0.348914	0.0712	95.7245	89.4335	-0.0980615	0.63945	61.5834	65.9565	0.0989579	0.9364	80.7503	79.9723	-0.0139664	0.9888	63.0759	101.737	0.689597	0.0873
Zm00001d020977	F-up	GRMZM2G038931				AT4G31330.1		Protein of unknown function, DUF599	LOC_Os09g32100.1	expressed protein	3.02608	2.62663	-0.203515	0.5508	0.879587	5.53768	2.64068	0.00035	0.986007	2.00488	1.01647	0.08995	0.668837	0.364623	-1.03724	0.22525	0.407925	0.676745	0.716531	0.24645	0.295897	0.504116	0.749047	0.3405	1.10223	1.66583	0.591431	0.4479	1.09001	1.78754	0.708501	0.1441	0.651584	0.76975	0.237087	0.91875
Zm00001d021176	F-up	GRMZM5G827121			'stress.biotic'	AT3G07040.1	RPM1,RPS3	NB-ARC domain-containing disease resistance protein	LOC_Os09g34160.1	resistance protein, putative, expressed	1.85349	2.67634	0.527634	0.17715	0	1.73405	7.44629	5e-05	0.0068301	1.36633	6.35364	0.24195	0.0147998	0.0071506	-2.74279	1	0	0	0	1	0	0.006638	0.734482	1	0	0	0	1	0	0	0	1	0.0230428	0.0160825	-0.341252	1
Zm00001d021244	F-up	GRMZM2G354525			'transport.p- and v-ATPases'	AT1G54320.1		LEM3 (ligand-effect modulator 3) family protein / CDC50 family protein	LOC_Os06g45430.1	cell cycle control protein, putative, expressed	1.79221	1.28503	-0.47678	0.43455	0.0219515	0.262264	3.09105	1	0	1.04903	6.7266	5e-05	0.0800944	0.181684	0.0899804	1	0.0277258	0.107024	1.63318	1	0	0.174816	4.20801	1	0.217003	0.191667	-0.170743	1	0	0.0176882	1.46927	1	0	0.158761	4.07691	1
Zm00001d021566	F-up	GRMZM2G163138			'signalling.receptor kinases.misc'	AT1G28340.1	AtRLP4,RLP4	receptor like protein 4	LOC_Os07g31840.1	leucine-rich repeat family protein, putative, expressed	11.061	18.8727	0.770282	0.0058	12.4198	16.671	0.424403	0.12575	9.20014	18.7379	1.02543	0.001	34.9863	31.29	-0.164745	0.3671	35.9939	33.3252	-0.111107	0.6662	37.0162	38.6033	0.0605495	0.90815	35.1928	34.6399	-0.0228369	0.60695	36.8051	35.6133	-0.0474804	0.87255	26.1928	37.6663	0.523939	0.20315
Zm00001d021623	F-up	GRMZM2G154489	cdpk8	calcium dependent protein kinase8	'signalling.calcium'	AT3G20410.1	CPK9	calmodulin-domain protein kinase 9	LOC_Os07g33110.1	CAMK_CAMK_like.33 - CAMK includes calcium/calmodulin depedent protein kinases, expressed	46.2769	95.3599	1.04293	5e-05	61.9498	82.5832	0.414689	0.1059	59.7867	88.0307	0.558106	0.05525	80.1261	68.0003	-0.238318	0.22455	98.278	77.2198	-0.347857	0.07275	96.4146	76.4029	-0.335586	0.17385	61.3103	79.311	0.37134	0.33875	100.32	96.701	-0.0529947	0.8427	93.5706	95.2471	0.0256164	0.6707
Zm00001d021639	F-up	GRMZM2G180082			'misc.cytochrome P450'	AT5G36110.1	CYP716A1	cytochrome P450, family 716, subfamily A, polypeptide 1	LOC_Os07g33440.1	cytochrome P450, putative, expressed	1.16352	1.16433	0.00100098	0.92455	0.92786	4.45425	2.25097	0.0004	1.20364	1.71627	0.508313	0.35845	0.0120772	0	-3.48642	1	0.0111381	0	-1.07985	1	0.0921952	0.0216192	-1.69245	1	0.0685335	0	-2.97331	1	0.0852138	0.172677	0.940052	1	0.250524	0.107568	-1.14792	1
Zm00001d021843	F-up	GRMZM2G380656									7.27726	4.19108	-0.794615	0.227	2.38602	33.8317	3.82009	0.00325	4.96373	7.85252	0.660663	0.41985	0.590352	0.515962	-0.392375	0.8393	1.64211	1.30211	-0.332425	0.78635	0.839565	0.510409	-0.707078	0.5945	0.123402	1.13789	3.10512	0.3015	0.333624	0	-5.10276	0.0573	1.29385	1.03407	-0.320567	0.7245
Zm00001d021861	F-up	GRMZM2G054870				AT4G14950.1		SNARE associated Golgi protein family	LOC_Os07g38380.1	transmembrane protein 49, putative, expressed	3.08747	2.47804	-0.316084	0.36345	2.64301	10.3379	1.96364	0.0001	3.254	3.94527	0.277137	0.49475	3.00637	3.42193	0.143793	0.8572	3.33988	3.29451	-0.0196752	0.97715	3.7712	4.01473	0.0900496	0.8751	3.61626	3.16201	-0.193083	0.48465	3.07004	6.11986	0.992903	0.00255	2.8327	4.48602	0.661388	0.22875
Zm00001d021867	F-up	GRMZM2G338205			'RNA.processing.splicing'	AT1G03140.1		splicing factor Prp18 family protein	LOC_Os07g38420.1	pre-mRNA-splicing factor, putative, expressed	7.22485	8.214	0.184876	0.6311	8.6258	18.5664	1.10507	0.0007	8.55911	8.2636	-0.0506302	0.914	6.78111	9.72723	0.500869	0.273	8.41869	12.5057	0.570361	0.01635	10.1348	9.89111	-0.0350768	0.84985	4.65363	7.21833	0.632208	0.20815	6.28826	10.4661	0.734077	0.0091	7.80171	8.36007	0.0996022	0.91095
Zm00001d022006	F-up	GRMZM2G181219				AT3G19540.1		Protein of unknown function (DUF620)	LOC_Os07g40150.1	expressed protein	1.19766	2.30992	0.941858	0.04415	0.499121	1.30901	1.37338	0.04845	1.13345	1.48846	0.390094	0.50095	13.3149	20.7396	0.629242	0.0833	18.1046	26.8056	0.565916	0.0038	12.2533	19.8572	0.696038	0.0317	7.02862	13.6648	0.958156	0.01355	7.92995	10.1907	0.361469	0.15105	6.21012	9.47089	0.608079	0.21025
Zm00001d022059	F-up	GRMZM2G131262			'misc.beta 1,3 glucan hydrolases'	AT1G18650.1	PDCB3	plasmodesmata callose-binding protein 3	LOC_Os07g40940.1	X8 domain containing protein, expressed	2.33204	13.8242	2.56241	5e-05	8.07537	9.07324	0.167892	0.6387	5.41886	10.3404	0.93096	0.0251	171.739	117.395	-0.549572	0.0212	185.472	149.917	-0.307018	0.1176	182.904	109.967	-0.733958	0.0043	171.243	173.419	0.0182201	0.6949	188.095	132.422	-0.506288	0.01515	171.669	153.3	-0.163262	0.30095
Zm00001d022104	F-up	GRMZM2G037411			'cell wall.pectin*esterases.PME'	AT5G55590.1	QRT1	Pectin lyase-like superfamily protein	LOC_Os07g41650.1	pectinesterase, putative, expressed	1.86051	2.30081	0.304967	0.53985	2.85266	7.04531	1.30135	0.003	2.09357	4.03808	0.944393	0.0558	0	0	-3.32193	1	0	0.0132228	1.21554	1	0.0141051	0	-1.26934	1	0.0848894	0	-3.24625	1	0.0730425	0.0152458	-1.71781	1	0.358079	0.0160372	-3.82137	1
Zm00001d022161	F-up	GRMZM2G048806			'cell.organisation'	AT2G26570.1		Plant protein of unknown function (DUF827)	LOC_Os07g42700.2	paramyosin, putative, expressed	6.1967	6.67252	0.106566	0.7907	5.1238	7.55776	0.559838	0.0666	4.54922	12.8297	1.49375	5e-05	9.29166	8.40401	-0.158585	0.4679	7.73552	6.71971	-0.202818	0.4371	5.0352	6.91249	0.456381	0.1822	16.7489	10.8918	-0.620368	0.012	14.227	14.103	-0.0126205	0.99335	14.9948	11.6668	-0.361784	0.09775
Zm00001d022367	F-up	GRMZM2G148176			'misc.gluco-, galacto- and mannosidases'	AT3G18080.1	BGLU44	B-S glucosidase 44	LOC_Os07g46280.2	Os7bglu26 - beta-mannosidase/glucosidase/exoglucanase, expressed	2.65498	3.41056	0.360106	0.3821	2.55326	3.73742	0.54792	0.185	1.17305	8.8124	2.89866	5e-05	17.1514	13.8756	-0.31312	0.2121	26.1858	18.7225	-0.483792	0.02505	26.6363	36.4751	0.453377	0.14705	9.6754	12.3819	0.355514	0.48595	9.76183	9.68139	-0.0119266	0.9968	17.8707	13.8727	-0.365106	0.1212
Zm00001d022428	F-up	GRMZM2G017894			'misc.UDP glucosyl and glucoronyl transferases'	AT5G47780.1	GAUT4	galacturonosyltransferase 4	LOC_Os07g48370.1	glycosyl transferase, family 8, putative, expressed	1.09738	2.29804	1.05951	0.0168	1.83347	1.97668	0.107932	0.8168	0.719792	1.96345	1.43516	0.0168	5.97746	6.32453	0.0597691	0.95485	10.2934	5.58073	-0.88202	0.0004	11.7135	7.713	-0.602177	0.04455	8.16528	6.12507	-0.414188	0.11735	9.7813	6.75021	-0.534431	0.0384	6.70801	7.74962	0.207952	0.85565
Zm00001d022460	F-up	GRMZM2G025182			'cell wall.pectin*esterases.PME'	AT4G02320.1		Plant invertase/pectin methylesterase inhibitor superfamily	LOC_Os07g47830.1	pectinesterase, putative, expressed	2.60456	1.92612	-0.433404	0.2037	0.210171	1.88849	3.10816	0.00115	0.966357	3.26996	1.7482	0.00185	21.7625	14.7844	-0.563402	0.03055	14.5715	17.7447	0.284063	0.1143	19.7867	17.4339	-0.182537	0.45485	13.6376	17.2675	0.340243	0.4716	14.5222	16.8893	0.217701	0.30425	14.079	16.4943	0.228273	0.7621
Zm00001d022493	F-up	GRMZM2G047995			'lipid metabolism.lipid degradation.lipases'	AT5G18630.1		alpha/beta-Hydrolases superfamily protein	LOC_Os07g47250.2	lipase precursor, putative, expressed	21.4365	16.8906	-0.343669	0.15045	14.8834	23.6119	0.665444	0.02295	9.54864	20.4896	1.10071	0.001	9.88698	9.16906	-0.121702	0.5878	13.8011	9.32652	-0.564871	0.0222	14.3749	9.93267	-0.532845	0.0825	19.1556	12.1052	-0.661707	0.0145	16.8916	16.0927	-0.0698615	0.81825	13.9723	13.872	-0.0103811	0.63565
Zm00001d022530	F-up	GRMZM2G151811	eil6	EIL-transcription factor 6	'RNA.regulation of transcription.EIN3-like(EIL) transcription factor family'	AT3G20770.1	AtEIN3,EIN3	Ethylene insensitive 3 family protein	LOC_Os07g48630.1	ethylene-insensitive 3, putative, expressed	13.5525	24.5203	0.854939	0.0039	2.63765	8.06766	1.60923	0.00275	17.1006	18.4291	0.107876	0.69875	3.57875	2.66519	-0.459577	0.32495	10.4682	8.5091	-0.298624	0.3003	3.09841	2.71964	-0.187464	0.66125	2.98651	5.50289	0.879527	0.1103	3.45622	4.42176	0.354517	0.32515	3.73949	2.88879	-0.371245	0.3214
Zm00001d022886	F-up										0.866515	0.37196	-1.19836	0.33645	0	1.00188	6.66089	5e-05	0	0.427526	5.4513	0.00265	0.103793	0.0988645	-0.904571	1	0	0.096026	3.40635	1	0	0.0976942	3.42887	1	0.0994172	0.109239	0.124011	1	0	0	0	1	0	0	0	1
Zm00001d023159	F-up										1.49116	1.77582	0.250509	0.79795	0	0.691887	6.13317	0.00265	0.55511	0.221377	-1.28829	0.3604	0.0747365	0	-4.12711	1	0	0	0	1	0.215125	0	-4.49265	1	0.149046	0.22064	0.536194	1	0.21975	0.157636	-0.454733	1	0.071666	0.0787405	0.119857	1
Zm00001d023804	F-up	GRMZM2G064818				AT5G50335.1			LOC_Os12g14220.1	expressed protein	18.7881	36.7803	0.968744	0.2768	7.63249	29.68	1.95786	0.1789	0	22.396	11.1297	0.00025	35.3917	27.632	-0.360617	0.5835	28.688	48.3173	0.751892	0.28085	23.1629	36.0748	0.638952	0.4285	27.7715	8.70528	-1.67251	0.2069	10.8363	7.92116	-0.451603	0.6994	54.8863	17.971	-1.61024	0.09065
Zm00001d024004	F-up	GRMZM2G003090				AT2G31560.1		Protein of unknown function (DUF1685)	LOC_Os12g12880.1	expressed protein	8.35853	13.289	0.668276	0.02265	8.36846	10.7786	0.364757	0.22695	5.73764	12.0917	1.07417	0.0027	28.6881	23.3015	-0.304428	0.16625	17.6132	20.162	0.194882	0.2639	23.6984	16.9367	-0.484398	0.074	31.2745	27.006	-0.211629	0.22875	21.617	23.879	0.143513	0.473	25.6241	21.6342	-0.244081	0.19735
Zm00001d024522	F-up	GRMZM2G042895	bhlh116	bHLH-transcription factor 116	'RNA.regulation of transcription.bHLH,Basic Helix-Loop-Helix family'	AT5G57150.1		basic helix-loop-helix (bHLH) DNA-binding superfamily protein	LOC_Os04g23550.1	basic helix-loop-helix family protein, putative, expressed	3.10173	56.4644	4.18181	5e-05	0.419961	0.48166	0.193454	0.84735	0.0375769	6.50363	7.09706	0.1383	0.556835	0.0190949	-4.4967	0.2383	0.0183008	0	-1.50084	1	0	0.0201861	1.59389	1	1.34928	0.0210792	-5.45075	0.2432	0.433686	0.102198	-1.98349	0.10505	0.0834171	0	-3.22369	1
Zm00001d024543	F-up	GRMZM2G003715	nactf61	NAC-transcription factor 61	'RNA.regulation of transcription.NAC domain transcription factor family'				LOC_Os08g06140.1	no apical meristem protein, putative, expressed	2.05027	7.09492	1.78599	5e-05	2.53613	4.59055	0.8535	0.02735	1.71992	1.97403	0.197736	0.6558	4.88903	3.38646	-0.55473	0.12415	9.06302	6.75802	-0.422847	0.07715	8.40344	6.3936	-0.393814	0.19385	3.00746	3.34631	0.153544	0.9486	3.32038	3.51958	0.0838077	0.75685	4.29136	3.5754	-0.262659	0.2885
Zm00001d024952	F-up	GRMZM5G858454	aco2	aconitase2	'TCA / org. transformation.TCA.aconitase'	AT2G05710.1	ACO3	aconitase 3	LOC_Os08g09200.1	aconitate hydratase protein, putative, expressed	29.1197	58.8975	1.01596	0.00035	36.0243	30.9021	-0.221197	0.4361	38.4789	49.0704	0.350705	0.2816	189.675	141.01	-0.428394	0.1102	169.771	144.494	-0.232566	0.29685	201.821	189.454	-0.0912238	0.69235	144.447	191.552	0.407168	0.3589	159.218	163.642	0.0395373	0.8268	133.528	227.627	0.769488	0.09645
Zm00001d025141	F-up	GRMZM2G119823	bhlh108	bHLH-transcription factor 108	'RNA.regulation of transcription.bHLH,Basic Helix-Loop-Helix family'	AT5G57150.1		basic helix-loop-helix (bHLH) DNA-binding superfamily protein	LOC_Os04g23550.1	basic helix-loop-helix family protein, putative, expressed	0.476513	14.4312	4.89156	5e-05	0.026253	0.222489	2.68099	1	0	0.915009	6.5314	5e-05	0.0721125	0	-4.10528	1	0	0	0	1	0	0	0	1	0.0212382	0	-1.64331	1	0	0.0235179	1.74493	1	0	0.0296623	1.98777	1
Zm00001d025241	F-up	GRMZM2G122437			'metal handling.binding, chelation and storage'	AT5G63530.1	ATFP3,FP3	farnesylated protein 3	LOC_Os02g30650.1	heavy metal-associated domain containing protein, expressed	20.9957	33.318	0.665954	0.04335	23.373	38.3167	0.712888	0.0151	11.2462	28.8488	1.35829	5e-05	161.282	127.207	-0.343198	0.17015	138.131	146.591	0.0857635	0.5469	154.673	134.506	-0.201537	0.41935	196.947	115.636	-0.768169	0.0169	153.53	138.435	-0.149292	0.518	143.712	137.637	-0.0623027	0.51215
Zm00001d025350	F-up	GRMZM2G149204			'RNA.regulation of transcription.C2H2 zinc finger family'	AT1G80730.1	ATZFP1,ZFP1	zinc-finger protein 1	LOC_Os07g40300.1	ZOS7-10 - C2H2 zinc finger protein, expressed	3.48941	6.00842	0.782272	0.41605	0	0	0	1	0	4.12214	8.69075	0.0006	0.326147	0	-5.41328	1	0	0	0	1	0.30499	0	-4.97723	1	0	0	0	1	0	0	0	1	0	0.586541	5.89855	0.0758
Zm00001d025949	F-up	GRMZM2G001035			'development.unspecified'	AT3G43660.1		Vacuolar iron transporter (VIT) family protein	LOC_Os04g45520.1	integral membrane protein, putative, expressed	0.652259	2.813	2.09176	0.02015	0	0.53397	5.76546	0.00145	0	0.0316278	2.05755	1	0.123714	0	-4.48358	1	0	0	0	1	0	0	0	1	0	0	0	1	0	0.085274	3.25208	1	0.0433008	0	-2.41416	1
Zm00001d025984	F-up	GRMZM2G427097	gdh2	glutamic dehydrogenase2	'N-metabolism.N-degradation.glutamate dehydrogenase'	AT5G07440.3	GDH2	glutamate dehydrogenase 2	LOC_Os04g45970.2	glutamate dehydrogenase protein, putative, expressed	9.99279	11.3796	0.187321	0.58735	7.02109	14.7148	1.06642	0.0004	7.20023	13.7288	0.930144	0.00485	20.4042	14.365	-0.512359	0.05395	15.5017	17.693	0.190637	0.28525	15.6935	19.4941	0.312688	0.33535	13.8088	17.1334	0.311011	0.5209	13.1632	18.8631	0.518726	0.01915	18.9181	23.1198	0.28923	0.62835
Zm00001d026028	F-up	AC233979.1_FG007			'development.unspecified'	AT5G47060.1		Protein of unknown function (DUF581)	LOC_Os04g49670.1	DUF581 domain containing protein, expressed	6.39198	2.89566	-1.13965	0.40775	0.80418	5.48036	2.75348	0.3346	0	7.28779	9.51131	0.00215	9.74872	11.2195	0.189288	0.92145	4.12277	4.22872	0.0365213	0.9048	2.39409	3.94559	0.718402	0.65715	6.24886	17.21	1.46011	0.3164	0.691145	4.90653	2.80986	0.28585	1.47995	5.59131	1.91051	0.31255
Zm00001d026042	F-up	GRMZM2G113800			'transport.nucleotides'	AT1G44750.1	ATPUP11,PUP11	purine permease 11	LOC_Os04g49748.1	purine permease, putative, expressed	2.93615	1.66534	-0.814377	0.03015	0.556181	1.47887	1.39488	0.0219	0.788882	3.09831	1.96008	0.0026	0.0363482	0.0150717	-2.44316	1	0.0313662	0.00890645	-1.12958	1	0	0.0259689	1.84675	1	0.0351634	0.0582676	0.596047	1	0.0327866	0.00936485	-1.14372	1	0.0286678	0.0361423	0.254957	1
Zm00001d026068	F-up	GRMZM2G414915			'protein.degradation.subtilases'	AT5G51750.1	ATSBT1.3,SBT1.3	subtilase 1.3	LOC_Os04g48416.1	OsSub45 - Putative Subtilisin homologue, expressed	5.11041	9.64817	0.915489	0.0029	2.35328	6.59783	1.48339	0.0003	7.48521	8.83906	0.239554	0.44625	56.9085	73.55	0.367746	0.33975	52.9001	70.4881	0.41404	0.0137	35.4353	40.9407	0.208296	0.491	39.5264	71.1097	0.84707	0.00585	49.6997	51.1587	0.0417328	0.79205	34.6912	43.443	0.324468	0.53615
Zm00001d026133	F-up	GRMZM2G117667			'misc.GDSL-motif lipase'	AT5G55050.1		GDSL-like Lipase/Acylhydrolase superfamily protein	LOC_Os04g47390.1	GDSL-like lipase/acylhydrolase, putative, expressed	1.38992	0.658138	-1.06712	0.08645	0	0.524267	5.73949	5e-05	0.164748	0.241985	0.528059	1	0.0430782	0.0349964	-1.66892	1	0	0	0	1	0	0.0218334	1.67054	1	0.0199429	0.0228121	0.132019	1	0	0.0667225	2.93965	1	0	0.0232575	1.73368	1
Zm00001d026344	F-up	GRMZM2G021885				AT1G50660.1			LOC_Os04g53350.1	expressed protein	4.5529	9.70771	1.09066	0.00035	3.20485	5.62726	0.810243	0.0248	2.90894	6.59103	1.17725	0.00285	28.957	53.1968	0.872724	0.0077	53.6222	51.184	-0.0671261	0.8234	40.1688	49.2623	0.294343	0.3156	25.2899	42.3606	0.743936	0.01855	26.0429	26.8166	0.0422229	0.80005	29.4226	34.6786	0.237045	0.7426
Zm00001d026405	F-up	GRMZM2G177412	gtr1	glutamyl-tRNA reductase1	'tetrapyrrole synthesis.glu-tRNA reductase'	AT1G58290.1	HEMA1	Glutamyl-tRNA reductase family protein	LOC_Os10g35840.1	shikimate/quinate 5-dehydrogenase, putative, expressed	18.748	19.24	0.0373524	0.9978	9.71837	20.5714	1.08107	0.00035	15.0214	22.7756	0.600147	0.04665	33.8826	21.0668	-0.689143	0.0129	9.39091	18.2451	0.957431	5e-05	14.6499	27.4201	0.903887	0.0029	22.9762	17.5397	-0.389322	0.0854	15.5014	17.6006	0.183115	0.39065	19.8047	37.1477	0.907086	0.01075
Zm00001d026421	F-up	GRMZM2G427031			'RNA.transcription'	AT3G23780.1	DMS2,DRD2,NRPD2,NRPD2A,NRPE2	nuclear RNA polymerase D2A	LOC_Os04g54840.1	DNA-directed RNA polymerase subunit, putative, expressed	3.63804	3.96496	0.123819	0.801	1.48882	4.60254	1.62173	5e-05	1.26309	3.30102	1.37894	0.00935	3.8742	7.1778	0.854884	0.05185	4.67792	6.85764	0.550865	0.02175	4.1632	7.3719	0.822835	0.0258	4.01186	4.42202	0.1401	0.9581	3.88734	4.37737	0.170865	0.54975	2.50807	3.44361	0.455786	0.46045
Zm00001d026505	F-up	GRMZM2G428119			'protein.degradation.ubiquitin.E3.BTB/POZ Cullin3.BTB/POZ'	AT3G03740.1	ATBPM4,BPM4	BTB-POZ and MATH domain 4	LOC_Os07g46160.1	MBTB14 - Bric-a-Brac, Tramtrack, Broad Complex BTB domain with Meprin and TRAF Homology MATH domain, expressed	5.1407	5.0949	-0.0128858	0.93235	0	5.94417	9.21776	5e-05	0.232939	4.10414	4.08192	0.11105	0	0.064537	-0.423971	1	0.063576	0	-2.87924	1	0	0.0790125	3.15401	1	0	0.24061	4.64737	1	0	0.173098	4.19454	1	0.156009	0.158464	0.0211746	1
Zm00001d026577	F-up	GRMZM2G340065			'protein.degradation.cysteine protease'	AT5G43060.1		Granulin repeat cysteine protease family protein	LOC_Os04g57440.1	oryzain beta chain precursor, putative, expressed	19.8157	18.0239	-0.136653	0.4857	12.9067	36.7644	1.50946	5e-05	9.91982	16.7488	0.755075	0.01995	77.7931	48.8552	-0.672687	0.0062	60.1596	59.3942	-0.018471	0.9486	97.4669	69.2574	-0.492886	0.0533	77.7185	57.9669	-0.422963	0.0382	65.2318	69.5858	0.0932036	0.5963	85.0051	85.0329	0.000471685	0.6437
Zm00001d027187	F-up										8.43775	9.63011	0.190482	0.6875	9.13494	24.4628	1.42013	0.001	9.2426	17.659	0.93329	0.02355	14.2132	21.4284	0.582851	0.2386	19.2809	35.6423	0.886075	0.0003	13.6603	17.025	0.317452	0.42945	14.7273	21.0059	0.512004	0.30925	14.7117	18.4532	0.326708	0.2609	7.80239	11.8047	0.596751	0.32225
Zm00001d027338	F-up	GRMZM2G393062				AT4G24110.1			LOC_Os03g02300.1	expressed protein	0.437987	1.00413	1.17871	0.26215	0	0.139214	3.89932	1	0	0.446818	5.51355	0.0015	0.0463098	0	-3.87095	1	0.085536	0.089955	0.065235	1	0.0449543	0	-2.45823	1	0	0.093943	3.37772	1	0.0343587	0.195201	2.20975	1	0	0.0927479	3.36104	1
Zm00001d027387	F-up	GRMZM2G013986			'protein.degradation.subtilases'	AT1G04110.1	SDD1	Subtilase family protein	LOC_Os03g02750.1	OsSub25 - Putative Subtilisin homologue, expressed	22.5024	33.3563	0.567674	0.0317	15.2125	29.9525	0.976953	0.0002	15.4511	33.3655	1.11015	0.00035	28.0252	39.7927	0.501007	0.1521	28.65	30.243	0.0780372	0.5688	17.4684	15.17	-0.203397	0.43655	23.6906	36.8015	0.635236	0.0614	25.4401	27.893	0.132749	0.4936	26.9343	16.4161	-0.71399	0.00595
Zm00001d027492	F-up	GRMZM5G887276	glk48	G2-like-transcription factor 48	'RNA.regulation of transcription.G2-like transcription factor family, GARP'	AT4G04580.1		Homeodomain-like superfamily protein	LOC_Os03g03760.1	MYB family transcription factor, putative, expressed	2.05667	3.13413	0.605356	0.1624	1.65698	5.20501	1.64543	0.00185	0.0733565	1.09056	3.7228	0.2515	0.771111	1.21073	0.486816	0.4395	1.44073	1.38109	-0.0605599	0.95505	1.09632	0.641288	-0.764395	0.19775	0.794245	1.66019	1.05431	0.1788	0.808669	0.684759	-0.236769	0.67605	1.4373	0.649753	-1.13337	0.07185
Zm00001d027652	F-up		tip1	tonoplast intrinsic protein1							458.731	978.39	1.09275	0.0084	706.283	879.106	0.315788	0.3248	580.549	936	0.689081	0.0953	1245.87	683.689	-0.86583	0.0062	982.562	901.297	-0.124545	0.61515	867.252	652.288	-0.410938	0.10775	1170.57	1456.69	0.315491	0.54415	915.248	1130.17	0.304309	0.17435	1329.82	1519.79	0.19264	0.90255
Zm00001d027674	F-up	GRMZM2G150915				AT2G46000.1			LOC_Os03g05450.1	expressed protein	0.445947	0.506513	0.179938	0.89245	0	0.145814	3.96175	1	0	0.418233	5.42032	0.00065	2.92082	1.14975	-1.38113	0.0754	0.078007	1.14638	3.71586	0.24945	0.148992	0.833953	2.4082	0.0858	0.934356	3.15085	1.74291	0.07045	0.051071	1.33146	4.45718	0.2288	0.042174	1.64855	4.99045	0.2341
Zm00001d027682	F-up	GRMZM2G139834			'development.unspecified'	AT4G08290.1		nodulin MtN21 /EamA-like transporter family protein	LOC_Os03g05530.1	nodulin, putative, expressed	40.7627	50.5346	0.309953	0.30405	25.8713	54.9156	1.08556	0.0002	33.8493	24.2985	-0.478088	0.13955	0.116755	0.0141429	-3.1664	1	0.0860338	0.055947	-0.542233	1	0.183389	0.0693497	-1.28521	1	0.113637	0	-3.62804	1	0.156143	0.0938395	-0.678074	1	0.410203	0.103653	-1.88645	0.0611
Zm00001d027763	F-up	GRMZM2G136081				AT2G38820.2		Protein of unknown function (DUF506)	LOC_Os03g06680.1	plant-specific domain TIGR01615 family protein, expressed	86.0905	81.9723	-0.0707092	0.6781	31.5652	64.2692	1.02556	5e-05	81.3688	88.7981	0.126037	0.6312	29.8446	31.0989	0.0550362	0.89035	21.0316	39.7696	0.918786	5e-05	12.9731	11.7564	-0.141956	0.5986	15.988	29.0002	0.858664	0.0188	29.6213	21.7264	-0.447009	0.0535	27.8413	21.427	-0.377644	0.1103
Zm00001d027901	F-up	GRMZM2G445634	zim16	ZIM-transcription factor 16	'RNA.regulation of transcription.C2C2(Zn) CO-like, Constans-like zinc finger family'	AT1G19180.1	JAZ1,TIFY10A	jasmonate-zim-domain protein 1	LOC_Os03g08330.1	ZIM domain containing protein, putative, expressed	6.8056	16.7132	1.29494	0.01485	0	0	0	1	0	1.3696	7.10811	0.00015	0.6623	0.623413	-0.267211	0.8635	0.128821	0.232705	0.805983	1	0.159307	0	-4.08157	1	0	0	0	1	0.0611535	0.087717	0.457675	1	0.164212	0.0733695	-1.06325	1
Zm00001d027996	F-up	GRMZM2G154007			'misc.alcohol dehydrogenases'	AT5G42250.1		Zinc-binding alcohol dehydrogenase family protein	LOC_Os07g42924.1	dehydrogenase, putative, expressed	19.3786	63.4778	1.71127	5e-05	23.5746	31.0986	0.399468	0.13015	2.92802	31.269	3.41227	5e-05	110.539	93.2513	-0.24651	0.22145	90.047	78.4896	-0.198152	0.36795	137.021	120.81	-0.181645	0.42455	109.164	67.1705	-0.700519	0.00295	90.9727	77.8559	-0.2246	0.30555	128.482	98.7318	-0.379941	0.08645
Zm00001d028297	F-up	GRMZM2G180452	bhlh3	bHLH-transcription factor 3	'RNA.regulation of transcription.bHLH,Basic Helix-Loop-Helix family'	AT1G10120.1		basic helix-loop-helix (bHLH) DNA-binding superfamily protein	LOC_Os03g12940.1	OsFBO13 - F-box and other domain containing protein, expressed	6.23643	19.9273	1.67436	5e-05	5.90072	15.353	1.37805	0.0006	8.74635	29.1929	1.73771	5e-05	33.9983	32.1493	-0.0844616	0.5691	29.0303	32.2985	0.153855	0.39205	37.2569	33.5421	-0.151488	0.5731	57.3415	31.334	-0.871644	0.00145	35.9554	37.2859	0.0524113	0.785	51.1097	45.3696	-0.171837	0.29715
Zm00001d028368	F-up	GRMZM2G152477			'misc.acid and other phosphatases'	AT1G25230.1		Calcineurin-like metallo-phosphoesterase superfamily protein	LOC_Os03g13540.1	Ser/Thr protein phosphatase family protein, putative, expressed	11.658	14.0947	0.273624	0.38455	6.0232	22.9597	1.92874	5e-05	7.06426	15.0486	1.08993	0.0019	32.8921	19.6283	-0.748454	0.00575	15.6584	19.3265	0.303473	0.11065	22.3806	14.9537	-0.581425	0.0446	44.4028	35.0636	-0.34059	0.0905	34.1349	45.8569	0.425782	0.0381	31.9984	37.9982	0.247856	0.72245
Zm00001d028412	F-up	GRMZM2G165944				AT1G47900.1		Plant protein of unknown function (DUF869)	LOC_Os03g14250.1	plant protein of unknown function DUF869 domain containing protein, expressed	36.7978	48.7885	0.406825	0.19625	34.2963	41.9748	0.29139	0.2558	22.4631	49.9684	1.1531	0.0002	65.3322	63.0457	-0.0533728	0.5976	63.5329	54.681	-0.216426	0.3089	61.6555	68.1245	0.143922	0.6716	75.8672	92.213	0.28146	0.5681	79.6786	79.0641	-0.0111672	0.99515	69.6976	95.0468	0.447472	0.34055
Zm00001d028537	F-up	GRMZM2G093305			'RNA.regulation of transcription.C2H2 zinc finger family'	AT2G29660.1		zinc finger (C2H2 type) family protein	LOC_Os03g15790.1	ZOS3-08 - C2H2 zinc finger protein, expressed	4.20294	8.4791	1.01079	0.0058	0.824792	1.4517	0.808157	0.27425	1.33007	3.23094	1.2741	0.04685	41.6944	24.0201	-0.79847	0.0041	30.2881	38.7545	0.355509	0.0543	30.6184	18.1002	-0.758064	0.01185	33.4062	34.4901	0.0460507	0.80285	37.0835	40.8105	0.138126	0.49195	22.9974	25.7968	0.165656	0.9563
Zm00001d028675	F-up	GRMZM2G026910				AT3G55240.1		Plant protein 1589 of unknown function	LOC_Os03g17200.1	plant-specific domain TIGR01589 family protein, expressed	6.8486	12.2439	0.837255	0.0169	5.15458	14.5564	1.49592	0.00035	8.07695	7.53226	-0.1006	0.82665	2.85222	3.03389	0.044116	0.96785	3.44876	3.97189	0.2032	0.53495	3.25331	2.43778	-0.41486	0.3899	2.58421	2.58972	0.00306098	0.83505	2.67457	2.62428	-0.027285	0.9858	2.40865	1.5496	-0.633024	0.20075
Zm00001d028750	F-up	GRMZM2G053669	asn3	asparagine synthetase3	'amino acid metabolism.synthesis.aspartate family.asparagine'	AT3G47340.1	ASN1,AT-ASN1,DIN6	glutamine-dependent asparagine synthase 1	LOC_Os03g18130.1	asparagine synthetase, putative, expressed	2.24296	2.16715	-0.0493809	0.82445	0.342689	2.41852	2.78361	0.0002	0.248659	2.06996	3.00743	0.0007	0.442512	0.297678	-0.818234	0.4155	0.129419	0.123662	-0.0608382	1	0.15271	0.0972487	-0.601348	1	0.694617	1.4658	1.06659	0.1602	0.505732	0.413338	-0.284808	0.64785	0.201741	0.0961434	-0.996284	1
Zm00001d029162	F-up										0	0.0414137	2.36215	1	0	0.964282	6.60627	0.0003	0.052343	0	-2.64023	1	0	0.107356	0.230885	1	0.05188	0	-2.62947	1	0.109546	0.0998235	-0.122379	1	0	0.059318	2.79323	1	0	1.49294	7.23165	0.0559	0.055571	0	-2.71306	1
Zm00001d029359	F-up	GRMZM2G311036	bx10	benzoxazinone synthesis10	'secondary metabolism.phenylpropanoids'	AT4G35160.1		O-methyltransferase family protein	LOC_Os05g43940.1	O-methyltransferase, putative, expressed	0	0.482417	5.62181	5e-05	0	0	0	1	0	0.0121308	1.14606	1	0.0773999	0	-4.14893	1	0.0363163	0	-2.21152	1	2.90571	0	-8.1877	0.0937	0.015985	0.0858451	1.88303	1	0.19748	0.0495917	-1.79979	1	0.0812349	0	-3.18959	1
Zm00001d029365	F-up	GRMZM2G078876									70.6814	166.238	1.23373	5e-05	74.5445	109.267	0.551624	0.03315	100.811	133.361	0.403652	0.1627	417.033	235.215	-0.826461	0.0021	265.949	339.091	0.350512	0.03315	313.085	176.063	-0.830427	0.0019	359.765	348.141	-0.0473818	0.5282	439.279	472.156	0.104124	0.58445	390.05	348.905	-0.160819	0.3293
Zm00001d029518	F-up	GRMZM2G391705							LOC_Os03g30060.1	expressed protein	3.62144	1.95928	-0.882873	0.15145	0	1.60536	7.33571	5e-05	1.08212	1.14233	0.0774179	0.92065	0.0529605	0.193882	0.414573	1	0.13169	1.17884	3.06874	0.1021	0.102699	0.158182	0.577544	1	0.0479626	0	-2.53512	1	0.0386722	0.278776	2.56878	1	0.052253	0	-2.63814	1
Zm00001d029526	F-up	GRMZM2G470442	cyp18	cytochrome P-450 18	'misc.cytochrome P450'	AT1G13710.1	CYP78A5,KLU	cytochrome P450, family 78, subfamily A, polypeptide 5	LOC_Os03g30420.1	cytochrome P450, putative, expressed	2.2391	6.92597	1.62475	0.00015	0.182395	4.31257	4.48975	0.0031	1.22071	1.61215	0.398419	0.4836	0.0120108	0.0641157	-0.595786	1	0.0288218	0.094797	1.43266	1	0	0	0	1	0.0123832	0.103724	2.34505	1	0.0173738	0.0254019	0.37103	1	0.0263122	0	-1.86045	1
Zm00001d029628	F-up	GRMZM2G148925	psei7	cystatin7	'protein.degradation.cysteine protease'	AT5G47550.1		Cystatin/monellin superfamily protein	LOC_Os03g31510.1	cysteine proteinase inhibitor 8 precursor, putative, expressed	15.1607	37.6127	1.31032	0.0002	40.3743	31.0665	-0.377968	0.224	28.9276	23.9043	-0.275075	0.4779	64.9869	40.9815	-0.667042	0.02455	56.5577	59.1867	0.0655382	0.6592	67.9343	35.0855	-0.953063	0.0035	63.5883	45.4082	-0.485718	0.0513	51.544	45.248	-0.18791	0.48165	73.8156	50.5271	-0.546778	0.03245
Zm00001d029686	F-up	GRMZM2G430039			'protein.degradation.subtilases'	AT1G04110.1	SDD1	Subtilase family protein	LOC_Os10g38080.1	OsSub61 - Putative Subtilisin homologue, expressed	3.88727	8.07881	1.05346	0.0013	0.444497	3.90507	3.10669	0.00025	1.16497	6.5694	2.48534	5e-05	42.285	27.7395	-0.611094	0.01325	32.752	35.0472	0.0976916	0.50365	43.024	32.8866	-0.387538	0.1301	32.6055	33.4943	0.0387885	0.75065	32.0784	46.4085	0.53265	0.01025	32.2518	41.3051	0.35684	0.46545
Zm00001d029801	F-up	GRMZM2G175134	gst14	glutathione transferase14	'misc.glutathione S transferases'	AT2G30870.1	ATGSTF10,ATGSTF4,ERD13,GSTF10	glutathione S-transferase PHI 10	LOC_Os10g39740.1	glutathione S-transferase, putative, expressed	0.431441	0.348042	-0.302091	0.7129	0.498854	3.70287	2.86721	0.0059	1.83365	0.538718	-1.74843	0.078	70.8213	37.4258	-0.921803	0.0013	57.0202	80.6102	0.499416	0.006	63.6445	44.0424	-0.531042	0.0548	62.6852	74.1144	0.241594	0.66965	75.0262	86.8975	0.211894	0.28225	52.3018	72.6756	0.474533	0.2498
Zm00001d029983	F-up	GRMZM2G007939			'major CHO metabolism.degradation.starch.starch cleavage'	AT4G17090.1	BAM3,BMY8,CT-BMY	chloroplast beta-amylase	LOC_Os10g41550.1	beta-amylase, putative, expressed	4.45857	7.07666	0.665291	0.04375	5.96539	8.58188	0.523942	0.12225	4.7131	11.3291	1.2635	0.00095	4.3385	6.80284	0.618183	0.17915	5.53024	4.76142	-0.215531	0.4977	3.01322	4.58903	0.605242	0.15045	3.98525	6.86184	0.78241	0.09285	3.59084	2.23634	-0.680755	0.06285	5.60462	2.86573	-0.965258	0.00825
Zm00001d030222	F-up	GRMZM2G474602									5.04437	15.2464	1.59382	0.0005	6.16394	4.39308	-0.487678	0.35995	10.4503	21.3573	1.03048	0.0138	0.110094	0.118371	-0.710721	1	0	0.25634	4.7352	1	0.222606	0.129859	-0.733916	1	0.649301	0.351089	-0.868583	0.4974	0.298785	1.03344	1.75668	0.2898	0.503567	1.02542	1.01159	0.3983
Zm00001d030656	F-up	GRMZM2G166159	rte1	rotten ear1	'transport.unspecified anions'	AT3G62270.1		HCO3- transporter family	LOC_Os12g37840.1	boron transporter protein, putative, expressed	27.0761	22.6047	-0.260294	0.21985	22.7831	74.7565	1.71379	5e-05	9.49109	56.3751	2.56915	5e-05	18.5167	13.1174	-0.504026	0.04165	23.2194	22.2021	-0.0646092	0.8453	31.3994	24.1576	-0.378122	0.1371	22.3679	16.9176	-0.402693	0.0567	22.0795	24.0344	0.122343	0.51115	22.0398	27.481	0.318194	0.5499
Zm00001d031149	F-up										2.01787	7.36043	1.86179	5e-05	3.2667	4.02585	0.300629	0.41505	1.04288	2.89627	1.46483	0.0051	26.5397	17.9249	-0.570805	0.02335	29.4672	26.8499	-0.13414	0.56475	36.7546	30.214	-0.282623	0.25055	32.2509	23.2826	-0.469915	0.02835	25.2308	24.9062	-0.0186765	0.9619	17.3268	31.9901	0.884241	0.01535
Zm00001d031315	F-up	GRMZM2G113726	IDP1951		'development.unspecified'	AT3G13340.1		Transducin/WD40 repeat-like superfamily protein	LOC_Os08g38880.1	WD-40 repeat family protein, putative, expressed	5.23189	7.80319	0.575825	0.08395	2.69074	7.46147	1.46804	0.00125	2.27346	7.07268	1.63307	0.001	9.68195	9.43445	-0.0506561	0.6909	9.52083	7.42173	-0.358903	0.1814	6.71316	5.70343	-0.234782	0.47015	15.5396	12.9503	-0.262778	0.23105	19.0137	15.0332	-0.338686	0.1641	11.528	7.53677	-0.612459	0.03435
Zm00001d031549	F-up	GRMZM2G337139	mab3	math-btb3	'protein.degradation.ubiquitin.E3.BTB/POZ Cullin3.BTB/POZ'	AT5G19000.1	ATBPM1,BPM1	BTB-POZ and MATH domain 1	LOC_Os08g41190.1	MBTB32 - Bric-a-Brac, Tramtrack, Broad Complex BTB domain with Meprin and TRAF Homology MATH domain, expressed	0.860338	0.625745	-0.453129	0.55695	0	0.311056	5.00475	1	0	1.11728	6.8167	5e-05	0.0170063	0.0276933	-1.63421	1	0	0	0	1	0	0	0	1	0.35766	0.164205	-1.07759	1	0	0.0426369	2.39608	1	0	0.215613	4.49578	1
Zm00001d031554	F-up	GRMZM5G896294	umc1919a		'DNA.synthesis/chromatin structure'	AT2G43900.1		Endonuclease/exonuclease/phosphatase family protein	LOC_Os09g32440.1	endonuclease/exonuclease/phosphatase family domain containing protein, expressed	4.42549	4.80527	0.118522	0.7868	1.87094	6.19865	1.72283	5e-05	1.95238	4.96615	1.34243	0.0021	11.0123	14.4355	0.378473	0.38165	13.3117	10.051	-0.404998	0.08195	10.3721	8.95006	-0.212526	0.44435	19.2872	14.8426	-0.377672	0.09785	12.2809	11.056	-0.151457	0.5484	7.6015	12.4818	0.714729	0.0868
Zm00001d031677	F-up	GRMZM2G048129				AT5G61820.1			LOC_Os08g42590.1	mtN19, putative, expressed	3.55924	2.71908	-0.387205	0.2678	0.521823	3.84445	2.85751	0.0007	1.6923	1.4235	-0.247939	0.6785	1.32995	1.27669	-0.152311	0.8014	1.32306	1.60439	0.276247	0.49135	1.31038	0.884374	-0.562009	0.2947	0.806971	0.937136	0.213286	0.90695	0.491793	1.09935	1.14455	0.05245	0.59575	1.08712	0.856934	0.30265
Zm00001d031691	F-up	GRMZM2G452523			'Co-factor and vitamine metabolism.biotin.biotin synthase'	AT2G43360.1	BIO2,BIOB	Radical SAM superfamily protein	LOC_Os08g42730.1	radical SAM enzyme, putative, expressed	28.1844	31.111	0.14248	0.67295	13.9869	29.1568	1.05922	0.00055	17.0267	29.0558	0.770677	0.01355	37.755	36.5134	-0.0516647	0.611	23.2155	35.9693	0.631459	0.00105	26.0805	33.4528	0.359034	0.25405	25.4496	33.1935	0.383126	0.36055	21.1779	32.1456	0.601829	0.0072	20.7775	27.9616	0.428249	0.3748
Zm00001d031796	F-up	GRMZM2G369472	ereb172	AP2-EREBP-transcription factor 172	'RNA.regulation of transcription.AP2/EREBP, APETALA2/Ethylene-responsive element binding protein family'	AT3G16770.1	ATEBP,EBP,ERF72,RAP2.3	ethylene-responsive element binding protein	LOC_Os08g36920.1	AP2 domain containing protein, expressed	0.63106	0.514105	-0.290604	0.7784	0	0	0	1	0	1.04898	6.72653	5e-05	0	0	-3.32193	1	0	0	0	1	0	0.0381971	2.26895	1	0.0348132	0	-2.16392	1	0.0279552	0.078858	1.22721	1	0	0	0	1
Zm00001d031862	F-up	GRMZM2G493946							LOC_Os08g10760.1	expressed protein	1.29947	0.581529	-1.14646	0.31465	0	0	0	1	0	0.988596	6.64183	0.001	0	0	-3.32193	1	0	0	0	1	0	0.0911535	3.33847	1	0	0	0	1	0	0	0	1	0	0	0	1
Zm00001d032155	F-up	GRMZM2G429940			'protein.postranslational modification'	AT4G30960.1	ATCIPK6,CIPK6,SIP3,SNRK3.14	SOS3-interacting protein 3	LOC_Os08g34240.1	CAMK_KIN1/SNF1/Nim1_like.33 - CAMK includes calcium/calmodulin depedent protein kinases, expressed	17.3981	24.5642	0.497383	0.08205	15.3855	24.8988	0.694147	0.0156	16.0994	42.1919	1.3894	0.0001	47.6822	38.9297	-0.295232	0.2005	28.3916	37.7507	0.410911	0.02925	31.5025	23.6558	-0.413126	0.14035	31.174	56.929	0.868612	0.01135	32.0551	38.2527	0.254937	0.24495	35.3456	29.2141	-0.27478	0.1871
Zm00001d032265	F-up	GRMZM2G324999	wrky25	WRKY-transcription factor 25	'RNA.regulation of transcription.WRKY domain transcription factor family'	AT4G11070.1	AtWRKY41,WRKY41	WRKY family transcription factor	LOC_Os08g29660.1	WRKY69, expressed	0.917358	4.73951	2.35658	0.0014	0.472747	0.297554	-0.650426	0.5756	2.02912	0.96034	-1.07139	0.16515	0.0274248	0.0222154	-1.98382	1	0.459249	0.150589	-1.54698	0.2046	0.10482	0.0276652	-1.60807	1	0.054952	0.114765	0.941763	1	0.078003	0	-3.13755	1	0.368063	0.0886045	-1.9389	1
Zm00001d032464	F-up	GRMZM2G105770			'cell.organisation'	AT4G39050.1		Kinesin motor family protein	LOC_Os10g36880.1	kinesin motor domain containing protein, putative, expressed	9.46217	8.20023	-0.206272	0.34625	8.14959	22.3417	1.45382	5e-05	8.0358	9.66873	0.266582	0.37705	25.0921	26.0254	0.0475088	0.86465	29.7035	23.719	-0.324467	0.1089	29.3558	26.291	-0.159017	0.5076	39.5459	28.0516	-0.495297	0.028	39.6404	30.379	-0.383784	0.0795	27.3981	39.3486	0.522077	0.20695
Zm00001d032560	F-up	GRMZM2G350225				AT5G53750.1		CBS domain-containing protein	LOC_Os10g35630.1	cystathionin beta synthase protein, putative, expressed	5.52061	11.6429	1.07518	0.00265	19.2143	16.5796	-0.212656	0.47135	29.5669	16.7614	-0.818468	0.0126	40.3955	43.2728	0.0960306	0.9938	37.557	35.5673	-0.0785049	0.80025	37.021	24.4647	-0.597442	0.03335	37.4929	38.385	0.0339182	0.7549	39.3888	30.8502	-0.352402	0.1221	54.1387	31.9654	-0.759967	0.003
Zm00001d032993	F-up	GRMZM2G093708							LOC_Os10g26670.1	expressed protein	1.18675	0.821806	-0.524798	0.52835	0	0.412954	5.40243	0.0061	0	0.613877	5.96319	0.0008	0.0557335	0	-3.96101	1	0	0	0	1	0.107967	0	-3.56032	1	0	0	0	1	0	0	0	1	0	0	0	1
Zm00001d033005	F-up	GRMZM2G097349	hb49	Homeobox-transcription factor 49	'RNA.regulation of transcription.HB,Homeobox transcription factor family'	AT1G69780.1	ATHB13	Homeobox-leucine zipper protein family	LOC_Os03g07450.1	homeobox associated leucine zipper, putative, expressed	1.38864	3.87026	1.47213	0.0024	3.11196	2.88499	-0.108889	0.81355	3.3524	2.58121	-0.375866	0.46635	89.2801	46.9474	-0.928603	0.0002	51.8406	58.998	0.186549	0.2437	98.2104	55.8027	-0.815429	0.00235	74.1217	68.9896	-0.103501	0.39135	77.5971	91.1505	0.232219	0.2394	75.4237	87.048	0.206766	0.82765
Zm00001d033018	F-up	GRMZM2G409133				AT4G09670.1		Oxidoreductase family protein	LOC_Os10g26390.1	uncharacterized oxidoreductase, putative, expressed	13.739	7.38442	-0.894818	0.00365	2.12196	5.90493	1.47218	0.00545	2.72959	11.4604	2.06589	0.00035	5.81061	9.83169	0.735599	0.13135	5.82949	6.76691	0.214784	0.40875	5.34843	7.29282	0.446644	0.276	3.34742	5.60986	0.743181	0.18595	2.91029	3.21767	0.144379	0.71955	6.70651	5.35105	-0.325199	0.2734
Zm00001d033050	F-up	GRMZM2G145412	zim18	ZIM-transcription factor 18		AT3G43440.1	JAZ11,TIFY3A	jasmonate-zim-domain protein 11	LOC_Os10g25230.1	ZIM domain containing protein, putative, expressed	0.426021	5.22223	3.58496	0.0257	0.078374	0	-3.14362	1	0	0.985262	6.637	0.00065	0	0	-3.32193	1	0	0	0	1	0	0	0	1	0	0	0	1	0	0	0	1	0	0	0	1
Zm00001d033543	F-up	GRMZM2G133684							LOC_Os03g48030.1	integral membrane HPP family protein, putative, expressed	24.7532	22.4065	-0.143631	0.51815	22.7148	56.2161	1.30697	5e-05	18.8806	37.0382	0.971733	0.00325	17.3856	19.2606	0.14023	0.9066	19.0846	23.6995	0.312301	0.16115	20.4007	23.7351	0.218301	0.5808	20.1534	11.8878	-0.761044	0.0279	20.2221	19.5665	-0.0475268	0.906	17.8855	19.9243	0.155648	0.96635
Zm00001d033649	F-up	GRMZM2G118003			'misc.gluco-, galacto- and mannosidases'	AT3G18070.1	BGLU43	beta glucosidase 43	LOC_Os03g49600.1	Os3bglu7 - beta-glucosidase, exo-beta-glucanse, expressed	53.4218	121.617	1.18669	0.0001	74.6889	98.6936	0.402016	0.1321	59.3479	101.246	0.77049	0.011	691.549	396.576	-0.802407	0.0175	580.164	562.202	-0.0453701	0.94	675.38	448.625	-0.590179	0.0363	596.833	544.843	-0.131484	0.427	636.763	600.505	-0.084579	0.7627	647.914	582.05	-0.154657	0.49
Zm00001d033777	F-up	GRMZM2G137788			'protein.postranslational modification.kinase.receptor like cytoplasmatic kinase VII'	AT1G66150.1	TMK1	transmembrane kinase 1	LOC_Os03g50810.1	receptor protein kinase TMK1 precursor, putative, expressed	2.06943	4.4535	1.10199	0.0011	3.82916	5.84847	0.609735	0.0476	3.45312	4.94041	0.515476	0.12915	30.3444	24.3605	-0.321044	0.13685	31.1044	30.5693	-0.025027	0.9823	33.0939	30.4181	-0.121597	0.57615	31.3802	28.1165	-0.158387	0.2869	40.449	41.1728	0.0255795	0.85245	36.9267	45.1106	0.288728	0.6438
Zm00001d033836	F-up	GRMZM2G704053			'transport.misc'	AT1G75170.1		Sec14p-like phosphatidylinositol transfer family protein	LOC_Os03g51430.1	SEC14 cytosolic factor family protein, putative, expressed	14.925	16.9446	0.18298	0.5791	9.16977	16.1305	0.814155	0.0089	8.89256	18.3544	1.04462	0.00205	17.5112	9.96467	-0.820147	0.0126	8.86463	11.3957	0.362003	0.1131	15.6649	15.7188	0.00494778	0.94045	19.6183	18.6957	-0.0694648	0.52145	13.2372	17.9605	0.439939	0.0612	15.6421	22.852	0.546595	0.1972
Zm00001d033981	F-up	GRMZM2G149952	aps1	ATP sulfurylase1	'S-assimilation.ATPS'	AT4G14680.1	APS3	Pseudouridine synthase/archaeosine transglycosylase-like family protein	LOC_Os03g53230.1	bifunctional 3-phosphoadenosine 5-phosphosulfate synthetase, putative, expressed	10.4468	9.98577	-0.0650511	0.68225	8.71378	9.8819	0.181294	0.54785	5.04096	10.4386	1.04868	0.00395	23.8453	24.7153	0.0462426	0.8864	15.8587	26.0702	0.716773	0.0002	12.0173	20.1396	0.744444	0.0194	11.8615	21.6251	0.865865	0.018	13.5941	19.8269	0.544145	0.01775	12.8438	18.5315	0.528563	0.24325
Zm00001d034172	F-up										1.59939	2.19817	0.456336	0.4634	0.0264978	1.72941	5.57465	0.2501	0	1.74451	7.45492	5e-05	2.50176	2.54847	-0.0242038	0.91665	0.0726575	2.20219	4.74218	0.08905	0.0268826	2.53378	6.10789	0.24325	0.537165	2.77578	2.34803	0.0872	0.0197673	2.63942	6.47581	0.2498	0.0293796	1.82597	5.54295	0.24155
Zm00001d034186	F-up	GRMZM2G376661	aos3	allene oxide synthesis3	'hormone metabolism.jasmonate.synthesis-degradation.allene oxidase synthase'	AT5G42650.1	AOS,CYP74A,DDE2	allene oxide synthase	LOC_Os03g55800.1	cytochrome P450, putative, expressed	1.93365	3.84837	0.989221	0.02385	0.532537	2.56235	2.24529	0.0026	0.561191	1.65738	1.54553	0.0471	1.66103	0.818145	-1.08846	0.11505	2.88396	1.83085	-0.652677	0.1173	2.45815	1.59949	-0.616824	0.1825	0.918776	0.514804	-0.823551	0.2271	1.46321	1.85896	0.343276	0.4501	2.02872	0.865227	-1.21994	0.05285
Zm00001d034205	F-up	GRMZM2G028286			'cell wall.cellulose synthesis'	AT4G07960.1	ATCSLC12,CSLC12	Cellulose-synthase-like C12	LOC_Os07g03260.1	CSLC10 - cellulose synthase-like family C, expressed	1.63279	5.19237	1.66302	5e-05	4.53467	4.32891	-0.0668413	0.8386	10.782	8.98663	-0.262503	0.42135	31.1613	28.8479	-0.115416	0.4429	35.7707	33.9038	-0.077305	0.79305	43.3974	40.3087	-0.106492	0.6146	17.2734	26.2616	0.604121	0.0782	25.3509	26.1861	0.0467489	0.78215	27.8926	29.3113	0.071547	0.77045
Zm00001d034221	F-up	GRMZM2G427697				AT1G10020.1		Protein of unknown function (DUF1005)	LOC_Os03g56220.1	stress-induced protein, putative, expressed	9.20229	6.93722	-0.407123	0.16875	2.3115	5.35592	1.20877	0.02145	12.2894	8.54105	-0.524418	0.1701	35.6225	20.2749	-0.81643	0.0051	17.3723	28.3403	0.705749	0.00075	23.1545	13.1715	-0.813401	0.0085	31.5993	24.9616	-0.340059	0.11905	35.08	43.9348	0.324631	0.12735	55.5467	36.8724	-0.591028	0.01275
Zm00001d034366	F-up	GRMZM2G433557			'signalling.calcium'	AT3G22190.1	IQD5	IQ-domain 5	LOC_Os03g57330.1	IQ calmodulin-binding motif domain containing protein, expressed	10.9542	25.0268	1.19125	5e-05	22.4382	27.2572	0.28057	0.2966	6.11866	17.4598	1.51122	5e-05	36.0435	42.9764	0.250144	0.59205	56.9915	47.5682	-0.260699	0.2116	56.7987	57.2749	0.0120417	0.9561	33.5157	42.5947	0.345747	0.4129	38.5006	28.9832	-0.409541	0.0695	35.1992	45.8231	0.380439	0.4251
Zm00001d035021	F-up	GRMZM2G101945			'misc.invertase/pectin methylesterase inhibitor family protein'	AT5G64620.1	ATC/VIF2,C/VIF2	cell wall / vacuolar inhibitor of fructosidase 2	LOC_Os08g01670.1	invertase/pectin methylesterase inhibitor family protein, putative, expressed	0	2.55958	8.00539	5e-05	0.303169	0.048538	-2.4195	1	0	0.0750965	3.0891	1	0	0	-3.32193	1	0	0	0	1	0	0	0	1	0	0	0	1	0	0	0	1	0	0	0	1
Zm00001d035212	F-up	GRMZM2G165655			'RNA.regulation of transcription.unclassified'	AT1G09340.1	CRB,CSP41B	chloroplast RNA binding	LOC_Os12g23180.1	3-beta hydroxysteroid dehydrogenase/isomerase family protein, putative, expressed	9.5675	8.97916	-0.0914628	0.66515	3.41409	4.31745	0.337797	0.41955	4.03719	9.82856	1.28153	0.00285	10.2653	8.79879	-0.234748	0.43	3.90263	7.72318	0.982924	0.00135	5.35861	7.74456	0.530495	0.1823	8.99781	9.81534	0.12533	0.9975	4.52242	4.29863	-0.073054	0.85075	7.06159	10.2467	0.53646	0.2992
Zm00001d035362	F-up	AC203176.4_FG003									1.35975	1.02058	-0.410462	0.56545	0	0.683845	6.11654	0.0004	0.1525	1.30177	3.01301	0.06955	1.01092	0.686315	-0.673941	0.528	0.102792	1.21012	3.43528	0.0895	0.113567	1.65329	3.75067	0.0957	1.09772	1.00155	-0.13103	0.80055	0.113648	0.816531	2.74083	0.0817	0.0828375	0.917331	3.32031	0.165
Zm00001d035390	F-up	GRMZM2G014055	scmv1	resistance to sugarcane mosaic virus1							12.9411	16.9644	0.39029	0.31425	11.9724	47.7732	1.99559	5e-05	9.95946	8.56469	-0.217431	0.67535	0.139418	0.111893	-0.973922	1	0.0361423	1.62924	5.15079	0.24635	0.267859	0.0409236	-2.44794	1	0.126076	0.385088	1.53776	1	0.441491	1.68858	1.91156	0.08485	0.429391	0.318679	-0.418826	0.69015
Zm00001d035558	F-up	GRMZM2G002630			'misc.myrosinases-lectin-jacalin'	AT4G11190.1		Disease resistance-responsive (dirigent-like protein) family protein	LOC_Os12g09700.1	Jacalin-like lectin domain containing protein, putative, expressed	1.16743	3.27428	1.47994	0.0381	0	2.03654	7.67704	5e-05	0.189183	0.338784	0.808238	0.38545	0	0	-3.32193	1	0	0	0	1	0	0	0	1	0	0	0	1	0	0	0	1	0	0	0	1
Zm00001d035603	F-up	GRMZM2G334574				AT2G28690.1		Protein of unknown function (DUF1635)	LOC_Os05g02450.2	expressed protein	1.26794	4.96389	1.96056	0.00025	0.647675	0.889949	0.45247	0.5541	0.265168	1.65884	2.60046	0.0201	0.703384	0.904369	0.186686	0.7295	0.737525	0.884315	0.25866	0.6226	0.513911	0.210193	-1.25056	0.1484	0.52039	0.708649	0.438233	0.71485	1.07614	0.529578	-1.0093	0.12005	0.648365	0.59309	-0.126514	0.7563
Zm00001d035693	F-up	GRMZM2G176455				AT1G12400.1		Nucleotide excision repair, TFIIH, subunit TTDA	LOC_Os07g38600.1	REX1 DNA Repair family protein, expressed	16.7809	25.2421	0.588727	0.0597	15.8765	24.215	0.608692	0.0746	9.28346	21.7376	1.22657	0.0027	41.3469	31.2238	-0.408154	0.12985	38.5943	34.5915	-0.157923	0.55615	44.136	30.8187	-0.518009	0.0795	56.8627	38.5756	-0.559672	0.02475	54.6377	44.9641	-0.281065	0.2445	65.2339	40.8128	-0.67647	0.00685
Zm00001d035717	F-up	GRMZM2G102737			'development.unspecified'	AT5G64700.1		nodulin MtN21 /EamA-like transporter family protein	LOC_Os05g01570.1	auxin-induced protein 5NG4, putative, expressed	28.4477	37.9213	0.414565	0.14225	33.4297	69.7023	1.05985	0.0001	38.1738	46.8978	0.296867	0.2886	0.0297961	0.058116	-0.930181	1	0	0	0	1	0.273733	0.0153828	-3.48261	1	0	0	0	1	0.0428845	0.0153817	-1.05905	1	0.335045	0.0490391	-2.54704	1
Zm00001d035899	F-up	GRMZM2G107073			'cell wall.degradation.pectate lyases and polygalacturonases'	AT3G61490.1		Pectin lyase-like superfamily protein	LOC_Os03g03350.1	polygalacturonase, putative, expressed	100.846	115.594	0.196901	0.58705	79.8331	98.6024	0.304601	0.2641	68.9296	178.685	1.37409	5e-05	11.3471	10.2457	-0.158556	0.58715	11.0316	13.4148	0.28195	0.29405	10.1056	12.2643	0.279054	0.51345	5.19224	9.03084	0.797325	0.151	6.38866	8.64077	0.43506	0.2206	5.86578	8.36561	0.511413	0.4503
Zm00001d036020	F-up	GRMZM2G134062				AT4G22990.1		Major Facilitator Superfamily with SPX (SYG1/Pho81/XPR1) domain-containing protein	LOC_Os06g03860.1	uncharacterized membrane protein, putative, expressed	4.55305	4.97258	0.126898	0.78555	4.4172	9.26853	1.0675	0.00135	3.35046	3.31454	-0.0155018	0.99645	14.1474	13.4117	-0.0861313	0.57545	14.4442	13.8239	-0.0632808	0.87115	13.7741	10.7074	-0.363045	0.19445	14.7365	15.7173	0.0928935	0.93385	17.7582	18.8984	0.08973	0.6565	6.55985	9.26644	0.49771	0.31585
Zm00001d036804	F-up	GRMZM2G129642			'amino acid metabolism.synthesis.aromatic aa.tryptophan'	AT5G06850.1		C2 calcium/lipid-binding plant phosphoribosyltransferase family protein	LOC_Os06g41090.1	anthranilate phosphoribosyltransferase, putative, expressed	3.59524	3.92307	0.125559	0.78435	1.62439	3.70647	1.18518	0.01585	4.64483	5.47205	0.235985	0.50285	19.8904	22.3413	0.161051	0.82095	16.074	28.2701	0.814154	5e-05	11.7333	18.4435	0.652061	0.0394	11.3957	21.8319	0.93734	0.00835	8.81724	14.1144	0.67816	0.00585	8.94636	16.4496	0.87795	0.02555
Zm00001d036922	F-up	GRMZM2G107027				AT3G62160.1		HXXXD-type acyl-transferase family protein	LOC_Os06g39390.1	transferase family protein, putative, expressed	0.184862	0.506995	1.40769	0.11055	0.196039	1.947	3.24766	0.0015	0.261131	0.726955	1.44259	0.10835	0.0352732	0.0436069	-1.33538	1	0	0	0	1	0.0111916	0.0480609	1.45407	1	0.0769255	0	-3.11978	1	0.00853305	0.01209	0.25329	1	0.496221	0.0127517	-4.47572	0.24345
Zm00001d036981	F-up	GRMZM2G169114			'transport.potassium'	AT2G19600.1	ATKEA4,KEA4	K+ efflux antiporter 4	LOC_Os06g36590.1	transporter, monovalent cation:proton antiporter-2 family, putative, expressed	17.9154	17.3996	-0.0421304	0.74925	16.7787	27.2016	0.696729	0.01125	8.30674	16.9785	1.03047	0.00165	18.2138	15.6842	-0.2227	0.322	16.2616	14.939	-0.122302	0.64845	22.0713	17.9659	-0.296757	0.27935	28.5555	16.6007	-0.782165	0.00265	19.778	19.0447	-0.0544827	0.845	20.4247	20.4186	-0.000430725	0.64245
Zm00001d037091	F-up	GRMZM2G126055			'misc.cytochrome P450'	AT2G46950.1	CYP709B2	cytochrome P450, family 709, subfamily B, polypeptide 2	LOC_Os06g09210.1	cytochrome P450 72A1, putative, expressed	5.06588	4.39225	-0.205417	0.4597	2.14749	4.89541	1.18502	0.0093	1.92052	6.06776	1.65455	0.00205	0.267398	0.235944	-0.579012	1	0.20448	0.129885	-0.616603	1	0.209562	0.19329	-0.111087	1	0.320387	0.252183	-0.333581	1	0.100193	0.315704	1.56354	0.14205	0.263597	0.140228	-0.864903	1
Zm00001d037092	F-up	GRMZM2G030583	tps26	terpene synthase26	'secondary metabolism.isoprenoids.terpenoids'	AT5G23960.1	ATTPS21,TPS21	terpene synthase 21	LOC_Os01g23530.1	terpene synthase, putative, expressed	33.7298	74.1613	1.13641	5e-05	19.6913	32.8954	0.740037	0.0052	17.8948	60.3969	1.75437	5e-05	2.1917	3.01762	0.401769	0.4662	2.30317	2.5019	0.118907	0.663	1.36607	1.19866	-0.187143	0.6659	2.64017	2.5316	-0.0603424	0.70525	2.29322	2.69949	0.234369	0.4939	2.97447	1.80822	-0.714944	0.0717
Zm00001d037114	F-up	GRMZM5G809695			'signalling.receptor kinases.leucine rich repeat XI'	AT2G26330.1	ER,QRP1	Leucine-rich receptor-like protein kinase family protein	LOC_Os06g10230.1	receptor-like protein kinase 5 precursor, putative, expressed	3.96992	10.3934	1.38624	5e-05	3.66711	5.57297	0.60246	0.0545	3.80113	3.79526	-0.00222568	0.96105	115.375	135.571	0.231569	0.6645	161.786	141.737	-0.190858	0.3775	157.451	162.306	0.0438153	0.9523	89.5858	110.377	0.301066	0.5091	98.9075	101.735	0.0406645	0.8091	64.6175	102.209	0.661442	0.09535
Zm00001d037153	F-up	GRMZM2G048161			'RNA.regulation of transcription.unclassified'	AT2G03200.1		Eukaryotic aspartyl protease family protein	LOC_Os03g20290.1	aspartic proteinase nepenthesin-1 precursor, putative, expressed	34.5605	72.7742	1.07409	5e-05	3.32641	42.5243	3.67226	5e-05	3.35352	64.633	4.26445	5e-05	0.259282	0.065135	-2.25756	1	0	0.077526	3.12971	1	0.0210045	0.0578545	1.12997	1	1.12631	0.176257	-2.609	0.3186	0.0112874	0.484189	4.53699	0.22445	0	0.355486	5.19174	1
Zm00001d037651	F-up	GRMZM2G145589			'protein.degradation.subtilases'	AT4G10520.1		Subtilase family protein	LOC_Os04g03100.1	OsSub35 - Putative Subtilisin homologue, expressed	13.1214	7.78596	-0.752222	0.00245	5.14888	11.6414	1.17537	0.00055	4.41177	7.69665	0.801477	0.02105	1.72473	2.11227	0.217929	0.697	1.01248	1.63577	0.686693	0.07195	0.630475	1.06977	0.753512	0.1818	2.64874	3.01435	0.185882	0.89615	2.44561	2.98295	0.285487	0.3676	1.01619	1.75355	0.78118	0.22935
Zm00001d037693	F-up	GRMZM5G886257			'PS.carbon concentrating mechanism.C4'	AT5G25880.1	ATNADP-ME3,NADP-ME3	NADP-malic enzyme 3	LOC_Os05g09440.1	NADP-dependent malic enzyme, chloroplast precursor, putative, expressed	3.31339	6.96016	1.06854	0.0022	4.71781	3.04185	-0.631486	0.09925	2.38607	3.24632	0.44257	0.28665	17.9991	9.58529	-0.91552	0.0025	15.667	14.4957	-0.112029	0.6926	25.7622	20.1315	-0.355648	0.1709	15.2968	12.4645	-0.29519	0.1742	15.3285	12.2876	-0.318779	0.17995	26.5202	16.7933	-0.658893	0.0073
Zm00001d037766	F-up	GRMZM5G813363			'transport.hormones.auxin'	AT5G56750.1	NDL1	N-MYC downregulated-like 1	LOC_Os05g10740.1	pollen-specific protein SF21, putative, expressed	38.8764	32.9687	-0.237733	0.27215	31.1438	37.0695	0.251216	0.34545	20.0984	44.7662	1.15494	0.0001	12.0054	6.27773	-0.94504	0.01655	14.8483	9.54574	-0.636834	0.0181	16.3346	18.7923	0.202091	0.61015	16.452	9.57467	-0.780334	0.01395	11.1219	8.36917	-0.409816	0.17795	19.7498	10.9839	-0.845871	0.0068
Zm00001d037893	F-up										0.95571	0.865904	-0.140818	0.78415	0	0.973081	6.61924	5e-05	0	1.0859	6.77597	5e-05	0.183753	0.205593	-0.396323	1	0	0.273188	4.82369	1	0	0.148745	3.98863	1	0.099817	0.168439	0.700334	1	0.0164667	0.208717	3.04682	1	0	0.175405	4.21261	1
Zm00001d037915	F-up	GRMZM5G826767				AT4G01410.1		Late embryogenesis abundant (LEA) hydroxyproline-rich glycoprotein family	LOC_Os05g30490.1	harpin-induced protein 1 domain containing protein, expressed	4.04541	2.37301	-0.767066	0.1325	0	1.00083	6.65939	0.0002	0	1.5067	7.24479	5e-05	0	0	-3.32193	1	0	0	0	1	0	0	0	1	0	0	0	1	0	0	0	1	0	0	0	1
Zm00001d038153	F-up	GRMZM2G176651			'stress.biotic'	AT1G03440.1		Leucine-rich repeat (LRR) family protein	LOC_Os05g33690.1	receptor-like protein kinase precursor, putative, expressed	0.596696	2.99667	2.30912	0.00145	2.44891	2.21877	-0.141774	0.79445	1.79463	1.70317	-0.0750396	0.9284	19.9056	23.5826	0.237931	0.68915	9.08572	14.9726	0.720024	0.0048	15.8113	9.77218	-0.69364	0.0421	37.3033	18.8287	-0.985991	0.00085	21.5623	16.1537	-0.416421	0.12025	26.4035	15.4492	-0.772813	0.0048
Zm00001d038321	F-up	GRMZM2G100641			'RNA.regulation of transcription.unclassified'	AT4G24630.1		DHHC-type zinc finger family protein	LOC_Os05g36090.1	zinc finger DHHC domain-containing protein, putative, expressed	7.78852	16.7245	1.10155	0.00035	6.67667	10.5494	0.659161	0.04615	9.2123	18.5494	1.00895	0.0022	81.9489	49.501	-0.728735	0.00325	53.0069	61.1213	0.205461	0.19935	67.0101	50.2886	-0.414075	0.0961	78.5791	67.0444	-0.228997	0.1781	69.0811	103.473	0.582821	0.00355	48.797	70.8966	0.538833	0.19985
Zm00001d038612	F-up	GRMZM2G313058			'hormone metabolism.ethylene.induced-regulated-responsive-activated'	AT1G61660.1		basic helix-loop-helix (bHLH) DNA-binding superfamily protein	LOC_Os05g42180.1	ethylene-responsive protein related, putative, expressed	4.10618	9.57255	1.21911	0.00145	4.86423	6.1708	0.342617	0.4008	3.36541	4.7382	0.492318	0.29805	0.056537	0.0898942	-0.64803	1	0.157211	0.094312	-0.680765	1	0.314242	0.078443	-1.87425	1	0.125426	0.0197351	-2.18727	1	0.291048	0.0595659	-2.11354	1	0.584785	0.236487	-1.27086	0.12075
Zm00001d038618	F-up	GRMZM2G078781			'transport.cyclic nucleotide or calcium regulated channels'	AT5G54250.1	ATCNGC4,CNGC4,DND2,HLM1	cyclic nucleotide-gated cation channel 4	LOC_Os05g42250.1	cyclic nucleotide-gated ion channel 2, putative, expressed	18.0609	24.3138	0.428703	0.12335	9.24276	21.7313	1.23249	5e-05	10.5978	23.4015	1.14209	5e-05	61.7797	40.2623	-0.619677	0.0106	44.7456	70.6772	0.659382	0.0003	38.6833	37.4755	-0.0457511	0.7812	39.2593	54.2811	0.467314	0.1943	37.0201	64.7951	0.807408	5e-05	28.4984	42.6635	0.581953	0.13815
Zm00001d038702	F-up	GRMZM2G102863			'secondary metabolism.phenylpropanoids'	AT4G35160.1		O-methyltransferase family protein	LOC_Os12g25450.1	O-methyltransferase, putative, expressed	0	1.59686	7.3281	5e-05	0.0177736	0	-1.47371	1	0	0.0262571	1.85826	1	0	0	-3.32193	1	0	0	0	1	0	0	0	1	0	0	0	1	0	0	0	1	0	0	0	1
Zm00001d038703	F-up	GRMZM2G124799			'secondary metabolism.phenylpropanoids'	AT4G35160.1		O-methyltransferase family protein	LOC_Os12g25450.1	O-methyltransferase, putative, expressed	1.51814	31.362	4.35963	5e-05	0.142427	0.097985	-0.497285	1	0.432143	1.66152	1.91857	0.3146	0	0	-3.32193	1	0.0169573	0	-1.43068	1	0.114613	0	-3.63938	1	0	0	0	1	0	0	0	1	0.0587095	0	-2.78051	1
Zm00001d038712	F-up	GRMZM2G425729				AT2G01300.1			LOC_Os05g44060.1	expressed protein	1.31234	3.88898	1.56	0.0244	0	0.117421	3.67153	1	0	1.24116	6.96713	5e-05	0.275286	0.106452	-1.68826	1	0	0.110766	3.59414	1	0	0.104241	3.51401	1	0.0358019	0.03965	0.116385	1	0.0287899	0.0406174	0.383951	1	0.160686	0.0842555	-0.856692	1
Zm00001d038740	F-up	GRMZM2G043035			'stress.abiotic.unspecified'				LOC_Os05g45480.1	POEI45 - Pollen Ole e I allergen and extensin family protein precursor, expressed	1.86494	7.89386	2.07572	0.0005	1.50568	3.51248	1.21663	0.07975	0.490385	3.43999	2.78548	0.01205	0	0.0248843	-1.51935	1	0.0478679	0	-2.53276	1	0	0	0	1	0.030821	0	-2.02931	1	0	0.0318992	2.06692	1	0.287188	0	-4.8933	1
Zm00001d039131	F-up	GRMZM2G027955	agp2	ADP glucose pyrophosphorylase2	'major CHO metabolism.synthesis.starch.AGPase'	AT1G27680.1	APL2	ADPGLC-PPase large subunit	LOC_Os05g50380.1	glucose-1-phosphate adenylyltransferase large subunit, chloroplast precursor, putative, expressed	17.5178	31.695	0.855068	0.00215	14.0311	37.5841	1.42086	5e-05	18.2146	45.0977	1.30748	5e-05	50.6327	75.2766	0.569477	0.108	62.0951	71.2095	0.197559	0.2376	60.66	110.536	0.865593	0.00305	29.6184	38.7584	0.3879	0.38845	32.9893	37.9681	0.202732	0.34235	40.0575	62.6356	0.644779	0.0979
Zm00001d039663	F-up	GRMZM2G096240									10.4378	25.176	1.26943	0.00175	14.6855	15.2844	0.0576223	0.8667	17.9345	12.8972	-0.475366	0.2267	22.32	24.0265	0.100437	0.96505	28.4579	26.2772	-0.114976	0.80385	15.137	21.7501	0.52265	0.17115	17.7955	24.3575	0.452638	0.39615	24.5719	22.6737	-0.115938	0.72435	18.184	20.5069	0.173354	0.9787
Zm00001d039726	F-up	GRMZM2G048022				AT5G01790.1			LOC_Os01g07240.1	expressed protein	0	0.54734	5.80049	5e-05	0.30298	0.615163	0.998163	0.3839	0.383607	0.649165	0.743881	0.5674	11.5018	9.86912	-0.2319	0.4665	29.739	15.1129	-0.976104	0.00035	28.4006	14.9209	-0.928128	0.0069	7.72848	10.7659	0.477687	0.4275	12.8283	8.16234	-0.651628	0.0567	7.38307	5.95337	-0.310047	0.3432
Zm00001d039994	F-up	GRMZM2G009282			'misc.gluco-, galacto- and mannosidases'	AT1G68560.1	ATXYL1,TRG1,XYL1	alpha-xylosidase 1	LOC_Os01g03950.1	glycosyl hydrolase, family 31, putative, expressed	1.68856	8.12683	2.26016	5e-05	3.04509	7.97236	1.3856	5e-05	3.26884	8.75794	1.41905	5e-05	9.20625	9.87234	0.0866535	0.97785	12.1677	13.5406	0.154109	0.35305	22.5026	19.5132	-0.205539	0.40125	6.87404	6.90657	0.00680024	0.7144	6.55174	6.20376	-0.0786131	0.7728	8.22973	6.24327	-0.397985	0.0936
Zm00001d040027	F-up										7.69545	116.293	3.91587	5e-05	9.06389	8.22339	-0.140235	0.77965	9.96875	39.3529	1.97991	5e-05	539.757	613.36	0.18418	0.76895	912.231	518.201	-0.815875	5e-05	679.013	737	0.118224	0.7525	252.763	335.877	0.410131	0.2689	250.432	242.998	-0.0434757	0.86345	115.47	229.619	0.991662	0.003
Zm00001d040029	F-up										13.7656	227.825	4.0478	5e-05	42.4275	53.3844	0.331349	0.3251	17.5938	88.192	2.32492	5e-05	990.744	841.066	-0.236422	0.2421	1341.93	708.732	-0.920988	5e-05	1381.86	834.17	-0.728189	0.00675	447.829	658.847	0.556984	0.0948	475.933	667.769	0.488581	0.0176	277.224	405.152	0.547394	0.15895
Zm00001d040034	F-up	GRMZM2G054050	pza02427			AT1G23010.1	LPR1	Cupredoxin superfamily protein	LOC_Os01g03549.1	multi-copper oxidase type I family protein, putative, expressed	17.0734	15.576	-0.132349	0.4987	9.18176	8.90361	-0.0443313	0.89145	6.72778	19.8395	1.55876	5e-05	4.84625	2.86023	-0.785166	0.0431	1.96162	2.67674	0.446478	0.1469	6.30484	5.75437	-0.131583	0.632	5.23808	3.90169	-0.424	0.15095	3.54798	2.34421	-0.595815	0.06925	10.0723	5.53745	-0.861933	0.00435
Zm00001d040148	F-up	GRMZM2G112629	bhlh76	bHLH-transcription factor 76	'RNA.regulation of transcription.bHLH,Basic Helix-Loop-Helix family'	AT1G10585.1		basic helix-loop-helix (bHLH) DNA-binding superfamily protein	LOC_Os01g01870.1	helix-loop-helix DNA-binding domain containing protein, expressed	0.76659	8.08351	3.38154	5e-05	0.552626	0.100714	-2.34534	0.1287	0.129356	1.15631	3.06511	0.0193	2.98746	4.11261	0.417137	0.47185	2.05092	1.37783	-0.570456	0.2643	1.06344	0.807733	-0.392538	0.5427	1.17271	2.4417	1.05168	0.1708	1.41392	1.41926	0.00540029	0.98295	0.260125	0.513623	0.954902	0.45115
Zm00001d040422	F-up	GRMZM2G029219			'transport.ABC transporters and multidrug resistance systems'	AT3G43790.2	ZIFL2	zinc induced facilitator-like 2	LOC_Os01g16260.1	major facilitator superfamily antiporter, putative, expressed	28.7171	86.1171	1.58405	5e-05	88.2849	62.9992	-0.48677	0.09185	68.0314	159.66	1.23061	0.0041	100.587	112.774	0.16369	0.83485	126.652	157.746	0.316716	0.0742	136.933	129.901	-0.0760467	0.71485	53.0991	97.3838	0.874871	0.00465	102.837	144.038	0.486057	0.0248	76.1954	103.118	0.436472	0.3441
Zm00001d040731	F-up	GRMZM2G074517			'misc.GDSL-motif lipase'	AT1G56670.1		GDSL-like Lipase/Acylhydrolase superfamily protein	LOC_Os01g22660.1	GDSL-like lipase/acylhydrolase, putative, expressed	6.37402	6.2122	-0.0370427	0.8273	4.43753	12.1471	1.45072	0.00025	4.74532	5.71909	0.268764	0.51325	25.7742	22.9948	-0.169582	0.3954	31.5341	35.7605	0.181402	0.2846	26.4261	30.3309	0.198752	0.5517	20.1629	17.5727	-0.198261	0.3006	26.7125	19.5334	-0.451367	0.0579	15.2492	16.7849	0.138339	0.9885
Zm00001d040733	F-up	GRMZM2G174975			'misc.GDSL-motif lipase'	AT1G56670.1		GDSL-like Lipase/Acylhydrolase superfamily protein	LOC_Os01g22780.2	GDSL-like lipase/acylhydrolase, putative, expressed	13.5097	9.65405	-0.484357	0.06845	0.985831	1.71772	0.794898	0.20585	1.98386	7.18844	1.85212	0.00105	2.58469	3.01184	0.170669	0.83545	2.43667	1.94934	-0.320452	0.4738	2.66536	3.06145	0.199187	0.7065	1.53627	0.947635	-0.691243	0.245	0.42544	0.374262	-0.180382	0.8169	0.845689	1.80926	1.08819	0.15275
Zm00001d040759	F-up	GRMZM2G373011				AT1G02680.1	TAF13	TBP-associated factor 13	LOC_Os01g23630.1	transcription initiation factor IID, 18kD subunit family protein, expressed	0	0.51744	5.72094	1	0	3.1664	8.31125	0.00105	0	0.183041	4.27084	1	0	1.1042	3.47794	0.124	0	0	0	1	0	0	0	1	0	1.22497	6.94834	0.12155	0	1.102	6.79701	0.1228	0	0	0	1
Zm00001d040805	F-up	GRMZM2G034896			'stress.biotic.respiratory burst'	AT1G09090.2	ATRBOHB,ATRBOHB-BETA,RBOHB	respiratory burst oxidase homolog B	LOC_Os01g25820.1	respiratory burst oxidase, putative, expressed	19.3546	45.3128	1.22681	5e-05	40.3077	33.3941	-0.271386	0.29835	13.5674	29.2438	1.10742	0.00015	19.5549	12.5045	-0.651293	0.02275	17.3661	17.0032	-0.0304498	0.99375	21.8614	25.4679	0.220207	0.4989	17.5462	19.6406	0.162593	0.8968	21.2844	14.115	-0.592232	0.00705	19.2589	27.5736	0.51753	0.1926
Zm00001d040852	F-up										0	0	0	1	0	1.96454	7.62538	5e-05	0	0	0	1	0	0.135418	0.540211	1	0	0.0231112	1.72732	1	0	0.0209633	1.63056	1	0	0.0249177	1.80396	1	0	0.194477	4.35387	1	0	0	0	1
Zm00001d041333	F-up										0.911061	0.675997	-0.425094	0.49995	0.0554665	0	-2.71076	1	0	0.94586	6.57873	5e-05	0.806408	0.378867	-1.22088	0.17535	0.0329662	0.313036	2.91042	1	0.0188075	1.43197	5.64545	0.24325	1.15261	0.555415	-1.03999	0.1897	0.0411716	0	-2.35534	1	0.0196259	1.19673	5.34809	0.2442
Zm00001d041352	F-up	GRMZM2G093347			'nucleotide metabolism.salvage.phosphoribosyltransferases.aprt'	AT1G27450.1	APT1,ATAPT1	adenine phosphoribosyl transferase 1	LOC_Os12g39860.1	phosphoribosyl transferase, putative, expressed	101.755	102.347	0.00838032	0.8967	105.254	213.383	1.0195	5e-05	98.8602	117.301	0.24673	0.3669	140.793	149.693	0.0875032	0.95895	124.195	185.591	0.579485	0.0008	115.186	134.488	0.2235	0.4622	121.626	203.724	0.744109	0.01825	130.723	184.484	0.496954	0.01275	101.853	146.352	0.522921	0.1873
Zm00001d041583	F-up										0.0388768	0.0310471	-0.251868	1	0	1.14568	6.8526	5e-05	0	0.0289036	1.9599	1	0.0370792	0.141369	0.14306	1	0	0.0341849	2.14355	1	0	0.150694	4.00624	1	0.12745	0.178368	0.45465	1	0	1.22018	6.94273	0.097	0	0.035084	2.17261	1
Zm00001d041638	F-up	AC209744.3_FG001			'stress.abiotic.unspecified'	AT2G47710.1		Adenine nucleotide alpha hydrolases-like superfamily protein	LOC_Os12g36630.1	universal stress protein domain containing protein, putative, expressed	0.402424	4.49229	3.44846	0.25475	0	0	0	1	0	1.34031	7.07715	5e-05	0.156071	0	-4.67847	1	0	0	0	1	0	0.069206	2.98561	1	0.492239	0	-5.6503	0.11395	0	0	0	1	0	0.101916	3.48434	1
Zm00001d041726	F-up	GRMZM2G110369			'secondary metabolism.flavonoids.dihydroflavonols'	AT4G10490.1		2-oxoglutarate (2OG) and Fe(II)-dependent oxygenase superfamily protein	LOC_Os07g07410.2	oxidoreductase, 2OG-Fe oxygenase family protein, putative, expressed	1.21642	3.47274	1.50577	0.0056	0.847589	6.90939	3.01229	0.00035	3.43786	4.02971	0.228548	0.6125	0.0157441	0.090894	-0.198099	1	0.140538	0.15318	0.116344	1	0.0150008	0	-1.32197	1	0.0304434	0	-2.0159	1	0.0111021	0	-1.07739	1	0.0319498	0.112534	1.54645	1
Zm00001d041842	F-up	GRMZM2G031167			'transport.amino acids'	AT5G09220.1	AAP2	amino acid permease 2	LOC_Os12g08130.1	amino acid transporter, putative, expressed	95.9374	70.4714	-0.445001	0.07405	73.0189	176.607	1.27409	5e-05	49.7082	62.6324	0.333364	0.2456	0.0344513	0.0448518	-1.29347	1	0.0317269	0.188853	2.25265	1	0.0262011	0.0307596	0.171105	1	0.0518055	0.0365632	-0.408545	1	0.0798086	0.282571	1.70386	1	0.0809263	0.0323093	-1.10372	1
Zm00001d042063	F-up	GRMZM2G057506				AT5G12340.1			LOC_Os01g72360.1	expressed protein	0	1.13129	6.83452	5e-05	0	0	0	1	0.14325	0.0365109	-1.72024	1	0	0	-3.32193	1	0	0	0	1	0	0	0	1	0	0	0	1	0	0	0	1	0	0.054399	2.68704	1
Zm00001d042150	F-up	GRMZM2G170689				AT2G41530.1	ATSFGH,SFGH	S-formylglutathione hydrolase	LOC_Os01g71300.1	S-formylglutathione hydrolase, putative, expressed	2.25425	0.174181	-3.61983	0.10645	0	0	0	1	0	0.60548	5.94364	0.00265	0.370422	0.836515	0.84758	0.3947	0	0.344873	5.14923	1	0	0.272751	4.82146	1	0.130632	0.591025	2.09551	0.23755	0	0	0	1	0	0.288416	4.89925	1
Zm00001d042388	F-up	GRMZM5G846152				AT3G07470.1		Protein of unknown function, DUF538	LOC_Os01g68500.1	expressed protein	14.2051	36.0284	1.34211	5e-05	16.193	19.5299	0.270162	0.41755	29.7839	17.902	-0.734087	0.0327	90.1888	65.3894	-0.465269	0.0514	76.5841	114.56	0.580924	0.0014	74.2515	45.9006	-0.693789	0.01285	66.0589	84.5687	0.356325	0.3922	103.6	79.9673	-0.373494	0.0811	67.1098	69.9813	0.0604361	0.78495
Zm00001d042536	F-up	GRMZM2G086845	frk1	fructokinase1	'major CHO metabolism.degradation.sucrose.fructokinase'	AT1G06020.1		pfkB-like carbohydrate kinase family protein	LOC_Os01g66940.1	kinase, pfkB family, putative, expressed	8.67269	19.826	1.19191	5e-05	13.6199	13.3948	-0.0240307	0.9373	39.4428	37.3122	-0.0800937	0.8335	71.2174	47.6865	-0.580373	0.01505	41.1078	48.1631	0.228465	0.1678	55.0421	42.3712	-0.377373	0.1363	28.969	49.1893	0.763629	0.0221	39.0213	38.9081	-0.00419023	0.9812	45.4496	50.6397	0.15597	0.9883
Zm00001d042589	F-up	GRMZM2G105184				AT4G10330.1		glycine-rich protein	LOC_Os01g66320.1	expressed protein	36.7553	30.6055	-0.264087	0.2771	31.3287	75.0957	1.26097	5e-05	25.823	25.5809	-0.0135843	0.9977	9.61532	10.0029	0.0435315	0.93355	8.63218	9.35725	0.116229	0.67095	5.36282	8.48907	0.661625	0.16935	14.7359	10.6318	-0.470568	0.18	9.81302	12.3237	0.328366	0.3187	9.35585	7.00781	-0.416389	0.2578
Zm00001d042655	F-up										0	0	0	1	0	2.06671	7.69816	0.0002	0	0	0	1	0	0	-3.32193	1	0	0.256229	4.7346	1	0	0	0	1	0.081549	0	-3.19454	1	0.0605385	0.259103	1.93167	1	0	0	0	1
Zm00001d042664	F-up	GRMZM2G081652	pza00783		'transport.misc'	AT4G09160.1		SEC14 cytosolic factor family protein / phosphoglyceride transfer family protein	LOC_Os01g65380.1	patellin protein, putative, expressed	33.2627	69.8163	1.06943	5e-05	71.2984	74.9234	0.0715369	0.79895	275.186	264.839	-0.0552922	0.92955	214.738	150.696	-0.511511	0.0352	175.798	165.492	-0.087148	0.74945	229.03	180.285	-0.345244	0.15795	315.214	205.566	-0.616702	0.01035	277.493	223.649	-0.311202	0.1703	659.672	380.656	-0.793247	0.0231
Zm00001d042770	F-up	GRMZM2G430942			'stress.biotic'	AT5G24090.1	ATCHIA,CHIA	chitinase A	LOC_Os01g64100.1	glycosyl hydrolase, putative, expressed	0.14661	1.64174	3.39874	0.01975	0	0	0	1	0	0.959186	6.5987	5e-05	0	0	-3.32193	1	0	0	0	1	0	0	0	1	0	0	0	1	0	0	0	1	0.0233979	0	-1.73976	1
Zm00001d042886	F-up	GRMZM2G059453	prh3	protein phosphatase homolog3	'protein.postranslational modification'	AT1G07430.1	HAI2	highly ABA-induced PP2C gene 2	LOC_Os01g62760.1	protein phosphatase 2C, putative, expressed	7.31253	13.8138	0.91674	0.0024	7.01771	19.021	1.43723	5e-05	21.5385	27.1646	0.334671	0.24515	19.2692	16.1776	-0.25888	0.25295	13.9119	16.3374	0.231695	0.2353	28.7189	15.0245	-0.934221	0.0017	16.8267	15.5953	-0.109578	0.45755	16.2355	17.362	0.0967279	0.6309	23.7333	26.9511	0.183359	0.85745
Zm00001d043039	F-up	GRMZM2G702036			'stress.abiotic.unspecified'	AT2G30370.1	CHAL,EPFL6	allergen-related	LOC_Os01g60900.1	expressed protein	4.04014	6.79373	0.748353	0.0393	5.43106	7.82648	0.526318	0.13835	1.99617	5.79134	1.53194	0.00495	15.7897	19.7552	0.314862	0.51685	25.7647	20.1297	-0.355917	0.1156	25.4045	21.3403	-0.251393	0.33805	14.2145	8.4548	-0.74883	0.01215	10.6888	8.783	-0.283015	0.30235	19.9795	10.6671	-0.904727	0.0007
Zm00001d043043	F-up	GRMZM2G027375			'protein.degradation.ubiquitin.E3.RING'	AT5G01830.1		ARM repeat superfamily protein	LOC_Os01g60860.1	spotted leaf 11, putative, expressed	9.31589	14.2276	0.610393	0.0379	5.79596	7.60645	0.391584	0.23585	4.80655	10.7476	1.15929	0.00165	7.36637	3.75868	-0.986347	0.01305	4.87963	6.26311	0.359454	0.14365	5.89015	4.56916	-0.36567	0.2788	9.71458	6.37136	-0.607774	0.03505	7.24463	7.81619	0.10941	0.6457	11.2127	7.12692	-0.653041	0.0213
Zm00001d043046	F-up	GRMZM2G330159	ofp16	OVATE-transcription factor 16	'development.unspecified'	AT2G30400.1	ATOFP2,OFP2	ovate family protein 2	LOC_Os01g60810.1	DUF623 domain containing protein, expressed	4.7327	10.4786	1.14505	0.00425	3.40294	6.2644	0.87846	0.06525	1.25355	7.11118	2.49463	0.00115	0.0237597	0.0227684	-1.91716	1	0	0	0	1	0.0230005	0	-1.72249	1	0.428234	0.0242082	-3.67929	0.2458	0.20587	0	-4.43209	1	1.56064	0.0512595	-4.68027	0.1664
Zm00001d043193	F-up	GRMZM2G046911				AT5G44860.1			LOC_Os01g58620.1	expressed protein	20.913	30.8267	0.559559	0.0598	12.937	31.1732	1.26815	0.0004	19.9675	22.6261	0.180249	0.5627	29.9951	20.6476	-0.542858	0.07045	22.7524	27.8726	0.292712	0.15995	35.103	23.0597	-0.606006	0.04315	33.3312	25.1437	-0.406538	0.09485	27.5824	27.6704	0.00459906	0.9413	44.9958	28.7024	-0.648435	0.01415
Zm00001d043512	F-up	GRMZM2G177883			'signalling.receptor kinases.leucine rich repeat XI'	AT5G25930.1		Protein kinase family protein with leucine-rich repeat domain	LOC_Os01g53920.1	receptor-like protein kinase 5 precursor, putative, expressed	1.01415	1.53578	0.593913	0.16	0.505127	0.408957	-0.298126	0.6616	0.272062	1.85899	2.72817	0.0002	0.271756	0.129328	-1.41588	1	0.0098825	0.0150319	0.332267	1	0.0762355	0.0411846	-0.752572	1	0.171004	0.23689	0.447848	1	0.00748675	0.158714	3.27025	1	0.00571765	0.460242	4.90295	0.24155
Zm00001d043516	F-up	GRMZM2G159105			'signalling.receptor kinases.lysine motif'	AT1G51940.1		protein kinase family protein / peptidoglycan-binding LysM domain-containing protein	LOC_Os01g53840.1	protein kinase family protein, putative, expressed	1.99754	7.84259	1.96774	5e-05	2.65008	7.74214	1.54312	0.00015	2.06437	2.74829	0.411104	0.3542	51.4233	31.8036	-0.695582	0.00525	46.2788	36.6292	-0.337275	0.09365	42.7345	35.127	-0.282748	0.24505	41.4132	48.2831	0.221377	0.7045	62.8887	56.6992	-0.149447	0.50445	23.717	41.265	0.798739	0.02895
Zm00001d044033	F-up	GRMZM2G004183				AT5G15900.1	TBL19	TRICHOME BIREFRINGENCE-LIKE 19	LOC_Os01g46400.1	expressed protein	23.3361	55.5972	1.25209	5e-05	51.4558	54.4007	0.0802763	0.7371	17.435	47.6532	1.45007	5e-05	218.769	146.678	-0.57732	0.017	190.101	207.855	0.128805	0.3594	225.757	190.195	-0.247283	0.2937	169.175	149.018	-0.183018	0.24245	161.082	142.331	-0.178539	0.3966	193.942	133.406	-0.539763	0.02545
Zm00001d044153	F-up	GRMZM2G370745	cyp10	cytochrome P450 10	'misc.cytochrome P450'	AT3G14680.1	CYP72A14	cytochrome P450, family 72, subfamily A, polypeptide 14	LOC_Os01g43844.1	cytochrome P450 72A1, putative, expressed	0.624223	3.31829	2.39172	5e-05	1.22306	0.769315	-0.661965	0.29475	1.24832	0.909107	-0.453189	0.49665	10.8128	7.74224	-0.493343	0.0953	7.16117	6.89044	-0.0555191	0.927	10.3956	5.74672	-0.854039	0.00695	14.047	9.44323	-0.572404	0.02815	14.7365	9.40857	-0.646798	0.0079	15.4473	10.169	-0.602693	0.0217
Zm00001d044169	F-up	GRMZM2G389467									0	0	0	1	0	1.35699	7.09486	0.0002	0	0	0	1	0	0	-3.32193	1	0	0	0	1	0	0	0	1	0	0	0	1	0	0.453676	5.53505	1	0	0	0	1
Zm00001d044182	F-up	GRMZM2G011401			'development.unspecified'	AT1G80080.1	AtRLP17,TMM	Leucine-rich repeat (LRR) family protein	LOC_Os01g43440.1	TOO MANY MOUTHS precursor, putative, expressed	2.37407	1.73097	-0.453531	0.27975	0.0309014	1.91148	5.55392	0.1668	0	0.809039	6.35586	5e-05	0	0.243075	1.33956	1	0.0407785	0.148895	1.64578	1	0	0.190214	4.32347	1	0.0289805	0	-1.96275	1	0	0	0	1	0	0	0	1
Zm00001d044290	F-up	GRMZM2G130375			'misc.gluco-, galacto- and mannosidases.beta-galactosidase'	AT3G13750.1	BGAL1	beta galactosidase 1	LOC_Os01g39830.1	beta-galactosidase, putative, expressed	23.4206	23.1499	-0.0167711	0.85055	12.7371	11.8386	-0.105448	0.74155	6.45931	21.0433	1.70236	5e-05	30.0412	39.1101	0.376171	0.3815	40.3526	33.3362	-0.275495	0.26945	34.2653	51.9504	0.600245	0.06915	34.1054	38.1488	0.161591	0.91965	22.88	25.3112	0.145625	0.54895	18.4825	32.5222	0.814926	0.0607
Zm00001d044502	F-up	GRMZM2G015364				AT1G51730.1		Ubiquitin-conjugating enzyme family protein	LOC_Os01g37770.1	RWD domain containing protein, expressed	0.0357733	0.102332	1.29519	1	0.811729	5.56518	2.76228	0.00305	0.380225	0.452194	0.244189	0.81905	0.10035	0.178754	-0.0860124	1	0.334627	0.388295	0.208802	0.79895	0.39106	0.0639303	-2.43958	0.109	0.0338874	0.136968	1.74363	1	0.0241718	2.56419	6.23517	0.4189	0.0356619	0.0988562	1.25336	1
Zm00001d044535	F-up	GRMZM2G154245			'development.unspecified'	AT5G64700.1		nodulin MtN21 /EamA-like transporter family protein	LOC_Os01g36580.1	auxin-induced protein 5NG4, putative, expressed	3.65891	2.33399	-0.646387	0.09785	0.839812	2.59767	1.61755	0.0262	0.830457	4.715	2.49107	0.00025	4.09913	2.6315	-0.668733	0.1485	3.17131	5.31157	0.742229	0.02115	4.08398	5.73246	0.488165	0.2616	2.88169	3.66492	0.345802	0.6603	2.12534	3.80489	0.837176	0.03905	3.7903	6.68046	0.815992	0.12195
Zm00001d044716	F-up										0.89583	1.55204	0.786123	0.3012	0	0.60101	5.93312	0.0002	0	1.05222	6.73093	5e-05	0.140029	0.335249	0.52443	1	0	0.0963675	3.41099	1	0	0.192389	4.33906	1	0.161928	0.332684	0.995074	1	0	0.146111	3.9645	1	0	0.244888	4.67179	1
Zm00001d044844	F-up	GRMZM2G003023			'protein.degradation.ubiquitin'				LOC_Os02g51500.2	membrane-anchored ubiquitin-fold protein, putative, expressed	14.0125	14.5564	0.0548956	0.95535	3.5689	11.7599	1.71751	0.0016	3.11273	11.4312	1.87336	0.00035	6.94868	6.14818	-0.19485	0.5425	7.97833	7.19367	-0.149161	0.6937	7.29092	8.32222	0.190624	0.68095	12.1301	8.2613	-0.5536	0.1343	7.10402	9.30905	0.389518	0.2406	7.69364	8.6754	0.173052	0.95475
Zm00001d045048	F-up	GRMZM2G046618	pme2	pectin methylesterase2	'cell wall.pectin*esterases.PME'	AT2G26440.1		Plant invertase/pectin methylesterase inhibitor superfamily	LOC_Os06g09340.1	pectinesterase, putative, expressed	1.47758	10.6034	2.83485	5e-05	1.44101	6.39732	2.14267	5e-05	1.11966	2.63249	1.22602	0.03135	34.5994	24.7565	-0.486524	0.04815	31.0782	41.5795	0.419856	0.01725	32.6217	18.6725	-0.80459	0.00385	24.5647	22.95	-0.0980543	0.42885	33.4937	35.7991	0.0960078	0.60855	36.0106	26.2295	-0.457077	0.0422
Zm00001d045145	F-up	GRMZM2G000423			'hormone metabolism.ethylene.synthesis-degradation'	AT5G54000.1		2-oxoglutarate (2OG) and Fe(II)-dependent oxygenase superfamily protein	LOC_Os06g08023.1	flavonol synthase/flavanone 3-hydroxylase, putative, expressed	0.562379	0.35106	-0.664732	0.35485	0	1.00877	6.67068	5e-05	0	0.152945	4.02631	1	0	0.0317458	-1.2603	1	0	0	0	1	0	0	0	1	0.083092	0	-3.21866	1	0	0	0	1	0	0	0	1
Zm00001d045169	F-up	GRMZM2G093146				AT2G17570.1		Undecaprenyl pyrophosphate synthetase family protein	LOC_Os06g07120.1	dehydrodolichyl diphosphate synthase, putative, expressed	6.44616	6.6879	0.0530347	0.96795	6.85933	16.9162	1.30102	0.0001	5.39529	7.15003	0.405595	0.26605	5.51727	5.85832	0.0630784	0.97155	5.3114	5.48186	0.045489	0.79485	5.31659	7.20326	0.437439	0.2619	4.60678	6.00566	0.381837	0.528	4.92612	8.83854	0.842064	0.0044	5.24718	6.61859	0.334413	0.6359
Zm00001d045279	F-up	AC206266.3_FG001			'transport.ABC transporters and multidrug resistance systems'	AT3G59140.1	ATMRP14,MRP14	multidrug resistance-associated protein 14	LOC_Os06g06440.1	ABC transporter, ATP-binding protein, putative, expressed	2.65832	2.27364	-0.224596	0.5519	0.365131	3.808	3.34735	0.00085	0.31785	2.84773	3.12376	0.00115	0.208238	0.321719	0.105915	1	0.0437952	0.28459	2.45316	1	0.0339948	0.367036	3.0993	0.1422	0.29709	0.221797	-0.405804	1	0.113861	0.472661	1.96229	0.09365	0.0554847	0.332807	2.38817	1
Zm00001d045393	F-up										31.803	26.0703	-0.286658	0.2356	11.3775	26.0949	1.19687	0.00145	8.6697	19.4152	1.16221	0.0082	6.05727	5.19562	-0.242222	0.568	8.43426	6.54047	-0.366372	0.34135	11.9848	6.23976	-0.940536	0.02755	9.58442	5.46332	-0.809779	0.0696	6.55255	5.64452	-0.214852	0.61085	6.89902	6.71113	-0.0397784	0.7447
Zm00001d045481	F-up	GRMZM2G082855	pzb01110		'signalling.receptor kinases.leucine rich repeat XI'	AT5G07180.1	ERL2	ERECTA-like 2	LOC_Os06g03970.1	receptor-like protein kinase 5 precursor, putative, expressed	12.5618	38.0489	1.59804	5e-05	18.0828	27.1118	0.584039	0.0298	4.57181	12.1284	1.4056	5e-05	70.8564	64.9048	-0.128385	0.4254	82.3351	95.0431	0.207051	0.1921	68.3404	58.0692	-0.234929	0.3176	63.8454	60.8753	-0.0687158	0.4734	85.7349	77.7168	-0.14164	0.5329	57.73	60.6771	0.07182	0.8291
Zm00001d045557	F-up	GRMZM5G870176			'cell wall.cellulose synthesis.cellulose synthase'	AT3G03050.1	ATCSLD3,CSLD3,KJK	cellulose synthase-like D3	LOC_Os06g02180.1	CSLD2 - cellulose synthase-like family D, expressed	2.25636	8.14486	1.84729	5e-05	6.54472	5.31335	-0.300199	0.3013	6.69393	5.24619	-0.350989	0.3085	33.5735	23.7659	-0.502119	0.04015	29.6243	31.4261	0.0851541	0.53325	36.2397	31.7852	-0.18916	0.4228	33.0318	27.7199	-0.252852	0.1822	27.3073	28.7199	0.0727329	0.7023	39.9597	35.6506	-0.164578	0.31605
Zm00001d046238	F-up	GRMZM2G423884			'transport.misc'	AT4G29140.1		MATE efflux family protein	LOC_Os06g36330.1	MATE domain containing protein, expressed	6.01358	18.3808	1.61029	5e-05	8.24084	6.22366	-0.40446	0.24275	0.600875	1.76615	1.5398	0.08985	0.0406644	0.137087	0.0644159	1	0	0.053593	2.66887	1	0.34195	0	-5.1373	1	0.102985	0.0288272	-1.54099	1	0.0394799	0.0424581	0.084323	1	0.0881505	0.0149533	-1.97576	1
Zm00001d046424	F-up										10.5076	7.78519	-0.432148	0.19525	2.89136	9.22401	1.67023	0.00325	2.18963	12.0034	2.44931	0.00015	0	0	-3.32193	1	0.056277	0.060675	0.0926917	1	0.0586565	0	-2.7794	1	0	0.0311019	2.03921	1	0.0218583	0	-1.67167	1	0.0306737	0	-2.0241	1
Zm00001d046444	F-up	GRMZM2G022558	pzb00761		'lipid metabolism.FA synthesis and FA elongation.beta ketoacyl CoA synthase'	AT2G26640.1	KCS11	3-ketoacyl-CoA synthase 11	LOC_Os06g39750.1	3-ketoacyl-CoA synthase, putative, expressed	4.5602	15.3945	1.75302	5e-05	15.3257	10.8542	-0.497314	0.07985	7.37273	8.13402	0.141586	0.6686	169.729	103.823	-0.709811	0.00695	123.088	122.804	-0.00333815	0.8803	184.392	112.966	-0.706834	0.0071	201.477	141.421	-0.510592	0.01885	182.847	172.198	-0.0865595	0.726	151.809	153.036	0.0116177	0.66155
Zm00001d046488	F-up	GRMZM2G009995			'signalling.receptor kinases.misc'	AT1G14390.1		Leucine-rich repeat protein kinase family protein	LOC_Os06g38970.1	expressed protein	25.7633	65.707	1.35039	5e-05	38.0052	55.8956	0.556415	0.0334	26.324	55.1536	1.06679	0.0005	134.469	72.6005	-0.89009	0.0003	119.54	101.991	-0.229028	0.2578	145.21	101.125	-0.521964	0.0357	150.25	122.189	-0.298234	0.12	141.878	133.026	-0.0929359	0.68875	136.786	131.643	-0.0552856	0.51615
Zm00001d046838	F-up	GRMZM2G432722			'signalling.receptor kinases.Catharanthus roseus-like RLK1'						6.26896	14.252	1.18357	5e-05	9.3879	16.8341	0.841829	0.0016	16.1795	18.5838	0.199759	0.4577	76.8196	43.038	-0.837403	0.00145	55.7973	52.9175	-0.0764377	0.78935	90.2143	70.1485	-0.362897	0.12815	93.0748	53.75	-0.792013	0.00075	85.9226	90.3063	0.0717816	0.689	107.445	92.3783	-0.217951	0.25755
Zm00001d047017	F-up	GRMZM2G049229	bhlh91	bHLH-transcription factor 91	'RNA.regulation of transcription.bHLH,Basic Helix-Loop-Helix family'	AT4G17880.1		Basic helix-loop-helix (bHLH) DNA-binding family protein	LOC_Os10g42430.1	transcription factor MYC7E, putative, expressed	7.884	14.9227	0.919647	0.00115	2.04768	4.87907	1.24854	0.00405	4.13715	8.44014	1.02686	0.00495	5.58659	3.43457	-0.723241	0.05705	2.91419	3.34145	0.196751	0.4675	3.47692	2.78473	-0.319242	0.3815	2.20922	3.41255	0.625019	0.27975	3.14205	3.59166	0.192372	0.53245	3.15516	4.0378	0.354864	0.58375
Zm00001d047020	F-up	GRMZM2G134045			'development.unspecified'	AT4G17890.1	AGD8	ARF-GAP domain 8	LOC_Os10g42420.1	GTPase-activating protein, putative, expressed	42.4288	40.4646	-0.0683705	0.68305	20.1325	58.0613	1.52758	5e-05	17.7411	24.8382	0.485233	0.1039	3.08636	2.48576	-0.352433	0.4419	2.62699	4.04585	0.621112	0.08145	2.38924	2.43717	0.0285399	0.9981	4.65732	3.60938	-0.366854	0.3761	3.36219	4.18483	0.314924	0.35255	3.31656	4.25455	0.358363	0.6506
Zm00001d047037	F-up	GRMZM2G134731				AT4G17870.1	PYR1,RCAR11	Polyketide cyclase/dehydrase and lipid transport superfamily protein	LOC_Os10g42280.1	cyclase/dehydrase family protein, putative, expressed	41.3132	46.8834	0.182433	0.616	18.4263	45.201	1.29412	0.00085	23.8269	34.0061	0.513022	0.16855	156.188	81.2257	-0.944017	0.0006	72.2902	126.19	0.80364	5e-05	81.4946	65.921	-0.305927	0.2718	71.4737	118.489	0.72919	0.03955	98.2177	163.308	0.733478	0.0013	78.5991	121.552	0.628924	0.1236
Zm00001d047210	F-up	GRMZM2G132238			'protein.degradation'	AT1G02170.1	AMC1,ATMC1,ATMCPB1,LOL3,MCP1B	metacaspase 1	LOC_Os03g27120.1	ICE-like protease p20 domain containing protein, putative, expressed	30.2102	29.2672	-0.045738	0.75765	1.86822	32.0382	4.09281	5e-05	1.26916	19.4048	3.92389	5e-05	0	0	-3.32193	1	0	0	0	1	0	0	0	1	0.135	0	-3.85798	1	0	0	0	1	0	0	0	1
Zm00001d047263	F-up	GRMZM2G308735				AT1G72490.1			LOC_Os07g42290.1	expressed protein	0	0.379134	5.2822	0.00045	0.25602	0.260798	0.0256848	1	0.450348	0.264591	-0.745441	0.5933	0.580789	0.0644055	-3.19373	0.1827	0.214594	0.102918	-0.992046	1	0.105806	0.194412	0.819775	1	0.106776	0.221966	0.99017	1	0.559148	1.17474	1.0577	0.21205	0.11564	0.320352	1.3947	1
Zm00001d047329	F-up	GRMZM2G124409									10.4564	31.7076	1.59952	5e-05	11.6757	25.1604	1.10699	0.00185	8.21639	13.3848	0.703337	0.07925	87.5879	95.5663	0.124276	0.9719	85.1196	116.545	0.453278	0.0097	64.8205	49.8404	-0.37907	0.15605	38.4685	68.6468	0.83535	0.01705	68.1552	52.0277	-0.389479	0.0846	66.849	63.0343	-0.0847558	0.46395
Zm00001d047382	F-up	GRMZM2G123709	pc326	plasmacytoma 326 homolog		AT4G35140.1		Transducin/WD40 repeat-like superfamily protein	LOC_Os10g39760.1	WD domain, G-beta repeat domain containing protein, expressed	18.161	23.0152	0.341576	0.2427	13.9607	30.1413	1.10982	5e-05	25.5974	29.6588	0.212386	0.45225	15.9029	18.5918	0.217109	0.7157	16.3923	19.9809	0.285453	0.1422	17.117	19.2364	0.168316	0.65265	10.3837	13.0254	0.32673	0.5265	15.9201	19.2165	0.271336	0.21935	14.0923	20.1501	0.515576	0.2078
Zm00001d047446	F-up	GRMZM2G157749			'protein.degradation.serine protease'	AT3G07950.1		rhomboid protein-related	LOC_Os03g24390.1	OsRhmbd8 - Putative Rhomboid homologue, expressed	18.4815	31.4615	0.767182	0.0041	35.4466	31.8946	-0.152292	0.55365	9.02659	27.2448	1.59266	5e-05	8.95321	6.79009	-0.412877	0.2115	10.6918	11.5562	0.112062	0.5635	12.0741	11.4805	-0.0726741	0.7538	4.3201	7.67511	0.827665	0.104	6.23407	8.47005	0.441587	0.11475	4.12664	6.96872	0.754502	0.14815
Zm00001d047687	F-up	GRMZM2G134476			'stress.abiotic.heat'	AT1G56300.1		Chaperone DnaJ-domain superfamily protein	LOC_Os03g18870.1	heat shock protein DnaJ, putative, expressed	6.78043	14.6009	1.10547	0.0021	3.94906	9.21325	1.22012	0.0088	13.2144	15.4208	0.22261	0.502	18.94	10.0161	-0.925278	0.01395	11.0207	12.1599	0.141787	0.5345	25.4286	18.7103	-0.442413	0.1515	23.4054	15.1089	-0.631112	0.0296	14.7164	15.891	0.110713	0.652	53.3312	31.7612	-0.747534	0.0046
Zm00001d047799	F-up	GRMZM2G366532			'stress.abiotic.heat'	AT5G02500.1	AT-HSC70-1,HSC70,HSC70-1,HSP70-1	heat shock cognate protein 70-1	LOC_Os03g16920.1	DnaK family protein, putative, expressed	2.69121	2.43222	-0.14541	0.6325	0.956062	2.86338	1.57256	0.00865	3.64081	9.21473	1.33729	0.00155	0.39561	0.0256601	-3.79682	0.2339	0.085614	0.0643165	-0.363539	1	0.977307	0.401228	-1.26356	0.05655	0.779616	0.330294	-1.21437	0.1322	0.374803	0.449519	0.256004	0.68075	1.09676	1.92274	0.804299	0.2468
Zm00001d047959	F-up	GRMZM2G440918			'protein.degradation.ubiquitin.E2'	AT2G16920.1	PFU2,UBC23	ubiquitin-conjugating enzyme 23	LOC_Os01g13280.1	ubiquitin conjugating enzyme protein, putative, expressed	0.0342256	0.133893	1.70205	1	0	1.24812	6.97513	5e-05	0	0	0	1	0	0.0584392	-0.547106	1	0	0	0	1	0	0.0333098	2.11469	1	0	0.0349416	2.16805	1	0	0.103288	3.50192	1	0	0.0712735	3.02279	1
Zm00001d047998	F-up	GRMZM2G105787			'hormone metabolism.brassinosteroid.synthesis-degradation.sterols.other'				LOC_Os03g12910.2	squalene monooxygenase, putative, expressed	2.35106	7.47771	1.66509	0.0001	5.0809	7.05828	0.473439	0.16765	7.29614	7.72616	0.0825092	0.7721	51.4549	38.453	-0.422636	0.06185	44.5795	49.5468	0.152379	0.3335	50.3675	39.5606	-0.348351	0.1741	53.2437	46.5787	-0.192903	0.251	57.5666	58.2709	0.0175406	0.90155	57.0202	46.4513	-0.295699	0.13735
Zm00001d048021	F-up	GRMZM2G067225	aos1	allene oxide synthase1	'hormone metabolism.jasmonate.synthesis-degradation.allene oxidase synthase'	AT5G42650.1	AOS,CYP74A,DDE2	allene oxide synthase	LOC_Os03g12500.1	cytochrome P450, putative, expressed	10.6944	88.4045	3.04608	5e-05	16.653	30.6473	0.879585	0.0026	6.64079	42.4417	2.67423	5e-05	276.399	159.441	-0.794161	0.0017	138.765	153.095	0.141774	0.3318	157.583	153.931	-0.0338305	0.80015	155.702	166.886	0.10007	0.9266	136.881	176.671	0.36811	0.06255	155.558	204.157	0.392204	0.4025
Zm00001d048356	F-up	GRMZM2G126682			'hormone metabolism.brassinosteroid.synthesis-degradation.sterols.SMT2'	AT1G20330.1	CVP1,FRL1,SMT2	sterol methyltransferase 2	LOC_Os03g04340.1	C-methyltransferase, putative, expressed	70.5767	76.0177	0.107129	0.7754	17.5417	58.9254	1.74752	5e-05	40.565	71.856	0.824717	0.00515	166.58	136.281	-0.290385	0.16045	86.3584	154.418	0.838364	5e-05	115.451	92.5376	-0.319131	0.203	78.9194	117.026	0.568324	0.09845	103.484	133.065	0.362685	0.0654	84.9806	118.264	0.476758	0.24885
Zm00001d048547	F-up	GRMZM2G168355			'secondary metabolism.flavonoids.flavonols'	AT1G17020.1	ATSRG1,SRG1	senescence-related gene 1	LOC_Os01g24980.1	naringenin,2-oxoglutarate 3-dioxygenase, putative, expressed	17.3479	19.7082	0.183939	0.5822	8.48362	21.7475	1.35706	5e-05	7.4181	16.6426	1.16469	0.002	19.3118	10.5389	-0.879843	0.0074	11.8674	12.8204	0.111347	0.5648	14.2056	9.48823	-0.581747	0.0929	19.5318	11.6649	-0.743157	0.01385	14.3946	20.8804	0.536314	0.0354	13.1412	13.3298	0.0205394	0.66265
Zm00001d048558	F-up	GRMZM2G161905	gst25	glutathione transferase25	'misc.glutathione S transferases'	AT1G10370.1	ATGSTU17,ERD9,GST30,GST30B	Glutathione S-transferase family protein	LOC_Os10g38740.1	glutathione S-transferase, putative, expressed	0	1.96483	7.62558	5e-05	0.106042	0	-3.53658	1	0.149357	0.975294	2.6283	0.12345	0	0	-3.32193	1	0	0	0	1	0	0	0	1	0	0	0	1	0	0	0	1	0	0	0	1
Zm00001d048577	F-up	GRMZM2G105192			'transport.amino acids'	AT2G39130.1		Transmembrane amino acid transporter family protein	LOC_Os02g01100.2	transmembrane amino acid transporter protein, putative, expressed	7.21998	16.3873	1.18139	5e-05	5.36651	10.5804	0.978013	0.00345	7.00317	17.9967	1.3604	5e-05	51.3837	40.4526	-0.347525	0.1276	52.2351	39.2786	-0.411188	0.0353	54.0427	50.6258	-0.0942089	0.65305	36.9376	59.093	0.677749	0.0461	37.8177	47.2938	0.322515	0.1056	43.3736	78.3462	0.852897	0.01595
Zm00001d048702	F-up	GRMZM2G167549	bx3	benzoxazinone synthesis3	'misc.misc2'	AT1G13080.1	CYP71B2	cytochrome P450, family 71, subfamily B, polypeptide 2	LOC_Os08g01450.1	cytochrome P450, putative, expressed	876.053	703.597	-0.316264	0.50305	569.263	1639.76	1.5263	0.0026	828.388	1540.5	0.895013	0.1488	178.065	286.599	0.685868	0.04625	135.773	208.958	0.621984	0.00035	149.502	258.722	0.791197	0.00575	99.0062	125.993	0.347727	0.39075	71.6797	76.0715	0.0857788	0.64915	206.164	139.274	-0.565836	0.0434
Zm00001d048859	F-up	GRMZM2G089598				AT1G32120.1			LOC_Os11g40570.2	plant viral response family protein, putative, expressed	1.84536	7.59189	2.03466	0.00115	1.58577	1.95669	0.301517	0.63785	0.67247	2.56391	1.91512	0.01475	11.6415	7.29411	-0.684841	0.07005	4.86836	8.42269	0.789596	0.01655	7.93348	8.18105	0.0442772	0.97195	10.4192	8.8323	-0.238139	0.37395	7.37542	8.24	0.159713	0.59425	8.31166	11.5614	0.475625	0.39135
Zm00001d049002	F-up	GRMZM2G122187				AT1G33340.1		ENTH/ANTH/VHS superfamily protein	LOC_Os11g14000.1	ANTH domain containing protein, expressed	2.30777	1.77848	-0.374003	0.44955	2.32169	10.854	2.2201	5e-05	1.69732	0.938218	-0.848443	0.22875	1.53656	1.19623	-0.440167	0.533	0.698089	1.38333	0.976534	0.0997	0.440889	0.425508	-0.0500747	0.92965	1.27039	1.01418	-0.322101	0.58375	1.38611	1.25978	-0.136837	0.81515	0.320624	0.21709	-0.541926	1
Zm00001d049042	F-up	GRMZM2G139533			'protein.synthesis.initiation'	AT2G05830.1		NagB/RpiA/CoA transferase-like superfamily protein	LOC_Os11g11050.1	initiation factor 2 subunit family domain containing protein, expressed	33.9685	44.1977	0.379677	0.1695	20.0801	36.9263	0.878549	0.0018	18.917	47.4703	1.32688	5e-05	56.5115	45.8636	-0.303431	0.1579	60.4483	63.8822	0.0797006	0.54865	53.2419	72.4711	0.444771	0.12235	31.7377	55.2037	0.798376	0.01675	43.4742	64.35	0.565674	0.00665	33.6707	66.7989	0.988115	0.0044
Zm00001d049121	F-up	GRMZM2G333659			'stress.biotic'	AT3G46530.1	RPP13	NB-ARC domain-containing disease resistance protein	LOC_Os03g26260.1	NB-ARC domain containing protein, expressed	4.29146	3.77338	-0.185154	0.4699	2.02216	5.53595	1.44842	0.00025	2.2732	4.7656	1.06463	0.00775	1.49066	1.13456	-0.474828	0.3355	1.18447	0.972676	-0.281583	0.5412	1.31341	0.908311	-0.527211	0.25945	2.80741	1.71198	-0.710301	0.0646	1.83934	2.98778	0.696884	0.0367	1.47633	1.94474	0.395214	0.575
Zm00001d049330	F-up	GRMZM2G174449	GRMZM2G174449		'hormone metabolism.ethylene.signal transduction'	AT3G50150.1		Plant protein of unknown function (DUF247)	LOC_Os08g26840.1	plant protein of unknown function domain containing protein, expressed	4.69078	10.8032	1.20182	0.00075	7.88825	7.59352	-0.0548646	0.88395	4.50143	10.9856	1.28527	0.00295	0.328631	0.105553	-1.89118	1	0.298155	0.430347	0.514987	0.52845	0.649533	0.890836	0.44982	0.5441	0.136025	0	-3.86814	1	0.012933	0.0562541	1.53058	1	0.24363	0.45003	0.859	0.5255
Zm00001d049407	F-up	GRMZM2G319062							LOC_Os01g58100.1	polyphenol oxidase, putative, expressed	3.07493	21.0895	2.7739	5e-05	7.81558	14.4718	0.887971	0.00585	4.64804	10.103	1.11842	0.00525	228.982	242.334	0.0811921	0.97095	179.416	248.952	0.472537	0.0062	114.509	167.31	0.547019	0.0478	106.857	174.053	0.703788	0.0282	142.145	173.962	0.29139	0.1468	55.7199	100.76	0.85455	0.0241
Zm00001d049597	F-up	GRMZM2G145972			'mitochondrial electron transport / ATP synthesis.NADH-DH.type II.external'	AT4G05020.2	NDB2	NAD(P)H dehydrogenase B2	LOC_Os08g04630.1	external NADH-ubiquinone oxidoreductase 1, mitochondrial precursor, putative, expressed	1.76866	5.12179	1.52867	5e-05	1.23237	1.7289	0.485074	0.33435	1.49724	2.58129	0.781757	0.1061	34.5293	17.6148	-0.974386	0.00045	19.9079	19.8823	-0.00185545	0.88365	35.4183	36.8847	0.0585113	0.91345	23.3647	26.4852	0.180784	0.8347	20.0975	31.991	0.670383	0.00155	30.3559	50.3245	0.729093	0.0464
Zm00001d049987	F-up	GRMZM2G425999			'transport.potassium'	AT2G30070.1	ATKT1,ATKT1P,ATKUP1,KT1,KUP1	potassium transporter 1	LOC_Os08g36340.1	potassium transporter, putative, expressed	4.40916	4.3594	-0.0163337	0.86375	3.66863	11.0233	1.58463	0.00015	5.06352	4.11442	-0.298798	0.4591	0.131395	0.0892722	-1.2209	1	0.0772309	0.0182874	-1.62468	1	0.154701	0.0944922	-0.656458	1	0.465149	0.088659	-2.26786	0.0946	0.522506	0.533351	0.029088	0.92405	0.65416	0.272971	-1.23088	0.1062
Zm00001d050156	F-up	GRMZM2G426888			'transport.misc'	AT1G08070.1	OTP82	Tetratricopeptide repeat (TPR)-like superfamily protein	LOC_Os06g02400.1	OsFBO18 - F-box and other domain containing protein, expressed	1.62355	1.42966	-0.182282	0.6407	0.807991	3.08343	1.91905	0.00295	1.08208	0.518807	-1.04627	0.19205	1.32441	1.44003	0.0257233	0.9716	0.928074	1.55634	0.739619	0.1251	0.623968	0.322498	-0.931064	0.21425	0.806041	1.70417	1.0708	0.1462	1.26482	1.46949	0.214804	0.63675	0.634946	0.866415	0.442436	0.669
Zm00001d050166	F-up	GRMZM2G059643			'protein.degradation.ubiquitin.E3.SCF.FBOX'	AT4G30640.1		RNI-like superfamily protein	LOC_Os08g16840.1	OsFBL45 - F-box domain and LRR containing protein, expressed	13.157	13.1666	0.00104053	0.8876	7.26736	17.6804	1.28148	0.0009	8.85613	13.1753	0.572555	0.11515	12.1971	9.73729	-0.335244	0.2635	7.41875	12.5206	0.754257	0.00315	7.08182	11.1226	0.650563	0.0985	10.4962	10.1803	-0.0440438	0.65135	7.35499	13.1711	0.839716	0.00415	11.3936	10.9909	-0.0518676	0.59435
Zm00001d050465	F-up	GRMZM2G132591			'signalling.receptor kinases.wall associated kinase'	AT1G16260.1		Wall-associated kinase family protein	LOC_Os10g02720.1	OsWAK99 - OsWAK receptor-like protein kinase, expressed	5.75518	3.87227	-0.570465	0.0185	2.95769	5.21218	0.815314	0.0075	1.78488	3.86585	1.11063	0.00165	0.027563	0.00382877	-3.20547	1	0	0.0146074	1.2991	1	0.0266492	0.0152443	-0.537829	1	0.101546	0.0288735	-1.52077	1	0.0673572	0.068432	0.0199059	1	0.149935	0.0795909	-0.836061	1
Zm00001d050466	F-up										7.45003	7.29214	-0.0308641	0.85045	5.21601	13.9704	1.41963	0.00255	3.93597	6.96068	0.820918	0.108	0	0.0297191	-1.3321	1	0.0242132	0	-1.77455	1	0	0	0	1	0.199918	0	-4.39176	1	0	0.0968295	3.41724	1	0	0	0	1
Zm00001d050872	F-up	GRMZM2G106752			'stress.biotic'	AT5G64550.1		loricrin-related	LOC_Os02g36590.1	CPuORF19 - conserved peptide uORF-containing transcript, expressed	5.14292	3.66627	-0.487149	0.1174	1.81429	5.90808	1.69779	0.00085	2.86632	3.21782	0.166338	0.682	0.163949	0.0770843	-1.59978	1	0.204835	0.341653	0.710923	0.3551	0.481777	0.326832	-0.545976	0.42645	0.174793	0.187572	0.0964684	1	0.342498	0.317536	-0.105959	0.8948	0.266752	0.225772	-0.231203	1
Zm00001d050917	F-up	GRMZM2G018416			'lipid metabolism.lipid degradation.lysophospholipases.glycerophosphodiester phosphodiesterase'	AT4G26690.1	GPDL2,MRH5,SHV3	PLC-like phosphodiesterase family protein	LOC_Os02g37590.1	glycerophosphoryl diester phosphodiesterase family protein, putative, expressed	15.7057	37.0211	1.23653	5e-05	26.6	29.1966	0.134326	0.6015	18.4663	21.2292	0.20105	0.4516	113.069	93.2374	-0.279343	0.1871	121.385	105.312	-0.204896	0.32175	108.12	94.1679	-0.199306	0.38255	101.476	124.84	0.298912	0.52185	127.569	131.298	0.0415751	0.79825	72.4823	109.33	0.592917	0.16385
Zm00001d051206	F-up	GRMZM2G161696			'protein.degradation.serine protease'	AT5G23210.1	SCPL34	serine carboxypeptidase-like 34	LOC_Os02g42310.1	OsSCP8 - Putative Serine Carboxypeptidase homologue, expressed	8.68551	6.21669	-0.481806	0.0814	4.4147	7.7009	0.801321	0.03065	2.88097	5.79418	1.00554	0.0239	7.0583	3.62488	-0.977708	0.01915	8.40602	5.20524	-0.690406	0.01395	8.16282	5.24807	-0.6363	0.06695	6.94726	5.3805	-0.368099	0.2214	15.6342	9.08733	-0.782113	0.0024	9.48441	6.92068	-0.45408	0.09635
Zm00001d051525	F-up	GRMZM2G112456			'transport.peptides and oligopeptides'	AT5G64410.1	ATOPT4,OPT4	oligopeptide transporter 4	LOC_Os02g46860.1	oligopeptide transporter 4, putative, expressed	4.03994	6.20528	0.61792	0.05495	2.02578	3.78138	0.897141	0.02645	0.991347	2.58761	1.37524	0.0099	14.7006	11.0686	-0.417885	0.1045	8.70897	13.8176	0.665321	0.0013	12.8232	7.33125	-0.805784	0.008	14.8618	12.4547	-0.254726	0.2044	13.7601	18.8729	0.455541	0.03575	5.95314	9.77322	0.714237	0.09555
Zm00001d051557	F-up										0	0	0	1	0	1.39624	7.1357	5e-05	0	0	0	1	0	0.0296772	-1.33362	1	0	0.0449891	2.45915	1	0	0	0	1	0	0.0818925	3.19995	1	0	0.283691	4.87623	1	0	0	0	1
Zm00001d051584	F-up	GRMZM2G119258			'stress.abiotic.unspecified'	AT5G14680.1		Adenine nucleotide alpha hydrolases-like superfamily protein	LOC_Os02g47840.1	universal stress protein domain containing protein, putative, expressed	8.41938	9.35853	0.152395	0.68525	7.66578	12.2333	0.673612	0.0323	6.57205	14.5426	1.14467	0.00125	9.64063	8.89132	-0.129997	0.53775	10.0591	9.93903	-0.0173019	0.9551	10.5223	11.6495	0.146683	0.71885	10.8911	6.88069	-0.661753	0.0303	10.866	7.79223	-0.479195	0.0931	22.795	15.4032	-0.56518	0.03545
Zm00001d051703	F-up	GRMZM2G427319			'transport.amino acids'	AT3G30390.1		Transmembrane amino acid transporter family protein	LOC_Os02g49510.1	amino acid transporter, putative, expressed	10.137	5.08202	-0.994749	0.00075	0	2.05402	7.68931	5e-05	0	12.5705	10.297	5e-05	0	0.0224376	-1.62426	1	0.0116253	0	-1.11272	1	0	0	0	1	0	0	0	1	0	0	0	1	0	0.013668	1.24294	1
Zm00001d051733	F-up	GRMZM2G702681									0.288515	1.26133	2.09047	0.17665	0	1.45513	7.19488	5e-05	0	0.524395	5.73983	0.0065	0.109429	0	-4.38839	1	0.341735	0.391659	0.191484	1	0.210833	0.208125	-0.0178006	1	0.109035	0	-3.57331	1	0.082124	0.370173	2.04501	1	0	0.268776	4.80103	1
Zm00001d052234	F-up	GRMZM2G016948			'development.unspecified'				LOC_Os06g11980.1	DUF581 domain containing protein, expressed	10.2655	10.0004	-0.037716	0.8281	3.28604	9.54677	1.53579	0.00305	5.58348	11.7781	1.07551	0.02335	7.45243	6.79278	-0.150816	0.6144	12.3247	12.9463	0.0709253	0.71625	12.9401	6.63554	-0.962509	0.0168	3.02632	5.80007	0.936229	0.13425	8.43226	5.06402	-0.734501	0.05335	10.8744	8.55306	-0.34607	0.25245
Zm00001d052371	F-up	GRMZM2G115481				AT2G38640.1		Protein of unknown function (DUF567)	LOC_Os12g02720.1	DUF567 domain containing protein, putative, expressed	10.0971	8.08266	-0.320686	0.3209	1.08453	11.0588	3.33812	0.0001	4.2484	6.4816	0.608263	0.2306	0.973464	0.677855	-0.642099	0.485	0.519084	0.84602	0.694149	0.35155	0.57222	0.466479	-0.28915	0.71055	1.14983	1.2263	0.0921149	0.96705	1.39677	1.56323	0.161348	0.76265	1.92308	1.80041	-0.0945812	0.7315
Zm00001d052386	F-up	GRMZM2G006762			'nucleotide metabolism.degradation'	AT3G04080.1	APY1,ATAPY1	apyrase 1	LOC_Os12g02980.1	nucleoside-triphosphatase, putative, expressed	1.60149	2.90705	0.856108	0.0541	0	3.11136	8.28603	5e-05	0	3.05242	8.25853	5e-05	0	0	-3.32193	1	0	0	0	1	0	0.0262858	1.8594	1	0.0128077	0.0145956	0.108879	1	0	0	0	1	0	0.012917	1.19642	1
Zm00001d052478	F-up										0.424391	2.02122	2.22528	0.00035	0.158936	0.208185	0.369083	1	0.136957	1.24909	3.09892	0.00845	0.214105	0.0137585	-3.72473	1	0.225292	0.049133	-1.99242	1	0.1256	0.173925	0.439753	1	0.102303	0.0799942	-0.319494	1	0.0657974	0.101922	0.562269	1	0.11285	0.127563	0.163199	1
Zm00001d052525	F-up	GRMZM2G439311			'signalling.calcium'	AT3G52870.1		IQ calmodulin-binding motif family protein	LOC_Os12g05420.1	calmodulin-binding protein, putative, expressed	18.6045	22.1817	0.253586	0.42195	5.73588	25.7582	2.16499	5e-05	3.44923	19.4244	2.49009	5e-05	11.9593	12.8825	0.0963803	0.9846	10.9675	11.0907	0.0161037	0.86145	9.7315	9.37668	-0.0535282	0.8145	15.327	16.2972	0.0884972	0.9177	13.3987	10.8307	-0.306718	0.23865	10.6562	9.90058	-0.106006	0.52285
Zm00001d052701	F-up	GRMZM2G173684			'protein.targeting.unknown'	AT3G59310.1		Eukaryotic protein of unknown function (DUF914)	LOC_Os08g42720.1	solute carrier family 35 member F1, putative, expressed	5.58894	6.10026	0.126081	0.7703	1.03526	4.57742	2.13382	0.00145	0.739675	3.16582	2.08279	0.00365	0.894743	0.353391	-1.4528	0.1353	0.454232	0.602156	0.399056	0.52805	0.185454	0.304204	0.684869	1	1.11874	0.584098	-0.925935	0.18885	0.68243	0.958006	0.48335	0.3964	0.59749	0.864831	0.526146	0.60675
Zm00001d053049	F-up	GRMZM2G046024			'transport.ABC transporters and multidrug resistance systems'	AT1G71960.1	ABCG25,ATABCG25	ATP-binding casette family G25	LOC_Os11g07600.1	ABC-2 type transporter domain containing protein, expressed	15.1113	14.3937	-0.0701475	0.66905	9.71658	19.8181	1.02754	5e-05	14.1853	13.071	-0.117935	0.7429	10.597	6.60166	-0.69412	0.0255	7.12728	9.0564	0.345156	0.09525	6.47711	4.76434	-0.442273	0.1601	8.99142	10.3349	0.200692	0.8008	9.41759	9.98657	0.0845441	0.69785	7.15665	8.63552	0.270655	0.684
Zm00001d053348	F-up	GRMZM2G165179			'lipid metabolism.lipid degradation.lipases.triacylglycerol lipase'	AT4G10955.1		alpha/beta-Hydrolases superfamily protein	LOC_Os02g18480.1	lipase class 3 family protein, putative, expressed	8.32136	10.3906	0.320043	0.3468	6.29467	7.0938	0.172172	0.6366	3.2235	7.26544	1.16994	0.00835	22.3884	19.8159	-0.181798	0.38745	14.4704	21.8525	0.594349	0.00415	17.4213	21.5378	0.305868	0.35805	18.2487	19.6551	0.107053	0.95855	15.2123	22.0935	0.538088	0.02285	11.9252	19.0832	0.67784	0.10585
Zm00001d053438	F-up	GRMZM2G174673			'metal handling.binding, chelation and storage'	AT3G06130.1		Heavy metal transport/detoxification superfamily protein	LOC_Os11g05010.1	heavy-metal-associated domain-containing protein, putative, expressed	4.46702	15.5123	1.79373	5e-05	8.85803	15.5749	0.813463	0.00565	2.47788	7.24242	1.54355	0.0012	43.1883	46.3451	0.0987477	0.9829	51.0971	45.5882	-0.164548	0.46335	50.1775	56.2031	0.163577	0.60715	44.3526	43.5628	-0.0259161	0.5809	39.5135	31.8116	-0.312707	0.1505	39.6186	40.9843	0.0488813	0.74185
Zm00001d053675	F-up	GRMZM2G015419	lox10	lipoxygenase10	'hormone metabolism.jasmonate.synthesis-degradation.lipoxygenase'	AT3G45140.1	ATLOX2,LOX2	lipoxygenase 2	LOC_Os02g10120.1	lipoxygenase, putative, expressed	20.0733	96.3584	2.26256	5e-05	25.1714	40.133	0.672792	0.01365	52.6005	83.4719	0.666114	0.0681	128.688	113.727	-0.179297	0.3665	72.1991	79.3688	0.136574	0.35545	84.4803	90.0825	0.0926213	0.8075	101.011	72.5274	-0.477858	0.05155	64.3817	69.5391	0.111156	0.57	67.6929	61.3499	-0.14192	0.3673
Zm00001d053696	F-up	GRMZM2G105631			'cell wall.cellulose synthesis'	AT5G22740.1	ATCSLA02,ATCSLA2,CSLA02,CSLA2	cellulose synthase-like A02	LOC_Os02g09930.1	CSLA1 - cellulose synthase-like family A; mannan synthase, expressed	8.92376	33.6531	1.91383	5e-05	15.6338	21.899	0.485936	0.09095	14.1157	18.4247	0.384111	0.20295	288.935	165.799	-0.801718	0.00315	279.945	239.858	-0.222954	0.2967	346.666	258.137	-0.425397	0.1073	128.887	176.394	0.45267	0.23745	168.3	161.23	-0.0619155	0.7994	135.833	150.082	0.143897	0.9742
Zm00001d054067	F-up		hpl1	hydroperoxide lyase1							18.6556	37.6457	1.01248	0.0003	24.6276	33.129	0.427663	0.10805	28.6481	36.9044	0.365239	0.2068	42.4467	32.9947	-0.366378	0.11945	39.2396	37.5281	-0.0643224	0.86745	38.7553	33.8695	-0.194357	0.42545	32.5979	25.7972	-0.337448	0.11195	39.3989	27.6375	-0.511377	0.02335	54.1018	44.3209	-0.287632	0.14845
Zm00001d000603	F-down										0.739729	0.271153	-1.41502	0.33485	0.976561	0	-6.62434	0.00195	1.19859	0.195603	-2.5554	0.2259	0.176963	0.962271	1.81167	0.21195	0.13784	0.416394	1.52815	1	0	0	0	1	0	0.086587	3.27183	1	0.131391	0	-3.82162	1	0	0	0	1
Zm00001d002020	F-down	GRMZM2G059740			'signalling.receptor kinases.DUF 26'	AT4G32300.1	SD2-5	S-domain-2 5	LOC_Os04g56110.1	protein kinase, putative, expressed	1.98713	1.0486	-0.915767	0.061	4.10633	0.945967	-2.10633	0.0014	2.95252	0.473076	-2.6165	0.0035	0.168775	0.057138	-2.0012	1	0.103698	0.0811637	-0.318676	1	0.102223	0.192008	0.848048	1	0.203585	0.22467	0.135825	1	0.0676343	0.137899	0.929847	1	0.173938	0.227912	0.371205	1
Zm00001d002046	F-down	GRMZM2G443903			'cell.organisation'	AT2G31900.1	ATMYO5,ATXIF,XIF	myosin-like protein XIF	LOC_Os03g53660.1	Myosin head domain containing protein, expressed	6.71901	4.72815	-0.506071	0.05545	13.8511	6.45294	-1.10078	0.0003	7.72358	5.05783	-0.609766	0.0726	0.85602	1.44332	0.60424	0.24255	1.93541	1.18537	-0.702619	0.04765	1.73212	1.51094	-0.19588	0.59835	2.46805	1.42331	-0.78986	0.04945	2.24645	1.39068	-0.687922	0.05005	2.27737	1.55947	-0.543412	0.12705
Zm00001d002181	F-down	GRMZM2G422340			'signalling.receptor kinases.S-locus glycoprotein like'	AT4G21390.1	B120	S-locus lectin protein kinase family protein	LOC_Os04g53994.1	kinase, putative, expressed	2.81937	1.12764	-1.31444	0.0014	0.81904	0.17548	-2.16018	0.01345	1.43213	1.52727	0.0921697	0.83825	0.660628	0.852862	0.181939	0.6626	0	0.190268	4.32386	1	0.0072729	0.628298	5.20765	0.241	1.24165	1.31368	0.0807229	0.9278	0.00554365	0	-0.636325	1	0.0081679	0.804925	5.4872	0.24155
Zm00001d002283	F-down	GRMZM2G165060			'signalling.receptor kinases.DUF 26'	AT1G16670.1		Protein kinase superfamily protein	LOC_Os04g52840.1	tyrosine protein kinase domain containing protein, putative, expressed	10.5369	6.4458	-0.708153	0.0164	13.5798	5.37057	-1.33669	0.0005	6.52413	3.6212	-0.847547	0.0556	0.975732	1.68155	0.653023	0.3088	1.11274	1.13729	0.0312125	0.9003	0.964058	1.21876	0.335122	0.6091	0.765046	1.61327	1.06655	0.17265	1.19137	0.718165	-0.722337	0.21345	1.08337	1.04162	-0.0561649	0.76775
Zm00001d002295	F-down	GRMZM2G094328			'stress.abiotic.unspecified'	AT5G39190.1	ATGER2,GER2,GLP2A	germin-like protein 2	LOC_Os04g52720.1	Cupin domain containing protein, expressed	0.222896	0.661469	1.52763	0.09235	0.415076	0.460375	0.146091	0.8777	6.9196	0.680254	-3.32757	0.00035	0	0	-3.32193	1	0	0.0208689	1.62615	1	0.0203391	0	-1.60118	1	0	0	0	1	0.0301843	0	-2.00663	1	0.0226087	0	-1.70526	1
Zm00001d002429	F-down	GRMZM2G041223	grftf8	GRF-transcription factor 8	'RNA.regulation of transcription.General Transcription'	AT3G13960.1	AtGRF5,GRF5	growth-regulating factor 5	LOC_Os04g51190.1	growth-regulating factor, putative, expressed	25.9845	12.6085	-1.04267	0.00195	18.122	13.1787	-0.459236	0.3308	30.6318	11.7592	-1.38048	0.0014	17.1645	31.0768	0.848489	0.0629	23.2204	25.0947	0.111938	0.56	33.0177	21.8608	-0.594673	0.10125	20.2158	19.47	-0.0542104	0.6866	12.2197	13.7106	0.165949	0.6259	16.3415	15.9695	-0.0332007	0.7028
Zm00001d002736	F-down	GRMZM2G158657	ccd7	carotenoid cleavage dioxygenase7	'hormone metabolism.abscisic acid.synthesis-degradation'	AT2G44990.1	ATCCD7,CCD7,MAX3	carotenoid cleavage dioxygenase 7	LOC_Os04g46470.1	carotenoid cleavage dioxygenase 7, chloroplast precursor, putative, expressed	2.02797	0.156138	-3.61668	0.0013	2.26644	0.340112	-2.70089	0.001	0.77857	1.27215	0.701257	0.2711	0.0086329	0.0330216	-1.33633	1	0	0	0	1	0	0.0182141	1.49642	1	0	0.0189474	1.53343	1	0	0	0	1	0	0	0	1
Zm00001d003142	F-down	GRMZM2G419342			'misc.misc2'	AT3G48310.1	CYP71A22	cytochrome P450, family 71, subfamily A, polypeptide 22	LOC_Os11g27730.1	cytochrome P450, putative, expressed	5.50286	2.24379	-1.29044	0.00155	1.53739	0.364553	-2.04659	0.01565	1.3125	3.63746	1.46362	0.00825	0	0	-3.32193	1	0.0119223	0	-1.1324	1	0	0	0	1	0	0	0	1	0	0.0131606	1.21167	1	0	0	0	1
Zm00001d003271	F-down	GRMZM2G022413			'protein.postranslational modification'	AT5G61640.1	ATMSRA1,PMSR1	peptidemethionine sulfoxide reductase 1	LOC_Os04g40600.1	peptide methionine sulfoxide reductase, putative, expressed	53.1094	24.7113	-1.10348	5e-05	37.318	23.1722	-0.687241	0.01955	107.828	38.4936	-1.4858	5e-05	14.7957	15.239	0.0338188	0.8616	8.63514	13.9915	0.695614	0.01345	12.6411	14.096	0.157043	0.73195	5.36745	10.0058	0.897286	0.10265	4.76694	4.23674	-0.169729	0.70155	9.90607	14.8062	0.57933	0.25665
Zm00001d003356	F-down	GRMZM2G119975				AT3G07600.1		Heavy metal transport/detoxification superfamily protein	LOC_Os04g39010.1	heavy metal associated domain containing protein, expressed	23.1993	16.6883	-0.475009	0.1103	34.812	9.7613	-1.83338	0.0002	52.5207	19.8687	-1.40194	0.00025	0	0.035899	-1.12347	1	0	0	0	1	0	0	0	1	0	0.0468129	2.50622	1	0	0	0	1	0.0909554	0	-3.33565	1
Zm00001d003358	F-down	GRMZM2G060712				AT3G07600.1		Heavy metal transport/detoxification superfamily protein	LOC_Os04g39010.1	heavy metal associated domain containing protein, expressed	3.79888	2.58902	-0.551398	0.1978	18.7401	5.64614	-1.72901	5e-05	13.7135	1.69147	-3.0118	5e-05	0	0.0403153	-0.990929	1	0.0713306	0.0393975	-0.71936	1	0.06012	0	-2.80983	1	0.0210532	0	-1.63474	1	0.119366	0	-3.69338	1	0.171795	0	-4.18424	1
Zm00001d003369	F-down	GRMZM2G050435									2.41189	2.38456	-0.0163757	0.8801	5.6821	3.68418	-0.623708	0.07735	6.26999	2.21239	-1.49865	0.00075	12.0555	11.5188	-0.0763609	0.60005	13.4988	11.4105	-0.242274	0.30935	17.3925	13.1046	-0.408125	0.1412	8.93831	14.1617	0.663326	0.08625	14.9428	16.4123	0.135236	0.51575	9.53302	15.0038	0.653777	0.10765
Zm00001d003422	F-down	GRMZM2G137161			'transport.amino acids'	AT5G15240.1		Transmembrane amino acid transporter family protein	LOC_Os04g38680.1	transmembrane amino acid transporter protein, putative, expressed	25.4259	16.2155	-0.648605	0.0089	7.17971	0.463303	-3.9251	5e-05	12.8349	11.3293	-0.179865	0.60955	0.380639	0.372281	-0.330319	0.9363	0.0581778	0.277279	2.07508	1	0.0128193	0.393462	4.14411	0.241	0.0251232	0.277755	3.03435	1	0.00947745	0.0688215	2.01679	1	0	0.21806	4.51134	1
Zm00001d003492	F-down	GRMZM2G703021				AT4G40020.1		Myosin heavy chain-related protein	LOC_Os04g37790.2	expressed protein	1.09195	0.855382	-0.348656	0.48665	2.97056	1.44504	-1.03452	0.0437	4.73419	0.52526	-3.14785	5e-05	0.41976	0.20989	-1.24107	0.29295	0.346311	0.25505	-0.42687	0.57925	0.543496	0.175947	-1.57368	0.0642	0.184661	0.391638	1.04493	1	0.50436	0.500215	-0.0116731	0.97845	0.414466	0.223592	-0.861658	0.2774
Zm00001d003616	F-down	GRMZM2G580508			'lipid metabolism.lipid transfer proteins etc'						32.1044	22.2479	-0.528902	0.03445	34.0273	32.4753	-0.0673317	0.81925	40.4028	19.4981	-1.05074	0.001	18.8459	17.781	-0.0907459	0.63085	30.5167	22.8519	-0.417123	0.1141	23.5462	13.4277	-0.809815	0.018	15.3737	15.316	-0.00543072	0.71865	26.8175	16.5237	-0.698299	0.0286	16.6833	13.0143	-0.358059	0.22015
Zm00001d003866	F-down	GRMZM2G014695									30.205	12.4953	-1.27273	5e-05	10.3151	5.61951	-0.875081	0.0267	17.4332	11.4197	-0.609882	0.0873	0	0.0150425	-1.99755	1	0.068082	0.0165532	-1.5561	1	0.0895835	0	-3.31591	1	0.0343371	0.0189052	-0.617185	1	0.0134463	0	-1.22936	1	0.157089	0	-4.06255	1
Zm00001d004099	F-down	GRMZM2G022107				AT3G04160.1			LOC_Os04g28170.1	expressed protein	7.84796	5.16759	-0.601874	0.034	10.5729	5.27647	-1.00135	0.00225	7.85006	6.27702	-0.322164	0.3927	3.7026	5.3357	0.491396	0.3151	7.84434	4.36492	-0.844232	0.00135	6.88628	6.17973	-0.155944	0.59555	6.06172	4.91334	-0.302468	0.25375	5.78901	4.17092	-0.471986	0.12725	3.48107	4.32925	0.313775	0.6669
Zm00001d004137	F-down										11.5586	13.7424	0.249469	0.5617	16.8714	5.1937	-1.69783	0.00175	8.69139	10.564	0.281203	0.53815	7.20279	11.2554	0.625379	0.32885	9.60971	8.55602	-0.167368	0.7037	9.27295	12.2887	0.405851	0.4099	8.14887	6.85325	-0.249476	0.4926	7.37259	3.80493	-0.95247	0.052	4.21028	8.71128	1.0472	0.1281
Zm00001d004292	F-down	AC199182.3_FG003									0.915042	0.116131	-2.87459	0.2808	3.1264	0	-8.29296	5e-05	1.49419	0	-7.23284	0.00175	0	0.264591	1.45728	1	0.113421	0	-3.62552	1	0	0	0	1	0	0.431356	5.46387	0.05825	0	0	0	1	0	0	0	1
Zm00001d004451	F-down	GRMZM2G072388			'OPP.oxidative PP.6-phosphogluconate dehydrogenase'	AT2G45630.2		D-isomer specific 2-hydroxyacid dehydrogenase family protein	LOC_Os04g01600.1	erythronate-4-phosphate dehydrogenase domain containing protein, expressed	33.0652	22.2926	-0.568536	0.02745	26.1684	18.4977	-0.500247	0.1021	39.6778	14.3971	-1.46192	5e-05	0.132541	0.0773505	-1.4126	1	0.0704665	0.026548	-1.1386	1	0.129064	0.156689	0.261407	1	1.19502	0.0273991	-5.00991	0.24445	0.328138	0.111321	-1.47878	0.22805	3.67457	0.145147	-4.5698	0.05465
Zm00001d005018	F-down	GRMZM2G079127			'transport.misc'	AT1G33110.1		MATE efflux family protein	LOC_Os11g03240.1	MATE efflux family protein, putative, expressed	8.89663	10.7755	0.276142	0.3773	15.3011	7.49896	-1.0279	0.0011	20.1713	13.3869	-0.591116	0.05345	12.9253	19.0898	0.552241	0.1439	36.5729	19.6258	-0.897681	5e-05	28.4408	21.6088	-0.39618	0.13295	9.28612	11.8057	0.346011	0.48865	12.515	7.82961	-0.675951	0.0077	18.1821	11.1067	-0.710577	0.00745
Zm00001d005037	F-down	GRMZM2G460138				AT5G01015.1			LOC_Os12g02800.1	CRP11 - Cysteine-rich family protein precursor, expressed	29.0956	14.9795	-0.957342	0.00105	13.7985	5.9198	-1.2195	0.0136	23.0257	15.2797	-0.591314	0.1122	0.378897	0	-5.58164	1	0.0346941	0.0344001	-0.00952147	1	0.910504	0.0670005	-3.57948	0.1837	0.179495	0	-4.24408	1	0.137468	0	-3.88233	1	0.22803	0.0406147	-2.23351	1
Zm00001d005657	F-down	GRMZM2G051752			'development.unspecified'	AT1G78020.1		Protein of unknown function (DUF581)	LOC_Os09g20240.1	DUF581 domain containing protein, expressed	7.90599	7.55157	-0.066084	0.73835	9.71897	5.60471	-0.793076	0.0348	15.4614	7.12535	-1.11655	0.0024	0.980309	1.08612	0.0209558	0.94365	2.15921	2.17751	0.0121232	0.9248	1.38199	1.44472	0.0636018	0.94375	1.04431	2.68697	1.35505	0.06825	2.18749	2.28661	0.0636524	0.87235	4.49716	2.74244	-0.711506	0.0903
Zm00001d005816	F-down	GRMZM2G143029			'cell.vesicle transport'	AT1G72470.1	ATEXO70D1,EXO70D1	exocyst subunit exo70 family protein D1	LOC_Os09g26820.1	exo70 exocyst complex subunit, putative, expressed	5.22405	6.62904	0.343047	0.3202	6.50999	5.85717	-0.152204	0.6476	10.1289	4.79292	-1.07792	0.00375	5.32442	3.3459	-0.69277	0.08065	4.73508	4.31485	-0.133781	0.71985	6.31437	3.63165	-0.79633	0.03285	6.92502	3.65722	-0.919214	0.0106	6.32584	5.7546	-0.136315	0.6614	6.98008	4.80835	-0.536767	0.07625
Zm00001d005821	F-down	GRMZM2G147467			'misc.cytochrome P450'	AT5G07990.1	CYP75B1,D501,TT7	Cytochrome P450 superfamily protein	LOC_Os09g26960.1	cytochrome P450, putative, expressed	0.970877	0.204809	-2.19102	0.01615	2.30768	0.631061	-1.85415	0.00935	3.2056	0.339025	-3.20369	0.00055	0.116779	0.0125156	-3.26723	1	0.317041	0.048342	-2.48686	1	0.371567	0.0116206	-4.14145	0.22535	0.13953	0.0266357	-2.02911	1	0.314179	0.0661896	-2.08912	1	0	0.0563175	2.72939	1
Zm00001d006351	F-down	GRMZM2G105250	ago18a	argonaute18a	'RNA.regulation of transcription.Argonaute'	AT1G48410.2	AGO1	Stabilizer of iron transporter SufD / Polynucleotidyl transferase	LOC_Os04g47870.1	PINHEAD, putative, expressed	1.4251	1.43386	0.00878208	0.91075	7.22642	2.17325	-1.7288	5e-05	3.11788	1.21686	-1.35022	0.00365	0.0172448	0.161064	0.545011	1	0.0516372	0.010853	-1.56354	1	0.0950502	0.0278513	-1.47266	1	0.0055152	0.0427793	1.76629	1	0.036976	0	-2.23192	1	0.0308355	0.0166803	-0.614051	1
Zm00001d006500	F-down	GRMZM2G329353			'protein.degradation.ubiquitin.E3.SCF.FBOX'	AT5G46170.1		F-box family protein	LOC_Os05g43490.1	OsFBX169 - F-box domain containing protein, expressed	8.61561	2.05833	-2.06016	5e-05	0.167057	1.32055	2.90973	0.0252	0.118954	2.43431	4.2445	0.011	0.267232	0.0599391	-2.39252	1	0.151672	0.242382	0.642544	1	0.160405	0.0978989	-0.659288	1	0.543246	0.30237	-0.824663	0.37375	0.16416	0.184347	0.158217	1	0.165592	0.322167	0.919686	1
Zm00001d006521	F-down	GRMZM2G046933				AT4G21215.2			LOC_Os07g34650.1	expressed protein	14.0689	6.17028	-1.18779	0.0009	1.63109	9.71782	2.56746	0.0002	1.71521	4.80823	1.48173	0.02535	0.536969	1.6892	1.41556	0.0638	0.377238	0.747819	0.968635	0.2163	0.082532	0.256767	1.52755	1	0.482594	0.948626	0.96057	0.3587	0.0512335	0.323019	2.44321	0.2373	0.087417	0.25218	1.42831	1
Zm00001d006535	F-down	GRMZM2G087625			'signalling.receptor kinases.DUF 26'	AT4G23180.1	CRK10,RLK4	cysteine-rich RLK (RECEPTOR-like protein kinase) 10	LOC_Os07g35370.1	TKL_IRAK_DUF26-lc.15 - DUF26 kinases have homology to DUF26 containing loci, expressed	2.87834	1.0498	-1.44645	0.0012	3.04089	1.14112	-1.4062	0.0089	1.51897	1.20083	-0.336569	0.5672	0.0208264	0	-3.59486	1	0.304441	0.0100722	-3.96952	1	0.337488	0.00932765	-4.16822	1	0.00974535	0.0107067	0.0685882	1	0.0953366	0.04257	-1.0027	1	0.33602	0.0309542	-3.07877	1
Zm00001d006596	F-down										4.02823	2.87283	-0.486239	0.1509	9.99346	4.18181	-1.25485	0.0012	8.6066	3.03208	-1.50206	0.00115	0.0383824	0.0341217	-1.6491	1	0.887304	0.780635	-0.182585	0.76385	0.593876	0.0251845	-4.10124	0.147	0.0622781	0.0414597	-0.490115	1	0.517496	0.929299	0.832425	0.1542	0.621978	0.0495109	-3.40865	0.0945
Zm00001d006673	F-down	GRMZM2G121458				AT1G42440.1			LOC_Os11g19250.1	AARP2CN domain containing protein, expressed	7.72949	5.41941	-0.511442	0.09755	8.50924	3.02567	-1.48871	0.0013	9.77399	5.79385	-0.753413	0.0512	1.12033	1.09934	-0.137563	0.85655	1.52493	0.899263	-0.755403	0.16875	1.78607	1.42369	-0.325111	0.5289	2.23251	1.15528	-0.944441	0.09615	2.129	1.30675	-0.699964	0.15445	2.36266	1.80272	-0.388345	0.34245
Zm00001d007012	F-down	GRMZM2G068715			'RNA.RNA binding'	AT3G53460.1	CP29	chloroplast RNA-binding protein 29	LOC_Os07g43810.1	RNA recognition motif containing protein, putative, expressed	48.6944	50.7949	0.0609155	0.9479	89.1693	48.3325	-0.883414	0.00095	128.745	52.4776	-1.29458	5e-05	76.1947	74.2703	-0.0386032	0.6455	56.5901	66.9573	0.242651	0.1441	59.9654	56.3263	-0.0903061	0.67115	38.8171	58.2045	0.584311	0.0945	75.4801	68.9586	-0.13035	0.56775	76.774	55.3114	-0.472968	0.0333
Zm00001d007072	F-down	GRMZM2G327686			'protein.synthesis.ribosomal protein.unknown.unknown'	AT5G13720.1		Uncharacterised protein family (UPF0114)	LOC_Os07g46330.1	uncharacterized UPF0114 domain containing protein, expressed	3.17658	2.94387	-0.109398	0.72325	10.7964	2.10462	-2.35341	5e-05	10.9409	2.75494	-1.98573	0.00015	2.22919	2.12576	-0.125079	0.8121	1.17792	1.79456	0.603213	0.2304	1.08596	0.880474	-0.299552	0.61665	1.4344	2.83419	0.977545	0.22175	3.11016	2.30039	-0.433484	0.3313	1.57419	1.52145	-0.0488499	0.76445
Zm00001d007083	F-down	GRMZM2G350773				AT5G12340.1			LOC_Os07g46510.1	expressed protein	0.049176	0.0678245	0.395212	1	0.0923067	0	-3.35483	1	1.24111	0	-6.96707	5e-05	0	0	-3.32193	1	0	0	0	1	0	0	0	1	0.0930115	0	-3.36473	1	0	0	0	1	0	0	0	1
Zm00001d007179	F-down	GRMZM2G030646			'protein.synthesis.initiation'						12.6737	21.3758	0.753683	0.0138	35.8096	17.3806	-1.04244	0.0004	26.6657	18.5329	-0.524662	0.0972	46.1609	56.9166	0.299311	0.49715	99.1152	57.1474	-0.79431	0.00025	74.8473	60.0102	-0.318694	0.2113	25.1797	48.5168	0.945948	0.00555	64.0112	46.0099	-0.476291	0.03355	42.355	45.5144	0.10377	0.86955
Zm00001d007269	F-down	GRMZM2G071720				AT4G09990.1		Protein of unknown function (DUF579)	LOC_Os12g10320.1	plant-specific domain TIGR01627 family protein, expressed	14.2234	10.0344	-0.502894	0.09445	22.2192	10.5339	-1.07604	0.0029	43.6496	10.6589	-2.03289	5e-05	0.391014	0.360582	-0.405968	0.84185	0.810387	0.647775	-0.31871	0.70205	0.487183	0.252216	-0.92302	0.35775	0.779826	0.441603	-0.80648	0.3713	0.687503	0.231568	-1.52977	0.15925	18.6192	0.086811	-7.58818	0.09745
Zm00001d008053	F-down										5.80971	1.72046	-1.74979	0.0018	2.83589	2.62182	-0.112816	0.8433	2.5446	3.94519	0.630652	0.2684	0.084991	0.423516	1.22863	0.24425	0.210501	0.227585	0.107665	1	0.919057	1.0642	0.20942	0.82255	0.524478	0.350364	-0.568676	0.66925	0.294096	0.49049	0.718816	0.416	0.196646	1.01922	2.31632	0.0955
Zm00001d008407	F-down	GRMZM2G078941			'protein.targeting.secretory pathway.ER'	AT4G39220.1	ATRER1A	Rer1 family protein	LOC_Os01g01640.1	Rer1 protein, putative, expressed	57.0373	61.9436	0.119031	0.7442	38.2951	40.7473	0.0895256	0.73145	85.9952	41.02	-1.06775	0.0004	63.0174	35.4131	-0.833346	0.00205	43.8663	52.4338	0.257329	0.13785	55.7662	34.9464	-0.674092	0.0121	53.3845	43.5889	-0.292396	0.13765	63.6029	46.0067	-0.467161	0.032	55.8576	49.3359	-0.179081	0.2696
Zm00001d008468	F-down	GRMZM2G502350			'signalling.receptor kinases.DUF 26'	AT1G70250.1		receptor serine/threonine kinase, putative	LOC_Os01g02810.1	resistance-related receptor-like kinase, putative, expressed	0.758244	0.477459	-0.656284	0.1951	3.71826	0.318269	-3.50555	5e-05	2.96444	0.971106	-1.60014	0.0046	0.130314	0.0568224	-1.7852	1	0.427733	0.246526	-0.770944	0.27185	0.244597	0.116053	-1.01419	1	0.32651	0.06836	-2.10246	1	0.351538	0.0865561	-1.90471	0.06815	0.208554	0.0601846	-1.63876	1
Zm00001d008633	F-down	GRMZM2G421669			'signalling.receptor kinases.leucine rich repeat XI'	AT3G47570.1		Leucine-rich repeat protein kinase family protein	LOC_Os01g05870.1	receptor kinase, putative, expressed	1.78174	1.47376	-0.2721	0.57005	12.944	2.05079	-2.65213	0.0007	4.04496	0.929369	-2.10992	0.005	0.00683255	2.91e-33	-3.41728	1	0.196718	0.0180606	-2.88105	1	0.112699	0.071093	-0.597472	1	7.77e-16	0.00329963	0.411386	1	0.072695	0.0092861	-2.10024	1	0.224247	0.039184	-2.25177	1
Zm00001d008749	F-down	GRMZM2G130953	bif1	barren inflorescence1	'RNA.regulation of transcription.Aux/IAA family'	AT2G22670.4	IAA8	indoleacetic acid-induced protein 8	LOC_Os05g08570.1	OsIAA15 - Auxin-responsive Aux/IAA gene family member, expressed	49.5473	30.7229	-0.689316	0.00625	36.0078	49.2749	0.452435	0.107	144.963	36.5932	-1.98574	5e-05	30.6374	15.9962	-0.94136	0.0069	32.0419	19.7632	-0.696866	0.0042	44.3055	26.8956	-0.719905	0.0183	46.5541	37.458	-0.313559	0.1507	44.3417	34.7499	-0.351563	0.1442	31.4168	35.4479	0.174112	0.93905
Zm00001d008856	F-down										19.2654	13.1703	-0.548378	0.04045	22.1513	7.17069	-1.62584	5e-05	14.5546	12.3821	-0.23304	0.52	10.1157	15.139	0.568434	0.2087	20.2321	12.0935	-0.741941	0.0042	18.1685	15.2699	-0.250598	0.3966	11.7078	12.6848	0.115537	0.97015	12.8491	7.47453	-0.7808	0.00685	6.5876	11.3618	0.785452	0.099
Zm00001d008925	F-down	GRMZM2G111710			'misc.GDSL-motif lipase'	AT1G28590.1		GDSL-like Lipase/Acylhydrolase superfamily protein	LOC_Os01g11700.1	GDSL-like lipase/acylhydrolase, putative, expressed	4.55168	4.74094	0.0586493	0.9665	7.67629	1.94274	-1.97679	0.00015	8.72462	2.88872	-1.59133	0.0007	0	0.0233299	-1.58511	1	0	0	0	1	0.0438514	0	-2.42898	1	0.0285816	0	-1.94791	1	0.0108162	0	-1.0577	1	0.0474687	0	-2.52278	1
Zm00001d009354	F-down	GRMZM2G060481			'secondary metabolism.flavonoids.chalcones'	AT1G68530.1	CER6,CUT1,G2,KCS6,POP1	3-ketoacyl-CoA synthase 6	LOC_Os01g34560.1	3-ketoacyl-CoA synthase, putative, expressed	3.63093	3.15621	-0.201548	0.5597	5.4189	5.41595	-0.000782828	0.9955	11.5463	1.50936	-2.92714	0.0001	0	0	-3.32193	1	0	0	0	1	0.0312174	0	-2.04325	1	0	0	0	1	0	0	0	1	0	0	0	1
Zm00001d009394	F-down	GRMZM2G162727									8.78235	8.35436	-0.0719937	0.76045	12.5901	8.48925	-0.568033	0.1458	17.6854	6.63648	-1.41271	0.00255	14.53	8.12638	-0.846476	0.035	5.78894	8.3626	0.529886	0.10295	6.16819	8.59538	0.478053	0.29775	18.1533	9.38207	-0.95151	0.01085	5.96402	3.29657	-0.853364	0.05365	8.47382	9.82156	0.212705	0.87595
Zm00001d009717	F-down	AC231180.2_FG006			'cell wall.degradation.pectate lyases and polygalacturonases'	AT4G23820.1		Pectin lyase-like superfamily protein	LOC_Os05g50960.1	polygalacturonase, putative, expressed	2.8307	5.55015	0.968877	0.01205	3.45864	2.74946	-0.329982	0.45745	4.24955	1.26516	-1.74003	0.0016	93.1461	64.3859	-0.534076	0.0263	79.1885	95.8722	0.275791	0.08815	64.2425	64.5125	0.00605087	0.9352	49.3612	74.9088	0.601657	0.0729	52.6017	67.2321	0.353981	0.08005	31.3661	53.1934	0.761856	0.0394
Zm00001d009811	F-down										8.8519	11.7768	0.41148	0.168	13.1853	4.74504	-1.47249	5e-05	2.83838	2.36252	-0.263721	0.5755	7.15183	10.5029	0.535746	0.20725	8.1942	6.42206	-0.351082	0.1713	8.08507	5.25236	-0.621334	0.05645	13.1013	11.8896	-0.139903	0.4161	12.7286	11.8135	-0.10755	0.68005	6.87759	6.43449	-0.0959331	0.50675
Zm00001d009814	F-down	GRMZM2G073884			'signalling.receptor kinases.leucine rich repeat XI'	AT3G47570.1		Leucine-rich repeat protein kinase family protein	LOC_Os06g38340.1	receptor-like protein kinase precursor, putative, expressed	1.24055	0.400047	-1.6087	0.0025	8.20529	0.24259	-5.02344	5e-05	2.04665	0.369625	-2.43765	0.00045	0.0160613	0.00528635	-2.92457	1	0.0648472	0.0052578	-2.2944	1	0.0675235	0	-2.95463	1	0.0164482	0.0058333	-0.740205	1	0.0497367	0	-2.57862	1	0.0623387	0	-2.85477	1
Zm00001d009883	F-down	GRMZM5G831887			'stress.abiotic.heat'	AT4G24190.1	AtHsp90-7,AtHsp90.7,HSP90.7,SHD	Chaperone protein htpG family protein	LOC_Os06g50300.1	heat shock protein, putative, expressed	25.7145	15.4404	-0.735502	0.0064	29.2238	14.2383	-1.03685	0.0006	19.7462	13.5656	-0.541288	0.12815	7.09373	6.70069	-0.100278	0.69655	11.4432	6.68834	-0.773874	0.00185	9.86899	7.76161	-0.346151	0.28745	11.9217	7.95926	-0.582286	0.0723	13.8126	10.2038	-0.436507	0.09145	5.74064	7.06863	0.299748	0.6781
Zm00001d009939	F-down	GRMZM2G057116	wrky34	WRKY-transcription factor 34	'RNA.regulation of transcription.WRKY domain transcription factor family'	AT5G64810.1	ATWRKY51,WRKY51	WRKY DNA-binding protein 51	LOC_Os05g09020.1	WRKY67, expressed	32.8307	28.4704	-0.205513	0.356	40.5819	11.1244	-1.86618	5e-05	28.3849	24.4079	-0.21769	0.5248	0.10986	0.066743	-1.45132	1	0.17655	0.0247488	-2.42453	1	0.394306	0.0765115	-2.22448	0.13455	0.151717	0.141752	-0.0917558	1	0.371071	0.0281796	-3.31918	1	0.285932	0.0295777	-2.90251	1
Zm00001d010066	F-down	GRMZM5G821139				AT4G02830.1			LOC_Os05g37930.1	expressed protein	23.9538	11.7188	-1.03081	0.0001	12.6182	14.5564	0.205985	0.47285	24.625	12.4877	-0.979047	0.0025	38.9205	20.7258	-0.91211	0.00095	23.4678	27.0087	0.202661	0.2437	38.3574	26.2416	-0.547478	0.0429	34.814	17.6582	-0.978927	0.0002	33.7022	34.2308	0.0224456	0.87195	54.5387	34.4809	-0.661327	0.00635
Zm00001d010287	F-down	GRMZM2G136567			'development.unspecified'	AT5G07050.1		nodulin MtN21 /EamA-like transporter family protein	LOC_Os05g33900.1	auxin-induced protein 5NG4, putative, expressed	27.6928	25.3251	-0.128897	0.49325	29.1093	28.9088	-0.00996799	0.9827	11.9532	4.7959	-1.31573	0.0013	0	0.0130806	-2.11524	1	0.064404	0.0630322	-0.0268475	1	0.0803795	0.0277119	-1.26097	1	0	0.0901447	3.32401	1	0.150057	0.0173819	-2.54729	1	0.0433747	0.0158237	-1.04746	1
Zm00001d011393	F-down	GRMZM2G074540			'transport.metabolite transporters at the mitochondrial membrane'	AT5G24030.1	SLAH3	SLAC1 homologue 3	LOC_Os01g43460.2	C4-dicarboxylate transporter/malic acid transport protein, expressed	2.68701	0.67012	-1.9875	0.0001	1.36718	3.56798	1.37743	0.00445	5.62105	2.09167	-1.42186	0.0011	0.0552539	0.0292717	-1.98307	1	0.171279	0.126838	-0.405736	1	0.134933	0	-3.85731	1	0.0729073	0.0801809	0.121323	1	0.0949627	0.0575787	-0.635237	1	0.215407	0.0307516	-2.4676	1
Zm00001d011629	F-down	GRMZM2G164640	htn1	Helminthosporium turcicum resistanceN1	'signalling.receptor kinases.misc'	AT1G18390.2		Protein kinase superfamily protein	LOC_Os01g49614.1	Protein kinase domain containing protein, expressed	1.35369	1.20339	-0.168475	0.65065	2.57536	0.843217	-1.59938	0.00505	4.21669	1.0925	-1.93875	0.00115	0.0815562	0	-4.18234	1	0.0080166	0.0191372	0.693535	1	0.0588265	0.064612	0.116444	1	0.0702682	0.0541071	-0.324342	1	0.0074746	0.0630655	2.06393	1	0.0324884	0.110366	1.50229	1
Zm00001d011644	F-down	GRMZM2G014089			'transport.ABC transporters and multidrug resistance systems'	AT3G62150.1	PGP21	P-glycoprotein 21	LOC_Os01g50100.1	ABC transporter, ATP-binding protein, putative, expressed	2.84793	1.65682	-0.777868	0.03	5.46706	1.94666	-1.48501	0.0004	2.4329	1.57106	-0.627698	0.1937	0.0627265	0.117777	-0.348819	1	0.109424	0.0652277	-0.666759	1	0.169028	0.0772858	-1.03637	1	0.0816629	0.0326784	-1.10283	1	0.11063	0.0852232	-0.341203	1	0.0429266	0.070157	0.598838	1
Zm00001d011745	F-down	GRMZM2G313737	abi20	ABI3-VP1-transcription factor 20	'RNA.regulation of transcription.B3 transcription factor family'	AT1G27480.1		alpha/beta-Hydrolases superfamily protein	LOC_Os01g52540.1	B3 DNA binding domain containing protein, expressed	5.19683	2.59059	-1.00157	0.00075	5.80178	5.05729	-0.197766	0.5109	3.04455	3.8581	0.340661	0.3192	3.51162	3.14101	-0.196831	0.53005	3.97508	3.04392	-0.383948	0.1759	4.7192	4.20209	-0.167061	0.56435	8.79154	5.28298	-0.733677	0.0087	7.93513	6.54526	-0.277418	0.26245	2.90041	5.25235	0.854489	0.0514
Zm00001d011799	F-down	GRMZM2G167758				AT5G04830.1		Nuclear transport factor 2 (NTF2) family protein	LOC_Os01g73500.1	expressed protein	0.120306	0.152846	0.321605	1	0.551867	0	-5.81216	0.0004	3.6224	0.204283	-4.08334	0.05485	0.0765225	0	-4.14178	1	0	0.0352831	2.17897	1	0.446554	0.0731341	-2.45727	1	0.106114	0	-3.53747	1	0.083527	0.0801985	-0.0522795	1	0.0793678	0.118938	0.528854	1
Zm00001d011890	F-down	GRMZM2G167220	cko3	cytokinin oxidase 3	'hormone metabolism.cytokinin.synthesis-degradation'	AT2G41510.1	ATCKX1,CKX1	cytokinin oxidase/dehydrogenase 1	LOC_Os01g71310.1	cytokinin dehydrogenase precursor, putative, expressed	1.82749	1.36255	-0.420869	0.28925	2.61322	0.639243	-2.01451	0.003	2.73058	2.55561	-0.0951794	0.8548	0.592721	0.3481	-0.951914	0.3086	0.34416	0.225491	-0.588727	0.436	0.654613	0.863905	0.394964	0.54015	2.17871	0.982683	-1.14068	0.05475	0.369952	0.34856	-0.0836046	0.9135	1.60965	2.72716	0.757003	0.21835
Zm00001d012597	F-down										57.1054	55.2968	-0.0464229	0.73455	73.3835	69.7121	-0.0740363	0.7868	107.032	52.826	-1.01858	0.001	15.4791	17.0342	0.129669	0.9164	18.2949	16.9704	-0.108351	0.6992	20.0523	17.4173	-0.203138	0.4209	18.886	16.4557	-0.198609	0.28195	22.6803	17.4018	-0.38201	0.1018	28.5903	17.8888	-0.676171	0.00785
Zm00001d013126	F-down		cl10169_-1								15.6747	12.1866	-0.362884	0.1538	13.4472	5.8076	-1.20988	0.001	11.3806	12.4085	0.124645	0.68125	11.5717	17.016	0.544733	0.19625	15.043	10.3612	-0.537474	0.03635	13.8766	16.7052	0.267466	0.43685	11.5338	13.5271	0.2298	0.75905	9.92597	6.34635	-0.644464	0.0286	7.90088	12.5892	0.671415	0.14345
Zm00001d013635	F-down	GRMZM2G078566			'misc.beta 1,3 glucan hydrolases'	AT1G64760.1		O-Glycosyl hydrolases family 17 protein	LOC_Os03g45390.1	glucan endo-1,3-beta-glucosidase precursor, putative, expressed	19.0164	13.1413	-0.532796	0.0309	18.3775	13.9535	-0.397074	0.15885	24.9598	11.1375	-1.16346	0.0004	0.120009	0.107707	-0.902369	1	0.119953	0.212443	0.775447	1	0.301719	0.0108305	-3.90348	1	0.310528	0.0892264	-1.69165	1	0.560007	0.284747	-0.951504	0.1699	0.598556	0.0262433	-4.0696	0.1664
Zm00001d013782	F-down	GRMZM2G178753			'signalling.receptor kinases.leucine rich repeat XI'	AT3G47570.1		Leucine-rich repeat protein kinase family protein	LOC_Os01g05870.1	receptor kinase, putative, expressed	3.06166	3.36091	0.134122	0.73255	7.56799	4.9894	-0.600062	0.0443	5.74455	2.32976	-1.29835	0.0004	0.034679	0.00567575	-3.10292	1	0.0245432	0.0165052	-0.382124	1	0	0.0112957	1.09056	1	0.0691689	0.00626305	-2.28334	1	0.0535684	0	-2.66831	1	0.0742369	0.0247083	-1.27917	1
Zm00001d013955	F-down	GRMZM2G305093			'stress.biotic'	AT2G15220.1		Plant basic secretory protein (BSP) family protein	LOC_Os10g34930.1	secretory protein, putative, expressed	0.0339631	0.0355805	0.052122	1	7.12112	0	-9.47798	5e-05	7.25338	0.058825	-6.72156	0.03895	0	0	-3.32193	1	0.0148162	0	-1.31128	1	0	0	0	1	0	0	0	1	0	0	0	1	0	0	0	1
Zm00001d014121	F-down	GRMZM2G122654			'misc.cytochrome P450'	AT5G25120.1	CYP71B11	ytochrome p450, family 71, subfamily B, polypeptide 11	LOC_Os07g11739.1	cytochrome P450, putative, expressed	0	0	0	1	3.44638	0	-8.43312	5e-05	0	0	0	1	0	0	-3.32193	1	0	0	0	1	0	0	0	1	0	0.0251623	1.81403	1	0	0	0	1	0	0	0	1
Zm00001d014198	F-down										3.35665	1.68127	-0.993209	0.01415	4.30363	4.79484	0.155587	0.6572	6.7294	1.82481	-1.87699	0.00035	0.110375	0.10299	-0.896766	1	0.20938	0.051583	-1.83283	1	0.0862764	0.240403	1.379	1	0.130161	0.209524	0.647294	1	0.176909	0.13771	-0.339569	1	0.428918	0.167862	-1.30319	0.09955
Zm00001d014596	F-down	GRMZM2G048904			'misc.GDSL-motif lipase'	AT1G28660.1		GDSL-like Lipase/Acylhydrolase superfamily protein	LOC_Os06g47910.1	GDSL-like lipase/acylhydrolase, putative, expressed	0.928304	1.31653	0.499529	0.3645	16.6724	2.4425	-2.766	5e-05	1.98108	1.19867	-0.720134	0.25735	0.376037	0.0641461	-2.68263	0.10075	0.159425	0.129714	-0.278174	1	0.170916	0.191729	0.157102	1	0.386605	0.539577	0.470619	0.67645	0.318348	0.246773	-0.354737	1	0.208909	0.281615	0.413731	1
Zm00001d014614	F-down										236.527	322.414	0.446896	0.2196	211.3	183.077	-0.206836	0.48295	619.414	231.781	-1.4181	0.00085	0.0968324	0.0575841	-1.54221	1	0.0126076	0.0907947	2.15654	1	0.0932056	0.0144765	-2.07606	1	0.140418	0.0504047	-1.31624	1	0.128189	0.0666164	-0.850916	1	1.87116	0.0877165	-4.26688	0.2307
Zm00001d014749	F-down	GRMZM2G050460			'protein.synthesis.ribosomal protein.eukaryotic.60S subunit.L30'	AT1G36240.1		Ribosomal protein L7Ae/L30e/S12e/Gadd45 family protein	LOC_Os01g16890.3	ribosomal protein L7Ae, putative, expressed	31.7074	40.8351	0.364893	0.2447	62.3916	51.1212	-0.28738	0.30685	40.5842	18.3577	-1.1441	0.00375	50.9962	77.9437	0.609403	0.12425	80.7169	92.5679	0.197617	0.27395	42.2856	25.0958	-0.752485	0.0241	45.075	74.6459	0.727608	0.0483	66.6381	80.8275	0.27846	0.2067	41.6481	20.9261	-0.992601	0.0026
Zm00001d014762	F-down	GRMZM2G097683	srs4	SHI/STY (SRS)-transcription factor 4	'RNA.regulation of transcription.C2H2 zinc finger family'	AT5G66350.1	SHI	Lateral root primordium (LRP) protein-related	LOC_Os06g49830.1	SHI, putative, expressed	2.58493	0.811725	-1.65896	0.0066	0.871819	1.34583	0.620622	0.39125	0.801956	4.73227	2.5461	0.00095	0.0716135	0.206491	0.335147	1	0.0139279	0.0320452	0.813252	1	0.0341342	0.211762	2.32904	1	0.222812	0.0752981	-1.44858	1	0.307949	0.0184579	-3.4819	1	0.266284	0.07487	-1.70283	1
Zm00001d015084	F-down	GRMZM2G344205				AT1G64720.1	CP5	Polyketide cyclase/dehydrase and lipid transport superfamily protein	LOC_Os02g03230.1	membrane related protein CP5, putative, expressed	55.8369	39.312	-0.506139	0.0267	68.2528	81.0301	0.247537	0.33155	115.855	44.4329	-1.38242	5e-05	11.3345	16.1184	0.496215	0.21645	11.354	11.5976	0.0305934	0.79005	14.0277	10.953	-0.356675	0.2185	17.9171	12.4346	-0.526626	0.03825	13.4248	10.2965	-0.382426	0.13385	22.395	13.9441	-0.683134	0.00915
Zm00001d016059	F-down	GRMZM2G059887									1.59818	2.92434	0.867607	0.15975	1.43375	1.63339	0.186861	0.7869	5.37564	0.927451	-2.5223	0.00285	167.604	173.825	0.0518015	0.8523	152.514	182.939	0.262405	0.11225	131.417	90.6831	-0.535197	0.0441	158.632	177.667	0.163474	0.8738	164.811	172.364	0.0646377	0.71715	80.7943	119.114	0.559958	0.16005
Zm00001d016322	F-down										7.60974	2.82831	-1.42471	0.0001	6.30607	3.42001	-0.880816	0.0168	5.80772	3.24321	-0.838591	0.04785	1.49671	1.83537	0.208809	0.71075	2.13227	1.26188	-0.752178	0.0676	1.62957	1.26838	-0.359006	0.44965	3.14901	1.58784	-0.983348	0.043	2.1358	1.58199	-0.430688	0.3029	1.1548	1.18453	0.0363579	0.87855
Zm00001d016553	F-down	GRMZM2G011627			'protein.degradation.ubiquitin.E3.SCF.FBOX'	AT1G67480.1		Galactose oxidase/kelch repeat superfamily protein	LOC_Os02g30210.1	OsFBK7 - F-box domain and kelch repeat containing protein, expressed	22.4668	20.0627	-0.163202	0.4135	29.9138	23.6513	-0.338765	0.1889	33.5925	15.8741	-1.08099	0.00035	33.4598	25.1441	-0.415938	0.0778	43.5228	33.9023	-0.360296	0.0701	47.743	27.6988	-0.785248	0.00365	52.8138	29.8666	-0.82217	0.0007	48.9901	34.4532	-0.507729	0.01675	50.2814	30.6157	-0.71557	0.00425
Zm00001d016621	F-down	GRMZM2G005233			'nucleotide metabolism.salvage.NUDIX hydrolases'	AT1G12880.1	atnudt12,NUDT12	nudix hydrolase homolog 12	LOC_Os02g32060.1	hydrolase, NUDIX family, domain containing protein, expressed	8.57478	2.50246	-1.77268	0.0001	4.66832	5.93395	0.345431	0.4058	3.84682	4.24125	0.140475	0.7588	0	0.162053	0.782853	1	0.153769	0.145069	-0.0787473	1	0.094229	0.0921191	-0.0295047	1	0	0.0200005	1.58499	1	0.0142407	0	-1.27743	1	0.0207779	0.084618	1.62022	1
Zm00001d016873	F-down	GRMZM5G839518	bhlh152	bHLH-transcription factor 152	'RNA.regulation of transcription.bHLH,Basic Helix-Loop-Helix family'	AT5G58010.1	LRL3	LJRHL1-like 3	LOC_Os02g35660.1	PTF1, putative, expressed	8.2784	3.0007	-1.46099	5e-05	4.22156	2.25627	-0.900871	0.0469	5.86463	3.26749	-0.841903	0.04515	0.111232	0.119331	-0.707762	1	0.0618172	0.0464215	-0.348085	1	0.0481784	0.0685452	0.433039	1	0.12986	0.064031	-0.91778	1	0	0.0509028	2.60651	1	0.25009	0.0793617	-1.54128	1
Zm00001d016899	F-down	GRMZM2G105417				AT1G02070.1			LOC_Os04g37700.1	expressed protein	0	0	0	1	2.78531	0.345891	-2.9735	0.1646	1.97797	0	-7.63515	0.00055	0	0	-3.32193	1	0	0	0	1	0	0	0	1	0	0	0	1	0	0	0	1	0	0	0	1
Zm00001d017050	F-down	GRMZM2G051079			'protein.postranslational modification'	AT2G32850.2		Protein kinase superfamily protein	LOC_Os02g37880.1	cyclin G-associated kinase, putative, expressed	2.68128	2.73952	0.0308899	0.98245	4.15032	1.75043	-1.24076	0.0012	2.01359	2.52662	0.32599	0.41185	3.11368	2.45899	-0.3803	0.3002	4.37629	2.54262	-0.781025	0.00505	3.87662	3.68174	-0.0742132	0.7625	5.47605	3.64717	-0.585042	0.0475	3.80314	3.28741	-0.209646	0.4763	3.41689	4.60548	0.429582	0.43015
Zm00001d017210	F-down	GRMZM2G422499				AT4G06536.1		SPla/RYanodine receptor (SPRY) domain-containing protein	LOC_Os02g40110.1	expressed protein	3.08059	1.47582	-1.05663	0.01445	1.87959	7.10155	1.91209	0.0005	1.97754	1.46748	-0.427837	0.463	0.412552	0.257096	-0.940341	0.4449	0.118205	0.244943	0.991721	1	0.221397	0.0514845	-1.91208	1	0.429234	0.466226	0.116657	0.9746	0.205043	0.323705	0.633948	0.46495	0.42553	0.303664	-0.473552	0.52915
Zm00001d017264	F-down	GRMZM2G014560			'signalling.receptor kinases.wall associated kinase'	AT1G21230.1	WAK5	wall associated kinase 5	LOC_Os02g41500.1	OsWAK13 - OsWAK receptor-like protein kinase, expressed	2.27989	1.05184	-1.10872	0.0102	1.80303	2.50943	0.474701	0.27575	2.25457	0.39154	-2.49562	0.0011	0.170724	0.0330232	-2.65364	1	0.213178	0.0241037	-2.7102	1	0.255112	0.0459858	-2.24347	1	0.328987	0.0273323	-3.18273	1	0.134149	0.209691	0.60792	1	0.259945	0	-4.7546	1
Zm00001d017270	F-down	GRMZM2G096753	ppck3	phosphoenolpyruvate carboxylase kinase3	'protein.postranslational modification'	AT1G08650.1	ATPPCK1,PPCK1	phosphoenolpyruvate carboxylase kinase 1	LOC_Os02g41580.1	CAMK_CAMK_like.14 - CAMK includes calcium/calmodulin depedent protein kinases, expressed	8.80367	6.48334	-0.440781	0.14405	7.82866	9.18706	0.230567	0.5161	18.6378	5.71272	-1.70423	5e-05	1.33553	1.55072	0.120623	0.87335	0.624453	0.955402	0.605617	0.324	0.542678	0.519876	-0.0607857	0.9019	1.16654	0.641038	-0.853734	0.20785	0.773691	0.560699	-0.457555	0.50945	1.15331	0.992415	-0.214756	0.58705
Zm00001d017333	F-down	GRMZM2G393673			'protein.degradation.serine protease'	AT5G23210.2	SCPL34	serine carboxypeptidase-like 34	LOC_Os02g42310.1	OsSCP8 - Putative Serine Carboxypeptidase homologue, expressed	21.6763	7.72411	-1.48748	5e-05	14.1288	10.597	-0.414638	0.2002	24.618	8.11953	-1.59906	5e-05	0.230749	0.10051	-1.58156	1	0.138002	0.113484	-0.261287	1	0.206883	0.198236	-0.0587008	1	0.204671	0.0696627	-1.43015	1	0.270504	0.33918	0.315948	0.7085	0.259789	0.125088	-0.997932	1
Zm00001d017429	F-down	GRMZM2G156599	ys1	yellow stripe1	'transport.peptides and oligopeptides'	AT5G53550.1	ATYSL3,YSL3	YELLOW STRIPE like 3			3.54236	2.54306	-0.476545	0.1312	5.82775	2.37013	-1.29437	0.00045	6.13712	4.2062	-0.543967	0.1439	0	0	-3.32193	1	0	0.0082026	0.864145	1	0	0	0	1	0.0852365	0.0181141	-1.76022	1	0.0598171	0	-2.80358	1	0.0781535	0.0276901	-1.22583	1
Zm00001d017727	F-down	AC233960.1_FG002	aox1	alternative oxidase1	'mitochondrial electron transport / ATP synthesis.alternative oxidase'	AT3G22370.1	AOX1A,ATAOX1A	alternative oxidase 1A	LOC_Os04g57320.1	immutans protein, putative, expressed	8.30347	7.48243	-0.150018	0.5238	16.3124	11.8981	-0.454918	0.1218	16.9706	6.47236	-1.3893	0.0006	4.66786	3.34201	-0.508315	0.23175	5.44995	5.82827	0.0966532	0.6656	4.47867	3.73373	-0.261812	0.4749	3.71183	4.30191	0.212317	0.8341	5.87197	6.10358	0.0557168	0.83905	3.5923	4.58678	0.351707	0.6379
Zm00001d017880	F-down	GRMZM2G161641			'transport.amino acids'	AT5G23810.1	AAP7	amino acid permease 7	LOC_Os02g49060.1	amino acid transporter, putative, expressed	94.5891	34.7642	-1.44381	5e-05	54.2009	37.617	-0.526816	0.1706	96.3787	48.0847	-1.00299	0.0263	0.394319	0.265522	-0.843272	0.5404	0.162712	0.111006	-0.513288	1	0.367382	0.459892	0.316304	0.8	0.816919	0.487517	-0.732999	0.41975	0.221013	0.260088	0.225456	1	0.792325	0.636965	-0.3105	0.62535
Zm00001d017912	F-down	GRMZM2G315726			'lipid metabolism.''exotics'' (steroids, squalene etc).sphingolipids'	AT1G13580.1	LAG13	LAG1 longevity assurance homolog 3	LOC_Os02g49590.1	ASC1, putative, expressed	2.78727	3.49586	0.325751	0.5004	8.98004	2.57692	-1.79709	0.0002	4.73657	2.83665	-0.737618	0.1521	2.37358	1.90545	-0.368916	0.4813	2.1737	2.18507	0.00748897	0.93205	1.96561	2.70105	0.456551	0.3976	1.52527	2.64897	0.79237	0.26865	2.06928	1.31846	-0.646327	0.19945	1.90777	2.01447	0.0781146	0.92865
Zm00001d018103	F-down	GRMZM2G303915			'RNA.RNA binding'	AT1G22330.1		RNA-binding (RRM/RBD/RNP motifs) family protein	LOC_Os06g11730.1	RNA recognition motif containing protein, putative, expressed	5.10785	5.34607	0.0656369	0.94505	5.67891	4.08633	-0.473822	0.23325	17.4682	7.05772	-1.30624	0.0005	42.4353	21.4554	-0.986643	0.0008	18.7793	23.0053	0.292686	0.1275	36.998	30.5203	-0.277593	0.2881	35.7286	29.553	-0.273688	0.1715	32.6272	42.3015	0.37453	0.07715	32.8179	59.2407	0.85191	0.0252
Zm00001d018195	F-down	GRMZM2G149452			'development.unspecified'	AT2G37460.1		nodulin MtN21 /EamA-like transporter family protein	LOC_Os02g52930.1	integral membrane protein DUF6 containing protein, expressed	19.7088	12.3385	-0.675234	0.00595	25.1288	15.0428	-0.739888	0.01185	22.4947	1.09069	-4.35375	5e-05	0	0.0134498	-2.09235	1	0.0170503	0	-1.43564	1	0	0.019526	1.56198	1	0.0130251	0.117198	2.4658	1	0.156732	0	-4.05946	1	0.0283896	0.0236627	-0.189562	1
Zm00001d018214	F-down	GRMZM2G046459			'misc.beta 1,3 glucan hydrolases'	AT2G05790.1		O-Glycosyl hydrolases family 17 protein	LOC_Os02g53200.2	glucan endo-1,3-beta-glucosidase precursor, putative, expressed	6.84398	22.8478	1.73767	5e-05	70.1291	23.4395	-1.58066	5e-05	37.892	16.5467	-1.19486	0.00015	266.205	261.673	-0.025262	0.65715	424.561	320.089	-0.40749	0.0395	431.454	240.453	-0.843422	0.00135	133.444	203.323	0.607507	0.06315	316.56	225.333	-0.490399	0.02445	258.035	197.141	-0.388325	0.0953
Zm00001d018709	F-down	GRMZM2G403121							LOC_Os07g02970.1	expressed protein	2.21844	1.40593	-0.654279	0.09915	2.92383	1.86742	-0.644034	0.1671	4.21408	1.46184	-1.52102	0.00285	0.141665	0.0981222	-1.16035	1	0.0981029	0.165899	0.702339	1	0.348869	0.102551	-1.67287	1	0.376319	0.183377	-0.998375	0.21425	0.420316	0.267706	-0.63184	0.3258	0.320705	0.162408	-0.93972	1
Zm00001d018719	F-down	GRMZM2G350205			'RNA.regulation of transcription.NAC domain transcription factor family'	AT5G66600.1		Protein of unknown function, DUF547	LOC_Os07g03140.1	ternary complex factor MIP1, putative, expressed	13.7663	6.30168	-1.12609	0.00015	12.2556	6.51302	-0.911005	0.00445	14.5554	7.7336	-0.911469	0.00495	3.82586	2.28804	-0.772607	0.07695	4.12892	3.36918	-0.292577	0.36885	5.71351	3.10122	-0.879417	0.0176	4.83969	2.77565	-0.799877	0.02945	4.36396	3.29036	-0.406317	0.2222	7.88272	4.72451	-0.737307	0.02115
Zm00001d018734	F-down	GRMZM2G456997			'stress.biotic'	AT4G33720.1		CAP (Cysteine-rich secretory proteins, Antigen 5, and Pathogenesis-related 1 protein) superfamily protein	LOC_Os01g28450.1	SCP-like extracellular protein, expressed	38.0765	6.23956	-2.60745	0.00015	72.2467	13.1495	-2.45703	0.0001	48.7849	4.81341	-3.33861	0.00045	0	0	-3.32193	1	0	0	0	1	0	0	0	1	0	0	0	1	0	0	0	1	0	0.138294	3.89039	1
Zm00001d018738	F-down	GRMZM2G465226	prp4	pathogenesis related protein4	'stress.biotic'	AT5G57625.1		CAP (Cysteine-rich secretory proteins, Antigen 5, and Pathogenesis-related 1 protein) superfamily protein	LOC_Os07g03710.1	SCP-like extracellular protein, expressed	76.8456	0.676408	-6.80694	0.0133	51.8559	0	-12.3406	5e-05	9.32127	3.88422	-1.26074	0.1217	0	0	-3.32193	1	0	0	0	1	0	0	0	1	0	0	0	1	0	0	0	1	0.201746	0	-4.40426	1
Zm00001d018784	F-down	GRMZM2G467977							LOC_Os04g54890.1	expressed protein	0.0856831	0	-3.25826	1	1.02282	0	-6.69044	5e-05	0.229312	0.16638	-0.440202	1	0	0	-3.32193	1	0.0884734	0	-3.29973	1	0.117658	0.0121461	-2.52716	1	0.393248	0.0418174	-2.96016	0.2421	0.13544	0.0139761	-2.60076	1	0.0276271	0.057899	0.85162	1
Zm00001d018965	F-down	GRMZM2G328171			'stress.biotic'	AT5G24090.1	ATCHIA,CHIA	chitinase A	LOC_Os11g47580.1	glycosyl hydrolase, putative, expressed	15.2514	6.75582	-1.17355	0.0016	6.82557	6.81495	-0.00224422	0.9857	10.8951	11.9874	0.13772	0.7258	0.0309742	0	-3.71121	1	0.100694	0.201207	0.932075	1	0.118489	0.0274753	-1.77764	1	0.0878687	0.0653135	-0.377939	1	0.13302	0.063684	-0.95679	1	0.57295	0.0333043	-3.75079	0.2439
Zm00001d019060	F-down	GRMZM2G493395	dxs2	deoxy xylulose synthase 2	'secondary metabolism.isoprenoids.non-mevalonate pathway.DXS'	AT4G15560.1	CLA,CLA1,DEF,DXPS2,DXS	Deoxyxylulose-5-phosphate synthase	LOC_Os07g09190.1	transketolase, putative, expressed	0.134444	0.298552	1.095	1	1.84527	0.195855	-3.17193	0.0011	0.189596	0.229969	0.265772	1	0.1198	0.271483	0.356857	1	0.118814	0.0979404	-0.255057	1	0.0513181	0.0738763	0.45195	1	0.0611809	0.475745	2.77064	0.05685	0.0759944	0.141122	0.813399	1	0.0721346	0.0748768	0.0473802	1
Zm00001d019117	F-down	GRMZM2G088469				AT5G18130.1			LOC_Os03g59180.2	expressed protein	22.925	5.21657	-2.13361	5e-05	14.3395	7.40526	-0.952437	0.00845	18.6246	8.38021	-1.15121	0.0018	0.658586	0.681922	-0.132702	0.96415	0.540964	0.666081	0.295238	0.6192	0.480135	0.934862	0.946922	0.2018	0.424275	0.786868	0.875732	0.436	0.277055	0.518509	0.880601	0.2737	0.613977	0.705015	0.19648	0.9385
Zm00001d019222	F-down	GRMZM2G107065				AT5G01790.1			LOC_Os01g07240.1	expressed protein	29.3465	9.35055	-1.64901	0.00085	14.9193	12.2321	-0.286303	0.6055	42.3441	8.04115	-2.39523	0.0003	0.407608	0.158514	-1.59085	0.50445	0.352044	0.0957985	-1.77485	0.38115	0.196194	0.0869665	-1.08845	1	0.389346	0.594546	0.598213	0.7774	0.150605	0.539259	1.77397	0.32395	0.690438	0.211262	-1.6625	0.3159
Zm00001d019398	F-down	GRMZM5G817964			'transport.ABC transporters and multidrug resistance systems'	AT1G17840.1	ABCG11,ATWBC11,COF1,DSO,WBC11	white-brown complex homolog protein 11	LOC_Os07g18874.1	white-brown complex homolog protein 11, putative, expressed	2.14848	0.380841	-2.46537	0.0003	0.954439	0.303696	-1.62033	0.0209	1.26429	0.292569	-2.07436	0.0155	0	0	-3.32193	1	0.0069836	0	-0.764142	1	0.0515828	0.00804595	-1.77085	1	0	0.0184766	1.50977	1	0.0188979	0.0183347	-0.0283922	1	0	0.008482	0.886121	1
Zm00001d019734	F-down	GRMZM2G123119	ereb177	AP2-EREBP-transcription factor 177	'RNA.regulation of transcription.AP2/EREBP, APETALA2/Ethylene-responsive element binding protein family'	AT3G23240.1	ATERF1,ERF1	ethylene response factor 1	LOC_Os05g37640.1	expressed protein	0.0862196	0.614717	2.6988	0.14755	2.63672	0	-8.04806	5e-05	0.075901	0	-3.10267	1	0	0	-3.32193	1	0.0320725	0	-2.07288	1	0.0795625	0	-3.16289	1	0.153703	0.0865315	-0.762013	1	0.059232	0	-2.79144	1	0.0433008	0	-2.41416	1
Zm00001d020583	F-down	GRMZM2G072406			'protein.glycosylation'	AT5G57500.1		Galactosyltransferase family protein	LOC_Os09g26310.1	hypro1, putative, expressed	5.55293	6.14426	0.145741	0.7888	7.88537	2.32158	-1.7597	0.0028	8.49393	4.4141	-0.942746	0.06495	0	0	-3.32193	1	0	0	0	1	0	0.0295766	1.98465	1	0	0	0	1	0.0632513	0.030162	-0.867023	1	0.336373	0.0272385	-3.21746	1
Zm00001d020714	F-down	GRMZM2G139535	hsftf21	HSF-transcription factor 21	'stress.abiotic.heat'	AT4G36990.1	AT-HSFB1,ATHSF4,HSF4,HSFB1	heat shock factor 4	LOC_Os09g28354.1	CPuORF39 - conserved peptide uORF-containing transcript, expressed	5.41927	2.19518	-1.29986	0.0011	4.10004	2.82071	-0.537987	0.2426	7.01241	1.49948	-2.21791	0.00015	0.0545864	0.0133212	-2.7287	1	0.0490083	0	-2.56092	1	0.0134158	0.0952865	2.16877	1	0.167717	0.114017	-0.519042	1	0.0587435	0.0283186	-0.843178	1	0.158644	0.253956	0.646312	1
Zm00001d021023	F-down	GRMZM2G070515							LOC_Os09g32540.1	expressed protein	0.67482	1.03514	0.609895	0.24795	2.91468	1.03015	-1.49148	0.00205	3.7841	1.50991	-1.31977	0.0034	12.8214	16.3151	0.337335	0.40885	12.9819	15.7794	0.281339	0.11415	14.6639	16.7403	0.190934	0.5519	16.1319	12.8712	-0.325538	0.1424	15.7698	15.803	0.00303675	0.9636	20.7863	15.1503	-0.456032	0.04325
Zm00001d021296	F-down	GRMZM2G104551	myb152	MYB-transcription factor 152	'RNA.regulation of transcription.MYB domain transcription factor family'	AT4G12350.1	AtMYB42,MYB42	myb domain protein 42	LOC_Os09g36250.1	MYB family transcription factor, putative, expressed	13.0198	5.21934	-1.31712	5e-05	8.87617	8.20498	-0.113305	0.75855	8.91438	5.00647	-0.831081	0.037	0.969843	1.5376	0.532628	0.2958	1.84838	1.43517	-0.362811	0.32945	1.62048	1.66439	0.0383433	0.9787	1.81716	1.12562	-0.686129	0.114	1.45609	1.08579	-0.420009	0.3141	1.57839	1.22772	-0.359879	0.3274
Zm00001d021688	F-down	GRMZM2G374309			'signalling.receptor kinases.DUF 26'	AT4G23180.1	CRK10,RLK4	cysteine-rich RLK (RECEPTOR-like protein kinase) 10	LOC_Os07g35290.1	TKL_IRAK_DUF26-lc.10 - DUF26 kinases have homology to DUF26 containing loci, expressed	3.68309	2.1652	-0.763682	0.0274	9.97739	1.42802	-2.79602	5e-05	5.53902	1.41711	-1.95914	0.00065	0	0	-3.32193	1	0.892088	0.00827465	-5.62535	0.2432	0.292761	0.0178632	-3.44175	1	0.0186605	0.0095722	-0.550258	1	0.281653	0	-4.86618	1	0.167033	0.0202006	-2.55137	1
Zm00001d021695	F-down	GRMZM2G431039			'misc.beta 1,3 glucan hydrolases'	AT5G55180.2		O-Glycosyl hydrolases family 17 protein	LOC_Os07g35350.1	glucan endo-1,3-beta-glucosidase precursor, putative, expressed	11.4307	6.64045	-0.782658	0.0052	104.935	26.5096	-1.98451	5e-05	74.5453	31.5612	-1.2397	0.0003	0	0	-3.32193	1	0.0161132	0	-1.38478	1	0.0100515	0	-1.00371	1	0	0.0110267	1.07222	1	0	0.0105247	1.03736	1	0	0	0	1
Zm00001d021698	F-down	GRMZM2G075438			'signalling.receptor kinases.DUF 26'	AT4G23180.1	CRK10,RLK4	cysteine-rich RLK (RECEPTOR-like protein kinase) 10	LOC_Os07g35790.1	TKL_IRAK_DUF26-ld.5 - DUF26 kinases have homology to DUF26 containing loci, expressed	3.17527	6.85019	1.10684	0.00765	8.02504	2.64311	-1.59862	0.0005	5.38915	3.09583	-0.797754	0.0803	0	0	-3.32193	1	0.0143724	0	-1.28525	1	0.25424	0.0278774	-2.80244	1	0.163127	0	-4.11376	1	0.0879915	0.0160666	-1.91045	1	2.17593	0.067556	-4.81686	0.0696
Zm00001d021935	F-down	GRMZM2G004694			'transport.sugars'	AT3G18830.1	ATPLT5,ATPMT5,PMT5	polyol/monosaccharide transporter 5	LOC_Os07g39350.1	transporter family protein, putative, expressed	6.95159	1.10356	-2.64424	5e-05	3.14939	3.72206	0.240328	0.55565	4.24873	0.882168	-2.25504	0.00035	0.0543705	0.0417357	-1.57717	1	0.318823	0.0577519	-2.27898	1	0.2736	0.0985239	-1.38584	1	0.194889	0	-4.35677	1	0.116441	0.0988984	-0.215484	1	0.587907	0.0298429	-3.90753	0.22745
Zm00001d022122	F-down	GRMZM2G417072				AT1G54130.1	AT-RSH3,ATRSH3,RSH3	RELA/SPOT homolog 3	LOC_Os07g42160.1	HD domain containing protein, putative, expressed	14.4018	6.52602	-1.14077	0.0001	8.35737	4.89191	-0.771431	0.02175	4.30998	4.66198	0.113011	0.7539	0.161287	0.271614	0.108086	1	0.195832	0.167575	-0.213034	1	0.220219	0.186368	-0.229447	1	0.273131	0.381698	0.46827	1	0.303809	0.0335428	-2.84938	1	0.158936	0.211894	0.393391	1
Zm00001d022424	F-down	GRMZM2G430849	nactf122	NAC-transcription factor 122	'RNA.regulation of transcription.NAC domain transcription factor family'	AT3G04070.1	anac047,NAC047	NAC domain containing protein 47	LOC_Os07g48450.1	no apical meristem protein, putative, expressed	2.08907	4.98471	1.25065	0.00375	8.27798	4.94512	-0.742102	0.05385	12.6035	5.07414	-1.31089	0.00115	0.0162644	0	-3.53934	1	0.0153698	0.0298423	0.651189	1	0.0797883	0.0488688	-0.609023	1	0.320103	0.0341682	-2.90184	1	0.094908	0.119662	0.305625	1	0.823496	0.207091	-1.94088	0.0659
Zm00001d022597	F-down	GRMZM2G440866			'protein.degradation.ubiquitin.E3.RING'	AT2G17730.1	NIP2	NEP-interacting protein 2	LOC_Os06g50370.1	zinc finger, C3HC4 type, domain containing protein, expressed	20.8376	6.52059	-1.6746	0.0001	11.4042	10.1696	-0.165156	0.68395	19.8416	6.85371	-1.53219	0.0006	0.057115	0.338176	1.148	1	0.193721	0.6827	1.76563	0.116	0.138093	0.25561	0.842807	1	0.0811378	0.120576	0.518763	1	0.103664	0.557824	2.32067	0.0857	2.88224	0.132539	-4.34276	0.06835
Zm00001d022608	F-down										1.97252	0.753058	-1.37747	0.0559	8.19319	8.29908	0.018502	0.95185	13.7434	1.61424	-3.08196	0.0001	0	0	-3.32193	1	0	0	0	1	0.0288506	0	-1.95794	1	0	0	0	1	0.0220252	0	-1.67921	1	0.187818	0	-4.3061	1
Zm00001d023774	F-down	GRMZM2G106177			'lipid metabolism.''exotics'' (steroids, squalene etc)'	AT1G10030.1	ERG28	homolog of yeast ergosterol28	LOC_Os12g43670.1	ergosterol biosynthetic protein 28, putative, expressed	0	0.187798	4.30595	1	1.06571	0	-6.74915	5e-05	0.0840395	0	-3.23327	1	0	0	-3.32193	1	0	0	0	1	0.0438422	0	-2.42874	1	0	0	0	1	0	0	0	1	0	0	0	1
Zm00001d023843	F-down	GRMZM2G176472			'signalling.calcium'	AT5G57580.1		Calmodulin-binding protein	LOC_Os12g36110.1	calmodulin binding protein, putative, expressed	0.556871	0.14634	-1.85834	0.02605	3.33122	0.297416	-3.44211	5e-05	0.450373	0.122409	-1.7978	0.05425	0.0201622	0.0553832	-0.877991	1	0.218871	0.0089705	-3.59271	1	0.220733	0.039802	-2.21195	1	0.130228	0.0947938	-0.420223	1	0.157949	0.147291	-0.0945874	1	0.138572	0.0328239	-1.79468	1
Zm00001d024207	F-down										0	0	0	1	9.29745	0	-9.86224	5e-05	0	0	0	1	0	0.0154983	-1.97152	1	0	0	0	1	0	0	0	1	0	0	0	1	0	0	0	1	0	0.0128203	1.19031	1
Zm00001d024676	F-down	GRMZM2G306105	AY112073						LOC_Os08g04430.1	expressed protein	115.569	36.1082	-1.67808	5e-05	52.3156	55.1112	0.0750921	0.7621	96.1509	69.6662	-0.464785	0.1935	0.0827583	0.170773	-0.0157537	1	0	0.0527756	2.6502	1	0.161284	0.049672	-1.52127	1	0	0.0579258	2.76396	1	0	0.0286939	1.95211	1	0	0.103864	3.50924	1
Zm00001d024843	F-down	GRMZM2G072529	acco31	1-aminocyclopropane-1-carboxylate oxidase15	'hormone metabolism.ethylene.synthesis-degradation'	AT1G77330.1		2-oxoglutarate (2OG) and Fe(II)-dependent oxygenase superfamily protein	LOC_Os05g05680.1	1-aminocyclopropane-1-carboxylate oxidase, putative, expressed	5.49198	8.72774	0.667309	0.1144	15.4656	2.68142	-2.52356	0.00015	2.89963	3.95912	0.447981	0.4204	0.208378	0.072648	-1.89965	1	0.156433	0.162113	0.0484231	1	0.229263	0.139954	-0.67408	1	0.524839	0.091107	-2.40322	0.17085	0.128979	0.185045	0.488942	1	0.930059	0.446321	-1.0427	0.21835
Zm00001d024906	F-down	GRMZM5G818631			'OPP.oxidative PP.6-phosphogluconate dehydrogenase'	AT2G45630.1		D-isomer specific 2-hydroxyacid dehydrogenase family protein	LOC_Os04g01600.1	erythronate-4-phosphate dehydrogenase domain containing protein, expressed	4.92535	6.00002	0.284217	0.5457	5.56778	5.39344	-0.0458155	0.9146	14.2903	4.06158	-1.81238	0.0003	9.94849	7.5725	-0.406232	0.2519	7.54617	12.8983	0.772571	0.00545	9.28514	6.89559	-0.428713	0.2485	5.93562	7.75427	0.385023	0.566	7.96882	9.51661	0.255787	0.40355	5.17929	8.53916	0.720244	0.1927
Zm00001d024960	F-down	GRMZM2G116520							LOC_Os03g60840.1	BBTI13 - Bowman-Birk type bran trypsin inhibitor precursor, expressed	0.139845	0	-3.9054	1	2.30662	0	-7.85588	5e-05	0.765123	0	-6.27635	5e-05	0	0	-3.32193	1	0.080551	0	-3.17873	1	0.169094	0	-4.16265	1	0	0	0	1	0	0	0	1	0	0	0	1
Zm00001d025753	F-down	GRMZM2G005633	ctb1	chitinase B1	'stress.biotic'	AT3G54420.1	ATCHITIV,ATEP3,CHIV,EP3	homolog of carrot EP3-3 chitinase	LOC_Os04g41680.1	CHIT3 - Chitinase family protein precursor, expressed	10.798	3.41812	-1.6566	5e-05	27.5749	3.89443	-2.8207	5e-05	7.70848	11.5689	0.585108	0.14515	0.085466	0	-4.21308	1	0	0	0	1	0.306403	0	-4.98369	1	0.146644	0.0880472	-0.675938	1	0.0155534	0.022061	0.327304	1	1.32486	0.0661086	-4.13248	0.09745
Zm00001d026194	F-down	GRMZM2G128078				AT4G17790.1		SNARE associated Golgi protein family	LOC_Os04g50216.1	SNARE associated Golgi protein, putative, expressed	11.5396	5.969	-0.949873	0.00125	15.2814	9.02002	-0.759924	0.0197	14.9576	5.67066	-1.39772	0.00035	19.9019	17.1888	-0.217829	0.3424	42.8643	27.169	-0.657621	0.00115	38.4323	24.1894	-0.667728	0.0219	10.2584	13.0624	0.348316	0.5088	17.2354	11.0616	-0.639344	0.01515	9.77423	9.49474	-0.0418111	0.6213
Zm00001d026205	F-down	GRMZM2G150107							LOC_Os04g50780.1	expressed protein	15.9939	6.80656	-1.23131	0.0007	6.71042	6.37976	-0.0727919	0.8906	5.81994	6.0824	0.0635308	0.8822	0.521288	0.495248	-0.298272	0.8521	0.324783	0.318462	-0.0274957	1	0.431395	0.678153	0.64066	0.53865	0.394805	0.534235	0.427001	0.7775	0.218083	0.503437	1.17063	0.28345	0.192165	0.452404	1.19362	0.36225
Zm00001d026263	F-down	GRMZM2G456618			'protein.targeting.nucleus'						34.516	13.3226	-1.37272	5e-05	24.079	16.2944	-0.563113	0.0457	18.4035	25.0742	0.446018	0.17905	9.61649	13.752	0.502178	0.1835	13.9552	12.3195	-0.179716	0.4572	12.7314	16.5373	0.377076	0.2414	11.1839	11.0182	-0.0215121	0.63715	10.0486	10.6197	0.0796765	0.6968	6.98119	13.3017	0.929078	0.0209
Zm00001d026268	F-down	GRMZM2G156004			'secondary metabolism.phenylpropanoids'	AT1G32910.1		HXXXD-type acyl-transferase family protein	LOC_Os04g51990.1	transferase family domain containing protein, expressed	118.371	122.435	0.0486977	0.9739	119.837	79.5296	-0.591449	0.0247	206.375	101.718	-1.02063	0.002	0.0136867	0.0770906	-0.384474	1	0	0	0	1	0.0270283	0.0394859	0.418391	1	0.0413079	0.14945	1.63585	1	0	0.0289435	1.96138	1	7.50338	0.0304662	-7.5366	0.1664
Zm00001d026439	F-down	GRMZM2G086030				AT4G28080.1		Tetratricopeptide repeat (TPR)-like superfamily protein	LOC_Os04g55230.1	tetratricopeptide repeat domain containing protein, putative, expressed	25.2337	15.3628	-0.715548	0.0122	37.0388	17.9732	-1.04278	0.0009	26.0907	21.13	-0.304114	0.42185	15.4698	14.7685	-0.0752506	0.62965	17.5835	12.1319	-0.535046	0.02265	18.2549	18.6167	0.0283022	0.9934	24.2059	15.3766	-0.654277	0.03295	20.3568	16.1796	-0.331152	0.2146	14.6651	17.5296	0.257241	0.7493
Zm00001d027435	F-down	GRMZM2G327059	hb30	Homeobox-transcription factor 30	'RNA.regulation of transcription.HB,Homeobox transcription factor family'				LOC_Os03g03260.1	homeobox domain containing protein, expressed	7.26274	6.45294	-0.170309	0.4626	3.05019	3.1717	0.0561742	0.87785	8.36502	3.79242	-1.13918	0.00195	0.0160713	0.00666915	-2.79976	1	0.0265661	0.0157388	-0.506562	1	0.0381257	0.0219411	-0.591394	1	0.0474915	0	-2.52335	1	0.0110873	0	-1.07638	1	0.0574115	0.0774468	0.375411	1
Zm00001d027486	F-down	GRMZM2G032219	mlo1	barley mlo defense gene homolog1	'stress.biotic'	AT2G39200.1	ATMLO12,MLO12	Seven transmembrane MLO family protein	LOC_Os03g03700.1	MLO domain containing protein, putative, expressed	9.60093	4.07986	-1.23262	0.00115	6.80086	3.07512	-1.14251	0.0415	9.72751	3.92889	-1.30577	0.00425	0.0373032	0	-3.77929	1	0	0.0169093	1.4281	1	0.0180035	0	-1.48561	1	0.0175263	0	-1.46081	1	0	0	0	1	0.0591979	0	-2.79073	1
Zm00001d027499	F-down	GRMZM2G092813			'lipid metabolism.FA synthesis and FA elongation.acyl coa ligase'	AT1G65880.1	BZO1	benzoyloxyglucosinolate 1	LOC_Os03g03790.1	AMP-binding domain containing protein, expressed	2.53648	2.57769	0.0231576	0.9404	5.46919	4.76166	-0.199469	0.595	9.9599	2.34631	-2.08105	0.00015	0	0	-3.32193	1	0.0953587	0.0255867	-1.5659	1	0	0.0656325	2.91901	1	0	0.0420657	2.38033	1	0.0475778	0.0134228	-1.2976	1	0.189668	0.0248245	-2.51943	1
Zm00001d027723	F-down	GRMZM5G813886			'transport.ABC transporters and multidrug resistance systems'	AT5G06530.1		ABC-2 type transporter family protein	LOC_Os03g06139.1	ABC-2 type transporter domain containing protein, expressed	1.84293	1.53365	-0.263463	0.45065	3.98927	1.81059	-1.13533	0.0078	3.30194	2.16344	-0.607695	0.1681	5.41065	4.52102	-0.282388	0.35555	8.93875	5.02666	-0.829219	0.0015	11.0701	5.66078	-0.966356	0.0028	10.5972	6.38905	-0.729118	0.01175	10.873	8.1312	-0.418762	0.0939	6.20572	5.40601	-0.198691	0.33085
Zm00001d027731	F-down	GRMZM2G076062	umc2224			AT3G13460.1	ECT2	evolutionarily conserved C-terminal region 2	LOC_Os03g06240.1	YT521-B-like family domain containing protein, expressed	102.314	87.8464	-0.21992	0.37905	124.384	122.638	-0.0204008	0.95145	170.423	80.4096	-1.08359	0.0028	84.5363	114.228	0.4327	0.2513	132.562	134.964	0.0259001	0.75965	99.6873	107.963	0.115044	0.74295	65.162	111.273	0.77191	0.017	89.0289	87.5697	-0.0238401	0.94605	62.8567	79.3754	0.336577	0.53995
Zm00001d027892	F-down	GRMZM2G175164			'protein.postranslational modification.kinase.receptor like cytoplasmatic kinase VII'	AT2G05940.1		Protein kinase superfamily protein	LOC_Os03g08170.1	protein kinase APK1B, chloroplast precursor, putative, expressed	6.89909	2.62907	-1.38847	0.00055	2.8658	1.98687	-0.526219	0.2586	7.66126	2.11929	-1.84909	0.0004	0.049824	0	-3.9052	1	0.0114862	0	-1.10341	1	0.0237166	0.0127214	-0.569407	1	0.024981	0.063946	1.0799	1	0.0632925	0.0380228	-0.609948	1	0.205227	0.0604355	-1.61148	1
Zm00001d027925	F-down	GRMZM2G018984	ereb180	AP2-EREBP-transcription factor 180	'RNA.regulation of transcription.AP2/EREBP, APETALA2/Ethylene-responsive element binding protein family'	AT1G72360.2	HRE1	Integrase-type DNA-binding superfamily protein	LOC_Os03g08470.1	AP2 domain containing protein, expressed	7.19562	7.03228	-0.03308	0.79535	13.7796	7.36123	-0.903597	0.0124	9.02255	3.07423	-1.55022	0.00175	0	0	-3.32193	1	0	0	0	1	0.0345671	0	-2.15598	1	0	0	0	1	0	0	0	1	0	0.0196058	1.56588	1
Zm00001d027999	F-down	GRMZM2G097283			'Co-factor and vitamine metabolism.folate & vitamine K.DHNA Phytyltransferase'	AT1G60600.2	ABC4	UbiA prenyltransferase family protein	LOC_Os03g09060.1	prenyltransferase, putative, expressed	2.73164	2.56232	-0.091969	0.7481	6.0916	3.12737	-0.95963	0.0181	6.81138	2.59707	-1.38763	0.0027	8.29196	10.5099	0.326043	0.49285	4.66263	6.95427	0.575737	0.0335	4.44721	5.75125	0.370241	0.36425	7.1843	7.20317	0.00378011	0.74895	5.96534	5.72339	-0.0596336	0.87365	5.06324	5.91523	0.223964	0.86205
Zm00001d028144	F-down	GRMZM2G153920			'transport.sugars'	AT3G18830.1	ATPLT5,ATPMT5,PMT5	polyol/monosaccharide transporter 5	LOC_Os03g10100.1	transporter family protein, putative, expressed	3.53118	0.752042	-2.21629	5e-05	1.32424	0.510848	-1.35709	0.05605	2.20549	1.37407	-0.678704	0.2321	0	0	-3.32193	1	0.146816	0.0118374	-2.8442	1	0	0	0	1	0	0	0	1	0.0283185	0	-1.93804	1	0.178638	0.0143827	-2.95169	1
Zm00001d028815	F-down	GRMZM2G112524	prp7	pathogenesis-related protein7	'stress.biotic'	AT2G26040.1	PYL2,RCAR14	PYR1-like 2	LOC_Os03g18850.1	pathogenesis-related Bet v I family protein, putative, expressed	5.80251	4.16853	-0.476167	0.2306	28.0589	6.19886	-2.17657	5e-05	12.2622	2.60249	-2.2319	0.0004	5.08111	4.51567	-0.195131	0.627	8.42375	8.94172	0.0859915	0.7202	5.37193	6.79966	0.339459	0.4823	2.24392	5.21416	1.21276	0.10605	3.70297	3.81833	0.0441377	0.91925	13.2338	6.92375	-0.933603	0.0162
Zm00001d028966	F-down	GRMZM2G145024				AT3G03610.1		ELMO/CED-12 family protein	LOC_Os03g20670.1	ELMO/CED-12 family protein, putative, expressed	24.3026	23.522	-0.0470832	0.74195	44.0008	15.8055	-1.47652	5e-05	21.6136	22.0644	0.0297642	0.8842	12.5676	9.73217	-0.378833	0.19825	11.8889	9.24	-0.36331	0.17675	16.4079	13.2352	-0.3098	0.29025	20.8655	12.3796	-0.75269	0.0085	15.9839	10.0865	-0.663672	0.01275	32.3937	18.6201	-0.798517	0.0038
Zm00001d028986	F-down	GRMZM2G314064	hb130	Homeobox-transcription factor 130	'RNA.regulation of transcription.HB,Homeobox transcription factor family'	AT3G03660.1	WOX11	WUSCHEL related homeobox 11	LOC_Os03g20910.2	homeobox domain containing protein, expressed	3.3026	1.18438	-1.47171	0.00135	4.62685	1.90794	-1.27359	0.005	4.74223	2.92251	-0.696467	0.10445	0	0.0086792	-2.4205	1	0.0684026	0.0159879	-1.59306	1	0.983465	0.443315	-1.13195	0.4225	0	0	0	1	0.0189254	0	-1.53233	1	0.012831	0.0136677	0.0519286	1
Zm00001d029101	F-down	GRMZM2G073969				AT3G16660.1		Pollen Ole e 1 allergen and extensin family protein	LOC_Os03g22210.1	POEI46 - Pollen Ole e I allergen and extensin family protein precursor, expressed	18.5706	20.1408	0.11704	0.8453	41.5854	25.5941	-0.700046	0.0478	73.7665	16.2178	-2.1847	5e-05	0	0	-3.32193	1	0	0	0	1	0	0	0	1	0	0.070363	3.00653	1	0	0	0	1	0	0.0608875	2.82553	1
Zm00001d029202	F-down	GRMZM2G362281			'redox.glutaredoxins'	AT5G13810.1		Glutaredoxin family protein	LOC_Os03g24030.1	glutaredoxin, putative, expressed	35.935	27.9595	-0.361937	0.20595	3.56602	12.2942	1.78272	0.01375	34.7242	9.93552	-1.80424	0.00105	1.14933	0.244048	-2.29799	0.16515	1.17553	1.72216	0.547041	0.4594	0.780421	0.0589975	-3.51801	0.25105	0.240043	0.337944	0.476681	1	2.08303	1.13864	-0.865671	0.2583	1.64031	0.550871	-1.557	0.14995
Zm00001d029218	F-down	GRMZM2G703582	AY110330		'hormone metabolism.ethylene.synthesis-degradation'	AT3G21420.1		2-oxoglutarate (2OG) and Fe(II)-dependent oxygenase superfamily protein	LOC_Os10g40934.3	flavonol synthase/flavanone 3-hydroxylase, putative, expressed	1.88678	0.568279	-1.71371	0.0229	0	0.140928	3.91578	1	0	0.387999	5.31469	5e-05	0	0.0177824	-1.84776	1	0	0	0	1	0	0	0	1	0	0	0	1	0	0	0	1	0	0.0236356	1.74999	1
Zm00001d029274	F-down	GRMZM2G040638	pox2	guaiacol peroxidase2	'misc.peroxidases'	AT1G05260.1	RCI3,RCI3A	Peroxidase superfamily protein	LOC_Os03g25330.1	peroxidase precursor, putative, expressed	3.23348	0.161716	-4.23945	0.0018	0	0.0990785	3.44729	1	0.0480568	0.304333	2.43676	1	0.0516765	0	-3.92293	1	0	0.0466189	2.50128	1	0	0	0	1	0.0161475	0.0184339	0.120939	1	0	0	0	1	0	0.0162883	1.39442	1
Zm00001d029648	F-down	GRMZM2G044481	cpps2	copalyl diphosphate synthase2	'hormone metabolism.gibberelin.synthesis-degradation.copalyl diphosphate synthase'	AT4G02780.1	ABC33,ATCPS1,CPS,CPS1,GA1	Terpenoid cyclases/Protein prenyltransferases superfamily protein	LOC_Os02g17780.1	ent-kaurene synthase, chloroplast precursor, putative, expressed	2.36565	0.838196	-1.48586	0.00145	0.748831	0.204401	-1.82347	0.0269	0.398168	0.752476	0.901528	0.17775	0	0	-3.32193	1	0	0	0	1	0	0.0153116	1.3398	1	0	0	0	1	0	0	0	1	0	0	0	1
Zm00001d029706	F-down	GRMZM2G028821	gst39	glutathione transferase39	'misc.glutathione S transferases'	AT2G29420.1	ATGSTU7,GST25,GSTU7	glutathione S-transferase tau 7	LOC_Os10g38489.1	glutathione S-transferase GSTU6, putative, expressed	0.166327	0.289312	0.763395	1	0.319425	0	-5.04188	1	5.83369	0.550427	-3.38228	0.00065	0	0	-3.32193	1	0	0	0	1	0	0	0	1	0	0	0	1	0	0	0	1	0	0	0	1
Zm00001d029730	F-down	GRMZM2G039880				AT5G52900.1			LOC_Os10g39000.1	expressed protein	23.3519	4.45688	-2.38682	0.0002	2.18418	11.5921	2.40263	0.1011	27.4629	10.5647	-1.3774	0.0093	4.16552	2.17765	-0.963343	0.24405	2.59071	1.35759	-0.927271	0.29965	2.45816	0.0953133	-4.55068	0.21895	2.39217	5.02189	1.06676	0.3052	8.51486	4.38882	-0.954559	0.071	6.18313	2.20764	-1.48164	0.12435
Zm00001d029736	F-down	GRMZM2G064466	hb100	Homeobox-transcription factor 100	'RNA.regulation of transcription.HB,Homeobox transcription factor family'	AT5G41410.1	BEL1	POX (plant homeobox) family protein	LOC_Os10g39030.1	homeobox domain containing protein, expressed	13.2488	6.17526	-1.10004	5e-05	9.40277	7.55218	-0.315817	0.2835	17.6935	7.87376	-1.16708	0.00025	0.0518024	0.00709295	-3.15072	1	0.0240263	0.0251273	0.0459445	1	0.0496832	0.216666	1.92517	1	0.0499359	0	-2.58342	1	0	0.00890915	0.919085	1	0.447549	0.0753785	-2.42198	0.0767
Zm00001d029853	F-down	GRMZM2G053720	pza03240		'amino acid metabolism.degradation.glutamate family.proline'	AT5G38710.1		Methylenetetrahydrofolate reductase family protein	LOC_Os10g40360.1	proline oxidase, mitochondrial precursor, putative, expressed	7.90789	7.51747	-0.0729501	0.72675	4.71645	2.53882	-0.89093	0.03345	37.755	12.2452	-1.62365	5e-05	0.695805	1.35804	0.78163	0.22915	0.849155	1.53762	0.849062	0.06615	1.68298	1.27324	-0.399773	0.41545	1.21895	1.46171	0.260061	0.82065	1.11231	0.660663	-0.742804	0.16385	6.53475	4.33505	-0.590964	0.04895
Zm00001d029940	F-down										0.143071	1.03592	2.77251	0.1112	0.995006	0	-6.65106	0.0003	0	0.164643	4.12634	1	0.138385	0	-4.57522	1	0	0.0464328	2.49653	1	0	0.0458302	2.48105	1	0.217506	0.0462967	-2.01478	1	0	0.0481405	2.53954	1	0	0	0	1
Zm00001d030106	F-down										55.13	34.0772	-0.693873	0.0083	50.5542	21.7824	-1.21429	5e-05	33.0018	29.0147	-0.185698	0.59445	17.7249	22.5906	0.34246	0.4463	28.0913	14.2035	-0.983383	5e-05	21.9551	16.5333	-0.408969	0.15965	39.7189	23.8605	-0.734963	0.00495	30.1333	19.5449	-0.624305	0.01125	10.7562	16.9566	0.656182	0.1407
Zm00001d030213	F-down	GRMZM2G084825			'signalling.receptor kinases.DUF 26'	AT4G23310.1	CRK23	cysteine-rich RLK (RECEPTOR-like protein kinase) 23	LOC_Os10g04720.1	TKL_IRAK_DUF26-la.5 - DUF26 kinases have homology to DUF26 containing loci, expressed	12.6794	13.5175	0.0922714	0.8421	15.9564	7.04905	-1.17749	0.0002	12.5999	10.0162	-0.330779	0.3146	0.0101032	0	-3.46079	1	0	0	0	1	0	0	0	1	0.0101326	0	-1.00954	1	0	0	0	1	0.0206155	0.0109655	-0.546247	1
Zm00001d030303	F-down	GRMZM2G148536			'stress.biotic'	AT4G38660.1		Pathogenesis-related thaumatin superfamily protein	LOC_Os10g05600.1	thaumatin-like protein 1 precursor, putative, expressed	0.740118	3.80197	2.34535	0.0001	3.38048	2.36065	-0.516202	0.25315	5.0876	1.77787	-1.51158	0.0042	96.1364	75.8483	-0.343276	0.10695	96.8393	108.283	0.161128	0.27465	92.5952	77.5867	-0.255099	0.2818	54.3832	80.8647	0.572263	0.08785	76.9743	70.103	-0.134882	0.54345	42.6076	61.4759	0.528805	0.1829
Zm00001d030372	F-down										1.289	1.12842	-0.190368	0.67185	2.60263	3.16686	0.282099	0.5115	4.17651	0.979915	-2.08037	0.00185	5.97466	5.98135	-0.0199225	0.78985	7.33078	6.0805	-0.269373	0.3686	9.62588	5.27193	-0.867353	0.019	5.91171	4.10265	-0.525946	0.12465	9.06167	6.60805	-0.454963	0.11005	4.0344	3.76767	-0.0984327	0.58055
Zm00001d030556	F-down	GRMZM5G811095			'transport.sugars'	AT3G13050.1		Major facilitator superfamily protein	LOC_Os03g43720.1	transporter family protein, putative, expressed	8.36223	3.79465	-1.13785	0.0005	7.38232	9.31329	0.334811	0.2794	8.4952	7.45945	-0.187342	0.5983	0.156656	0.539236	1.09759	0.1038	1.01696	0.60973	-0.72866	0.17945	0.586789	0.48694	-0.26415	0.6648	0.0332368	0.141858	1.81239	1	0.105077	0.218617	0.990339	1	0.344075	0.0106572	-4.09934	1
Zm00001d031127	F-down	AC203989.4_FG001			'amino acid metabolism.synthesis.serine-glycine-cysteine group.cysteine'	AT5G15120.1		Protein of unknown function (DUF1637)	LOC_Os12g42860.1	2-aminoethanethiol dioxygenase, putative, expressed	7.29209	6.53741	-0.157386	0.55535	10.8318	2.45045	-2.13962	0.0001	11.0654	7.77239	-0.509079	0.15765	1.20325	0.586815	-1.12676	0.14725	0.873436	0.751358	-0.214552	0.77625	1.09849	0.888501	-0.303011	0.5966	2.69394	1.14467	-1.22758	0.05025	2.55763	1.32407	-0.944605	0.06035	4.70486	3.12584	-0.588362	0.1259
Zm00001d031155	F-down	GRMZM2G006853			'stress.biotic'	AT4G11650.1	ATOSM34,OSM34	osmotin 34	LOC_Os12g43430.1	thaumatin, putative, expressed	0.36477	0	-5.22794	0.0204	14.2515	0	-10.4779	5e-05	1.18218	0.066352	-3.96479	0.26665	0	0	-3.32193	1	0	0	0	1	0	0	0	1	0	0	0	1	0	0	0	1	0	0	0	1
Zm00001d031157	F-down	GRMZM2G136372			'stress.biotic'	AT4G11650.1	ATOSM34,OSM34	osmotin 34	LOC_Os12g43430.1	thaumatin, putative, expressed	0.0907215	0	-3.3323	1	6.18975	0	-9.27607	5e-05	0.0844415	0	-3.23942	1	0	0	-3.32193	1	0	0	0	1	0	0	0	1	0	0	0	1	0	0	0	1	0	0	0	1
Zm00001d031158	F-down	GRMZM2G402631	prp5	pathogenesis related protein5	'stress.biotic'	AT4G11650.1	ATOSM34,OSM34	osmotin 34	LOC_Os12g43430.1	thaumatin, putative, expressed	424.435	42.3675	-3.32421	5e-05	342.511	17.4076	-4.29758	5e-05	224.979	44.0648	-2.35183	5e-05	0.182777	0.143332	-0.883008	1	0.975662	0.343158	-1.48078	0.3382	2.9979	1.10997	-1.4253	0.17655	0	0	0	1	0.338012	0.193418	-0.774688	0.6326	0.093493	0	-3.37146	1
Zm00001d031619	F-down	GRMZM2G114841			'cell.organisation'	AT1G27920.1	MAP65-8	microtubule-associated protein 65-8	LOC_Os08g41890.1	microtubule associated protein, putative, expressed	80.955	39.18	-1.04681	5e-05	55.3368	36.63	-0.59508	0.02035	43.6178	53.3192	0.289677	0.297	4.52524	4.77095	0.0477691	0.9758	3.90076	4.08702	0.0671258	0.73025	4.0062	4.32648	0.110693	0.82855	5.80283	5.50414	-0.0761061	0.5969	3.55692	5.49331	0.625622	0.04065	6.96615	6.2733	-0.15091	0.4182
Zm00001d031813	F-down	GRMZM2G349749			'development.storage proteins'	AT2G26560.1	PLA IIA,PLA2A,PLP2	phospholipase A 2A	LOC_Os08g37210.1	patatin, putative, expressed	0.870723	0.750194	-0.212322	0.67655	4.62087	0.615492	-2.88822	0.00025	4.30087	0.355625	-3.55954	0.0003	0.116462	0	-4.43604	1	0.0114381	0.0668003	1.84093	1	0.0285172	0.0657145	0.975069	1	0.0442239	0	-2.43893	1	0.0106801	0.0302741	0.961607	1	0.0455113	0.109366	1.10454	1
Zm00001d031815	F-down	GRMZM5G865811			'development.storage proteins'	AT2G26560.1	PLA IIA,PLA2A,PLP2	phospholipase A 2A	LOC_Os08g37210.1	patatin, putative, expressed	1.18308	0.508451	-1.20242	0.03395	2.60209	0.427578	-2.5776	0.0055	2.73653	0.35399	-2.91564	0.0022	0	0	-3.32193	1	0.0429004	0.0106745	-1.35543	1	0.0107032	0	-1.04986	1	0	0	0	1	0.0237545	0	-1.75508	1	0.0562075	0	-2.72699	1
Zm00001d032035	F-down	GRMZM2G089528			'misc.cytochrome P450'	AT4G12320.1	CYP706A6	cytochrome P450, family 706, subfamily A, polypeptide 6	LOC_Os08g43440.1	cytochrome P450, putative, expressed	14.6927	19.8341	0.43263	0.1242	17.7028	12.7923	-0.468385	0.0919	41.172	13.9708	-1.55857	5e-05	3.00442	3.48883	0.172549	0.8292	2.94235	3.49151	0.246113	0.37005	2.23566	2.13227	-0.0679992	0.8275	2.66234	4.25615	0.674832	0.20545	2.34489	3.23235	0.461378	0.1856	5.1795	2.81086	-0.879463	0.01655
Zm00001d032144	F-down	GRMZM2G131266	ereb60	AP2-EREBP-transcription factor 60	'RNA.regulation of transcription.AP2/EREBP, APETALA2/Ethylene-responsive element binding protein family'	AT1G16060.1	ADAP	ARIA-interacting double AP2 domain protein	LOC_Os08g34360.1	AP2 domain containing protein, expressed	2.47056	0	-7.95452	5e-05	1.58745	0.0354455	-5.13549	0.14985	0.833279	0.0359336	-4.19839	0.1144	0	0	-3.32193	1	0	0	0	1	0.0444008	0	-2.44363	1	0	0	0	1	0.0222401	0	-1.68885	1	0	0	0	1
Zm00001d032356	F-down	GRMZM2G355233			'signalling.receptor kinases.wall associated kinase'	AT1G21270.1	WAK2	wall-associated kinase 2	LOC_Os09g38910.1	OsWAK92 - OsWAK receptor-like protein kinase, expressed	1.82576	1.85174	0.0202781	0.98065	5.51681	2.44589	-1.1702	0.0025	4.41061	1.96711	-1.16086	0.00725	0.213477	0.331887	0.125162	1	0.456871	0.498655	0.123665	0.79565	0.241907	0.333054	0.445542	1	0.0919249	0.22611	1.21195	1	0.363507	0.247023	-0.539243	0.43515	0.2013	0.195131	-0.0427455	1
Zm00001d032485	F-down	GRMZM2G063679									9.32374	6.68438	-0.479506	0.12455	15.9678	6.25561	-1.35054	0.00055	13.1224	5.4317	-1.271	0.00345	3.23208	4.814	0.533809	0.3459	7.25476	4.78069	-0.600682	0.06465	5.10893	5.65876	0.147191	0.7615	4.49521	4.02241	-0.159952	0.541	3.43677	2.63871	-0.379955	0.35555	2.03437	3.9148	0.940961	0.15025
Zm00001d032504	F-down	GRMZM2G438386	umc1147		'misc.oxidases - copper, flavone etc.'	AT4G12420.1	SKU5	Cupredoxin superfamily protein	LOC_Os10g36390.1	monocopper oxidase, putative, expressed	0.754973	3.22958	2.08233	0.0005	1.47591	2.52553	0.770938	0.11695	2.43663	1.11224	-1.12442	0.0474	70.15	48.8412	-0.524103	0.027	56.5868	63.0648	0.156343	0.30265	53.7933	35.5291	-0.598289	0.02075	44.0845	64.5152	0.549263	0.11455	62.5527	65.3477	0.0630544	0.7185	20.5711	39.0821	0.925555	0.00985
Zm00001d032528	F-down										11.1137	8.65368	-0.360581	0.1586	12.4853	8.84509	-0.496807	0.10295	17.5273	8.18057	-1.0984	0.00095	4.38513	8.18403	0.869424	0.0418	8.09337	7.13902	-0.180776	0.5367	5.21277	5.67776	0.123047	0.7823	4.21533	6.02592	0.514508	0.32005	5.22081	3.44704	-0.597497	0.0629	4.47282	3.78118	-0.241762	0.356
Zm00001d032578	F-down	GRMZM2G456452	dof13	C2C2-Dof-transcription factor 13	'RNA.regulation of transcription.C2C2(Zn) DOF zinc finger family'	AT5G60200.1	TMO6	TARGET OF MONOPTEROS 6	LOC_Os10g35300.2	dof zinc finger domain containing protein, putative, expressed	9.51262	3.81967	-1.31414	0.0005	3.07702	1.33099	-1.20292	0.05695	6.69597	2.6716	-1.32235	0.00985	0.655659	0.0723326	-3.1982	0.11265	0.206393	0.293508	0.488081	1	0.203772	0.132825	-0.581824	1	0.737478	0.267364	-1.43025	0.12555	0.641216	0.877271	0.446241	0.4925	0.924437	0.833514	-0.147685	0.72445
Zm00001d032669	F-down	GRMZM2G131683			'redox.glutaredoxins'	AT3G11920.1		glutaredoxin-related	LOC_Os10g34170.1	glutaredoxin domain containing protein, putative, expressed	1.65256	1.40376	-0.233866	0.51535	2.84205	2.26991	-0.323026	0.443	2.70779	0.748772	-1.84069	0.0011	0.0393615	0.0066326	-3.06675	1	0.0575483	0.0150331	-1.43208	1	0.148828	0.0145458	-2.69391	1	0.0162701	0.0429343	1.01078	1	0.126669	0.0329311	-1.67059	1	0.135231	0.0164805	-2.45534	1
Zm00001d033455	F-down	GRMZM2G039639			'stress.biotic'	AT4G11650.1	ATOSM34,OSM34	osmotin 34	LOC_Os03g46070.1	thaumatin, putative, expressed	6.61098	1.56135	-2.07504	0.00285	57.9434	3.29725	-4.13119	5e-05	27.169	2.57129	-3.39633	5e-05	0	0	-3.32193	1	0.0781135	0	-3.13936	1	0	0	0	1	0	0	0	1	0.108909	0	-3.57179	1	0	0	0	1
Zm00001d033624	F-down	GRMZM2G109056	lox4	lipoxygenase4	'hormone metabolism.jasmonate.synthesis-degradation.lipoxygenase'	AT1G55020.1	ATLOX1,LOX1	lipoxygenase 1	LOC_Os03g49380.1	lipoxygenase, putative, expressed	5.12526	21.2191	2.04754	5e-05	15.4909	7.66454	-1.0142	0.02655	6.62962	18.5216	1.48081	0.0035	13.1399	10.0287	-0.399316	0.28205	13.4755	10.8208	-0.316269	0.36655	7.96903	7.84838	-0.0219823	0.91625	6.18042	11.5732	0.903931	0.0449	11.7187	11.5933	-0.0154956	0.99105	9.20404	8.78214	-0.0676195	0.73295
Zm00001d033714	F-down	GRMZM2G132958				AT1G13340.1		Regulator of Vps4 activity in the MVB pathway protein	LOC_Os03g50210.1	DUF292 domain containing protein, expressed	17.0588	17.0209	-0.003204	0.9099	13.5675	6.27701	-1.11077	0.00115	12.3272	10.8392	-0.185425	0.6158	0.335029	0.246079	-0.764525	0.62345	0.56361	0.499221	-0.171778	0.82915	0.378875	0.408751	0.106788	0.915	0.776189	0.382179	-1.00336	0.263	0.405626	0.164773	-1.2498	0.14125	1.15373	0.544573	-1.06931	0.08725
Zm00001d033815	F-down	GRMZM2G077147	myb77	MYB-transcription factor 77	'RNA.regulation of transcription.MYB domain transcription factor family'	AT1G73410.1	ATMYB54,MYB54	myb domain protein 54	LOC_Os03g51110.1	MYB family transcription factor, putative, expressed	25.4161	15.9967	-0.667634	0.0082	28.8376	15.558	-0.889863	0.0041	30.6379	14.1826	-1.11065	0.0007	0.191949	0.0287315	-2.91414	1	0.112364	0.0990016	-0.166835	1	0.101509	0.0717925	-0.447118	1	0.0340955	0.257497	2.60082	1	0.100811	0.10843	0.0959286	1	1.75758	0.0356367	-5.27544	0.1568
Zm00001d034689	F-down	GRMZM2G177445			'protein.postranslational modification'	AT5G59010.1		Protein kinase protein with tetratricopeptide repeat domain	LOC_Os03g61010.1	protein kinase family protein, putative, expressed	2.61257	2.77731	0.0878949	0.9194	4.41085	4.79303	0.119619	0.7373	6.91565	2.85649	-1.27266	0.0017	22.7336	16.5751	-0.461272	0.0698	23.8362	20.1622	-0.241394	0.27995	31.6092	27.0982	-0.222072	0.3684	17.1496	21.8004	0.346005	0.4329	22.4815	22.7098	0.0145702	0.9088	14.3034	26.1229	0.868504	0.0221
Zm00001d034842	F-down	GRMZM2G123843				AT4G24840.1			LOC_Os03g63250.1	brefeldin A-sensitive Golgi protein-like, putative, expressed	4.36443	4.56422	0.0644307	0.93555	5.65757	2.30156	-1.29386	0.0015	4.80157	4.31091	-0.155169	0.69755	13.3186	10.1536	-0.400828	0.1337	18.8196	13.2662	-0.504155	0.017	18.1572	13.1461	-0.4656	0.096	14.9795	14.0028	-0.097217	0.45875	22.4096	16.8052	-0.415002	0.0658	9.86613	15.5623	0.656964	0.10995
Zm00001d034986	F-down	GRMZM2G052825			'misc.misc2'	AT3G26300.1	CYP71B34	cytochrome P450, family 71, subfamily B, polypeptide 34	LOC_Os08g01510.1	cytochrome P450, putative, expressed	9.0292	3.18691	-1.49952	5e-05	50.2961	4.18736	-3.58318	5e-05	66.2185	5.09959	-3.69617	5e-05	0	0	-3.32193	1	0.0090393	0	-0.92898	1	0.0557264	0	-2.71647	1	0	0	0	1	0.00816905	0	-0.861483	1	1.10734	0.0126017	-5.6275	0.24345
Zm00001d035055	F-down	GRMZM2G313184			'misc.peroxidases'	AT4G33420.1		Peroxidase superfamily protein	LOC_Os08g02110.1	peroxidase precursor, putative, expressed	24.9201	12.4204	-1.00402	0.00075	12.1217	43.641	1.84723	5e-05	91.9367	34.2604	-1.42383	5e-05	0	0	-3.32193	1	0	0	0	1	0	0	0	1	0	0	0	1	0.0204183	0	-1.60494	1	0.0909425	0.030879	-1.3041	1
Zm00001d035172	F-down	GRMZM2G306727			'stress.biotic'	AT3G07040.1	RPM1,RPS3	NB-ARC domain-containing disease resistance protein	LOC_Os09g30220.1	disease resistance protein RPM1, putative, expressed	0.366932	0.179781	-0.989974	0.15415	8.38937	0.138104	-5.8256	0.0013	7.849	0.271983	-4.80067	5e-05	0.060855	0.0495208	-1.43429	1	0.0704964	0.0145246	-1.7147	1	0.0829377	0.0863666	0.05227	1	0.193498	0.0654345	-1.43172	1	0.083553	0.0882321	0.0704114	1	0.0320575	0.0870636	1.20656	1
Zm00001d035178	F-down	GRMZM2G384884			'misc.misc2'	AT3G26300.1	CYP71B34	cytochrome P450, family 71, subfamily B, polypeptide 34	LOC_Os08g01450.1	cytochrome P450, putative, expressed	1.08152	0.470294	-1.18435	0.04035	91.8574	2.70768	-5.0791	5e-05	118.853	0.482776	-7.91415	5e-05	0	0	-3.32193	1	0.010553	0	-1.03935	1	0.021778	0	-1.66803	1	0	0	0	1	0.0166043	0	-1.41166	1	0.0604337	0.023196	-1.08525	1
Zm00001d035246	F-down	GRMZM2G130728				AT3G62160.1		HXXXD-type acyl-transferase family protein	LOC_Os05g19910.1	transferase family protein, putative, expressed	0.433508	0.117207	-1.80178	0.08585	3.65303	0.429329	-3.05966	0.0019	12.7635	0.282628	-5.44794	0.00055	0	0	-3.32193	1	0.04905	0	-2.56194	1	0.29038	0.0828417	-1.69394	1	0	0	0	1	0.132155	0	-3.82939	1	0.211512	0.0740271	-1.39846	1
Zm00001d035605	F-down	GRMZM2G305856	myb21	MYB-transcription factor 21	'RNA.regulation of transcription.MYB domain transcription factor family'	AT3G46130.4	ATMYB48,ATMYB48-1,ATMYB48-2,ATMYB48-3,MYB48	myb domain protein 48	LOC_Os05g02420.2	expressed protein	310.719	163.085	-0.929944	0.001	207.891	130.035	-0.676888	0.0121	364.56	168.514	-1.11324	0.00455	36.2116	22.7171	-0.67602	0.0159	32.1643	30.607	-0.0715759	0.8324	33.1379	30.7951	-0.105746	0.63785	57.8974	32.3209	-0.840835	0.00075	32.9423	29.0029	-0.183682	0.44655	29.0178	30.223	0.0586864	0.80415
Zm00001d035907	F-down	GRMZM2G013617	hb38	Homeobox-transcription factor 38	'RNA.regulation of transcription.HB,Homeobox transcription factor family'	AT5G41410.1	BEL1	POX (plant homeobox) family protein	LOC_Os06g01934.1	homeobox domain containing protein, expressed	2.31744	1.50394	-0.620441	0.14245	3.30112	1.99332	-0.724926	0.1407	9.52692	2.59807	-1.87054	0.0001	0.0270215	0.0130148	-2.46444	1	0	0	0	1	0.218958	0.055146	-1.81334	1	0.066796	0.0277244	-1.02553	1	0.0772912	0.0278058	-1.20723	1	0.112496	0	-3.61466	1
Zm00001d035913	F-down	GRMZM2G134749			'protein.degradation.AAA type'	AT3G01610.1	CDC48C,emb1354	cell division cycle 48C	LOC_Os06g01980.1	AAA family ATPase, putative, expressed	3.94069	3.68848	-0.0951722	0.6799	5.83956	2.43014	-1.26136	0.00125	4.58922	3.74412	-0.292913	0.4565	2.93682	4.4081	0.540869	0.26195	5.31367	3.22938	-0.716706	0.00995	4.03874	4.70678	0.220329	0.59325	2.89208	3.29571	0.187875	0.87305	3.1705	2.74776	-0.205757	0.53965	2.00985	2.53003	0.330595	0.7009
Zm00001d036098	F-down	GRMZM2G177726			'signalling.receptor kinases.DUF 26'	AT4G05200.1	CRK25	cysteine-rich RLK (RECEPTOR-like protein kinase) 25	LOC_Os10g04720.1	TKL_IRAK_DUF26-la.5 - DUF26 kinases have homology to DUF26 containing loci, expressed	4.72758	1.84939	-1.34932	0.00145	4.43567	1.14196	-1.94831	0.0016	3.08521	1.95308	-0.656912	0.16895	0	0	-3.32193	1	0	0	0	1	0.0108027	0	-1.05677	1	0.0424508	0.0233255	-0.654339	1	0	0.0230842	1.72614	1	0.0594269	0	-2.79549	1
Zm00001d036370	F-down	GRMZM2G145461	chn2	chitinase2	'stress.biotic'	AT3G12500.1	ATHCHIB,B-CHI,CHI-B,HCHIB,PR-3,PR3	basic chitinase	LOC_Os03g30470.1	CHIT4 - Chitinase family protein precursor, expressed	8.44809	9.34315	0.14512	0.7519	18.6181	50.6127	1.4423	5e-05	22.8631	10.051	-1.18487	0.0035	0.0305184	0	-3.70618	1	0	0.0301836	2.00661	1	0.233786	0	-4.60755	1	0.0280157	0	-1.9266	1	0.0222796	0	-1.69062	1	0.512099	0.065642	-2.78706	0.18045
Zm00001d036463	F-down	GRMZM2G466908	saur1	small auxin up RNA1	'hormone metabolism.auxin.induced-regulated-responsive-activated'	AT2G24400.1		SAUR-like auxin-responsive protein family	LOC_Os06g48850.1	OsSAUR27 - Auxin-responsive SAUR gene family member, expressed	1.37414	0	-7.11284	0.0006	3.07839	1.56526	-0.971264	0.34625	3.83735	0.853055	-2.15634	0.128	0.578395	0.132296	-2.25324	1	1.44171	0.421498	-1.75033	0.2353	1.26407	0.122896	-3.26108	0.26995	1.92334	0.284828	-2.71315	0.16705	0.767891	0.942999	0.292906	0.829	2.10022	0.546168	-1.9238	0.1416
Zm00001d036539	F-down	GRMZM2G099092			'cell wall.modification'	AT4G30380.1		Barwin-related endoglucanase	LOC_Os06g47360.1	beta-expansin precursor, putative, expressed	1.99954	0	-7.65072	5e-05	1.73958	0	-7.45087	5e-05	8.77328	0	-9.77862	5e-05	0	0	-3.32193	1	0	0	0	1	0	0	0	1	0	0	0	1	0	0	0	1	0	0	0	1
Zm00001d036918	F-down	GRMZM2G079200	iaa26	Aux/IAA-transcription factor 26	'RNA.regulation of transcription.Aux/IAA family'	AT3G23030.1	IAA2	indole-3-acetic acid inducible 2	LOC_Os06g39590.1	OsIAA23 - Auxin-responsive Aux/IAA gene family member, expressed	37.7657	23.961	-0.65617	0.00715	27.402	22.4612	-0.28673	0.3023	52.4776	23.5652	-1.15471	0.00015	0.547598	0.814905	0.349127	0.5606	0.786393	0.730966	-0.104072	0.9051	0.407687	0.258961	-0.635027	0.4372	0.41206	1.21808	1.54089	0.13975	0.33222	0.417807	0.32204	0.6874	0.612877	0.349736	-0.792008	0.307
Zm00001d036945	F-down	AC194852.3_FG007			'cell wall.degradation.pectate lyases and polygalacturonases'	AT1G14420.1	AT59	Pectate lyase family protein	LOC_Os06g38510.1	pectate lyase precursor, putative, expressed	3.2355	0.861633	-1.89665	0.00185	1.14169	0.639776	-0.825738	0.28965	2.24293	0.589256	-1.91055	0.02515	0	0	-3.32193	1	0	0	0	1	0	0	0	1	0	0	0	1	0	0	0	1	0	0	0	1
Zm00001d037006	F-down										4.73548	3.24684	-0.543079	0.056	7.22591	3.22865	-1.15978	0.0007	4.43668	3.92238	-0.177322	0.6501	2.0051	2.49372	0.250187	0.62075	3.99686	2.09844	-0.926291	0.0036	3.61611	2.85219	-0.341303	0.30365	3.2643	2.18526	-0.5768	0.0828	2.75808	1.76437	-0.641581	0.06025	1.81545	2.48414	0.450287	0.47695
Zm00001d037232	F-down	GRMZM2G048836			'protein.degradation.metalloprotease'	AT5G15250.1	ATFTSH6,FTSH6	FTSH protease 6	LOC_Os06g12370.1	OsFtsH6 FtsH protease, homologue of AtFtsH6, expressed	3.87082	1.30944	-1.55643	0.0002	1.10513	1.21588	0.136604	0.7928	1.6036	1.69005	0.0752942	0.8667	0.0092337	0.00891425	-2.52987	1	0.00718395	0.00821285	0.083895	1	0	0.0260072	1.84829	1	0.0173027	0.0196751	0.120209	1	0.0464421	0.0376208	-0.245181	1	0.0565715	0.0300771	-0.732128	1
Zm00001d037387	F-down	GRMZM2G333923				AT3G02430.1		Protein of unknown function (DUF679)	LOC_Os01g28089.1	expressed protein	1.18941	0	-6.90618	5e-05	0.0734215	0.070971	-0.043014	1	0.203197	0.183115	-0.142727	1	0.0349969	0.057412	-1.00185	1	0.027673	0	-1.91353	1	0	0.0314913	2.05281	1	0.0325049	0.290631	2.82229	1	0.050895	0.110301	0.982251	1	0.112393	0.0656335	-0.69443	1
Zm00001d037547	F-down	GRMZM2G135108	pox3	guaiacol peroxidase3	'misc.peroxidases'	AT4G11290.1		Peroxidase superfamily protein	LOC_Os05g06970.1	peroxidase precursor, putative, expressed	17.5801	21.9962	0.323139	0.3235	25.6992	6.87286	-1.9012	5e-05	14.4246	9.43361	-0.61212	0.1064	0.0777265	0	-4.15159	1	0.053652	0.0174093	-1.21554	1	0.0370617	0.0173312	-0.784005	1	0.0721115	0.0206009	-1.42401	1	0.0278747	0.040093	0.403375	1	0.140467	0.25202	0.800225	1
Zm00001d037607	F-down	GRMZM2G163054	wrky125	WRKY-transcription factor 125	'RNA.regulation of transcription.WRKY domain transcription factor family'	AT5G26170.1	ATWRKY50,WRKY50	WRKY DNA-binding protein 50	LOC_Os05g09020.1	WRKY67, expressed	25.255	17.4631	-0.531998	0.0406	29.3452	9.09265	-1.68926	5e-05	34.0556	18.4621	-0.882974	0.00605	0.0244325	0.0239109	-1.87554	1	0.0847302	0.0490817	-0.681112	1	0.16786	0	-4.15267	1	0	0	0	1	0.0713611	0.0516375	-0.400532	1	0.179725	0	-4.24584	1
Zm00001d038297	F-down	GRMZM2G000836			'RNA.regulation of transcription.C2H2 zinc finger family'	AT3G20880.1	WIP4	WIP domain protein 4	LOC_Os05g37190.1	ZOS5-08 - C2H2 zinc finger protein, expressed	5.5171	5.40747	-0.0289022	0.83195	10.3037	3.49939	-1.55527	0.00025	8.94657	3.83148	-1.22128	0.0024	0.0384982	0	-3.7918	1	0.0336485	0.035332	0.0545961	1	0.196185	0.183707	-0.0900647	1	0.0248497	0.0263453	0.0606246	1	0.0728152	0.0528055	-0.399006	1	0.34927	0.0417326	-2.79592	1
Zm00001d038383	F-down										3.87725	3.04366	-0.34821	0.2021	7.37022	2.36401	-1.63634	5e-05	3.54522	2.64936	-0.418862	0.26755	2.05155	4.10245	0.934624	0.03085	5.05379	3.02877	-0.736729	0.00325	3.80723	3.35998	-0.179786	0.5408	2.744	3.31605	0.272281	0.67715	2.58297	2.31545	-0.157093	0.6178	1.06997	1.78425	0.73239	0.2293
Zm00001d038384	F-down										10.4896	7.86591	-0.414819	0.29835	21.9453	6.74578	-1.70038	0.0023	10.9555	8.17021	-0.422755	0.421	7.0708	10.5616	0.559992	0.37805	14.1402	7.633	-0.888607	0.0241	12.7284	9.48287	-0.424269	0.32015	5.98825	8.48221	0.501598	0.50615	7.10639	5.10337	-0.476873	0.3392	4.65746	5.06058	0.119512	0.96355
Zm00001d038519	F-down										34.4196	29.7334	-0.21108	0.38795	72.3887	37.8229	-0.936322	0.00225	51.7186	24.5593	-1.0741	0.0026	32.4894	37.0219	0.184366	0.81625	65.1542	38.0651	-0.775232	0.00125	56.7766	31.6118	-0.844632	0.00635	51.1399	36.3601	-0.491977	0.06835	56.2521	38.0023	-0.565695	0.0257	39.2527	28.6457	-0.454335	0.0848
Zm00001d038675	F-down										9.3022	8.6217	-0.109477	0.58685	10.7689	4.00751	-1.42383	5e-05	11.7911	5.97257	-0.980081	0.00465	6.1596	7.78791	0.317016	0.4466	9.90686	7.29209	-0.441573	0.1026	7.1956	7.05945	-0.0275206	0.8409	6.77158	5.55394	-0.285516	0.20675	11.6378	6.31603	-0.88069	0.0002	5.12313	7.66948	0.581169	0.2214
Zm00001d038911	F-down	GRMZM2G004909			'misc.protease inhibitor/seed storage/lipid transfer protein (LTP) family protein'	AT3G18280.1		Bifunctional inhibitor/lipid-transfer protein/seed storage 2S albumin superfamily protein	LOC_Os05g47700.1	LTPL152 - Protease inhibitor/seed storage/LTP family protein precursor, expressed	137.427	110.402	-0.315864	0.37775	44.6953	52.9047	0.243222	0.69915	258.817	65.9845	-1.97157	0.00065	2.60933	0.93738	-1.51592	0.4204	0.51896	3.67082	2.7988	0.29335	4.32353	5.57716	0.366573	0.7712	0	1.78744	7.4898	0.05825	0	0.74998	6.24789	1	0.52712	6.47877	3.59463	0.2536
Zm00001d039004	F-down	GRMZM2G031200	nactf87	NAC-transcription factor 87	'development.unspecified'	AT4G28500.1	ANAC073,NAC073,SND2	NAC domain containing protein 73	LOC_Os05g48850.1	no apical meristem protein, putative, expressed	31.9657	15.9762	-1.00015	5e-05	27.2125	17.1777	-0.66342	0.0201	28.9458	16.2841	-0.8295	0.0088	0.105507	0.154627	-0.319985	1	0.178153	0.251059	0.47247	1	0.131246	0.225012	0.734516	1	0.148848	0.162991	0.123055	1	0.0604605	0.264051	1.95956	1	2.86939	0.129624	-4.36615	0.05085
Zm00001d039158	F-down	GRMZM2G172274				AT1G55160.1			LOC_Os05g51540.1	expressed protein	19.9165	24.2506	0.283928	0.38425	15.5381	14.9143	-0.059075	0.8651	32.3591	14.665	-1.14126	0.0025	21.6568	20.3957	-0.092494	0.5933	24.7552	25.1562	0.0231703	0.8249	23.7775	15.965	-0.574385	0.07445	27.7558	21.7133	-0.354066	0.15055	30.3333	18.1101	-0.743787	0.0045	29.5641	18.4684	-0.678496	0.0165
Zm00001d039496	F-down	GRMZM2G001875	myb131	MYB-transcription factor 131	'RNA.regulation of transcription.MYB domain transcription factor family'	AT2G36890.1	ATMYB38,BIT1,MYB38,RAX2	Duplicated homeodomain-like superfamily protein	LOC_Os01g09590.1	myb-like DNA-binding domain containing protein, putative, expressed	192.425	119.072	-0.692419	0.00735	96.0045	150.885	0.652215	0.0136	149.95	70.2886	-1.09301	0.0008	0.0469729	0.078539	-0.731165	1	0.0990197	0.0600053	-0.639054	1	0.0462037	0.0430663	-0.0828691	1	0.233582	0.0335227	-2.48457	1	0.081746	0	-3.19765	1	0.872016	0.0347882	-4.29961	0.1664
Zm00001d039624	F-down	GRMZM2G004696	iaa8	Aux/IAA-transcription factor 8	'RNA.regulation of transcription.Aux/IAA family'	AT1G04250.1	AXR3,IAA17	AUX/IAA transcriptional regulator family protein	LOC_Os05g08570.2	OsIAA15 - Auxin-responsive Aux/IAA gene family member, expressed	332.24	228.718	-0.538639	0.0445	325.817	348.243	0.0960298	0.72515	460.279	201.536	-1.19143	0.0005	100.49	62.9254	-0.676545	0.0086	78.2095	78.1504	-0.00109046	0.87185	87.7927	71.7763	-0.290557	0.2446	112.207	117.671	0.0685905	0.83195	106.445	114.563	0.10603	0.5676	103.495	101.028	-0.0348102	0.5223
Zm00001d039634	F-down	GRMZM2G036340	d1	dwarf plant1	'hormone metabolism.gibberelin.synthesis-degradation.GA3 oxidase'	AT1G15550.1	ATGA3OX1,GA3OX1,GA4	gibberellin 3-oxidase 1	LOC_Os01g08220.1	gibberellin 3-beta-dioxygenase 2-2, putative, expressed	9.43906	5.48771	-0.781341	0.0082	5.79699	8.58204	0.56521	0.0913	10.974	4.68313	-1.22678	0.001	14.911	10.4037	-0.527536	0.07415	4.19404	8.15169	0.957093	0.00095	4.81231	2.94387	-0.707121	0.07035	11.9962	15.304	0.351064	0.45775	11.6933	13.895	0.248685	0.2973	5.5483	8.66906	0.642896	0.1805
Zm00001d039650	F-down	GRMZM2G138750			'misc.cytochrome P450'	AT2G26710.1	BAS1,CYP72B1,CYP734A1	Cytochrome P450 superfamily protein	LOC_Os01g29150.1	cytochrome P450 72A1, putative, expressed	1.43563	0.595135	-1.25637	0.01065	0.263325	1.64495	2.5981	0.0036	0.997035	0.986627	-0.0149875	0.99635	3.22425	1.66105	-0.992274	0.0379	1.17433	2.07631	0.81688	0.0273	2.35576	3.849	0.705923	0.0972	7.51438	3.96949	-0.91899	0.0069	1.12196	0.770474	-0.536394	0.2781	0.732769	1.26118	0.775189	0.33325
Zm00001d039826	F-down	AC190933.3_FG004			'stress.abiotic.unspecified'	AT2G47710.1		Adenine nucleotide alpha hydrolases-like superfamily protein	LOC_Os07g47620.1	universal stress protein domain containing protein, putative, expressed	2.63223	1.60634	-0.709025	0.15145	3.33825	0.444546	-2.88091	0.00205	3.90782	2.24187	-0.798924	0.1595	0.22995	0.020316	-3.4441	1	0.107843	0.0414472	-1.1957	1	0.10192	0.0188685	-1.9549	1	0.375818	0.351488	-0.0939718	0.8255	0.392227	0.0653658	-2.41603	0.095	0.730203	0.635377	-0.197779	0.7164
Zm00001d040050	F-down	GRMZM2G390236				AT2G01300.1			LOC_Os01g03130.1	expressed protein	1.43327	0	-7.1732	0.0004	0	0	0	1	0.0969965	0.0802625	-0.245365	1	3.40347	1.48538	-1.22827	0.2041	0.99874	2.29136	1.18994	0.18755	2.55302	0.969668	-1.38748	0.14635	3.45672	2.41945	-0.512942	0.50515	3.71772	2.49378	-0.574183	0.476	1.68787	2.25378	0.415003	0.7719
Zm00001d040245	F-down	GRMZM2G108847				AT1G72060.1		serine-type endopeptidase inhibitors	LOC_Os03g52390.1	PIII1 - Proteinase inhibitor II family protein precursor, expressed	0.191457	0.147937	-0.351119	1	1.79869	0	-7.49881	0.0001	0.166079	0.043256	-1.72521	1	0	0	-3.32193	1	0.0548385	0	-2.69685	1	0.116076	0	-3.65623	1	0	0	0	1	0	0	0	1	0.117228	0	-3.66934	1
Zm00001d040544	F-down	GRMZM2G066870	pmpm8	proteolipid membrane potential regulator8	'stress.abiotic.drought/salt'	AT3G05880.1	RCI2A	Low temperature and salt responsive protein family	LOC_Os05g04700.1	OsRCI2-6 - Hydrophobic protein LTI6B, expressed	16.8416	11.67	-0.528845	0.16315	19.8101	9.04452	-1.13025	0.02015	23.7323	3.22116	-2.87733	0.00025	0	0	-3.32193	1	0.296625	0	-4.9384	1	0.137143	0.069658	-0.885323	1	0.0632215	0	-2.87227	1	0.15816	0.150366	-0.068462	1	0.831475	0.075549	-3.2981	0.2496
Zm00001d040554	F-down	GRMZM2G327349	wrky99	WRKY-transcription factor 99	'RNA.regulation of transcription.WRKY domain transcription factor family'	AT4G04450.1	AtWRKY42,WRKY42	WRKY family transcription factor	LOC_Os01g18584.1	WRKY9, expressed	3.93449	1.31969	-1.56875	0.0008	2.85712	0.865981	-1.71063	0.00855	2.69988	0.785727	-1.76788	0.0045	0	0	-3.32193	1	0.0676163	0.0111871	-1.87317	1	0.0480131	0	-2.53638	1	0	0	0	1	0.026485	0	-1.8673	1	0.0127717	0	-1.18724	1
Zm00001d040823	F-down	GRMZM2G416322			'signalling.receptor kinases.DUF 26'	AT4G03230.1		S-locus lectin protein kinase family protein	LOC_Os01g26390.1	TKL_IRAK_DUF26-lh.1 - DUF26 kinases have homology to DUF26 containing loci, expressed	6.15097	4.84365	-0.344089	0.2449	8.04204	4.151	-0.952424	0.0122	10.2966	4.34974	-1.24126	0.00235	0.0134815	0	-3.50439	1	0.0792382	0.026168	-1.30295	1	0.129337	0	-3.80051	1	0.06759	0	-2.95587	1	0.0480526	0.0137255	-1.29093	1	0.183382	0.114956	-0.630037	1
Zm00001d041083	F-down	GRMZM5G874082			'protein.degradation.AAA type'	AT3G27120.1		P-loop containing nucleoside triphosphate hydrolases superfamily protein	LOC_Os12g25720.1	expressed protein	19.2551	10.5645	-0.865397	0.00085	30.3673	11.1788	-1.44094	5e-05	16.3602	12.1875	-0.424483	0.2226	9.52102	13.9067	0.532549	0.1838	20.0831	10.4498	-0.941839	5e-05	19.2161	12.8833	-0.576448	0.05345	22.4528	13.2614	-0.759212	0.00395	23.2444	13.447	-0.789147	0.00135	8.42319	11.0014	0.38484	0.4652
Zm00001d041220	F-down	GRMZM2G133793			'lipid metabolism.''exotics'' (steroids, squalene etc).sphingolipids'	AT4G36830.1	HOS3-1	GNS1/SUR4 membrane protein family	LOC_Os12g43890.1	GNS1/SUR4 membrane family protein, putative, expressed	5.69452	1.2641	-2.16263	0.0007	0.53286	0.48497	-0.133238	0.8843	2.73474	1.29279	-1.07506	0.1778	0.567445	0.072994	-3.00757	0.1288	0.0743874	0.420179	2.34984	0.1306	0.144427	0.0605475	-1.13026	1	0.090381	0.152564	0.695522	1	0.260808	0.247492	-0.0727387	1	0.187224	0.227504	0.268113	1
Zm00001d041277	F-down	GRMZM2G116646	yab5	C2C2-YABBY-transcription factor 5	'RNA.regulation of transcription.C2C2(Zn) YABBY family'	AT1G08465.1	YAB2	Plant-specific transcription factor YABBY family protein	LOC_Os03g44710.1	YABBY domain containing protein, putative, expressed	7.35019	5.74482	-0.354971	0.2877	12.9729	5.50561	-1.23502	0.0021	6.7584	4.6231	-0.54684	0.22495	0.585072	0.742414	0.135271	0.7811	0.178291	0.29857	0.712634	1	0.370286	0.267688	-0.453617	0.6084	0.855171	1.05975	0.306214	0.8377	0.749091	0.32643	-1.17397	0.1543	1.24973	0.695676	-0.836037	0.2018
Zm00001d041773	F-down										4.63423	3.98174	-0.218423	0.367	3.62271	1.26632	-1.50906	0.00095	2.59366	2.1459	-0.272248	0.5262	0.277803	0.377885	0.0379911	0.6701	0.080511	0.272804	1.64364	1	0.190386	0.181602	-0.0646742	1	0.74144	0.52607	-0.487236	0.31395	0.308571	0.503747	0.689445	0.20595	0.289732	0.273433	-0.0806628	1
Zm00001d041922	F-down										19.9167	7.9211	-1.32911	0.0075	53.999	12.3922	-2.1226	0.0006	16.2536	6.95657	-1.22313	0.0567	0	0.270017	1.48551	1	0.0641685	0	-2.89081	1	0.285133	0	-4.8833	1	0	0	0	1	0	0	0	1	0	0	0	1
Zm00001d041972	F-down	GRMZM2G122431			'cell wall.cellulose synthesis.cellulose synthase'	AT4G23990.1	ATCSLG3,CSLG3	cellulose synthase like G3	LOC_Os07g36740.1	CSLF4 - cellulose synthase-like family F; beta1,3;1,4 glucan synthase, expressed	10.8107	4.17666	-1.36992	5e-05	3.74441	2.55302	-0.550741	0.1475	4.27186	3.5101	-0.282621	0.4672	0.00848135	0.0669224	-0.495971	1	0	0.0067123	0.74091	1	0.0083086	0.00894915	0.0496117	1	0.0339025	0.0738457	0.933435	1	0.0122595	0.0444555	1.29066	1	0.026376	0.0153589	-0.520495	1
Zm00001d042140	F-down	GRMZM2G125032			'misc.beta 1,3 glucan hydrolases'	AT4G16260.1		Glycosyl hydrolase superfamily protein	LOC_Os01g71670.1	glycosyl hydrolases family 17, putative, expressed	70.8167	28.5461	-1.3105	5e-05	208.262	80.3983	-1.37306	5e-05	185.936	35.95	-2.37042	5e-05	0.0793285	0.0515964	-1.54169	1	0.0649197	0.117007	0.76149	1	0.0383564	0.0177899	-0.799146	1	0.129502	0.021146	-2.16317	1	0.0145164	0.0205867	0.319157	1	0.0614951	0.176657	1.38448	1
Zm00001d042143	F-down	GRMZM2G065585	geb1	glucan endo-1,3-beta-glucosidase homolog1	'misc.beta 1,3 glucan hydrolases.glucan endo-1,3-beta-glucosidase'	AT4G16260.1		Glycosyl hydrolase superfamily protein	LOC_Os01g71340.1	glycosyl hydrolases family 17, putative, expressed	30.9433	2.81602	-3.45325	5e-05	73.3781	0.0220505	-11.161	0.24265	8.40727	1.57859	-2.4056	0.0005	0	0	-3.32193	1	0.0150382	0.0188824	0.206063	1	0.0184345	0	-1.50764	1	0	0	0	1	0	0	0	1	0	0	0	1
Zm00001d042187	F-down	GRMZM2G403680			'redox.glutaredoxins'	AT3G21460.1		Glutaredoxin family protein	LOC_Os01g70990.1	OsGrx_C6 - glutaredoxin subgroup III, expressed	1.3159	3.94531	1.57682	0.27145	6.88406	0	-9.42921	0.00085	1.8619	4.53344	1.27928	0.35585	0	0	-3.32193	1	0	0	0	1	0	0	0	1	0	0	0	1	0	0	0	1	0	0	0	1
Zm00001d042519	F-down	GRMZM2G041930				AT1G62350.1		Pentatricopeptide repeat (PPR) superfamily protein	LOC_Os03g18620.1	PPR repeat domain containing protein, putative, expressed	9.46711	10.455	0.143059	0.725	16.7628	11.2443	-0.575647	0.0584	16.5985	8.15273	-1.0248	0.00375	7.88422	9.94987	0.318974	0.55125	12.4039	9.6652	-0.359587	0.17985	12.3615	8.17339	-0.596249	0.0722	9.64976	8.73059	-0.144257	0.46225	9.83719	5.82284	-0.755515	0.01205	12.1216	6.23657	-0.957634	0.0043
Zm00001d042948	F-down	GRMZM2G123977			'cell.organisation'	AT3G12360.1	ITN1	Ankyrin repeat family protein	LOC_Os01g61990.1	ankyrin repeat-containing protein, putative, expressed	5.10616	5.14038	0.0096175	0.9084	11.7741	6.09567	-0.948616	0.00285	6.96896	3.28057	-1.08468	0.0099	5.29727	4.94748	-0.122624	0.63585	10.4014	5.75536	-0.852676	0.00125	4.20442	3.39162	-0.309114	0.406	6.16439	11.9452	0.953275	0.01525	7.37987	5.68062	-0.376964	0.17155	7.4467	7.29188	-0.0302713	0.5714
Zm00001d043543	F-down	GRMZM2G138152	rboh2	respiratory burst oxidase2	'stress.biotic.respiratory burst'	AT1G64060.1	ATRBOH F,ATRBOHF,RBOH F,RBOHAP108,RBOHF	respiratory burst oxidase protein F	LOC_Os05g45210.1	respiratory burst oxidase, putative, expressed	74.2036	35.7309	-1.05411	0.0001	55.0686	35.5181	-0.632528	0.01895	67.3794	53.0014	-0.346218	0.29425	11.0374	7.11082	-0.645292	0.023	7.95594	8.5864	0.109889	0.5026	11.3795	9.02688	-0.333808	0.2133	18.8928	10.5993	-0.833274	0.0012	12.3151	12.3666	0.00600986	0.93855	14.2546	12.9333	-0.140234	0.33955
Zm00001d043766	F-down	AC233882.1_FG003			'transport.ABC transporters and multidrug resistance systems'	AT1G02520.1	PGP11	P-glycoprotein 11	LOC_Os01g50080.1	MDR-like ABC transporter, putative, expressed	120.564	35.3786	-1.76856	5e-05	88.9383	40.4019	-1.13819	0.0001	79.7448	47.9522	-0.733674	0.03655	0.682051	0.939272	0.279558	0.49715	1.05706	0.732847	-0.522509	0.1869	1.52203	1.4568	-0.0627675	0.8281	1.28249	1.02787	-0.316531	0.36715	1.53512	1.29071	-0.248415	0.4859	1.9264	1.30341	-0.560056	0.0966
Zm00001d043871	F-down	GRMZM2G164628				AT4G21700.1		Protein of unknown function (DUF2921)	LOC_Os01g48610.1	expressed protein	0.507688	0.338095	-0.572604	0.29935	2.32507	0.587132	-1.96734	0.0009	1.05996	0.360212	-1.53113	0.0274	0.0363404	0.00605365	-3.08624	1	0.069787	0.0471343	-0.481796	1	0.0565904	0.0208655	-1.10932	1	0	0	0	1	0.0103746	0.0150172	0.296151	1	0.0079034	0.0220466	0.839938	1
Zm00001d043988	F-down	GRMZM2G453805	chn1	chitinase chem5	'stress.biotic'	AT5G24090.1	ATCHIA,CHIA	chitinase A	LOC_Os01g47070.1	glycosyl hydrolase, putative, expressed	65.9797	7.36301	-3.16192	5e-05	128.474	10.1131	-3.66587	5e-05	59.4801	13.9359	-2.09281	5e-05	0.0329419	0.0314209	-1.68237	1	0.899692	0.151874	-2.49051	0.0658	2.46102	0.0291937	-5.97834	0.2492	0.249832	0.10141	-1.22169	1	0.995412	0.170071	-2.48114	0.06405	8.09266	0.035389	-7.47991	0.24345
Zm00001d044106	F-down	GRMZM5G888620			'misc.UDP glucosyl and glucoronyl transferases'	AT2G15480.2	UGT73B5	UDP-glucosyl transferase 73B5	LOC_Os01g45110.1	anthocyanin 3-O-beta-glucosyltransferase, putative, expressed	11.9376	4.87446	-1.29044	0.0002	3.07915	5.50613	0.836449	0.06805	5.31645	5.43368	0.0314079	0.9251	0.148385	0.180221	-0.384902	1	0.062311	0.0961623	0.553984	1	0.0972713	0.112046	0.186167	1	0.158527	0.194929	0.282143	1	0.206867	0.0695437	-1.44699	1	0.068569	0.113502	0.652505	1
Zm00001d044146	F-down	GRMZM2G147752			'misc.cytochrome P450'	AT1G17060.1	CYP72C1,SOB7	cytochrome p450 72c1	LOC_Os01g43700.1	cytochrome P450 72A1, putative, expressed	5.4514	1.277	-2.08526	0.00015	6.88941	2.36718	-1.53723	0.00135	2.68397	0.560735	-2.23884	0.00195	0	0	-3.32193	1	0.010201	0	-1.01443	1	0	0	0	1	0	0	0	1	0.0184577	0	-1.50882	1	0.222797	0	-4.541	1
Zm00001d044159	F-down	GRMZM2G560358	cyp11	cytochrome P450 11	'misc.cytochrome P450'						3.36163	2.38434	-0.493819	0.15695	5.93274	2.435	-1.28129	0.0044	10.144	3.30614	-1.61447	0.0003	0.604982	0.872757	0.324429	0.5394	0.896226	0.785589	-0.187847	0.75025	1.09508	1.0522	-0.0570929	0.88425	0.359971	0.896142	1.29232	0.1445	0.720016	0.471633	-0.599994	0.3332	0.694881	0.862811	0.30829	0.79395
Zm00001d044175	F-down	GRMZM2G180732			'lipid metabolism.''exotics'' (steroids, squalene etc).sphingolipids.ceramidase'	AT2G38010.1		Neutral/alkaline non-lysosomal ceramidase	LOC_Os01g43520.1	neutral ceramidase precursor, putative, expressed	24.5349	31.0268	0.338556	0.238	56.9458	28.2739	-1.00986	0.00015	64.6196	37.0371	-0.802833	0.0116	62.1677	44.8597	-0.472744	0.0388	65.5483	59.288	-0.144794	0.52485	90.3101	65.0686	-0.472866	0.05565	58.565	53.4284	-0.13241	0.3423	89.2083	60.4156	-0.562181	0.00735	80.1214	58.8116	-0.446022	0.04955
Zm00001d044183	F-down										0.112781	0.0416467	-1.24935	1	14.0648	0.119713	-6.76165	5e-05	7.03711	0.014687	-8.15714	0.1144	0.0247751	0.0113142	-2.54944	1	4.92889	0.0183075	-7.44685	0.1053	4.34447	0.0178807	-7.28709	0.0999	0.101312	0.0335789	-1.35291	1	3.85738	0.0064266	-7.87918	0.23485	1.79453	0.0137796	-6.24576	0.1664
Zm00001d044186	F-down	GRMZM2G377609			'stress.abiotic'	AT3G14930.1	HEME1	Uroporphyrinogen decarboxylase	LOC_Os01g43390.1	uroporphyrinogen decarboxylase, putative, expressed	55.569	35.9754	-0.627127	0.1199	75.0087	34.2659	-1.13005	0.0018	53.8466	56.1667	0.0608487	0.8863	19.2567	23.2584	0.26554	0.70675	34.5022	21.003	-0.715824	0.0072	39.3698	27.6349	-0.51044	0.1595	38.4702	23.0986	-0.735683	0.0232	33.1784	24.641	-0.429032	0.14475	17.8088	27.8973	0.647238	0.23605
Zm00001d044192	F-down	GRMZM2G057733			'transport.amino acids'	AT5G41800.1		Transmembrane amino acid transporter family protein	LOC_Os01g43320.1	transmembrane amino acid transporter protein, putative, expressed	3.64789	2.13834	-0.767793	0.18445	6.27247	6.38221	0.0249841	0.95805	22.5069	1.82635	-3.61609	5e-05	0.906234	0.146842	-2.68158	0.25655	0.196562	0.135262	-0.507922	1	0.579963	0.297841	-0.938438	0.2811	3.38612	1.36079	-1.30888	0.12145	2.60108	2.26663	-0.197744	0.7719	2.51537	0.981113	-1.34937	0.10045
Zm00001d044253	F-down	GRMZM2G061723			'signalling.calcium'						5.03754	4.97027	-0.0193565	0.85375	6.76056	2.60066	-1.37486	0.00105	3.89134	3.21046	-0.276705	0.54325	0.567627	0.792372	0.265227	0.55805	0.967059	0.883347	-0.129225	0.81975	0.720441	0.606601	-0.24443	0.61875	0.591265	0.426447	-0.462196	0.4672	0.616652	0.846177	0.450245	0.37465	1.12324	0.565037	-0.978728	0.07105
Zm00001d044272	F-down	GRMZM5G849600	bhlh94	bHLH-transcription factor 94	'RNA.regulation of transcription.bHLH,Basic Helix-Loop-Helix family'	AT5G56960.1		basic helix-loop-helix (bHLH) DNA-binding family protein	LOC_Os01g39330.1	helix-loop-helix DNA-binding domain containing protein, expressed	2.03492	0.707256	-1.51149	0.00465	5.05474	0.529597	-3.23054	0.00085	2.09339	0.391317	-2.3899	0.00195	0.0540764	0.0105503	-2.90641	1	0	0.0194809	1.55978	1	0.0312276	0	-2.04361	1	0.316531	0.0461733	-2.53926	1	0.123985	0.0111203	-2.66537	1	0.37869	0.0933862	-1.91058	0.06115
Zm00001d044327	F-down	GRMZM2G059392			'amino acid metabolism.degradation.aspartate family.lysine'	AT3G53450.1		Putative lysine decarboxylase family protein	LOC_Os01g40630.1	uncharacterized protein PA4923, putative, expressed	2.09889	0.662479	-1.64892	0.0318	2.68447	1.31581	-1.02312	0.1955	10.006	0.937954	-3.40134	0.00045	0.157644	0.103681	-1.18039	1	0.0655306	0.149875	1.08181	1	0.182191	0.208142	0.182728	1	0.074905	0.171041	1.0924	1	0.25968	0.19481	-0.39696	1	0.114918	0.0348263	-1.47856	1
Zm00001d044394	F-down	GRMZM2G034943				AT5G11780.1			LOC_Os01g41640.1	expressed protein	10.3113	8.81757	-0.225534	0.333	18.2627	8.26837	-1.14227	0.00015	15.0294	8.12978	-0.885681	0.00715	7.67636	14.362	0.886099	0.02255	18.6939	12.5411	-0.575521	0.0089	13.587	12.3268	-0.140326	0.5858	11.2648	10.3367	-0.12392	0.44315	13.3252	7.48412	-0.831409	0.00065	9.98308	6.54986	-0.607263	0.0277
Zm00001d044564	F-down	GRMZM2G086730			'transport.ABC transporters and multidrug resistance systems'	AT1G02520.1	PGP11	P-glycoprotein 11	LOC_Os01g35030.1	MDR-like ABC transporter, putative, expressed	0.315897	1.15393	1.83652	0.00185	2.71842	1.13342	-1.25472	0.00295	1.77016	0.89389	-0.977793	0.0388	0.169555	0.168621	-0.593681	1	1.06861	0.557806	-0.925702	0.02455	0.81772	0.547764	-0.569488	0.2356	0.353046	0.138582	-1.28889	1	0.84794	0.44912	-0.902008	0.0474	0.726571	0.508127	-0.507519	0.2417
Zm00001d045101	F-down										80.2713	19.164	-2.06591	5e-05	29.7502	19.8751	-0.5817	0.0395	65.5486	15.9529	-2.03806	5e-05	0.260935	1.18971	1.73287	0.1082	0.300733	0.720283	1.23278	0.07555	0.0805521	0.204337	1.24306	1	0.0982233	0.796122	2.89699	0.07885	0.238625	0.256861	0.102117	1	0.546876	0.0990073	-2.35293	0.0616
Zm00001d045174	F-down	GRMZM2G328168			'protein.synthesis.ribosomal protein.eukaryotic.40S subunit.S30'	AT4G29390.1		Ribosomal protein S30 family protein	LOC_Os06g07580.1	expressed protein	28.3631	43.8585	0.628662	0.03715	68.1906	40.0114	-0.769014	0.00865	59.2325	26.7447	-1.14684	0.00145	59.3639	72.0267	0.276717	0.5765	102.689	75.7258	-0.439373	0.0421	77.8208	52.2193	-0.575483	0.0512	43.8784	53.6041	0.288771	0.5971	61.9448	44.9763	-0.46173	0.0637	47.5326	35.3847	-0.425687	0.08725
Zm00001d045204	F-down	GRMZM2G301860	ereb122	AP2-EREBP-transcription factor 122	'RNA.regulation of transcription.AP2/EREBP, APETALA2/Ethylene-responsive element binding protein family'	AT2G23340.1	DEAR3	DREB and EAR motif protein 3	LOC_Os06g07030.1	AP2 domain containing protein, expressed	6.66577	4.17146	-0.674927	0.1978	0.586557	1.74967	1.56057	0.14455	20.6247	2.89247	-2.82972	0.0003	0	0	-3.32193	1	0	0.0758505	3.10183	1	0.212031	0	-4.47269	1	0.567726	0.515722	-0.136085	0.8853	0.645216	0.23125	-1.44144	0.3134	0.746117	0.1426	-2.30885	0.19715
Zm00001d045499	F-down	GRMZM2G006973			'cell.organisation'	AT5G07270.1	XBAT33	XB3 ortholog 3 in Arabidopsis thaliana	LOC_Os06g03800.1	pollen ankyrin, putative, expressed	3.57778	2.11386	-0.756408	0.03685	3.34768	1.66403	-1.00415	0.0243	5.154	1.87027	-1.45755	0.0027	0.0103746	0	-3.46434	1	0.0430704	0	-2.40791	1	0.0310837	0	-2.03856	1	0.010706	0	-1.05005	1	0.0152455	0	-1.33602	1	0.646709	0.0463333	-3.54319	0.0704
Zm00001d045550	F-down	GRMZM2G093291	ppr6	pentatricopeptide repeat6		AT5G27270.1	EMB976	Tetratricopeptide repeat (TPR)-like superfamily protein	LOC_Os06g02120.1	PPR repeat domain containing protein, putative, expressed	8.48262	3.7197	-1.18715	0.0005	6.11827	4.88396	-0.324475	0.3609	9.53101	4.63084	-1.03976	0.0051	2.70424	2.77397	-0.0104687	0.9188	2.29684	2.63734	0.198626	0.5296	2.74961	2.16533	-0.343236	0.4187	3.97688	2.80346	-0.502915	0.1704	2.84052	2.7527	-0.0451462	0.9254	3.53489	2.28857	-0.625004	0.09075
Zm00001d045679	F-down										7.87965	3.92477	-1.00368	0.00195	0	5.80626	9.18395	5e-05	0.0103707	2.50135	6.94582	0.24105	0.0529874	0.0310184	-1.89907	1	0	0.0190865	1.54035	1	0	0	0	1	0.170472	0	-4.1737	1	0.00777605	0.0438231	1.59829	1	0	0.034889	2.16636	1
Zm00001d046330	F-down	GRMZM2G141376			'redox.ascorbate and glutathione.ascorbate'	AT5G21105.1		Plant L-ascorbate oxidase	LOC_Os06g37080.1	L-ascorbate oxidase precursor, putative, expressed	0.334823	0.966426	1.50165	0.01865	1.36278	0.622278	-1.11847	0.062	2.40065	0.525192	-2.1713	0.00165	111.68	70.6681	-0.661327	0.00865	95.5165	100.334	0.0709757	0.5784	110.445	67.8952	-0.701858	0.00655	61.8483	65.4922	0.0825773	0.8831	100.754	103.354	0.0367506	0.81985	48.3873	69.5167	0.522641	0.20555
Zm00001d046423	F-down	GRMZM2G056109			'misc.myrosinases-lectin-jacalin'	AT5G10530.1		Concanavalin A-like lectin protein kinase family protein	LOC_Os08g03240.1	lectin-like receptor kinase 1, putative, expressed	20.9012	10.2872	-1.02202	0.00015	3.55852	7.98806	1.16432	0.00635	3.84382	19.742	2.35764	5e-05	0.0148097	0	-3.52117	1	0	0	0	1	0	0	0	1	0	0.0317364	2.06131	1	0	0	0	1	0.0154365	0	-1.3469	1
Zm00001d046476	F-down										8.33199	6.67113	-0.320299	0.2404	18.1791	6.87775	-1.40097	5e-05	11.7172	6.85751	-0.771993	0.03385	9.78027	12.1137	0.295214	0.57115	24.9688	13.269	-0.911566	5e-05	26.5525	14.6483	-0.857673	0.00425	16.193	12.2822	-0.398518	0.1083	21.2259	13.2652	-0.677772	0.00515	14.3076	12.3729	-0.20943	0.2773
Zm00001d047063	F-down	GRMZM2G116327				AT2G41705.1		camphor resistance CrcB family protein	LOC_Os10g41749.1	crcB-like protein, expressed	7.48515	4.42112	-0.758286	0.01085	9.54625	4.35785	-1.12952	0.0009	8.87166	6.70422	-0.40361	0.2394	10.2802	9.89856	-0.0670848	0.65735	12.6734	9.07191	-0.481874	0.0393	14.0884	12.3003	-0.195666	0.45975	15.2476	12.9572	-0.234661	0.2425	13.8636	12.3666	-0.164728	0.5153	8.76497	14.2075	0.696201	0.08755
Zm00001d047208	F-down	GRMZM2G000209			'development.unspecified'	AT3G45870.1		nodulin MtN21 /EamA-like transporter family protein	LOC_Os06g49500.1	integral membrane protein, putative, expressed	10.1882	7.13291	-0.513735	0.07015	15.4689	11.4757	-0.43047	0.17545	16.0804	5.51135	-1.54311	5e-05	0.092999	0.282554	0.600109	1	0.244414	0.261178	0.0920594	1	0.30291	0.0603064	-2.15402	1	0.277834	0.282365	0.0225286	1	0.329966	0.129618	-1.2839	0.2184	0.591476	0.0489562	-3.35079	0.0977
Zm00001d047228	F-down										0.526007	0	-5.74418	0.0018	1.30859	0.0146529	-5.74109	0.2498	1.37446	0.121482	-3.39638	0.1359	0.330082	0.14143	-1.50596	1	0.224313	0.463483	1.01488	0.5019	0.998067	0.137283	-2.77493	0.2985	0.0217509	0.0223439	0.0266962	1	0.264014	0.213562	-0.293572	1	0.441362	0	-5.49621	1
Zm00001d047301	F-down										0.734813	0.222017	-1.68265	0.00115	0.659214	0.505221	-0.377276	0.54045	1.04978	0.710584	-0.556531	0.336	0.0289316	0.00651775	-2.96452	1	0.0564848	0.0093202	-1.78291	1	0.0598523	0.0298054	-0.811344	1	0.122191	0.0238174	-1.96679	1	0.0145649	0.0279659	0.628106	1	0.0319813	0.0491708	0.49514	1
Zm00001d047436	F-down	GRMZM2G178645			'protein.degradation.AAA type'	AT5G40010.1	AATP1	AAA-ATPase 1	LOC_Os03g58790.1	ATPase, putative, expressed	3.89154	3.20118	-0.280941	0.37735	4.4711	1.37579	-1.69315	0.005	8.79588	3.18637	-1.46203	0.0013	0.321161	0.159152	-1.31605	1	1.10319	0.77396	-0.50585	0.3471	0.580737	0.244287	-1.21606	0.12905	0.192702	0.474114	1.25599	0.32445	0.450209	0.250618	-0.820352	0.2727	0.484698	0.0261906	-3.77286	0.1568
Zm00001d047483	F-down	GRMZM2G084397			'signalling.light'	AT1G03010.1		Phototropic-responsive NPH3 family protein	LOC_Os03g22600.1	BTBN6 - Bric-a-Brac, Tramtrack, Broad Complex BTB domain with non-phototropic hypocotyl 3 NPH3 and coiled-coil domains, expressed	4.3606	1.88219	-1.20777	0.00135	3.33579	2.99679	-0.154123	0.70525	3.5842	4.14795	0.210203	0.57455	5.14395	2.88436	-0.857406	0.03335	2.83664	3.38947	0.256047	0.33505	3.18349	2.23499	-0.508423	0.1789	3.81422	5.9367	0.636921	0.1711	4.39016	4.03343	-0.121978	0.68635	1.66789	3.22671	0.947876	0.0869
Zm00001d047591	F-down	GRMZM2G129815				AT3G56710.1	SIB1	sigma factor binding protein 1	LOC_Os03g20330.1	VQ domain containing protein, putative, expressed	0.087763	0.507841	2.40515	0.28775	2.02995	0	-7.67239	0.0001	0.92727	0.0629505	-3.68347	0.2538	0	0	-3.32193	1	0	0	0	1	0	0	0	1	0	0	0	1	0	0	0	1	0	0	0	1
Zm00001d047806	F-down	GRMZM2G103270			'cell.organisation'	AT2G28840.1	XBAT31	XB3 ortholog 1 in Arabidopsis thaliana	LOC_Os03g16780.1	ankyrin repeat family protein, putative, expressed	77.9571	28.6115	-1.44577	5e-05	26.7623	24.4034	-0.133068	0.6295	32.6501	34.4487	0.077337	0.75175	16.9735	21.082	0.304936	0.47365	21.8085	31.4551	0.528203	0.00365	17.1581	21.2124	0.305854	0.3396	8.65264	15.4392	0.834654	0.02365	7.66974	12.1001	0.65708	0.00755	15.1057	10.5818	-0.513098	0.03765
Zm00001d048171	F-down	GRMZM2G181568	crs4	chloroplast RNA splicing4		AT4G24460.1	CLT2	CRT (chloroquine-resistance transporter)-like transporter 2	LOC_Os12g32650.1	expressed protein	2.23936	2.10726	-0.0873095	0.7346	4.56799	1.86394	-1.28864	0.00295	3.52199	1.54786	-1.18092	0.01365	1.86528	1.79718	-0.120991	0.77515	1.91036	1.83308	-0.0592583	0.93035	2.0594	1.81672	-0.179964	0.62975	2.34816	2.53443	0.109675	0.9682	2.75456	3.28241	0.252094	0.40485	1.39173	2.25908	0.694902	0.26415
Zm00001d048288	F-down	GRMZM2G007134				AT3G13980.1			LOC_Os03g07920.1	expressed protein	5.54365	0.626784	-3.12456	0.00165	1.44996	1.43567	-0.014199	0.9827	2.14061	0.319609	-2.70592	0.01675	0.20858	0.482133	0.673405	0.3997	0.246551	0.38914	0.637649	0.51395	0.145519	0.0538935	-1.28335	1	0.390361	0.253781	-0.601964	1	0.744772	0.219544	-1.71727	0.11645	1.06997	0.299513	-1.80292	0.095
Zm00001d048457	F-down	GRMZM2G172053			'RNA.regulation of transcription.NAC domain transcription factor family'	AT2G18060.1	ANAC037,VND1	vascular related NAC-domain protein 1	LOC_Os03g03540.1	no apical meristem protein, putative, expressed	0	0.0387509	2.28543	1	0.697018	0	-6.14368	0.00115	0	0.203612	4.41692	1	1.00667	1.48187	0.430903	0.602	0.228381	0.558084	1.25284	0.28075	0.460765	0.391369	-0.230078	0.80055	0.239164	1.63758	2.72518	0.07365	0.659528	0.49989	-0.392958	0.70205	0.163231	0.459999	1.43996	0.377
Zm00001d048467	F-down	GRMZM2G317938			'protein.postranslational modification.kinase.receptor like cytoplasmatic kinase VII'	AT1G01540.2		Protein kinase superfamily protein	LOC_Os03g03410.1	serine/threonine-protein kinase, putative, expressed	17.805	19.2842	0.115079	0.761	17.7269	20.7343	0.225961	0.405	30.7468	14.412	-1.09264	0.00035	21.4389	20.8502	-0.0461915	0.62585	29.5305	25.1197	-0.233298	0.29405	28.3456	14.5309	-0.96352	0.0007	23.3541	20.7871	-0.167911	0.32235	40.4703	23.5428	-0.78132	0.00055	22.7926	18.5128	-0.299903	0.14295
Zm00001d048494	F-down	GRMZM2G106263			'secondary metabolism.isoprenoids.mevalonate pathway.HMG-CoA synthase'	AT4G11820.2	EMB2778,FKP1,HMGS,MVA1	hydroxymethylglutaryl-CoA synthase / HMG-CoA synthase / 3-hydroxy-3-methylglutaryl coenzyme A synthase	LOC_Os03g02710.1	hydroxymethylglutaryl-CoA synthase, putative, expressed	4.38204	3.42012	-0.356632	0.33515	8.79174	2.94428	-1.57498	0.00115	7.22173	4.36181	-0.726111	0.13175	8.23156	10.9996	0.402103	0.48505	16.8897	16.9046	0.00126886	0.9542	15.0521	8.68023	-0.793457	0.21985	8.73782	9.49778	0.120184	0.99845	11.0285	12.9999	0.237054	0.5426	7.33706	6.03627	-0.281122	0.42505
Zm00001d048663	F-down										2.20227	1.31668	-0.737709	0.0404	2.23946	1.09165	-1.02991	0.0238	1.09741	1.33971	0.285467	0.54325	1.3296	1.62153	0.190613	0.69015	1.91402	0.962283	-0.984673	0.00975	2.22938	1.70714	-0.383092	0.31735	3.32848	1.68379	-0.978941	0.01045	2.51869	1.89864	-0.405841	0.2162	1.09667	2.27165	1.04386	0.06185
Zm00001d048877	F-down	GRMZM5G867798			'signalling.receptor kinases.DUF 26'	AT5G10290.1		leucine-rich repeat transmembrane protein kinase family protein	LOC_Os11g39370.1	BRASSINOSTEROID INSENSITIVE 1-associated receptor kinase 1 precursor, putative, expressed	19.1322	14.8711	-0.363275	0.12	25.6995	14.8857	-0.78741	0.0033	24.6165	11.7096	-1.07129	0.00065	1.62471	2.4005	0.482983	0.364	1.40921	1.52333	0.11158	0.70985	0.642637	0.522587	-0.293264	0.6164	1.81772	3.23719	0.829147	0.14915	1.36169	1.79194	0.393595	0.3499	1.10178	1.19332	0.114155	0.95365
Zm00001d048950	F-down	GRMZM2G117942	GRMZM2G117942		'stress.biotic'	AT3G04720.1	HEL,PR-4,PR4	pathogenesis-related 4	LOC_Os11g37960.1	WIP4 - Wound-induced protein precursor, expressed	25.5291	0.410994	-5.92277	0.0008	70.6882	0.181195	-8.53049	0.05925	10.3668	0.387626	-4.7058	0.00235	0	0	-3.32193	1	0	0	0	1	0.190465	0	-4.32527	1	0.079579	0	-3.16316	1	0	0	0	1	0	0	0	1
Zm00001d049159	F-down	GRMZM2G104384			'protein.postranslational modification.kinase.receptor like cytoplasmatic kinase VII'	AT1G66150.1	TMK1	transmembrane kinase 1	LOC_Os11g26130.1	receptor protein kinase TMK1 precursor, putative, expressed	0.732976	1.45634	0.980833	0.0255	3.63917	1.53951	-1.23575	0.0025	2.63046	1.57536	-0.735983	0.07305	4.59368	3.00353	-0.639264	0.0574	4.86525	3.44674	-0.496062	0.05325	6.22208	3.52463	-0.818154	0.00925	7.08085	4.10886	-0.783711	0.0083	7.41586	6.78895	-0.127246	0.6242	7.67425	5.32961	-0.52517	0.03775
Zm00001d049213	F-down	GRMZM2G007289			'lipid metabolism.''exotics'' (steroids, squalene etc).sphingolipids'	AT1G14290.1	SBH2	sphingoid base hydroxylase 2	LOC_Os06g22490.1	sphingolipid C4-hydroxylase SUR2, putative, expressed	0	0.0315909	2.05627	1	5.59813	0	-9.13138	5e-05	0.803967	0.13261	-2.51289	0.121	0	0	-3.32193	1	0.079076	0	-3.15504	1	0	0	0	1	0	0	0	1	0.281701	0	-4.86642	1	0	0	0	1
Zm00001d049247	F-down	GRMZM2G150215				AT4G19970.1			LOC_Os03g63270.1	regulatory protein, putative, expressed	4.65754	2.22163	-1.06457	0.01995	0	0.75436	6.25618	0.00015	0	1.84986	7.53905	5e-05	0	0	-3.32193	1	0	0	0	1	0	0	0	1	0.382649	0	-5.29517	1	0	0	0	1	0.182425	0.0800395	-1.09567	1
Zm00001d049288	F-down	GRMZM2G161521									15.9902	2.96299	-2.42811	0.00035	0.247304	1.97752	2.94942	0.0874	0	2.40308	7.91473	5e-05	0	0	-3.32193	1	0	0	0	1	0.0578495	0	-2.76234	1	0	0	0	1	0	0	0	1	0	0	0	1
Zm00001d050062	F-down										3.35651	2.228	-0.589044	0.05295	4.74256	1.94731	-1.27983	0.00085	2.93662	2.56698	-0.193377	0.641	1.57302	1.79821	0.112108	0.8375	2.87144	1.67638	-0.77286	0.01485	2.29506	2.28507	-0.00626615	0.9304	3.90046	2.24001	-0.797408	0.018	2.56597	1.89905	-0.432264	0.1756	1.55012	2.37365	0.611511	0.2705
Zm00001d050899	F-down	GRMZM2G151230				AT1G14870.1	PCR2	PLANT CADMIUM RESISTANCE 2	LOC_Os02g36940.1	uncharacterized Cys-rich domain containing protein, putative, expressed	40.5922	27.8144	-0.545209	0.0401	87.4814	39.8993	-1.13242	0.0001	117.884	39.459	-1.5787	5e-05	0.0374338	0	-3.78067	1	0.454317	0.0373121	-3.29483	0.2344	0.165059	0	-4.12977	1	0.0788173	0	-3.15084	1	0.0329078	0	-2.10124	1	0	0	0	1
Zm00001d050909	F-down	AC196043.3_FG005									2.11685	1.65193	-0.35586	0.6664	0.991155	0	-6.64552	0.00245	3.04383	2.47202	-0.299105	0.75235	1.12185	2.4123	0.987309	0.29645	1.13956	1.61448	0.498898	0.58485	0.87614	0.752914	-0.216016	0.8429	0.751943	2.50771	1.72436	0.2633	0.977978	0.970635	-0.0107619	0.94735	0.396919	0.476585	0.257947	0.8961
Zm00001d051085	F-down	GRMZM2G071396			'signalling.receptor kinases.leucine rich repeat XI'	AT3G47570.1		Leucine-rich repeat protein kinase family protein	LOC_Os02g40240.1	receptor kinase, putative, expressed	1.00543	0.193345	-2.32009	0.0035	1.91665	0.324817	-2.52465	0.0048	1.79784	0.385485	-2.19257	0.00265	0	0	-3.32193	1	0	0.0079754	0.846024	1	0	0	0	1	0	0	0	1	0	0	0	1	0.0352932	0	-2.17929	1
Zm00001d051088	F-down	GRMZM2G109830			'signalling.receptor kinases.leucine rich repeat XI'	AT3G47110.1		Leucine-rich repeat protein kinase family protein	LOC_Os11g07225.1	expressed protein	9.1372	5.0004	-0.868404	0.00265	21.7874	3.24866	-2.74181	5e-05	12.4769	4.58554	-1.4421	0.00035	0	0.00956805	-2.35343	1	0.00911875	0	-0.934988	1	0	0	0	1	0.0117538	0	-1.12127	1	0	0	0	1	0.099928	0	-3.45849	1
Zm00001d051093	F-down										14.3861	11.2022	-0.360609	0.11595	27.1332	12.5257	-1.11455	5e-05	18.3769	12.6364	-0.539942	0.08235	0	0	-3.32193	1	0.0523685	0.0139395	-1.38143	1	0.048125	0	-2.53916	1	0.0421231	0	-2.38192	1	0.0255128	0	-1.82834	1	0.0386172	0	-2.28147	1
Zm00001d051094	F-down	GRMZM2G165387			'signalling.receptor kinases.leucine rich repeat XI'	AT5G20480.1	EFR	EF-TU receptor	LOC_Os02g40180.1	receptor-like protein kinase 5 precursor, putative, expressed	18.9903	10.5636	-0.845558	0.00125	25.2042	5.32364	-2.24105	5e-05	20.2434	14.6176	-0.469475	0.14085	0	0	-3.32193	1	0	0	0	1	0	0	0	1	0	0.0131458	1.21075	1	0	0.0262073	1.85628	1	0.0272807	0	-1.89843	1
Zm00001d051166	F-down	GRMZM2G063917	pal4	phenylalanine ammonia lyase4	'secondary metabolism.phenylpropanoids.lignin biosynthesis.PAL'	AT2G37040.1	ATPAL1,PAL1	PHE ammonia lyase 1	LOC_Os02g41680.1	phenylalanine ammonia-lyase, putative, expressed	4.48522	1.49422	-1.57937	0.0002	0.194594	0.231083	0.23677	1	1.07329	0.531456	-1.00051	0.1545	0.318956	0.460533	0.167496	0.57395	0.102635	0.339479	1.63355	0.05675	0.0196112	0.176215	2.65276	1	0.17395	0.333452	0.90079	1	0.108666	0.145505	0.390053	1	0.127264	0.225317	0.777652	1
Zm00001d051448	F-down	GRMZM2G301585			'protein.degradation.ubiquitin.E3.RING'	AT3G16720.1	ATL2,TL2	TOXICOS EN LEVADURA 2	LOC_Os02g45390.1	RING-H2 finger protein, putative, expressed	3.00276	3.51392	0.226097	0.6458	3.82812	4.45955	0.219726	0.5894	6.87111	2.71166	-1.33815	0.00695	11.6396	6.82719	-0.779913	0.02455	13.1133	10.762	-0.284851	0.27615	12.8977	10.0487	-0.359794	0.22375	15.2422	8.54256	-0.834589	0.0053	13.638	13.6093	-0.00302642	0.9674	14.5451	11.3254	-0.360701	0.1223
Zm00001d051965	F-down	GRMZM2G027075	jmj4	JUMONJI-transcription factor 4	'RNA.regulation of transcription.JUMONJI family'	AT1G08620.1	PKDM7D	Transcription factor jumonji (jmj) family protein / zinc finger (C5HC2 type) family protein	LOC_Os05g10770.1	transcription factor jumonji, putative, expressed	3.21523	2.74085	-0.229524	0.4081	4.6079	2.25813	-1.02573	0.00245	2.26525	2.75001	0.278654	0.45125	2.05772	2.61271	0.281551	0.5919	3.65686	2.31186	-0.659264	0.02045	2.99828	2.56129	-0.226444	0.5125	1.84111	2.39425	0.377193	0.55915	1.77543	1.40888	-0.33151	0.3415	1.03392	1.96483	0.919716	0.1039
Zm00001d052066	F-down										2.91171	4.38478	0.58898	0.2034	7.09208	1.80098	-1.97147	0.0012	8.77924	4.47848	-0.969514	0.0435	6.0654	3.26805	-0.911354	0.0745	5.86906	3.84361	-0.609377	0.10875	8.4411	4.32308	-0.963744	0.0238	7.34258	4.33507	-0.75887	0.067	7.52841	6.42288	-0.228796	0.51575	8.30617	5.7183	-0.537813	0.1179
Zm00001d052200	F-down	GRMZM2G109140			'protein.degradation.ubiquitin.E3.SCF.FBOX'	AT4G08980.1	FBW2	F-BOX WITH WD-40 2	LOC_Os02g52130.1	OsFBX61 - F-box domain containing protein, expressed	18.2733	7.92291	-1.20461	0.0001	6.91212	7.44798	0.107571	0.7581	9.38703	8.68023	-0.112811	0.7775	12.3369	15.2118	0.291507	0.5843	16.5161	17.4907	0.082662	0.61315	12.7504	12.0863	-0.0771077	0.75975	9.36783	12.4495	0.409919	0.41065	10.8896	9.10373	-0.258162	0.3441	9.23423	8.98568	-0.0393216	0.6152
Zm00001d052209	F-down	GRMZM2G041699			'misc.UDP glucosyl and glucoronyl transferases'	AT1G22360.1	AtUGT85A2,UGT85A2	UDP-glucosyl transferase 85A2	LOC_Os02g51930.1	cytokinin-O-glucosyltransferase 2, putative, expressed	11.4275	6.23916	-0.872038	0.00285	23.0049	3.70305	-2.63189	5e-05	15.5939	3.59267	-2.11477	5e-05	0.0393365	0.073864	-0.73245	1	0.0929366	0.158186	0.708297	1	0.0631308	0.157303	1.19391	1	0.097914	0.0672845	-0.481631	1	0.0380803	0.0807988	0.917227	1	0.0952453	0.0834034	-0.172209	1
Zm00001d052389	F-down	GRMZM2G158316			'stress.biotic'	AT3G50950.1	ZAR1	HOPZ-ACTIVATED RESISTANCE 1	LOC_Os11g17014.1	NB-ARC domain containing protein, expressed	0.0858813	0.0883714	0.0369887	1	0.0349888	0.0635976	0.710092	1	0.345867	0.0709752	-2.13579	0.04245	12.5111	22.1219	0.811436	0.01575	12.2046	15.708	0.363811	0.0468	8.89821	11.1148	0.320566	0.32235	9.2514	17.834	0.946134	0.00525	13.3703	9.6417	-0.47125	0.0444	7.85628	9.44139	0.264843	0.7382
Zm00001d052595	F-down	GRMZM2G098520	ssu1	ribulose bisphosphate carboxylase small subunit1	'PS.calvin cycle.rubisco small subunit'	AT1G67090.1	RBCS1A	ribulose bisphosphate carboxylase small chain 1A	LOC_Os12g19470.1	ribulose bisphosphate carboxylase small chain, chloroplast precursor, putative, expressed	227.796	280.373	0.299599	0.347	388.132	193.748	-1.00232	0.00075	602.376	379.025	-0.668358	0.1314	315.479	240.044	-0.394642	0.0758	162.524	210.882	0.375763	0.02535	221.996	199.154	-0.156645	0.4947	250.839	201.6	-0.315256	0.0994	284.579	247.077	-0.203866	0.35415	505.221	260.625	-0.954908	0.00105
Zm00001d052612	F-down	GRMZM2G013128			'stress.abiotic.heat'	AT3G52490.1		Double Clp-N motif-containing P-loop nucleoside triphosphate hydrolases superfamily protein	LOC_Os04g23220.1	expressed protein	3.06695	3.58819	0.225773	0.55635	6.33335	5.94124	-0.0920546	0.76185	7.79637	3.1751	-1.29331	0.0009	2.35737	2.1295	-0.199838	0.6073	2.16617	2.2008	0.0227773	0.86545	2.05022	2.53676	0.305871	0.47395	1.88139	2.6416	0.487412	0.40435	2.66924	2.2385	-0.252861	0.457	2.18568	2.10227	-0.0558736	0.6352
Zm00001d053001	F-down	GRMZM2G036365			'RNA.regulation of transcription.unclassified'	AT2G03200.1		Eukaryotic aspartyl protease family protein	LOC_Os01g50170.1	eukaryotic aspartyl protease domain containing protein, expressed	1.85738	7.56801	2.02081	0.00035	48.5583	7.88851	-2.62036	5e-05	15.8233	6.00997	-1.39513	0.0007	0	0	-3.32193	1	0.0367183	0	-2.22399	1	0.0190284	0	-1.53747	1	0.0399939	0.021146	-0.682703	1	0.114102	0	-3.63346	1	0.161286	0	-4.09834	1
Zm00001d053160	F-down	GRMZM2G173257									1.58953	3.68902	1.20949	0.0387	7.35373	0.929846	-2.96994	0.00295	0.370854	1.45321	1.94183	0.0641	0	0	-3.32193	1	0	0	0	1	0	0	0	1	0	0	0	1	0	0	0	1	0	0	0	1
Zm00001d053394	F-down	GRMZM2G474119									24.038	8.87884	-1.43585	5e-05	18.4354	28.3942	0.622842	0.0452	23.7698	11.9678	-0.989375	0.00655	0.623943	0.265917	-1.39164	0.1901	0.610016	0.250852	-1.24908	0.23705	0.326429	0.22193	-0.536614	1	0.641572	0.324457	-0.962104	0.32745	0.505127	0.645583	0.34785	0.6764	0.587828	0.36762	-0.662796	0.39325
Zm00001d053746	F-down										0.763507	4.04758	2.39113	0.0002	0.468307	0	-5.57987	5e-05	0.232785	1.53751	2.6722	0.01235	0.0466295	0.0127735	-2.68675	1	0.0821718	0	-3.20433	1	0	0.0159694	1.37681	1	0.0752312	0	-3.09138	1	0.0331649	0	-2.10986	1	0.0810761	0	-3.18707	1
Zm00001d053939	F-down	GRMZM2G133958			'signalling.lipids'	AT1G64720.1	CP5	Polyketide cyclase/dehydrase and lipid transport superfamily protein	LOC_Os02g03230.1	membrane related protein CP5, putative, expressed	23.6376	22.6407	-0.0621381	0.7295	12.1076	17.0038	0.489605	0.1913	60.1148	22.4913	-1.41795	5e-05	3.93341	3.10575	-0.372419	0.47105	3.77509	4.88865	0.372053	0.3576	2.90902	2.91596	0.00342842	0.9652	3.76511	2.86706	-0.391921	0.44985	4.24443	3.56112	-0.252589	0.6111	4.61198	3.56787	-0.369408	0.39435
Zm00001d001945	M-up	GRMZM2G034840	arftf4	ARF-transcription factor 4	'RNA.regulation of transcription.ARF, Auxin Response Factor family'	AT1G19850.1	ARF5,IAA24,MP	Transcriptional factor B3 family protein / auxin-responsive factor AUX/IAA-related	LOC_Os04g56850.1	auxin response factor, putative, expressed	0.00758005	0.00545775	-0.185609	1	0.0305504	0	-2.01971	1	0.0491046	0.0165865	-1.15258	1	0.67245	3.24843	2.07666	0.0009	1.70275	2.60158	0.608608	0.03795	0.216889	1.97586	3.12971	5e-05	0.066666	0.788133	3.37997	0.19875	0.144592	0.236139	0.671005	1	0.0311986	0.134827	1.81367	1
Zm00001d001971	M-up										0	0.084772	3.24446	1	0.0150712	0	-1.32603	1	0	22.2101	11.1177	0.0907	0	4.44612	5.47772	5e-05	0	0	0	1	0	6.4198	9.32863	0.0907	0	7.9804	9.64212	0.0945	0.0211759	0	-1.64043	1	0	9.7978	9.93779	0.0945
Zm00001d002012	M-up	GRMZM2G521862							LOC_Os04g56140.1	expressed protein	9.83981	8.31091	-0.243355	0.4347	9.96242	13.3473	0.421608	0.2085	12.737	7.43077	-0.776633	0.0473	4.10953	9.38819	1.15872	0.0058	8.68505	8.4909	-0.0325788	0.9881	6.40576	7.99409	0.319116	0.4064	5.96037	6.25542	0.0695908	0.92185	5.86693	5.55411	-0.078913	0.8497	5.24461	4.22982	-0.30958	0.29495
Zm00001d002090	M-up	GRMZM2G071163				AT1G05500.1	ATSYTE,NTMC2T2.1,NTMC2TYPE2.1,SYT5,SYTE	Calcium-dependent lipid-binding (CaLB domain) family protein	LOC_Os04g55220.1	C2 domain containing protein, expressed	1.45761	1.43372	-0.0236778	0.8764	2.71778	2.07762	-0.385872	0.3669	2.4192	3.42512	0.499884	0.2335	4.46096	11.9394	1.38953	0.0008	9.01018	9.05584	0.00728368	0.87185	5.19923	11.7925	1.17996	0.0005	3.28177	5.98694	0.865363	0.05335	3.84614	4.42854	0.202929	0.4708	4.46317	6.58848	0.560835	0.262
Zm00001d002200	M-up	GRMZM2G155217			'hormone metabolism.ethylene.induced-regulated-responsive-activated'	AT1G61660.1		basic helix-loop-helix (bHLH) DNA-binding superfamily protein	LOC_Os04g53990.1	ethylene-responsive protein related, putative, expressed	20.703	31.6229	0.610889	0.02125	34.4212	31.6942	-0.119045	0.64695	16.5641	19.1611	0.210007	0.45025	9.12664	8.53164	-0.111291	0.5747	5.37943	10.8575	1.01182	0.0001	5.8034	8.93683	0.621993	0.0752	6.21127	8.28873	0.41568	0.38635	4.758	9.00383	0.918758	0.0008	5.23294	7.7127	0.558732	0.2562
Zm00001d002423	M-up	GRMZM2G156356			'transport.metabolite transporters at the envelope membrane'	AT5G17520.1	MEX1,RCP1	root cap 1 (RCP1)	LOC_Os04g51330.1	maltose excess protein 1-like, chloroplast precursor, putative, expressed	4.03496	3.12001	-0.369956	0.26275	2.7951	3.69398	0.401024	0.35025	3.44023	4.61944	0.424145	0.30585	9.11929	7.59991	-0.276777	0.3599	5.0765	8.90644	0.809797	0.00145	5.96243	12.0681	1.016	0.00515	5.04365	6.48606	0.36224	0.55865	4.79485	8.07589	0.750916	0.01015	4.40963	6.87773	0.640103	0.1924
Zm00001d002451	M-up	GRMZM2G149556				AT3G03150.1			LOC_Os04g50970.1	seed specific protein Bn15D1B, putative, expressed	638.227	602.953	-0.0820216	0.7146	376.382	572.506	0.605078	0.0371	522.884	597.635	0.192773	0.5534	418.163	281.863	-0.569363	0.01945	156.527	387.661	1.30833	5e-05	176.794	221.119	0.32273	0.2607	358.507	325.99	-0.137167	0.3268	216.763	290.575	0.422774	0.0365	515.172	287.392	-0.842008	0.00225
Zm00001d002781	M-up	GRMZM2G019919	rws1	RNA recognition water-stress protein1	'RNA.RNA binding'						38.7531	35.9435	-0.108552	0.65515	54.4846	44.2309	-0.300733	0.3469	34.069	37.1356	0.124308	0.7044	31.5738	63.9472	1.01382	0.0055	65.4698	55.0776	-0.249324	0.3866	36.1377	66.5593	0.880952	0.02275	30.894	44.8359	0.537183	0.19545	34.5344	36.6504	0.0857666	0.71955	21.6573	43.2979	0.999114	0.0207
Zm00001d002950	M-up	GRMZM2G138125			'RNA.regulation of transcription.Chromatin Remodeling Factors'	AT5G63950.1	CHR24	chromatin remodeling 24	ChrUn.fgenesh.mRNA.85	expressed protein	5.66329	5.76419	0.0254317	0.98315	4.97638	5.85527	0.234202	0.4629	3.59533	5.54544	0.623769	0.11935	6.30382	18.7265	1.54885	0.0001	14.0624	13.5873	-0.0495431	0.9231	6.90914	16.4922	1.254	5e-05	6.55477	8.92307	0.444412	0.4232	6.41109	7.27477	0.182065	0.49645	5.4294	6.90196	0.345649	0.5717
Zm00001d003066	M-up	GRMZM2G030275				AT2G31190.1	RUS2,WXR1	Protein of unknown function, DUF647	LOC_Os04g43690.2	DUF647 domain containing protein, putative, expressed	25.3389	26.5039	0.0648258	0.90725	17.8688	18.9841	0.0873052	0.7599	23.9473	25.208	0.0739915	0.776	11.5711	23.5206	1.01159	0.01295	14.8196	16.4686	0.152109	0.44215	8.77803	19.3437	1.139	0.00125	8.36162	15.2443	0.865637	0.0393	6.63206	7.69821	0.214764	0.45305	9.82186	12.7964	0.381323	0.51655
Zm00001d003195	M-up	GRMZM2G018876	dbb1	double B-box zinc finger protein1	'RNA.regulation of transcription.C2C2(Zn) CO-like, Constans-like zinc finger family'	AT1G06040.1	STO	B-box zinc finger family protein	LOC_Os04g41560.2	B-box zinc finger family protein, putative, expressed	14.6187	12.6328	-0.21048	0.61835	6.47485	10.4318	0.687225	0.31625	20.8291	12.9283	-0.687645	0.22965	1.02337	0.885854	-0.326501	0.8167	0.226843	0.458181	0.983138	0.51325	0	1.55954	7.2942	0.00015	2.43242	0.56143	-2.09566	0.1733	1.31136	0.941337	-0.474001	0.6913	3.8856	2.38578	-0.701352	0.38405
Zm00001d003406	M-up	GRMZM2G114619				AT3G05470.1		Actin-binding FH2 (formin homology 2) family protein	LOC_Os04g38810.1	formin, putative, expressed	0.160324	0.128269	-0.300804	1	0.155002	0.07211	-1.00685	1	0.50032	0.178263	-1.43865	0.0734	9.54171	21.1097	1.13123	0.00075	16.6386	17.0405	0.0344174	0.74285	12.2227	13.4053	0.133131	0.7105	7.51067	10.8282	0.527184	0.1869	7.29917	4.56222	-0.676812	0.01115	5.66128	6.14044	0.117014	0.94705
Zm00001d003429	M-up	GRMZM2G337113	gpa1	glyceraldehyde-3-phosphate dehydrogenase1	'PS.calvin cycle.GAP'						96.8276	78.7035	-0.298956	0.1779	81.5994	51.3487	-0.668127	0.01635	105.1	90.1041	-0.222071	0.5324	93.2658	71.9762	-0.375174	0.09705	22.6821	46.8555	1.04634	5e-05	54.8262	56.3577	0.0397401	0.961	82.1505	45.8503	-0.841202	0.0006	55.6694	66.5417	0.257329	0.19935	93.5634	72.394	-0.370029	0.0762
Zm00001d003644	M-up	GRMZM5G867831			'cell.organisation'	AT1G21730.1		P-loop containing nucleoside triphosphate hydrolases superfamily protein	LOC_Os02g53520.1	kinesin motor domain containing protein, putative, expressed	4.52203	4.27074	-0.0822956	0.68125	5.27779	4.71917	-0.161079	0.60195	3.51704	4.85542	0.464104	0.18425	8.32592	21.604	1.35906	0.00015	21.4633	16.638	-0.367198	0.091	8.09788	13.9153	0.780308	0.0144	6.54	12.6986	0.956238	0.01025	8.57836	7.85266	-0.127366	0.6238	3.83569	6.84664	0.834256	0.0509
Zm00001d003846	M-up	GRMZM2G089507			'protein.targeting.mitochondria'	AT5G24650.1		Mitochondrial import inner membrane translocase subunit Tim17/Tim22/Tim23 family protein	LOC_Os04g33220.1	SAM domain family protein, expressed	24.3555	20.5541	-0.244712	0.3016	11.9052	13.2325	0.152372	0.63305	22.009	13.9483	-0.657626	0.04855	12.5213	21.0925	0.741548	0.0678	12.2021	19.0481	0.642091	0.0048	6.79083	14.0859	1.05149	0.00425	7.93619	13.8234	0.799827	0.0836	6.25542	7.15749	0.194057	0.5062	6.91817	8.58953	0.311783	0.6902
Zm00001d004213	M-up										0	0	0	1	0	0	0	1	0	0	0	1	0	1.14162	3.5256	0.0092	0	0.257831	4.74325	1	0	1.8443	7.53473	0.0001	0	0.512405	5.7071	1	0	0	0	1	0	0	0	1
Zm00001d004361	M-up	GRMZM2G365957			'transport.ABC transporters and multidrug resistance systems'	AT2G47800.1	ATMRP4,EST3,MRP4	multidrug resistance-associated protein 4	LOC_Os04g13210.1	multidrug resistance-associated protein, putative, expressed	9.59023	7.69871	-0.316579	0.159	8.47855	10.4598	0.302651	0.2428	11.9637	9.79053	-0.288939	0.3595	1.7044	2.91219	0.695531	0.0908	3.18234	2.86796	-0.149563	0.60645	1.59683	3.61177	1.17248	0.0016	1.47578	1.96611	0.411448	0.45485	1.74125	1.95781	0.168206	0.52335	1.15836	1.59445	0.457598	0.4217
Zm00001d004861	M-up	GRMZM2G057078			'RNA.regulation of transcription.unclassified'	AT1G43770.2		RING/FYVE/PHD zinc finger superfamily protein	LOC_Os11g06130.1	PHD-finger family protein, expressed	6.04526	4.69588	-0.363723	0.29145	6.39694	5.06156	-0.337208	0.41145	5.21812	5.69122	0.12498	0.753	3.34849	8.44117	1.29319	0.00185	7.61338	8.63518	0.181465	0.4797	5.28969	8.3759	0.662058	0.1165	3.37229	4.76527	0.497583	0.37215	3.86693	4.7873	0.307309	0.4433	2.5425	3.90245	0.61616	0.3405
Zm00001d005052	M-up	GRMZM2G051534			'cell wall.degradation.mannan-xylose-arabinose-fucose'	AT5G01930.1		Glycosyl hydrolase superfamily protein	LOC_Os12g02520.1	OsMan09 - Endo-Beta-Mannanase, expressed	3.11882	2.33502	-0.416016	0.13835	3.05733	2.1087	-0.533802	0.1157	2.24457	2.73056	0.281624	0.4312	0.944423	1.20539	0.21872	0.5967	1.25619	0.824101	-0.602206	0.1014	0.698698	1.7408	1.30477	0.00345	0.964114	0.845828	-0.18677	0.5309	0.717279	0.475413	-0.583295	0.16355	0.550639	1.10005	0.985474	0.10365
Zm00001d005071	M-up	GRMZM2G153675			'protein.postranslational modification'	AT1G79630.3		Protein phosphatase 2C family protein	LOC_Os12g01770.1	protein phosphatase 2c, putative, expressed	0.026111	0.0185044	-0.341251	1	0.0368112	0.0919134	1.12242	1	0.0358108	0.0361414	0.0103724	1	8.28262	7.23442	-0.210531	0.4453	1.98818	5.62181	1.49492	5e-05	2.84674	5.98127	1.06849	0.0126	4.81324	6.81381	0.500575	0.3375	3.61814	5.48412	0.598657	0.05455	2.19186	4.31641	0.974448	0.08335
Zm00001d005156	M-up	GRMZM2G080139			'signalling.G-proteins'	AT1G55040.1		zinc finger (Ran-binding) family protein	LOC_Os07g22024.1	zinc finger family protein, putative, expressed	5.99692	6.34926	0.0822323	0.8679	6.93123	5.44555	-0.347466	0.2562	5.34759	5.82428	0.122972	0.68175	3.41086	7.54662	1.10591	0.007	6.9021	6.8376	-0.0135257	0.94505	3.98698	8.03177	1.0086	0.0031	2.74013	5.32916	0.957112	0.0229	2.8095	3.07903	0.131715	0.6356	2.0075	3.6206	0.847645	0.0861
Zm00001d005190	M-up	GRMZM2G175576			'transport.metal'	AT4G30110.1	ATHMA2,HMA2	heavy metal atpase 2	LOC_Os07g12900.1	cadmium/zinc-transporting ATPase, putative, expressed	3.25603	2.10485	-0.626985	0.05315	1.33552	2.53697	0.920626	0.0287	2.41539	1.51351	-0.670815	0.14485	0.481363	0.408415	-0.474504	0.65885	0.163145	0.466423	1.46026	0.0116	0.0727712	0.824148	3.3331	0.0001	0.41281	0.273913	-0.574558	0.30885	0.401785	0.503744	0.319158	0.5401	0.0947689	0.391145	1.93692	1
Zm00001d005313	M-up	GRMZM2G064352			'lipid metabolism.lipid degradation.lipases.triacylglycerol lipase'	AT2G42450.1		alpha/beta-Hydrolases superfamily protein	LOC_Os09g39790.1	lipase, putative, expressed	1.57932	1.47671	-0.0962815	0.75965	1.33135	1.5796	0.244979	0.64275	0.829821	1.85087	1.14782	0.0518	1.37078	3.23242	1.14049	0.0314	1.81324	2.68515	0.563861	0.09755	0.753552	3.18749	2.06614	0.00145	0.819761	1.88911	1.19456	0.07855	0.705233	1.02316	0.530578	0.2858	0.745976	1.76875	1.23445	0.09175
Zm00001d005598	M-up										0	0.0328245	2.09844	1	0	0	0	1	0.0286997	0.0104536	-0.919966	1	0.145201	2.43636	3.3186	0.0046	1.20045	2.02578	0.750042	0.08945	0.213446	1.96804	3.14608	0.00395	0.111615	0.68615	2.51708	0.0771	0.0953525	0.273906	1.43019	1	0.124808	0.285159	1.13058	1
Zm00001d005795	M-up	GRMZM2G140160			'hormone metabolism.abscisic acid.signal transduction'	AT5G20910.1	AIP2	RING/U-box superfamily protein	LOC_Os09g26400.1	zinc finger, C3HC4 type domain containing protein, expressed	18.6181	17.7265	-0.0707512	0.6939	10.2421	19.5997	0.935655	0.00525	10.6981	17.0693	0.673545	0.047	9.23399	9.1128	-0.0330165	0.76565	4.97478	9.37501	0.912831	0.0028	4.5434	9.90914	1.12327	0.00615	9.26695	10.877	0.230889	0.7816	5.29103	9.192	0.795675	0.01195	6.67619	11.5489	0.789749	0.09455
Zm00001d005831	M-up	GRMZM2G061885	pza01735		'lipid metabolism.'exotics' (steroids, squalene etc).phosphatidylcholinesterol O-acyltransferase'	AT5G13640.1	ATPDAT,PDAT,PDAT1	phospholipid:diacylglycerol acyltransferase	LOC_Os09g27210.1	lecithine cholesterol acyltransferase, putative, expressed	7.8965	10.0137	0.342298	0.2583	7.98685	9.00416	0.17276	0.5529	6.40032	8.7156	0.444857	0.1652	13.0983	21.2278	0.686279	0.05525	15.4048	17.8181	0.209841	0.22615	9.89054	21.5153	1.12045	0.0001	8.64151	14.4416	0.740211	0.06145	9.03933	8.80991	-0.0370478	0.91895	5.99731	10.6775	0.831139	0.0369
Zm00001d005843	M-up	GRMZM2G088242	hsftf2	HSF-transcription factor 2	'stress.abiotic.heat'	AT1G46264.1	AT-HSFB4,HSFB4,SCZ	heat shock transcription factor B4	LOC_Os09g28200.1	HSF-type DNA-binding domain containing protein, expressed	0	0	0	1	0.0163578	0	-1.39823	1	0.199451	0	-4.38854	1	0.876466	5.50047	2.49653	0.00085	3.42871	7.39938	1.10748	0.0016	0.346898	3.21317	3.1749	0.0006	0.0172212	1.5862	5.87377	0.24225	0.148773	0.72051	2.20194	0.0544	0.0182569	0.405254	3.87732	1
Zm00001d005928	M-up	GRMZM2G178229			'cell.cycle'	AT5G65420.1	CYCD4;1	CYCLIN D4;1	LOC_Os09g29100.1	cyclin, putative, expressed	1.08738	1.0292	-0.0785872	0.8136	0.497057	0.838275	0.742385	0.29245	0.362956	0.812921	1.14175	0.14035	1.09292	1.19155	0.010406	0.99335	5.18938	2.67551	-0.953139	0.00485	2.77295	5.62364	1.01745	0.01435	1.45985	0.788009	-0.881196	0.13845	1.09195	0.570273	-0.925254	0.0878	0.805987	0.66902	-0.265093	0.5921
Zm00001d005968	M-up	GRMZM2G058862				AT3G52390.2		TatD related DNase	LOC_Os07g06440.1	deoxyribonuclease tatD, putative, expressed	0	0.08871	3.3032	1	0	0.0331851	2.11053	1	0	0	0	1	0	1.0704	3.4335	5e-05	0	0.0659345	2.92476	1	0	0.0840527	3.23347	1	0	0.98007	6.62946	0.11045	0	0.0342022	2.14412	1	0	0	0	1
Zm00001d006152	M-up										1.3424	2.03981	0.599977	0.4369	0.0492077	1.09847	4.22664	0.2517	0.146893	1.79221	3.52191	0.1128	2.76617	1.59556	-0.836044	0.34315	0.0869754	2.39893	4.63463	0.17665	0	4.03148	8.65874	5e-05	1.57511	2.03462	0.367246	0.8054	0.150701	0.96905	2.607	0.0907	0.050472	2.87679	5.57706	0.2442
Zm00001d006247	M-up	GRMZM2G161263							LOC_Os09g36950.1	expressed protein	2.95712	4.29651	0.537456	0.53545	1.27438	3.02913	1.24259	0.3808	2.22927	2.32956	0.0632055	0.94865	3.18677	20.311	2.62823	0.00635	9.49436	15.3298	0.690614	0.16005	2.54583	11.7396	2.20075	0.01035	3.93596	6.65324	0.755846	0.52015	1.75164	2.88332	0.715811	0.4323	6.12003	3.87805	-0.656847	0.37
Zm00001d006298	M-up										0	0.0491868	2.56527	1	0	0	0	1	0	0	0	1	0	1.26786	3.67566	0.0017	0	0.201538	4.40284	1	0	0	0	1	0	0.817515	6.37071	0.1206	0	0.498712	5.66878	1	0.0703795	0	-3.00683	1
Zm00001d006308	M-up	AC233910.1_FG010			'protein.postranslational modification'	AT4G35500.1		Protein kinase superfamily protein	LOC_Os09g37949.1	serine/threonine-protein kinase SRPK1, putative, expressed	1.13043	0.982911	-0.199838	0.64535	0.740062	0.582978	-0.339029	0.6323	0.997629	0.756251	-0.395077	0.56645	0.908356	2.75359	1.45454	0.01685	1.25745	1.75435	0.477204	0.2251	0.596943	2.04308	1.75816	0.00425	0.781755	1.02243	0.382921	0.7051	0.584339	0.613501	0.0691047	0.8862	0.722517	0.716799	-0.0113068	0.81135
Zm00001d006323	M-up	GRMZM2G409224			'RNA.regulation of transcription.SET-domain transcriptional regulator family'	AT1G05830.1	ATX2,SDG30	trithorax-like protein 2	LOC_Os09g38440.1	ATXR, putative, expressed	18.3301	12.0518	-0.604563	0.22825	15.715	16.8129	0.0973618	0.7743	10.4633	9.93526	-0.0746303	0.87075	5.84731	18.3422	1.62565	5e-05	15.144	11.879	-0.35006	0.19135	12.4061	20.4294	0.71915	0.0662	8.20717	10.2802	0.324553	0.67205	6.50586	7.17434	0.140899	0.65485	4.44348	8.32846	0.904849	0.1304
Zm00001d006496	M-up	GRMZM2G169615			'RNA.regulation of transcription.unclassified'	AT5G54900.1	ATRBP45A,RBP45A	RNA-binding protein 45A	LOC_Os07g33330.1	RNA recognition motif containing protein, putative, expressed	14.5075	17.2623	0.250668	0.3933	13.2509	17.6176	0.410652	0.1392	13.7401	15.5875	0.181873	0.5295	18.1124	34.5645	0.924787	0.0062	23.9867	30.8307	0.361999	0.0429	13.1887	26.4026	1.00083	0.0013	14.8323	23.2492	0.648084	0.07815	12.6681	17.5026	0.466055	0.0418	10.5385	16.2381	0.623225	0.1445
Zm00001d006497	M-up	GRMZM2G125935			'DNA.synthesis/chromatin structure'	AT5G54910.1		DEA(D/H)-box RNA helicase family protein			15.6077	14.6754	-0.0887994	0.61265	18.2993	15.2141	-0.266216	0.3087	13.0195	13.6436	0.0674997	0.79395	13.1893	26.6528	1.00456	0.00255	23.8394	23.5838	-0.0155452	0.93865	15.589	26.6914	0.775469	0.0099	10.1762	18.397	0.853641	0.0139	12.9335	15.0317	0.21674	0.30345	7.25206	13.9788	0.945826	0.014
Zm00001d006593	M-up										10.9718	10.2778	-0.0941824	0.61405	11.4933	12.5434	0.12603	0.62415	11.5236	11.9673	0.0544542	0.81195	4.45634	19.051	2.06467	5e-05	10.0387	11.4681	0.191873	0.2706	5.09035	11.9591	1.23064	0.0003	6.19831	9.44116	0.60629	0.11645	5.53964	5.7446	0.0523227	0.79635	4.25398	5.5868	0.392402	0.44675
Zm00001d006663	M-up	GRMZM2G038519	lhca1	light harvesting complex A1	'PS.lightreaction.photosystem I.LHC-I'	AT3G61470.1	LHCA2	photosystem I light harvesting complex gene 2	LOC_Os07g38960.1	chlorophyll A-B binding protein, putative, expressed	105.344	119.93	0.187072	0.5983	80.321	125.829	0.647554	0.01355	140.397	157.974	0.170166	0.5958	94.6411	57.0678	-0.731059	0.0059	22.5786	47.7691	1.08078	5e-05	48.9519	46.1519	-0.0849568	0.6933	121.168	64.6604	-0.905955	0.0001	79.3605	114.141	0.52427	0.0106	115.888	103.742	-0.159711	0.2855
Zm00001d006738	M-up	GRMZM5G824534							LOC_Os07g39980.1	GA22009-PA, putative, expressed	1.13901	0.896403	-0.342166	0.4892	1.48385	0.608484	-1.27223	0.0726	0.938422	0.71401	-0.389519	0.60525	0.623979	4.26222	2.56097	0.0023	1.02428	2.5829	1.32593	0.00835	0.153258	1.67546	3.36792	0.004	0.265342	1.193	2.12734	0.06705	0.151129	0.443419	1.49263	0.10315	0.152611	0.377518	1.25284	1
Zm00001d006798	M-up	GRMZM2G102625	GRMZM2G102625		'RNA.regulation of transcription.Chromatin Remodeling Factors'	AT3G06010.1	ATCHR12	Homeotic gene regulator	ChrUn.fgenesh.mRNA.85	expressed protein	13.7238	8.92896	-0.619546	0.01195	16.323	11.9893	-0.44485	0.1056	10.5323	9.52218	-0.145313	0.67525	3.09556	8.40973	1.39771	0.00105	7.53724	4.74564	-0.666308	0.0045	5.41353	8.07431	0.575892	0.08375	4.57557	5.88237	0.36175	0.5038	4.21652	2.92789	-0.524687	0.0585	2.53143	4.56229	0.847278	0.0535
Zm00001d007157	M-up	GRMZM2G001247				AT3G16660.1		Pollen Ole e 1 allergen and extensin family protein	LOC_Os07g47750.1	POEI49 - Pollen Ole e I allergen and extensin family protein precursor, expressed	627.622	431.815	-0.539475	0.08695	453.625	533.336	0.233537	0.4334	368.461	402.333	0.126875	0.68625	85.5623	53.3121	-0.683927	0.01055	27.6348	67.395	1.28585	5e-05	30.1748	42.6176	0.497965	0.11305	59.6345	65.7486	0.140789	0.97075	49.2537	64.7993	0.395673	0.0618	42.173	48.4801	0.201029	0.85525
Zm00001d007267	M-up	GRMZM2G149428	lhcb5	light harvesting chlorophyll a/b binding protein5	'PS.lightreaction.photosystem II.LHC-II'	AT4G10340.1	LHCB5	light harvesting complex of photosystem II 5	LOC_Os11g13890.5	chlorophyll A-B binding protein, putative, expressed	130.946	122.844	-0.0921373	0.59715	70.3622	85.6861	0.284224	0.2611	80.8148	147.27	0.865692	0.00445	140.179	116.512	-0.267706	0.2088	29.1167	77.8939	1.41935	5e-05	46.7072	106.795	1.19296	5e-05	131.692	85.9077	-0.616246	0.00495	65.5454	86.4863	0.399924	0.0467	101.484	129.525	0.35195	0.4762
Zm00001d007468	M-up										0.183411	0.326491	0.798902	1	0.230022	0.433484	0.885714	0.255	0.248984	0.447272	0.82019	0.3195	0.274169	2.72602	2.87032	0.0021	1.09207	1.81821	0.730205	0.06605	0.21516	1.58875	2.82793	0.00195	0.0494507	0.945149	4.00596	0.14805	0.136989	0.23471	0.735365	1	0.0940383	0.247268	1.30615	1
Zm00001d007605	M-up										1.69677	1.09585	-0.626104	0.13835	3.4232	1.77956	-0.939952	0.07465	1.33045	1.01369	-0.388942	0.55075	1.10414	3.8862	1.69407	0.00215	4.23299	2.58465	-0.709543	0.02635	4.68752	2.42687	-0.946868	0.03785	2.34794	3.01201	0.357987	0.60835	2.92681	2.8844	-0.0209906	0.97	0.914241	1.77859	0.952478	0.13225
Zm00001d007682	M-up	GRMZM2G134559				AT4G02485.1		2-oxoglutarate (2OG) and Fe(II)-dependent oxygenase superfamily protein	LOC_Os11g43610.1	oxidoreductase, 2OG-Fe oxygenase family protein, putative, expressed	13.1781	14.5049	0.138303	0.73425	8.92455	14.3364	0.683228	0.05295	9.14428	12.4782	0.448052	0.2354	12.0367	11.1235	-0.124468	0.59555	7.14935	15.1263	1.08011	0.0004	7.29978	12.9593	0.827195	0.03775	8.69501	10.2741	0.2405	0.77915	6.13556	10.9428	0.83369	0.0116	7.64199	12.134	0.666332	0.1933
Zm00001d007764	M-up	GRMZM2G149935			'protein.glycosylation'	AT5G62620.1		Galactosyltransferase family protein	LOC_Os07g09670.1	galactosyltransferase family protein, putative, expressed	0.623874	0.671111	0.103694	0.88425	0.448327	0.517199	0.201967	0.7595	1.05765	1.38081	0.381485	0.44315	9.23554	19.279	1.04697	0.0023	13.0647	17.2259	0.398639	0.02825	10.9452	12.6856	0.212709	0.5278	13.3004	10.5699	-0.331232	0.1295	13.5325	10.7771	-0.328182	0.15905	16.9173	14.6594	-0.206546	0.22495
Zm00001d008435	M-up	AC234160.1_FG003			'misc.gluco-, galacto- and mannosidases'	AT3G18080.1	BGLU44	B-S glucosidase 44	LOC_Os01g32364.1	Os1bglu1 - beta-mannosidase/glucosidase homologue, expressed	0	0	0	1	0.198698	0.0123843	-3.22086	1	0.0692206	0	-2.98588	1	0.0474482	0	-3.88214	1	3.40002	0.139543	-4.51115	0.2205	0.932584	2.90191	1.62727	0.00375	0.0461797	0.0260901	-0.638446	1	0.14565	0.0616166	-1.11994	1	0.188522	0.0473366	-1.79177	1
Zm00001d008512	M-up	GRMZM2G119345			'transport.ABC transporters and multidrug resistance systems'	AT2G01320.3		ABC-2 type transporter family protein	LOC_Os01g03144.1	white-brown complex homolog protein 7, putative, expressed	7.74865	7.26734	-0.0923934	0.6367	8.37655	4.80748	-0.799796	0.01035	7.12981	8.64827	0.278192	0.36345	4.48678	11.4957	1.3268	0.0008	7.66615	7.34979	-0.0607174	0.90515	5.6382	15.8667	1.49105	5e-05	2.57357	4.34046	0.751799	0.11805	2.61221	1.92043	-0.44186	0.19425	3.30125	5.32043	0.686875	0.1537
Zm00001d008592	M-up	GRMZM2G174343			'misc.acid and other phosphatases'	AT3G02600.1	ATLPP3,LPP3	lipid phosphate phosphatase 3	LOC_Os01g04660.1	lipid phosphatase protein, putative, expressed	0.841844	1.16028	0.458186	0.4616	1.22252	0.761118	-0.676582	0.30425	1.04027	1.02514	-0.0209372	0.9872	0.251608	1.66913	2.25568	0.0032	0.794519	0.750679	-0.0808388	0.92285	0.433772	0.858268	0.968323	0.20585	0.352646	1.00129	1.47956	0.13895	0.424557	0.729311	0.766636	0.2381	0.233759	0.491678	1.04131	0.25275
Zm00001d008815	M-up	GRMZM2G080588			'protein.postranslational modification'	AT4G32830.1	AtAUR1,AUR1	ataurora1	LOC_Os01g09580.2	CAMK_CAMK_like_Aur_like.1 - CAMK includes calcium/calmodulin depedent protein kinases, expressed	1.06345	0.805796	-0.395975	0.8478	2.59569	0.988708	-1.38353	0.49705	2.20839	1.19302	-0.882856	0.757	3.17165	21.5993	2.72356	0.0595	10.7117	13.657	0.350175	0.1532	1.84054	11.3683	2.62027	0.00495	0.436568	7.1863	4.0103	0.0825	0.567254	0.849507	0.574302	0.60515	0.341694	1.05509	1.59859	0.5637
Zm00001d008819	M-up	GRMZM2G147840			'signalling.calcium'	AT3G16490.1	IQD26	IQ-domain 26	LOC_Os01g09470.1	IQ calmodulin-binding motif family protein, expressed	1.71252	1.40775	-0.280923	0.51135	0.167132	0.533761	1.61814	0.1178	1.09831	1.05642	-0.0555872	0.943	0.387603	2.07226	2.09437	0.00625	1.07182	2.05658	0.933789	0.04205	0.393072	0.707825	0.832596	0.2697	0.013171	0.74166	5.01969	0.24195	0.291907	0.0722302	-1.87636	1	0.135305	0.152174	0.158462	1
Zm00001d008869	M-up	AC187157.4_FG005	hb52	Homeobox-transcription factor 52	'RNA.regulation of transcription.HB,Homeobox transcription factor family'	AT1G52150.1	ATHB-15,ATHB15,CNA,ICU4	Homeobox-leucine zipper family protein / lipid-binding START domain-containing protein	LOC_Os03g43930.2	START domain containing protein, expressed	3.14829	2.88812	-0.124024	0.59615	2.40672	2.78072	0.207584	0.5576	3.41101	2.80354	-0.282036	0.4762	2.4982	2.58851	0.000169347	0.9195	1.51367	2.40949	0.667157	0.0282	0.953319	2.41026	1.32908	0.0061	1.61248	2.41543	0.580035	0.3017	1.16537	1.87584	0.682091	0.0568	1.70599	2.52326	0.561953	0.32105
Zm00001d009011	M-up		cyc6	cyclin6							0.010883	0.0076199	-0.245123	1	0.00981995	0.0706645	2.02498	1	0.249663	0	-4.69857	1	2.09785	21.5907	3.29691	5e-05	8.50208	14.6853	0.787771	0.00015	0.45827	14.4758	4.95116	5e-05	0.113862	6.38716	5.69063	0.2475	0.266215	0.641031	1.23693	0.0558	0.0330211	0.663541	3.96865	0.25195
Zm00001d009097	M-up	GRMZM2G331566			'cell wall.degradation.cellulases and beta -1,4-glucanases'	AT4G02290.1	AtGH9B13,GH9B13	glycosyl hydrolase 9B13	LOC_Os01g21070.1	endoglucanase, putative, expressed	0.072256	0.0922011	0.313217	1	0.0130297	0.295693	3.73052	1	0.118588	0.00964425	-2.71058	1	0.485119	8.23422	3.81658	5e-05	0.60302	3.719	2.60478	0.0001	0.143882	1.80928	3.56347	0.0125	0	0.200685	4.39702	1	0.0195796	0.2374	3.06417	1	0	0.0386389	2.28211	1
Zm00001d009502	M-up	GRMZM2G092147									22.8012	21.388	-0.092263	0.64515	10.6172	15.4613	0.541833	0.1303	12.7478	21.5371	0.756108	0.03885	13.6252	11.1426	-0.299448	0.3592	5.02682	11.6299	1.2085	0.00135	5.75127	12.4035	1.10746	0.0141	12.715	11.7774	-0.110423	0.54945	5.9272	6.69761	0.176016	0.63475	6.31061	11.4522	0.858755	0.09745
Zm00001d009771	M-up	GRMZM2G456000			'stress.abiotic.drought/salt'	AT3G21620.1		ERD (early-responsive to dehydration stress) family protein	LOC_Os05g51630.1	early-responsive to dehydration protein-related, putative, expressed	9.90925	14.9568	0.593468	0.02695	8.86238	12.783	0.527962	0.05525	9.30636	15.9631	0.777806	0.00965	8.17127	17.8206	1.10817	0.00155	10.6736	13.0922	0.294418	0.1109	10.1994	16.5562	0.69834	0.02575	10.5781	11.3702	0.104083	0.95875	6.57297	6.42221	-0.0334241	0.93665	16.014	12.5187	-0.354997	0.10665
Zm00001d010018	M-up	GRMZM2G487328			'signalling.receptor kinases.extensin'	AT3G58690.1		Protein kinase superfamily protein	LOC_Os05g11750.1	protein kinase, putative, expressed	0.233344	0.353163	0.577622	0.47345	0.162833	0.140159	-0.20289	1	0.114326	0.235982	0.984423	1	0.107602	2.1343	3.36862	0.00335	1.06147	1.01298	-0.0668011	0.93975	0.298399	1.26158	2.04375	0.00905	0.05182	0.307922	2.36253	1	0.126955	0.203259	0.638909	1	0.0552	0.217225	1.80118	1
Zm00001d010588	M-up	AC197705.4_FG001	pdc1	pyruvate decarboxylase1	'fermentation.PDC'	AT4G33070.1		Thiamine pyrophosphate dependent pyruvate decarboxylase family protein	LOC_Os05g39310.1	thiamine pyrophosphate enzyme, C-terminal TPP binding domain containing protein, expressed	0.237342	0.115436	-0.979559	1	0.169453	0.0516246	-1.54202	1	0.144466	0.0298764	-1.95368	1	1.50218	3.22384	1.01322	0.07965	10.406	8.67221	-0.262661	0.33415	4.32555	10.029	1.21132	0.00085	0.318335	0.464846	0.532287	0.7332	0.0926804	0.124384	0.388204	1	0.06914	0.152129	1.03466	1
Zm00001d010672	M-up	GRMZM2G083016			'protein.degradation'	AT1G79330.1	AMC6,ATMC5,ATMCP2B,MC5	metacaspase 5	LOC_Os05g41670.1	ICE-like protease p20 domain containing protein, putative, expressed	15.5104	16.1898	0.0618149	0.94445	16.7289	12.5167	-0.418196	0.1975	15.7359	14.8016	-0.0882487	0.82575	26.6292	28.6719	0.101721	0.97305	14.8859	24.4313	0.714404	0.00125	12.1934	26.3256	1.10974	0.00135	16.9758	20.424	0.266643	0.6648	12.9185	15.5122	0.263774	0.2806	14.163	19.8076	0.483642	0.31005
Zm00001d010818	M-up	GRMZM2G044797			'RNA.regulation of transcription.putative transcription regulator'	AT4G12540.1			LOC_Os05g45580.1	expressed protein	0	0.0398589	2.31785	1	0.0117751	0	-1.12268	1	0.0647057	0	-2.90122	1	0.710795	5.88952	2.86319	0.00085	2.33098	4.33681	0.892844	0.00625	0.364059	3.80463	3.35021	0.0001	0.0228343	2.13597	6.03028	0.2451	0.065024	0.158822	1.17008	1	0.0143746	0.127048	2.49122	1
Zm00001d011256	M-up	GRMZM2G143469			'PS.lightreaction.photosystem I.LHC-I'	AT1G34000.1	OHP2	one-helix protein 2	LOC_Os01g40710.1	high light inducible protein, putative, expressed	16.9745	9.17594	-0.88672	0.0114	14.3406	12.3859	-0.211245	0.6189	17.0741	13.7571	-0.31143	0.4618	11.7947	27.1574	1.19155	0.01005	9.89132	18.1233	0.872949	0.0049	7.0331	10.4866	0.575637	0.20915	13.47	14.8846	0.143973	0.9409	12.7084	9.18936	-0.467313	0.2042	8.09355	5.15888	-0.648701	0.1431
Zm00001d011334	M-up	GRMZM2G117754			'misc.GDSL-motif lipase'	AT5G45910.1		GDSL-like Lipase/Acylhydrolase superfamily protein	LOC_Os01g42730.1	GDSL-like lipase/acylhydrolase, putative, expressed	0.843418	1.39138	0.715524	0.20995	2.00333	1.16441	-0.777641	0.1774	1.14183	0.954052	-0.256749	0.7125	1.41183	4.64522	1.62256	0.0066	3.13475	3.89819	0.313555	0.304	1.14438	3.77028	1.71137	0.00295	0.997388	2.37196	1.24153	0.0883	1.19571	1.47753	0.303036	0.51785	0.857951	1.61131	0.901474	0.2269
Zm00001d011357	M-up	GRMZM2G153058			'nucleotide metabolism.synthesis.pyrimidine.CTP synthetase'	AT3G12670.1	emb2742	CTP synthase family protein	LOC_Os01g43020.1	CTP synthase, putative, expressed	14.007	13.2613	-0.0788733	0.65825	19.7743	12.9835	-0.606566	0.0266	10.1327	8.3923	-0.271584	0.40715	4.81606	14.0325	1.51422	0.0003	8.23431	10.7447	0.383497	0.0547	3.43477	10.0916	1.55211	0.00015	5.24073	7.04651	0.426438	0.40355	3.74211	4.24824	0.182555	0.5201	4.28945	3.47197	-0.304248	0.2487
Zm00001d011405	M-up	GRMZM2G132686			'cell.organisation'	AT3G16060.1		ATP binding microtubule motor family protein	LOC_Os01g43580.1	kinesin motor domain containing protein, putative, expressed	8.52162	9.56337	0.166208	0.63755	12.9474	11.7688	-0.137578	0.61725	10.9467	12.3297	0.171488	0.53905	9.57855	28.4739	1.55728	5e-05	22.9592	22.9124	-0.00293936	0.8893	11.1517	23.8301	1.09483	0.0003	8.13048	14.8766	0.870829	0.01635	11.5749	7.6673	-0.593574	0.0145	15.8642	10.534	-0.590254	0.0189
Zm00001d011474	M-up	GRMZM2G157334			'signalling.G-proteins'	AT5G55190.1	ATRAN3,RAN3	RAN GTPase 3	LOC_Os05g49890.1	ras-related protein, putative, expressed	32.7782	39.1217	0.255157	0.39895	44.4859	41.0842	-0.114736	0.683	41.8745	35.6746	-0.231111	0.4665	58.3367	140.98	1.27064	5e-05	148.376	143.876	-0.0444286	0.93075	51.8074	100.28	0.952666	0.00175	39.8646	72.2468	0.857663	0.0117	85.6576	83.108	-0.0435879	0.8821	49.8554	40.205	-0.310304	0.1221
Zm00001d011506	M-up	GRMZM2G114538			'stress.abiotic.cold'	AT4G01200.1		Calcium-dependent lipid-binding (CaLB domain) family protein	LOC_Os01g47040.1	C2 domain containing protein, putative, expressed	1.55777	1.03515	-0.585013	0.44355	0.190948	0.913155	2.19975	0.1071	0.100611	0.682632	2.6466	0.122	0.563097	1.41961	1.10833	0.3101	0	0.981232	6.63115	5e-05	0.0555015	1.2615	4.27886	0.2301	0.214215	1.40846	2.66137	0.2654	0.144239	0.991394	2.69877	0.08575	0	0.29997	4.95406	1
Zm00001d011610	M-up	GRMZM2G077054			'N-metabolism.ammonia metabolism.glutamate synthase'	AT5G53460.1	GLT1	NADH-dependent glutamate synthase 1	LOC_Os01g48960.1	glutamate synthase, chloroplast precursor, putative, expressed	11.0201	5.57641	-0.981449	0.0002	9.63759	5.59291	-0.783994	0.00465	10.7581	6.30472	-0.769977	0.01745	2.16966	4.54269	1.00425	0.01235	3.77998	3.23734	-0.222931	0.3995	2.51038	4.44637	0.822227	0.01645	1.81513	3.10956	0.773346	0.09755	2.51058	2.10465	-0.253337	0.39095	1.41003	2.04819	0.535456	0.3126
Zm00001d011754	M-up	GRMZM2G144701			'hormone metabolism.abscisic acid.induced-regulated-responsive-activated'				LOC_Os01g52780.1	HVA22, putative, expressed	1.39492	1.01772	-0.451051	0.2142	1.24063	0.992849	-0.318545	0.51155	1.26259	1.294	0.0351818	0.91725	0.473589	2.01817	1.82209	0.0019	1.82781	1.57384	-0.214566	0.54905	0.845315	1.86943	1.13577	0.01715	0.380712	0.643096	0.741191	0.3388	0.303158	0.345061	0.181178	0.72925	0.305592	0.487622	0.656987	0.3968
Zm00001d011757	M-up	GRMZM2G166413			'stress.biotic'	AT2G42800.1	AtRLP29,RLP29	receptor like protein 29	LOC_Os01g52880.1	leucine-rich repeat family protein, putative, expressed	0.0951171	0.0134114	-2.16672	1	0.0346653	0.0207616	-0.538026	1	0.0176092	0.0128457	-0.273226	1	0.250769	2.95667	3.08025	0.00685	0.430212	1.39575	1.67507	0.02385	0.192299	0.559947	1.49434	0.11075	0.0520551	0.341979	2.50387	1	0.0132353	0.0744997	1.86262	1	0.073692	0.0734701	-0.00382936	1
Zm00001d011771	M-up	GRMZM2G138967	gata17	C2C2-GATA-transcription factor 17	'RNA.regulation of transcription.C2C2(Zn) GATA transcription factor family'						2.61898	3.42958	0.387731	0.42415	4.01407	3.64863	-0.137352	0.7758	2.64093	2.78145	0.0745108	0.87005	4.03709	11.3769	1.46069	0.00375	6.83474	9.98872	0.546749	0.0402	5.76462	9.71683	0.752244	0.06035	3.29909	5.76354	0.80302	0.16235	3.34003	4.0782	0.28729	0.46075	2.51699	3.65023	0.534519	0.47035
Zm00001d011855	M-up	GRMZM2G109472			'RNA.regulation of transcription.C2H2 zinc finger family'	AT3G07940.1		Calcium-dependent ARF-type GTPase activating protein family	LOC_Os01g72230.1	stromal membrane-associated protein, putative, expressed	35.3879	38.6403	0.126816	0.7311	36.4238	40.8533	0.165528	0.5178	32.5999	41.8201	0.35923	0.21425	43.1281	67.07	0.633916	0.06915	50.5862	66.4371	0.393176	0.02105	32.8387	70.713	1.10634	5e-05	26.984	50.9226	0.915955	0.00475	27.109	36.5464	0.430817	0.0423	24.862	43.465	0.805661	0.0293
Zm00001d011945	M-up	GRMZM2G010065				AT1G03760.1		Prefoldin chaperone subunit family protein	LOC_Os01g70330.1	prefoldin subunit family protein, expressed	4.13307	4.89069	0.242286	0.5113	5.434	4.20119	-0.37044	0.2824	4.51355	4.59906	0.0270171	0.90915	3.47279	6.66702	0.902152	0.04745	8.06044	6.5441	-0.300252	0.25375	4.07345	8.30358	1.02568	0.005	2.1623	4.25417	0.97304	0.05115	2.92201	2.62297	-0.155202	0.6637	3.14258	3.57046	0.183612	0.94635
Zm00001d012064	M-up	GRMZM2G031204			'cell.cycle.peptidylprolyl isomerase'	AT3G25220.1	FKBP15-1	FK506-binding protein 15 kD-1	LOC_Os01g68710.1	peptidyl-prolyl cis-trans isomerase, FKBP-type, putative, expressed	0	0.0310943	2.03894	1	0	0	0	1	0	0	0	1	0	4.03925	5.33958	0.00065	0	0	0	1	0	0	0	1	0	4.41723	8.79026	0.0916	0	0	0	1	0	0	0	1
Zm00001d012321	M-up	GRMZM2G123394				AT2G40000.1	ATHSPRO2,HSPRO2	ortholog of sugar beet HS1 PRO-1 2	LOC_Os01g63690.1	hs1, putative, expressed	2.10744	3.26708	0.630092	0.1629	0.507537	0.266971	-0.901927	0.3726	0.669701	1.32157	0.970157	0.1861	1.30222	3.66175	1.38876	0.0249	1.48429	3.25087	1.1258	0.0121	0.29347	1.55388	2.3655	0.004	1.11235	1.74988	0.648953	0.46615	0.543964	0.796289	0.541506	0.4233	0.992155	0.679754	-0.538951	0.3223
Zm00001d012350	M-up	GRMZM2G440785				AT3G09070.1		Protein of unknown function (DUF740)	LOC_Os01g63310.1	DUF740 domain containing protein, expressed	0.0362823	0	-2.21046	1	0.0223917	0.0134245	-0.467606	1	0.068302	0.0165647	-1.55954	1	0.899469	2.68399	1.43051	0.015	0.684875	2.68846	1.95731	0.00025	0.0564294	1.02679	3.96416	0.04005	0.0109962	1.26954	5.92935	0.24195	0.0933917	0.299692	1.58271	1	0.0376138	0.326593	2.82155	1
Zm00001d012353	M-up										95.1178	114.882	0.272346	0.45205	57.7086	100.167	0.795436	0.0434	62.3105	64.7728	0.0559029	0.8697	146.788	167.725	0.191462	0.7798	72.2164	164.6	1.18845	5e-05	35.5321	83.6091	1.2343	0.0059	69.4953	102.671	0.562978	0.2561	66.9293	104.898	0.648199	0.0405	41.252	59.7732	0.534927	0.4016
Zm00001d012488	M-up	GRMZM2G019413			'development.unspecified'	AT2G30300.1		Major facilitator superfamily protein	LOC_Os01g61010.1	nodulin, putative, expressed	5.54275	4.59194	-0.270957	0.3181	5.74586	10.148	0.819514	0.01175	6.93041	6.37842	-0.119561	0.763	6.15334	4.35867	-0.517432	0.1443	2.99287	6.6647	1.15236	5e-05	5.27776	7.62064	0.529148	0.1485	4.0125	3.68281	-0.123375	0.54065	2.99916	4.11459	0.454894	0.15525	5.18522	5.36164	0.0481792	0.8104
Zm00001d012590	M-up	GRMZM2G106250			'lipid metabolism.lipid degradation.beta-oxidation.multifunctional'	AT3G15290.1		3-hydroxyacyl-CoA dehydrogenase family protein	LOC_Os01g58380.1	3-hydroxybutyryl-CoA dehydrogenase, putative, expressed	79.3067	60.1242	-0.399438	0.0733	50.3849	95.2164	0.918085	0.00045	65.6478	71.5022	0.123224	0.6321	23.6963	16.1085	-0.56202	0.05745	10.3017	18.7932	0.866693	0.00035	8.89513	18.2184	1.03348	0.0055	20.1405	22.5586	0.163498	0.89615	13.1034	24.666	0.912072	0.00035	15.4656	25.062	0.696085	0.08145
Zm00001d012621	M-up	GRMZM5G865151				AT1G61170.1			LOC_Os01g57150.1	SR protein related family member, putative, expressed	0	0	0	1	0	0.079303	3.15871	1	0.0336504	0	-2.126	1	0.136804	1.09692	2.22478	0.08665	0.942906	1.18019	0.320779	0.60485	0	0.669002	6.08534	5e-05	0	0.108389	3.56547	1	0	0.10779	3.55815	1	0	0.0694426	2.98991	1
Zm00001d012661	M-up	GRMZM2G468132			'DNA.synthesis/chromatin structure'	AT2G30800.1	ATVT-1,HVT1	helicase in vascular tissue and tapetum	LOC_Os03g17432.1	pre-mRNA-splicing factor ATP-dependent RNA helicase DHX16, putative, expressed	6.59104	7.52664	0.191228	0.5603	8.37021	6.89676	-0.278978	0.33215	7.00915	7.97218	0.185487	0.5323	5.93229	13.2584	1.13721	0.0011	11.167	10.4361	-0.0975716	0.74045	8.43468	12.0815	0.517873	0.0931	5.53783	8.54735	0.625241	0.1263	6.71282	7.00517	0.0614105	0.76875	5.61219	7.65969	0.448035	0.35435
Zm00001d012670	M-up	GRMZM2G097032				AT2G16270.1			LOC_Os01g56020.1	expressed protein	3.84997	4.41127	0.195873	0.633	5.51222	4.76525	-0.209672	0.5224	5.31147	5.01695	-0.0821401	0.84815	5.41702	14.3353	1.37862	0.0002	8.20475	11.3977	0.47372	0.0202	5.34311	12.453	1.2192	0.0002	5.39368	5.36873	-0.00667935	0.71745	5.05634	4.01276	-0.332756	0.2459	7.89644	5.86605	-0.428181	0.09835
Zm00001d013060	M-up	GRMZM2G701297	fha11	FHA-transcription factor 11	'RNA.regulation of transcription.FHA transcription factor'	AT3G54350.1	emb1967	Forkhead-associated (FHA) domain-containing protein	LOC_Os03g58640.1	FHA domain containing protein, putative, expressed	9.93702	11.1516	0.166201	0.60695	10.486	10.7117	0.0307009	0.89975	7.60387	9.5898	0.334374	0.2651	3.74854	8.79311	1.1937	0.0019	7.53768	6.76462	-0.155894	0.56	5.21628	6.73097	0.367171	0.28035	3.8428	6.96492	0.856271	0.03225	4.63171	4.27005	-0.11703	0.68725	3.05957	3.85238	0.331458	0.6088
Zm00001d013146	M-up	GRMZM2G085646			'PS.lightreaction.photosystem I.PSI polypeptide subunits'	AT1G31330.1	PSAF	photosystem I subunit F	LOC_Os03g56670.1	photosystem I reaction center subunit III, chloroplast precursor, putative, expressed	83.9615	94.5574	0.171443	0.6255	47.3846	44.9535	-0.0759684	0.82625	74.347	88.0384	0.243829	0.41615	81.3004	45.5523	-0.837195	0.0068	13.6993	33.7674	1.3009	5e-05	31.3868	47.9654	0.611677	0.0725	62.1947	33.6143	-0.887518	0.0034	43.4787	53.3986	0.29643	0.20715	75.522	77.5897	0.0389631	0.72155
Zm00001d013265	M-up	GRMZM2G129817	mybr106	MYB-related-transcription factor 106	'RNA.regulation of transcription.Histone acetyltransferases'	AT4G16420.1	ADA2B,PRZ1	homolog of yeast ADA2 2B	LOC_Os03g53960.1	transcriptional adaptor, putative, expressed	10.6493	8.07202	-0.399319	0.10435	11.1714	11.4314	0.0331711	0.91055	8.64514	8.41147	-0.0394851	0.9387	9.52862	22.8267	1.24595	0.0018	20.7029	20.303	-0.0281192	0.9998	11.1727	19.1493	0.776783	0.02195	11.3303	13.2814	0.229028	0.7351	10.9258	11.1325	0.0270142	0.89015	7.92056	10.8019	0.447125	0.3544
Zm00001d013296	M-up	GRMZM2G051270			'S-assimilation.ATPS'	AT4G14680.1	APS3	Pseudouridine synthase/archaeosine transglycosylase-like family protein	LOC_Os03g53230.1	bifunctional 3-phosphoadenosine 5-phosphosulfate synthetase, putative, expressed	77.9616	64.8885	-0.264764	0.2307	48.3053	54.9091	0.184826	0.4588	49.937	88.8094	0.830475	0.0085	73.7169	76.7828	0.0570199	0.8805	35.4522	79.1958	1.15932	5e-05	31.2313	55.4802	0.828778	0.00365	44.5067	71.1064	0.675837	0.03895	32.4297	51.8332	0.676398	0.001	46.371	54.9068	0.243715	0.7318
Zm00001d013357	M-up	GRMZM2G385543	bhlh154	bHLH-transcription factor 154	'RNA.regulation of transcription.bHLH,Basic Helix-Loop-Helix family'	AT1G68920.3		basic helix-loop-helix (bHLH) DNA-binding superfamily protein	LOC_Os03g51910.1	basic helix-loop-helix protein, putative, expressed	2.12282	1.7576	-0.270974	0.483	1.81831	3.24697	0.833018	0.07925	9.33285	7.72759	-0.271977	0.4821	5.21042	7.58667	0.51654	0.28625	10.4802	11.3155	0.110529	0.54545	7.84227	17.5094	1.15777	0.0008	3.17346	6.12404	0.946242	0.0653	3.7968	5.53172	0.541756	0.0813	4.25015	5.50957	0.373653	0.60515
Zm00001d013359	M-up	GRMZM2G129681							LOC_Os03g51880.1	GA15368-PA, putative, expressed	8.66338	7.34448	-0.237972	0.4534	7.73126	5.82234	-0.408495	0.35565	5.15349	4.56633	-0.174155	0.7704	2.85038	9.71323	1.72054	0.0074	7.16966	6.74889	-0.0871292	0.8661	2.21641	6.71787	1.59543	0.0055	0.143846	5.15649	5.06962	0.06805	1.63109	1.158	-0.490614	0.42255	0.655071	1.51092	1.19336	0.20095
Zm00001d013416	M-up	GRMZM2G408897	phd11	PHD-transcription factor 11	'RNA.regulation of transcription.putative transcription regulator'	AT1G66170.1	MMD1	RING/FYVE/PHD zinc finger superfamily protein	LOC_Os03g50780.1	PHD-finger domain containing protein, putative, expressed	0.773724	1.45617	0.903635	0.06635	0.607096	0.874615	0.519556	0.41565	0.481042	0.949392	0.966275	0.1574	0.569629	4.03019	2.59299	5e-05	1.8866	3.01355	0.672832	0.0327	1.02095	2.46097	1.2611	0.0129	0.387802	0.875356	1.15421	0.17995	0.32035	0.485535	0.584989	0.33905	0.425521	0.259963	-0.689979	0.2669
Zm00001d013502	M-up	GRMZM2G327260				AT3G57500.1			LOC_Os03g48960.1	expressed protein	0	0.86037	6.44356	1	0	0	0	1	0.715495	0.817345	0.189523	1	0	8.85928	6.47074	0.0002	9.71553	8.97491	-0.114272	0.9208	1.35757	6.22516	2.18881	0.1624	0	0.357177	5.19841	1	0	0.415807	5.41213	1	0	0	0	1
Zm00001d013555	M-up	GRMZM2G033612			'RNA.regulation of transcription.General Transcription'	AT4G37740.1	AtGRF2,GRF2	growth-regulating factor 2	LOC_Os03g47140.1	growth regulating factor protein, putative, expressed	3.8108	3.0445	-0.322939	0.33425	2.90822	4.9312	0.75977	0.0769	5.61327	6.24367	0.153294	0.66455	4.93788	11.2884	1.16524	0.00985	3.98775	9.42499	1.23883	0.0001	4.81386	9.2681	0.943639	0.01425	6.07047	5.62319	-0.110231	0.55725	3.87574	4.59814	0.245995	0.43995	4.95873	5.8357	0.234497	0.83205
Zm00001d013703	M-up	GRMZM5G826465			'protein.postranslational modification'	AT3G04810.1	ATNEK2,NEK2	NIMA-related kinase 2	LOC_Os12g41180.1	LSTK-1-like kinase, putative, expressed	0.68651	0.373216	-0.861986	0.13345	0.344277	0.374091	0.11657	1	0.369119	0.372579	0.0131069	0.9671	0.552904	1.62373	1.32323	0.0212	1.78334	1.77006	-0.0107232	0.95175	0.572923	2.46087	2.08364	0.00035	0.289391	0.927794	1.64724	0.061	0.325354	0.354452	0.120046	0.8303	0.308325	0.239558	-0.35113	1
Zm00001d013752	M-up	GRMZM2G388576			'protein.degradation.ubiquitin.proteasom'	AT5G23540.1		Mov34/MPN/PAD-1 family protein	LOC_Os05g30800.1	26S proteasome non-ATPase regulatory subunit 14, putative, expressed	0.649485	1.20032	0.875974	0.15985	0.0147648	1.20429	5.61568	0.2501	0.0450163	1.0698	4.29475	0.0842	1.66877	1.83394	0.0600453	0.96155	0.0142891	1.52247	5.97941	0.2481	0	2.42997	7.93072	5e-05	0.288857	2.04705	2.78306	0.0559	0.0225371	1.20762	5.22584	0.20025	0.0164962	1.75265	6.05582	0.24155
Zm00001d014412	M-up	GRMZM2G166430				AT1G79060.1			LOC_Os06g46250.1	expressed protein	1.53847	1.21409	-0.33913	0.5127	0.342564	1.01935	1.54578	0.06345	0.784474	1.77896	1.17105	0.11405	0.882563	6.73302	2.77877	0.0002	4.2842	10.7555	1.32596	0.00015	0.565722	2.64938	2.20765	0.00685	0.0800222	2.04207	4.51065	0.06965	0.101563	0.313474	1.53579	1	0.10585	0.174163	0.668718	1
Zm00001d014416	M-up	GRMZM2G173272									1.63857	1.59316	-0.0402966	0.9295	0.980592	1.84328	0.903718	0.3632	0.478748	1.325	1.44968	0.22265	0.56995	0.133371	-2.22431	0.34945	0.895745	1.09713	0.289645	0.751	0	0.651266	6.04716	0.0022	0.251988	0.713639	1.46577	0.4936	0.418789	0.299803	-0.468921	0.70065	0.221201	0.289526	0.373534	1
Zm00001d014641	M-up										10.4954	10.4078	-0.0120776	0.84195	5.9081	7.05297	0.25514	0.41625	9.11463	6.59542	-0.466115	0.16715	6.75217	3.46287	-0.980433	0.00895	2.49593	5.306	1.085	0.0005	3.35082	3.33482	-0.00688254	0.93135	5.34718	5.05136	-0.0819487	0.57425	5.96083	8.03722	0.430559	0.09115	4.21133	7.50802	0.832657	0.0666
Zm00001d014687	M-up	GRMZM2G469414			'stress.biotic'	AT3G14470.1		NB-ARC domain-containing disease resistance protein	LOC_Os08g16460.1	NBS-LRR disease resistance protein, putative, expressed	7.06147	4.71572	-0.581477	0.0234	7.86488	4.19962	-0.903568	0.0024	4.23588	4.69313	0.147558	0.62265	1.50767	3.22133	1.00715	0.022	2.97235	2.49187	-0.253442	0.3691	1.95984	3.08631	0.652474	0.086	2.23663	2.84137	0.343893	0.563	1.78194	2.11682	0.247172	0.39595	0.863468	1.57008	0.855165	0.1118
Zm00001d014703	M-up	GRMZM2G089132			'RNA.regulation of transcription.NAC domain transcription factor family'	AT3G13000.2		Protein of unknown function, DUF547	LOC_Os06g49060.1	ternary complex factor MIP1, putative, expressed	0	0	0	1	0.0516125	0.0227715	-0.910781	1	0.0855125	0.0770295	-0.134185	1	0.48612	2.21841	1.92674	0.01285	2.74904	3.26602	0.247783	0.3742	0.466499	2.02711	2.09598	0.0036	0.316987	0.720413	1.15948	0.2417	0.457696	0.494923	0.110492	0.84115	0.402294	0.173808	-1.16548	0.22015
Zm00001d014763	M-up	GRMZM2G108775			'N-metabolism.misc'	AT5G67220.1		FMN-linked oxidoreductases superfamily protein	LOC_Os06g49870.1	tRNA-dihydrouridine synthase, putative, expressed	5.7535	6.15787	0.0978283	0.85355	6.54119	5.69382	-0.199829	0.60135	4.83443	6.24561	0.368824	0.3433	6.28981	6.95531	0.124413	0.90225	6.53077	7.24669	0.149851	0.5057	5.15738	11.1675	1.11309	0.00425	2.90283	5.60534	0.946953	0.0859	3.42034	4.12725	0.270321	0.43005	3.20976	6.01775	0.904666	0.08175
Zm00001d014814	M-up	GRMZM2G128807	bhlh127	bHLH-transcription factor 127	'RNA.regulation of transcription.bHLH,Basic Helix-Loop-Helix family'				LOC_Os06g50900.1	expressed protein	1.73707	3.58161	1.03969	0.1177	1.32072	2.72708	1.04043	0.16515	3.61723	3.08595	-0.228486	0.7189	40.2509	56.9282	0.496796	0.22805	50.5566	65.4082	0.371509	0.05975	25.5044	51.7546	1.02065	0.0043	23.986	38.8529	0.6956	0.06695	25.428	28.1056	0.14438	0.52895	14.8439	28.8801	0.959729	0.0171
Zm00001d015059	M-up	GRMZM2G132340			'RNA.processing'	AT2G45620.1		Nucleotidyltransferase family protein	LOC_Os02g02970.1	expressed protein	1.37803	1.60085	0.214783	0.78675	1.02098	2.76387	1.42789	0.0663	0.67185	1.47585	1.12376	0.2527	3.37968	5.05828	0.542542	0.35255	2.10136	5.40623	1.35912	0.0034	1.34256	2.78007	1.04461	0.1097	2.35654	4.28991	0.861525	0.1791	1.57624	2.48526	0.653584	0.1631	1.20432	2.17888	0.850046	0.28805
Zm00001d015231	M-up	GRMZM2G097207			'misc.beta 1,3 glucan hydrolases'	AT5G58090.1		O-Glycosyl hydrolases family 17 protein	LOC_Os02g04670.1	glucan endo-1,3-beta-glucosidase precursor, putative, expressed	14.3117	16.622	0.215759	0.48175	15.4473	23.8754	0.627845	0.01605	19.0691	17.7355	-0.104536	0.7629	21.598	44.3075	1.03031	0.00205	28.6066	40.6677	0.507384	0.00595	21.6913	26.635	0.296089	0.34135	15.0946	29.8323	0.982366	0.00305	17.3067	28.0273	0.695188	0.00135	17.8277	18.8822	0.0828649	0.80165
Zm00001d015363	M-up	GRMZM2G017802				AT3G23160.1		Protein of unknown function (DUF668)	LOC_Os04g08764.1	avr9/Cf-9 rapidly elicited protein 137, putative, expressed	0.235381	0.166963	-0.47158	1	0.0528202	0	-2.65123	1	0.038004	0.135606	1.60084	1	0.639117	2.66873	1.85767	0.0043	1.17556	1.56658	0.411228	0.32315	0.370329	1.05413	1.48436	0.0345	0.38435	0.572369	0.562456	0.59795	0.210375	0.176726	-0.239042	1	0.180287	0.149065	-0.258561	1
Zm00001d015394	M-up	GRMZM2G017882	platz8	PLATZ-transcription factor 8		AT1G31040.1		PLATZ transcription factor family protein	LOC_Os06g45540.1	zinc-binding protein, putative, expressed	0.407079	0.316827	-0.351797	0.62885	0.297447	0.135249	-1.08181	1	0.212119	0.592741	1.4402	0.162	0.844866	10.5089	3.47674	5e-05	6.38316	6.22823	-0.0353913	0.9867	3.20186	8.9824	1.4853	0.00045	0.648598	0.423757	-0.602511	0.3961	0.451835	0.273189	-0.705612	0.35835	0.563054	0.233022	-1.23758	0.10535
Zm00001d015485	M-up	GRMZM2G472945	tubtf8	TUB-transcription factor 8	'protein.degradation.ubiquitin.E3.SCF.FBOX'	AT1G16070.1	AtTLP8,TLP8	tubby like protein 8	LOC_Os02g08310.1	tubby, putative, expressed	0	0	0	1	0	0	0	1	0.103531	0	-3.50501	1	0.627982	5.70955	2.97393	0.0008	3.49682	5.63495	0.686794	0.01925	0.231638	3.922	4.02434	0.0002	0.310718	1.30868	2.03972	0.0546	0.229827	0.314495	0.436199	1	0.234441	0.254431	0.113399	1
Zm00001d015497	M-up	GRMZM2G364988			'cell.division'						9.32735	5.61525	-0.731096	0.006	16.7502	17.6187	0.0728908	0.7808	11.0786	7.25974	-0.609104	0.069	5.34928	13.0053	1.25607	0.00225	14.5516	12.3608	-0.235225	0.32335	11.977	7.01025	-0.771871	0.0125	14.5198	11.7724	-0.302386	0.1763	11.8416	20.0524	0.759403	0.00075	5.66083	6.75751	0.255065	0.74735
Zm00001d015519	M-up	GRMZM2G070015			'RNA.RNA binding'	AT1G70200.1		RNA-binding (RRM/RBD/RNP motifs) family protein	LOC_Os02g22070.1	expressed protein	2.98905	4.82261	0.688296	0.13445	4.80769	4.54312	-0.0814846	0.87635	3.1353	3.49195	0.154961	0.77565	5.0772	9.16285	0.825197	0.1097	4.42261	5.43105	0.29573	0.3568	2.17769	6.0728	1.47533	0.00735	2.68569	3.48225	0.373502	0.664	3.86598	3.177	-0.282362	0.5279	3.50324	2.61523	-0.420358	0.29865
Zm00001d015661	M-up	GRMZM2G379490			'hormone metabolism.auxin.induced-regulated-responsive-activated'	AT1G20470.1		SAUR-like auxin-responsive protein family	LOC_Os07g29310.1	OsSAUR30 - Auxin-responsive SAUR gene family member, expressed	1.2313	1.90392	0.624675	0.7382	0.392293	0.339851	-0.201506	1	0	0.560627	5.83448	0.08685	0	4.41744	5.4684	0.00095	0	1.80954	7.50743	0.03475	0.35222	0	-5.1788	1	0	1.08366	6.77302	0.05825	0	0	0	1	0	0	0	1
Zm00001d015929	M-up	GRMZM2G061876			'protein.synthesis.elongation'	AT5G13650.2		elongation factor family protein	LOC_Os02g18450.1	GTP-binding protein typA/bipA, putative, expressed	22.5621	18.261	-0.304989	0.1578	28.143	17.5081	-0.684446	0.01115	26.9023	23.0769	-0.221197	0.483	6.87948	10.5858	0.602302	0.11335	6.06773	8.12981	0.421464	0.04735	4.87379	10.7409	1.13839	0.00075	7.54823	7.00504	-0.107597	0.4744	6.24414	6.31144	0.0154394	0.90315	6.9703	7.55675	0.116383	0.92575
Zm00001d016034	M-up	GRMZM2G130425	cdc202	cell division cycle202		AT4G33270.1	CDC20.1	Transducin family protein / WD-40 repeat family protein	LOC_Os02g47180.1	WD repeat-containing protein, putative, expressed	45.3937	29.1592	-0.638367	0.00735	45.2128	30.1951	-0.582258	0.0225	32.8651	30.8556	-0.0909978	0.79135	23.6526	52.3809	1.14123	0.00035	47.6731	40.5983	-0.231703	0.26165	39.1362	50.1677	0.358176	0.2174	38.1263	35.7358	-0.0933891	0.4163	26.308	28.9438	0.137703	0.48755	16.187	29.2925	0.855293	0.0161
Zm00001d016163	M-up										0	0	0	1	0	0	0	1	0	0.072825	3.05007	1	0	1.5691	3.98103	5e-05	0.525708	0.783514	0.566809	0.55305	0.137251	0.869677	2.57869	0.11925	0.047568	0.44342	2.97751	0.2959	0.103484	0.0989658	-0.0586116	1	0.280741	0.224268	-0.311575	1
Zm00001d016349	M-up	GRMZM2G167356			'RNA.RNA binding'						19.8959	20.7526	0.0607945	0.9311	23.2411	23.1968	-0.00275137	0.9998	20.4982	19.1609	-0.0972826	0.79325	15.3478	32.2879	1.06404	0.0039	29.2122	27.1488	-0.10564	0.7043	19.7254	27.6714	0.488125	0.12045	15.1927	22.3543	0.556872	0.17275	15.6895	17.7122	0.174839	0.4323	12.4372	14.1056	0.181469	0.905
Zm00001d016545	M-up	GRMZM2G024561			'misc.beta 1,3 glucan hydrolases'						1.81902	1.84255	0.0184377	0.9591	0.689032	0.850663	0.30009	0.7379	1.22003	0.871521	-0.48063	0.59495	2.39691	3.75151	0.591165	0.3749	2.21882	5.69649	1.35632	0.0024	1.61353	1.94022	0.264499	0.6878	0.248756	2.07408	3.00975	0.07065	1.18904	2.11224	0.823699	0.1635	0.418152	1.11377	1.39216	0.15105
Zm00001d017043	M-up	GRMZM2G089517	pza01304			AT3G57860.1	OSD1,UVI4-LIKE	UV-B-insensitive 4-like	LOC_Os02g37850.1	expressed protein	0	0	0	1	0	0	0	1	0.0711905	0	-3.02131	1	1.6653	11.2463	2.67275	0.0011	5.07704	6.24627	0.298476	0.27015	0.434966	6.67861	3.90994	5e-05	0.0732905	2.55131	4.94258	0.2506	0.0609535	0.199596	1.56267	1	0	0.407038	5.38211	1
Zm00001d017045	M-up	GRMZM2G352274				AT2G42260.1	PYM,UVI4	uv-b-insensitive 4	LOC_Os02g37850.1	expressed protein	0	0.0361057	2.20494	1	0	0.119076	3.69015	1	0.223338	0.053313	-1.88185	1	0.723747	12.5054	3.92536	0.00135	4.33917	12.0152	1.46725	5e-05	0.134097	9.76983	6.0847	0.05045	0.0853665	4.63481	5.60599	0.0514	0.116341	0.473212	1.93534	0.1194	0.0232565	0.215336	2.76037	1
Zm00001d017151	M-up	GRMZM2G095147				AT2G43630.1			LOC_Os02g39340.1	glycine-rich protein, putative, expressed	19.1824	18.1869	-0.0768462	0.66955	16.5134	11.343	-0.541431	0.0924	20.7797	20.993	0.0147265	0.93105	20.3322	31.7875	0.638071	0.0971	20.4666	24.0214	0.230948	0.22765	16.4137	33.9988	1.05013	0.0016	8.23385	16.3541	0.989144	0.02085	9.03951	8.61088	-0.0700029	0.8402	9.31014	18.2558	0.970722	0.02485
Zm00001d017324	M-up	GRMZM2G175177			'protein.aa activation'	AT3G02920.1	ATRPA32B,RPA32B	Replication protein A, subunit RPA32	LOC_Os02g42230.1	RPA2B - Putative single-stranded DNA binding complex subunit 2, expressed	34.611	48.2895	0.48036	0.22615	43.4226	49.3592	0.184831	0.6563	57.5272	57.9428	0.0103846	0.96185	31.0041	68.0436	1.12957	0.0031	48.27	54.001	0.161828	0.36595	32.4141	45.7912	0.498318	0.1368	29.3257	44.5147	0.601947	0.1439	36.8565	38.7286	0.0714633	0.7349	38.0491	28.8999	-0.39668	0.1029
Zm00001d017504	M-up	GRMZM2G430392				AT4G12450.1			LOC_Os02g44280.1	zinc finger protein, putative, expressed	1.17888	2.19584	0.891721	0.2133	0.817483	0.1995	-1.98178	0.13345	2.2157	1.35648	-0.703797	0.31865	0	0.383617	1.97679	0.001	0.0305252	0.274054	2.80928	1	0.0643385	0.0295012	-0.912215	1	0.127657	0.0337048	-1.65521	1	0.048655	0	-2.55226	1	0.0664325	0.0923185	0.420809	1
Zm00001d017537	M-up	GRMZM2G055435				AT4G35170.1		Late embryogenesis abundant (LEA) hydroxyproline-rich glycoprotein family	LOC_Os02g44740.1	expressed protein	0.0872567	0.0137929	-2.03127	1	0	0.0334977	2.12094	1	0.190627	0.0362423	-2.11723	1	0.292288	5.35595	3.77385	0.00115	2.07103	4.55907	1.13461	0.0042	0.271873	1.57557	2.49188	0.0046	0.0975282	0.980112	3.20288	0.0659	0.02415	0.152835	2.25345	1	0.0521636	0.517836	3.08595	0.08615
Zm00001d017621	M-up	GRMZM2G010973				AT2G37400.1		Tetratricopeptide repeat (TPR)-like superfamily protein	LOC_Os02g45880.1	expressed protein	3.60906	3.01521	-0.25858	0.52145	2.52793	2.61475	0.0485277	0.9226	2.97494	3.58376	0.267788	0.6233	6.87538	10.2696	0.559435	0.29235	5.88711	8.22498	0.481756	0.13015	3.97555	9.42764	1.24365	0.00765	3.00741	6.29588	1.06339	0.0835	2.2218	4.31677	0.955083	0.03745	1.69156	3.57256	1.07413	0.13725
Zm00001d017718	M-up	GRMZM2G114113				AT5G17160.1			LOC_Os02g47130.1	expressed protein	0	0	0	1	0	0	0	1	0.209166	0.0408027	-2.10905	1	1.4037	16.3143	3.44044	5e-05	5.63441	13.8449	1.2955	5e-05	0.260405	11.7349	5.44077	5e-05	0.060669	3.75987	5.73729	0.22675	0.0579322	0.295015	2.16671	1	0	0.19751	4.37511	1
Zm00001d017907	M-up	GRMZM2G317451			'protein.targeting.chloroplast'	AT5G55710.1			LOC_Os02g49470.1	tic20 protein-related, putative, expressed	22.0726	23.8005	0.108685	0.83715	15.5076	24.307	0.648057	0.10595	20.92	21.5322	0.0415933	0.89735	26.0367	19.0567	-0.455019	0.2078	13.3674	28.0213	1.06725	0.0008	17.1959	22.8243	0.408302	0.33495	13.3646	20.3314	0.604921	0.29405	13.2536	17.5405	0.404049	0.2364	18.9734	20.1811	0.0889847	0.87275
Zm00001d017961	M-up	GRMZM5G832989			'cell.organisation'	AT1G24764.1	ATMAP70-2,MAP70-2	microtubule-associated proteins 70-2	LOC_Os02g50320.1	ATMAP70 protein, putative, expressed	1.22399	0.956581	-0.352372	0.39925	1.16352	1.30722	0.166648	0.74275	2.33123	2.64019	0.178826	0.6441	7.97389	17.7909	1.14062	0.00165	20.4198	14.188	-0.524989	0.01295	13.1448	20.2453	0.622714	0.043	4.8381	8.91908	0.881092	0.02615	4.50678	5.22654	0.213318	0.41835	3.4861	6.1615	0.819873	0.06215
Zm00001d018034	M-up	GRMZM2G105644	ggh1	geranylgeranyl hydrogenase1	'secondary metabolism.isoprenoids.non-mevalonate pathway'	AT1G74470.1		Pyridine nucleotide-disulphide oxidoreductase family protein	LOC_Os02g51080.1	FAD binding domain containing protein, expressed	40.3432	41.0022	0.0233718	0.94495	33.9038	23.8341	-0.508245	0.06415	67.397	56.8813	-0.24469	0.4585	31.7235	35.2309	0.147158	0.84055	9.55852	20.5782	1.10545	5e-05	19.1922	34.7765	0.85726	0.0045	28.4381	21.1498	-0.427007	0.0526	19.7684	16.9415	-0.222509	0.36065	31.8084	35.0181	0.138651	0.9935
Zm00001d018077	M-up	GRMZM2G035708			'protein.folding'	AT4G39710.1	FKBP16-2	FK506-binding protein 16-2	LOC_Os02g51570.1	peptidyl-prolyl cis-trans isomerase, FKBP-type, putative, expressed	24.2389	25.3477	0.0645016	0.93875	15.0122	13.4718	-0.156082	0.6516	27.5535	20.4651	-0.428892	0.21525	9.24243	8.6264	-0.113369	0.6853	4.96004	10.4288	1.07062	0.00195	2.57953	3.1081	0.267972	0.6479	2.80812	5.15271	0.873394	0.19525	6.68712	6.13201	-0.124832	0.74755	5.29099	3.79103	-0.47987	0.22095
Zm00001d018366	M-up	GRMZM2G119691	emb17	embryo defective17	'protein.synthesis.initiation'						22.5363	20.4935	-0.137024	0.49835	19.1084	17.736	-0.10746	0.7173	20.5029	18.5386	-0.145221	0.66505	10.2762	18.0618	0.80047	0.0458	10.2858	14.6881	0.513562	0.0194	6.07073	12.1794	1.00331	0.00645	8.22413	10.7597	0.38729	0.47295	8.01262	8.49074	0.0835141	0.7344	7.16836	8.40275	0.228922	0.84565
Zm00001d018418	M-up	GRMZM2G008728			'misc.oxidases - copper, flavone etc.'	AT4G21580.1		oxidoreductase, zinc-binding dehydrogenase family protein	LOC_Os02g56180.1	dehydrogenase, putative, expressed	32.0635	32.1512	0.0039372	0.89665	22.4989	36.0456	0.679728	0.01225	20.4222	30.254	0.566755	0.0597	23.1245	25.1407	0.114948	0.95675	17.0305	32.225	0.91966	5e-05	9.79585	24.9845	1.3499	5e-05	16.8369	18.4652	0.133103	0.9847	13.0687	20.1641	0.625283	0.01105	15.3814	17.7054	0.20288	0.86045
Zm00001d018655	M-up										0.192196	0.152815	-0.312521	1	0	0	0	1	0	0.137568	3.88331	1	0.0929455	0.074595	-1.18955	1	0	0.0935955	3.37289	1	0	1.23818	6.96368	5e-05	0.126076	0.233158	0.837484	1	0	0.0481909	2.54079	1	0	0.240953	4.64935	1
Zm00001d018893	M-up										0.0348941	0.0223622	-0.47222	1	0.0117039	3.10109	7.16333	0.4115	0.051014	0.0174655	-1.15152	1	0.0223165	1.6898	3.79667	0.08615	0	1.23717	6.96251	5e-05	0	0	0	1	0.0438578	2.64922	5.62571	0.05185	0	3.71673	8.54177	0.0907	0	0.0106699	1.04753	1
Zm00001d018925	M-up	GRMZM2G704349									0.16547	0.755853	2.12584	0.0546	0.0818249	0.19186	1.13639	1	0.00892955	0.324997	4.14544	1	0.594653	0.612207	-0.158898	0.99465	0	0.647698	6.03935	5e-05	0	2.76539	8.11655	5e-05	0	0.724645	6.19898	0.1079	0	0	0	1	0.0100541	0.804335	5.34365	0.4025
Zm00001d019039	M-up	GRMZM2G097726	phd3	PHD-transcription factor 3	'RNA.regulation of transcription.unclassified'	AT4G22140.1	EBS	PHD finger family protein / bromo-adjacent homology (BAH) domain-containing protein	LOC_Os07g08880.1	ES43 protein, putative, expressed	31.8986	34.7585	0.123835	0.71735	38.1224	42.9018	0.170357	0.5111	34.2658	41.5838	0.27918	0.3245	20.6559	42.5969	1.03757	0.00305	34.2321	37.2347	0.121264	0.44255	23.3799	36.5896	0.64594	0.03945	16.7864	28.3562	0.756021	0.03965	18.4916	17.623	-0.0693641	0.81355	17.345	17.348	0.000249364	0.6651
Zm00001d019311	M-up	GRMZM2G016958			'hormone metabolism.auxin.synthesis-degradation'	AT3G02875.1	ILR1	Peptidase M20/M25/M40 family protein	LOC_Os07g14590.1	hydrolase, putative, expressed	1.03179	0.732711	-0.488184	0.3553	0.339933	0.921844	1.41301	0.0747	0.918304	0.545531	-0.740729	0.29545	1.57375	5.19585	1.63705	0.00385	2.89919	2.08453	-0.473988	0.23605	3.96976	2.06654	-0.938503	0.0333	0.736426	1.30886	0.82122	0.30345	0.775055	0.478453	-0.684573	0.26685	1.15223	0.653308	-0.809142	0.2011
Zm00001d019467	M-up	GRMZM2G051771			'polyamine metabolism.synthesis.spermidine synthase'	AT1G23820.1	SPDS1	spermidine synthase 1	LOC_Os07g22600.1	spermidine synthase, putative, expressed	50.2809	62.7529	0.319617	0.26315	47.3576	64.3802	0.442941	0.08915	45.0755	53.5865	0.249474	0.37655	45.0172	71.1022	0.656421	0.05515	49.9899	63.005	0.33377	0.05475	28.9102	58.2659	1.01083	0.00055	30.1442	58.6082	0.958987	0.00285	27.3993	38.3835	0.486194	0.0297	24.3007	44.7597	0.880931	0.01745
Zm00001d019492	M-up	GRMZM2G157379			'transport.potassium'	AT5G41330.1		BTB/POZ domain with WD40/YVTN repeat-like protein	LOC_Os07g23720.1	B4-BTB4 - Bric-a-Brac, Tramtrack, Broad Complex BTB domain with B4 subfamily conserved sequence, expressed	13.8206	12.1436	-0.18648	0.40395	9.07279	12.1233	0.417758	0.19025	12.2439	13.0526	0.0922011	0.74305	9.88767	12.0371	0.270467	0.61005	8.02412	12.3189	0.617832	0.01075	4.87854	10.255	1.07025	0.00745	5.53712	9.85484	0.830556	0.0705	4.74492	6.84083	0.526858	0.08905	3.87	7.23674	0.901273	0.0786
Zm00001d019699	M-up	GRMZM2G360688				AT4G26190.1		Haloacid dehalogenase-like hydrolase (HAD) superfamily protein	LOC_Os07g01850.1	NLI interacting factor-like phosphatase, putative, expressed	10.3279	12.0129	0.217842	0.5218	11.4216	10.4048	-0.134398	0.65645	11.3467	11.1974	-0.0190927	0.9838	10.1501	20.7774	1.02007	0.0045	15.6098	17.1785	0.138072	0.42095	12.3458	18.3865	0.574243	0.0713	9.88977	16.1348	0.705598	0.11105	10.5372	11.6669	0.146791	0.522	8.02399	11.3225	0.496279	0.29875
Zm00001d019956	M-up	GRMZM2G031761			'tetrapyrrole synthesis.regulation'	AT3G14110.2	FLU	Tetratricopeptide repeat (TPR)-like superfamily protein	LOC_Os01g32730.2	tetratricopeptide repeat containing protein, putative, expressed	4.60847	5.06005	0.134585	0.7886	6.07979	3.35269	-0.856777	0.06675	5.35618	4.82525	-0.150306	0.7651	16.1139	30.7612	0.924345	0.01425	15.0283	17.3557	0.207594	0.29745	6.88534	15.5629	1.17534	0.00195	10.9518	21.0511	0.942093	0.01445	12.0889	11.7479	-0.0412358	0.91295	7.83063	9.75529	0.316693	0.68695
Zm00001d020013	M-up	GRMZM2G001114	umc1433		'protein.degradation.ubiquitin.E3.RING'	AT1G08050.1		Zinc finger (C3HC4-type RING finger) family protein	LOC_Os09g12720.1	zinc finger, C3HC4 type domain containing protein, expressed	3.54446	2.11754	-0.740442	0.0438	5.50482	4.17334	-0.398659	0.2596	4.16769	2.34947	-0.824243	0.0547	15.9304	32.3347	1.01272	0.00195	12.2397	21.1801	0.790641	5e-05	6.70776	16.1076	1.26259	0.0001	15.2587	22.8187	0.580268	0.1069	12.8774	16.1097	0.322858	0.14475	14.0628	12.7573	-0.14046	0.34625
Zm00001d020180	M-up	GRMZM5G843174				AT3G18380.1		sequence-specific DNA binding transcription factors;sequence-specific DNA binding	LOC_Os05g32100.1	expressed protein	10.162	11.247	0.146208	0.7197	9.09089	12.7773	0.490626	0.14765	8.06044	9.99741	0.310349	0.3745	3.94739	10.5265	1.38033	0.0052	7.86572	8.98016	0.190936	0.42595	5.20646	8.71356	0.741848	0.0676	4.2217	6.83331	0.693458	0.20325	4.46089	4.37263	-0.0287636	0.9565	3.17538	3.85206	0.277901	0.79065
Zm00001d020238	M-up	GRMZM2G081841			'misc.nitrilases, *nitrile lyases, berberine bridge enzymes, reticuline oxidases, troponine reductases'	AT1G72970.1	EDA17,HTH	Glucose-methanol-choline (GMC) oxidoreductase family protein	LOC_Os09g19930.1	HOTHEAD precursor, putative, expressed	0.486847	0.295843	-0.700007	0.2121	0.147654	0.107361	-0.425814	1	0.13121	0.098143	-0.384897	1	0.985209	4.14867	1.93815	0.00125	1.76009	1.56763	-0.166072	0.70985	1.46785	1.73278	0.237898	0.6552	0.42055	1.1081	1.37679	0.0829	0.713125	0.742868	0.0581519	0.89335	0.366105	0.355102	-0.0428359	1
Zm00001d020424	M-up	GRMZM2G421541	mus3	mismatch binding protein Mus3	'DNA.repair'	AT4G02070.1	ATMSH6,MSH6,MSH6-1	MUTS homolog 6	LOC_Os09g24220.1	MSH-like DNA mismatch repair protein, putative, expressed	5.30153	5.67972	0.0992302	0.8107	6.30397	4.92492	-0.355521	0.1957	3.96506	5.85121	0.560223	0.06735	3.29884	7.83749	1.20719	0.00105	6.48425	5.50837	-0.234922	0.32655	4.05049	7.08685	0.805526	0.01275	2.70771	5.27606	0.959801	0.00975	3.23954	3.29424	0.0240852	0.89395	1.54945	3.05975	0.977084	0.0275
Zm00001d020629	M-up	GRMZM2G172320				AT5G20635.1			LOC_Os09g26999.1	keratin-associated protein 5-4, putative, expressed	1.56915	1.54608	-0.0212273	0.90775	2.09562	2.07835	-0.0118816	0.9809	2.52373	1.54139	-0.707709	0.21685	21.2386	43.5056	1.02807	0.003	48.0466	39.784	-0.272185	0.2222	28.3595	34.7056	0.291241	0.37485	14.3359	27.9105	0.960689	0.00685	22.3697	18.6136	-0.265062	0.27995	13.2969	17.5369	0.399035	0.4359
Zm00001d020772	M-up	GRMZM2G140633	asc1	asceapen1	'cell.cycle'	AT5G10440.1	CYCD4;2	cyclin d4;2	LOC_Os09g29100.1	cyclin, putative, expressed	0.327744	0.378124	0.200584	0.8398	0.061199	0.234429	1.77948	1	0.0563978	0.23192	1.86532	1	1.67498	3.741	1.07947	0.09635	4.42722	2.86048	-0.628366	0.1183	1.68657	4.73811	1.48473	0.00585	1.44373	2.08206	0.525167	0.58695	0.409652	1.05388	1.34207	0.07155	1.04754	1.32492	0.336036	0.7601
Zm00001d021015	M-up	GRMZM2G423575			'DNA.synthesis/chromatin structure'	AT2G32000.1		DNA topoisomerase, type IA, core	LOC_Os09g32450.1	DNA topoisomerase 3 protein, putative, expressed	3.32923	2.82545	-0.23594	0.3981	4.06837	2.25618	-0.847729	0.029	2.59172	3.05402	0.235958	0.5382	2.47151	6.51886	1.34422	0.002	5.82512	4.31581	-0.43179	0.12025	3.63116	6.39596	0.815017	0.02795	2.8643	4.29678	0.583398	0.22865	3.2535	2.65682	-0.291295	0.3518	1.98326	3.12954	0.655423	0.3619
Zm00001d021038	M-up										1.83675	2.09241	0.187063	0.85725	0.381922	1.83706	2.23659	0.1292	1.05444	1.34237	0.345391	0.74375	1.19549	0.337464	-1.89856	0.16205	0	1.00275	6.66213	5e-05	0.0770295	0.0691075	-0.13769	1	0.20982	1.44376	2.72539	0.11965	0.235437	1.59933	2.71304	0.0924	0.158312	1.09565	2.71568	0.16525
Zm00001d021145	M-up	GRMZM2G040079			'cell.division'	AT1G05910.1		cell division cycle protein 48-related / CDC48-related	LOC_Os09g33980.1	bromodomain protein 103, putative, expressed	19.4699	19.0206	-0.0336653	0.81565	19.0601	18.6416	-0.0320092	0.90275	17.6712	19.2704	0.124915	0.636	14.0776	29.6886	1.06678	0.0007	26.5311	24.0073	-0.144151	0.52805	19.7134	30.6549	0.63668	0.0274	14.6279	20.2767	0.470831	0.3779	13.2372	14.2846	0.109782	0.5955	10.8394	16.2167	0.58075	0.1553
Zm00001d021360	M-up	GRMZM2G046186			'cell.organisation'	AT5G51720.1		2 iron, 2 sulfur cluster binding	LOC_Os07g28400.1	CDGSH iron sulfur domain-containing protein 1, putative, expressed	4.83836	3.34198	-0.532483	0.23765	1.13774	3.52031	1.621	0.05465	1.93321	2.86225	0.563743	0.42	4.35726	3.57012	-0.316147	0.5498	0.866702	4.47584	2.35522	0.00345	1.14875	1.3597	0.241286	0.76245	0.751501	1.88941	1.31863	0.1637	1.03076	2.54697	1.29679	0.0718	0.932757	1.77738	0.922893	0.32375
Zm00001d021391	M-up	GRMZM2G485559			'misc.plastocyanin-like'	AT5G15350.1	AtENODL17,ENODL17	early nodulin-like protein 17	LOC_Os09g38540.1	plastocyanin-like domain containing protein, putative, expressed	0.181293	0.653291	1.79386	0.52965	0.220157	0.887656	1.96354	0.55335	1.33972	0.441978	-1.57833	0.59565	11.1239	44.4326	1.98537	0.0168	16.3046	37.1427	1.18731	0.0008	4.25364	17.0075	1.99686	0.0344	2.12028	16.5044	2.95461	0.1858	2.67141	4.31855	0.690894	0.48795	0.39865	3.05727	2.90802	0.35175
Zm00001d021395	M-up										1.24686	0.441583	-1.47676	0.1222	2.62201	1.15375	-1.17739	0.16295	1.08732	0.641204	-0.7528	0.504	5.94851	44.3844	2.87573	5e-05	15.0173	28.2512	0.911244	5e-05	1.98735	22.6482	3.50387	5e-05	0.77605	18.0327	4.52065	0.19715	0.955495	1.46131	0.607763	0.3686	0.236832	1.08826	2.15362	0.0886
Zm00001d021442	M-up	GRMZM2G053298	nlp13	NLP-transcription factor 13	'RNA.regulation of transcription.NIN-like bZIP-related family'	AT1G76350.1		Plant regulator RWP-RK family protein	LOC_Os09g37710.1	NIN, putative, expressed	7.98256	5.37198	-0.570519	0.02525	7.29015	7.86259	0.108911	0.6972	5.71593	7.39686	0.37135	0.2289	2.41689	3.42587	0.449036	0.31155	3.10831	3.46259	0.15525	0.469	2.33731	4.76093	1.02327	0.00445	2.13247	2.92073	0.451979	0.4104	2.33684	2.34841	0.00709813	0.95165	2.01817	3.23832	0.679517	0.2172
Zm00001d022195	M-up	GRMZM2G171597			'protein.targeting.secretory pathway.unspecified'	AT5G64080.2		Bifunctional inhibitor/lipid-transfer protein/seed storage 2S albumin superfamily protein	LOC_Os07g43290.1	LTPL56 - Protease inhibitor/seed storage/LTP family protein precursor, expressed	0	0	0	1	0	0	0	1	0	0	0	1	0.977486	0.292308	-1.83358	0.18395	0	0.515717	5.71621	0.0003	0	0.206119	4.43375	1	0.589487	0.914778	0.625379	0.641	1.51863	1.93884	0.350368	0.60365	0.0878135	0.685743	2.83045	0.19355
Zm00001d022229	M-up	GRMZM2G141289			'TCA / org. transformation.TCA.malate DH'	AT3G47520.1	MDH	malate dehydrogenase	LOC_Os07g43700.1	lactate/malate dehydrogenase, putative, expressed	1.7136	1.3435	-0.348725	0.48255	0.682977	0.499856	-0.442716	0.62545	1.45269	1.16943	-0.310534	0.6992	2.05861	2.22766	0.0518916	0.9873	1.3984	4.13718	1.55807	0.0032	1.20763	0.980376	-0.298029	0.604	0.593829	1.23725	1.04654	0.30395	1.47056	2.83835	0.943984	0.0756	1.63178	1.38736	-0.232552	0.56695
Zm00001d022263	M-up	GRMZM2G177715				AT3G57430.1	OTP84	Tetratricopeptide repeat (TPR)-like superfamily protein	LOC_Os07g44170.1	pentatricopeptide repeat domain containing protein, putative, expressed	0.531553	0.514416	-0.0463908	0.87795	0.6324	0.397294	-0.657403	0.3617	0.133551	0.238662	0.792619	1	0.332037	1.82336	2.08527	0.00755	0.916527	1.22253	0.411712	0.32835	0.220402	1.14538	2.32615	0.00505	0.378204	1.13597	1.56169	0.0563	0.46373	0.47793	0.0426077	0.92965	0.560661	0.352959	-0.652824	0.27265
Zm00001d022436	M-up	GRMZM2G381402			'RNA.regulation of transcription.Chromatin Remodeling Factors'	AT2G40770.1		zinc ion binding;DNA binding;helicases;ATP binding;nucleic acid binding	LOC_Os04g36730.1	PHD finger protein, putative, expressed	8.37944	4.90618	-0.771038	0.0018	13.6698	7.98088	-0.775622	0.00955	8.48065	5.74155	-0.561922	0.1113	2.96166	6.01473	0.976579	0.0084	8.36203	4.67507	-0.837507	0.00035	7.32158	5.31977	-0.460053	0.11045	6.33139	5.22633	-0.276243	0.2119	6.88574	5.91965	-0.217756	0.3658	2.82431	3.94229	0.479689	0.33125
Zm00001d022598	M-up	GRMZM2G440831				AT1G21740.1		Protein of unknown function (DUF630 and DUF632)	LOC_Os09g37040.1	DUF630/DUF632 domains containing protein, putative, expressed	3.77077	3.26128	-0.208825	0.46375	2.1027	2.62275	0.31748	0.4609	2.67333	1.94081	-0.45995	0.3349	0.58782	4.72674	2.78379	0.0001	1.61878	2.567	0.661908	0.04525	0.359467	1.3501	1.8802	0.00775	0.471814	0.867502	0.864926	0.2891	0.769951	0.629149	-0.287231	0.5983	0.416046	0.322042	-0.359642	0.47365
Zm00001d023258	M-up	GRMZM2G104730	umc2399		'signalling.calcium'	AT2G41560.1	ACA4	autoinhibited Ca(2+)-ATPase, isoform 4	LOC_Os12g04220.1	calcium-transporting ATPase, plasma membrane-type, putative, expressed	12.1572	11.2869	-0.107064	0.55635	14.0015	16.5831	0.243977	0.345	11.8938	9.26868	-0.35943	0.24405	7.31412	5.98559	-0.306376	0.2363	3.32643	8.05477	1.27333	5e-05	7.71561	4.54554	-0.762028	0.0138	10.1238	8.63083	-0.229939	0.25425	7.15069	13.2791	0.89207	0.0001	15.4265	8.55535	-0.849762	0.00115
Zm00001d023264	M-up	GRMZM2G180205				AT3G56900.1		Transducin/WD40 repeat-like superfamily protein	LOC_Os12g03540.1	WD domain, G-beta repeat domain containing protein, expressed	8.21024	11.625	0.501225	0.1071	9.57573	6.78751	-0.49588	0.13445	9.15432	9.86561	0.107842	0.7245	12.6792	25.9645	1.0233	0.00555	22.6661	23.1791	0.0322712	0.75695	13.0679	18.7392	0.519698	0.11865	7.93565	15.4924	0.964255	0.0421	10.6435	10.0833	-0.0779353	0.7801	5.8493	10.4214	0.832126	0.0611
Zm00001d023381	M-up										0	0	0	1	0	0	0	1	0	0	0	1	0	1.10135	3.47424	0.0044	0	0.498866	5.66921	0.00365	0	0	0	1	0	0.38439	5.30155	1	0	0.128936	3.79634	1	0	0.065396	2.91449	1
Zm00001d023396	M-up	GRMZM2G050774			'protein.degradation.ubiquitin.E3.RING'	AT1G23980.1		RING/U-box superfamily protein	LOC_Os11g05300.1	RING-H2 finger protein, putative, expressed	7.02758	6.98058	-0.00966726	0.88065	4.45015	5.3639	0.26888	0.52795	5.03838	6.25045	0.310447	0.45485	30.5303	19.5194	-0.649315	0.02925	12.4405	20.8337	0.743408	0.00095	14.9655	31.1761	1.0583	0.00175	22.712	22.1001	-0.0393862	0.5946	11.6389	17.9251	0.62259	0.0174	13.099	25.0553	0.935136	0.0203
Zm00001d023430	M-up	GRMZM2G113228	endo3	endonuclease3	'DNA.synthesis/chromatin structure'	AT2G31450.1	ATNTH1	DNA glycosylase superfamily protein	LOC_Os11g16580.1	endonuclease III-like protein 1, putative, expressed	0.746205	1.38699	0.885477	0.1387	0.568442	0.574236	0.0143802	0.976	0.42087	0.96404	1.17673	0.17485	0.540805	2.75452	2.10907	0.00695	1.63532	1.33163	-0.294376	0.5805	0.577907	2.6443	2.17467	0.00235	0.184672	1.00532	2.38281	0.092	0.25592	0.497795	0.933254	0.2213	0.183374	0.550396	1.53505	0.1743
Zm00001d023707	M-up	GRMZM2G181258	trm1	thioredoxin M1	'redox.thioredoxin'	AT3G15360.1	ATHM4,ATM4,TRX-M4	thioredoxin M-type 4	LOC_Os12g08730.1	thioredoxin, putative, expressed	16.1705	10.4327	-0.631768	0.0537	10.4095	7.53374	-0.46593	0.3208	18.7983	11.5581	-0.701219	0.10945	15.9296	17.659	0.140478	0.8992	4.90156	10.6921	1.12363	0.00405	4.75955	5.51101	0.211081	0.70545	8.35256	11.921	0.512705	0.3982	11.8206	15.1167	0.354579	0.25395	6.62004	12.1919	0.880021	0.139
Zm00001d024053	M-up										0.145254	0.203548	0.459935	1	0	0.233874	4.60806	1	0.00665265	0.153573	3.29611	1	0.152139	2.4683	3.29706	5e-05	0	0.178468	4.23625	1	0	0.146877	3.97156	1	0.0607735	1.32962	4.24247	0.20955	0	0.131681	3.82457	1	0	0.100962	3.47199	1
Zm00001d024628	M-up										0.077927	0.137933	0.75057	1	1.00279	0.65576	-0.605258	0.52935	0.207363	0.0738664	-1.37394	1	0	0.923412	3.22251	5e-05	0.139659	2.40414	4.01175	0.01755	0.478133	1.04922	1.11766	0.19125	0.0230714	0.0254512	0.10025	1	0.070985	0.743337	3.21757	0.10135	0.498874	0.224219	-1.11945	0.2552
Zm00001d024830	M-up	GRMZM2G063592			'protein.degradation.serine protease'	AT2G47940.1	DEGP2	DEGP protease 2	LOC_Os05g05480.2	OsDegp6 - Putative Deg protease homologue, expressed	9.08202	8.66562	-0.067634	0.6908	10.5519	7.40554	-0.510243	0.08735	7.66888	7.64234	-0.00499493	0.98375	8.13874	17.7692	1.1097	0.0031	9.16956	10.8519	0.242774	0.2081	5.27258	9.90105	0.907796	0.0079	5.61653	10.6495	0.921824	0.01795	7.69375	7.40132	-0.0558304	0.8534	3.51315	5.88544	0.742735	0.1213
Zm00001d025091	M-up	GRMZM2G402987				AT1G12380.1			LOC_Os04g19140.1	expressed protein	1.85567	1.46975	-0.334347	0.383	1.20955	1.42367	0.233363	0.64105	1.61232	1.31268	-0.294593	0.58385	1.67805	5.92065	1.7379	0.00115	5.8178	5.8255	0.00190738	0.8884	1.09712	3.36324	1.60733	0.00105	0.771579	1.74063	1.16341	0.07945	0.716472	0.541759	-0.39687	0.4714	0.757309	0.500226	-0.58867	0.28255
Zm00001d025199	M-up	GRMZM2G090441			'stress.biotic'	AT4G19810.1		Glycosyl hydrolase family protein with chitinase insertion domain	LOC_Os04g30770.1	glycosyl hydrolase, putative, expressed	0.0877758	0.26213	1.47675	1	0.0277024	0.168327	2.2418	1	0.0800575	0.053184	-0.511287	1	2.72591	5.23173	0.891329	0.084	1.23242	4.97649	2.00487	5e-05	0.889393	2.15741	1.26895	0.03285	1.94012	3.50043	0.848089	0.1473	2.13041	3.09294	0.535746	0.16225	1.48235	2.09056	0.493193	0.4946
Zm00001d025457	M-up										0	0	0	1	0	0	0	1	0	0	0	1	0	3.02558	4.9239	5e-05	0	0	0	1	0	0	0	1	0.00917775	3.27908	7.4221	0.4261	0	0	0	1	0	0	0	1
Zm00001d025738	M-up	GRMZM2G470365			'DNA.synthesis/chromatin structure'				LOC_Os04g41110.1	Rad21 / Rec8 like protein, putative, expressed	0.132725	0.197411	0.539254	1	0.192775	0.292402	0.576584	1	0.126547	0.209031	0.681734	1	0.139687	1.97576	3.05046	0.00405	0.624051	0.822655	0.393119	0.3596	0.130324	0.934501	2.7508	0.0017	0.043779	0.428978	3.02904	0.07075	0.0915371	0.0612782	-0.510474	1	0.0237417	0.056895	0.987366	1
Zm00001d025740	M-up	GRMZM2G175313				AT5G10010.1			LOC_Os04g56590.1	ATP/GTP binding protein, putative, expressed	2.72988	2.20024	-0.30991	0.4279	1.79994	2.01105	0.159159	0.7733	1.50693	1.93558	0.359042	0.53835	1.72933	6.40012	1.80904	0.0016	4.94088	4.83258	-0.0319091	0.9848	2.08951	5.43019	1.3736	0.00525	2.65037	3.22235	0.280959	0.76485	1.96336	2.83567	0.528114	0.18985	0.934099	1.90216	1.01819	0.18205
Zm00001d025782	M-up	GRMZM2G124396			'transport.nitrate'	AT5G65950.1			LOC_Os02g48380.1	expressed protein	0.470942	0.692492	0.546619	0.49845	0.0359656	0.21538	2.29373	1	0.0356781	0.501811	3.48604	0.13855	0.57706	0.998046	0.574205	0.4018	0	0.38892	5.31803	0.00015	0.0362994	0.802408	4.13314	0.1418	0.337205	1.00313	1.54496	0.11435	0.040032	0.681595	3.789	0.13365	0.0591983	1.07206	3.9669	0.08285
Zm00001d025789	M-up	GRMZM2G000245							LOC_Os04g42320.1	AT hook motif family protein, expressed	7.24237	5.97672	-0.276687	0.3905	5.90794	6.68555	0.178109	0.63535	5.0107	5.85621	0.224543	0.5467	3.8123	12.5108	1.67824	0.00075	6.84612	10.1411	0.566168	0.0223	3.39045	10.5563	1.63568	5e-05	3.58955	6.66274	0.890461	0.1435	3.0105	3.83939	0.349843	0.35725	3.10476	4.8796	0.650597	0.3212
Zm00001d025868	M-up	GRMZM5G896859			'amino acid metabolism.degradation.aspartate family.lysine'	AT2G28305.1	ATLOG1,LOG1	Putative lysine decarboxylase family protein	LOC_Os04g43840.1	possible lysine decarboxylase domain containing protein, expressed	0	0	0	1	0	0	0	1	0.0334814	0	-2.1204	1	0.322935	5.01645	3.57103	0.00665	3.2838	3.24775	-0.0158771	0.96555	0.0789577	2.62738	4.88984	0.01815	0.0253559	1.89133	5.74891	0.2322	0.00761805	0.0518655	1.81208	1	0.0107095	0.0866505	2.22248	1
Zm00001d025873	M-up	GRMZM2G146809	pco090777		'stress.biotic'	AT2G02120.1	LCR70,PDF2.1	Scorpion toxin-like knottin superfamily protein	LOC_Os02g41904.1	DEF7 - Defensin and Defensin-like DEFL family, expressed	0	0	0	1	0	0	0	1	0	0	0	1	0	2.6105	4.71177	5e-05	0	0.148205	3.98372	1	0	0.411681	5.39808	1	0	0	0	1	0	0	0	1	0	0	0	1
Zm00001d025907	M-up	GRMZM2G063827				AT1G52530.1			LOC_Os04g44620.1	hus1-like protein, expressed	0.720337	0.630451	-0.189475	0.70415	1.35015	0.723032	-0.89182	0.18685	0.477344	0.353913	-0.421345	0.63215	0.736816	3.18703	1.93375	0.00755	2.74459	2.65249	-0.0490615	0.9552	0.357055	1.59802	2.13122	0.00505	0.502458	1.27679	1.32827	0.12925	0.898638	0.65954	-0.440534	0.4547	0.173523	0.309327	0.799071	1
Zm00001d025948	M-up	GRMZM2G123719			'protein.synthesis.elongation'	AT1G62750.1	ATSCO1,ATSCO1/CPEF-G,SCO1	Translation elongation factor EFG/EF2 protein	LOC_Os04g45490.1	elongation factor, putative, expressed	2.93054	2.22119	-0.398268	0.2095	2.08247	2.0928	0.00710813	0.9776	3.60519	3.14232	-0.197655	0.62075	1.56361	3.8435	1.21185	0.0089	1.07672	1.9399	0.843424	0.02185	0.782667	2.03341	1.36619	0.00755	0.993748	1.96582	0.977055	0.0846	1.05761	1.03666	-0.0286007	0.97765	0.773438	1.49853	0.945257	0.145
Zm00001d026046	M-up	GRMZM2G086474	bhlh134	bHLH-transcription factor 134	'RNA.regulation of transcription.bHLH,Basic Helix-Loop-Helix family'	AT1G72210.1		basic helix-loop-helix (bHLH) DNA-binding superfamily protein	LOC_Os02g46560.1	helix-loop-helix DNA-binding protein, putative, expressed	0.0105082	0.0576484	1.72186	1	0.0203052	0.102368	1.8906	1	0.0494675	0.0236779	-0.820298	1	0.682825	2.14982	1.46415	0.0113	0.77459	1.34508	0.788363	0.08135	0.187597	1.46514	2.90023	0.0046	0.0676802	0.525684	2.78576	0.0608	0.0878296	0.260709	1.4684	1	0.0545255	0.220998	1.83994	1
Zm00001d026141	M-up	GRMZM2G105775							LOC_Os04g47140.1	expressed protein	8.26632	13.3215	0.687778	0.32365	4.53869	8.67845	0.933648	0.27605	9.58028	12.312	0.361598	0.61485	12.4812	2.22953	-2.48999	0.06425	0	15.5711	10.6056	5e-05	0	4.10627	8.68519	5e-05	4.71847	5.19145	0.13754	0.977	0.632175	19.1242	4.89705	0.13365	3.29736	9.09205	1.46051	0.1474
Zm00001d026345	M-up	GRMZM2G021822				AT3G20490.1			LOC_Os04g53360.1	expressed protein	2.45456	2.04387	-0.262985	0.5819	3.13255	1.55916	-1.00194	0.08975	2.52976	2.98716	0.238899	0.6982	4.29415	11.3575	1.37126	0.00475	8.89757	9.14026	0.03878	0.81955	5.41432	9.92985	0.873781	0.05825	3.98406	6.24667	0.647538	0.36975	2.80803	4.28231	0.607067	0.1146	2.51487	4.02391	0.675968	0.40125
Zm00001d026472	M-up	GRMZM2G009323			'amino acid metabolism.synthesis.serine-glycine-cysteine group.serine.phosphoglycerate dehydrogenase'	AT4G34200.1	EDA9	D-3-phosphoglycerate dehydrogenase	LOC_Os04g55720.1	D-3-phosphoglycerate dehydrogenase, chloroplast precursor, putative, expressed	14.8546	14.6262	-0.0223396	0.86675	11.717	12.7131	0.117615	0.7837	8.66351	13.1385	0.600206	0.1549	16.0056	25.5844	0.668263	0.1252	21.5326	22.9336	0.0909027	0.65825	10.3004	21.7906	1.08028	0.0036	10.2505	20.3178	0.986352	0.08435	9.44608	13.6523	0.530887	0.14125	7.86858	14.9746	0.927473	0.16675
Zm00001d026488	M-up	GRMZM2G308365			'signalling.receptor kinases.DUF 26'	AT1G66980.1	SNC4	suppressor of npr1-1 constitutive 4	LOC_Os04g56130.1	protein kinase domain containing protein, expressed	1.0145	1.25349	0.302492	0.65835	0	0.336711	5.11566	1	0.0602255	0.735387	3.40792	0.08495	1.4296	1.80433	0.246283	0.72785	0.0381791	19.3515	8.65057	0.16385	0	4.96688	8.9591	5e-05	0.596005	1.46169	1.28008	0.22495	0.015101	0.552491	4.48601	0.2529	0.0429633	1.6603	4.97897	0.15045
Zm00001d026540	M-up	GRMZM2G086949	arftf29	ARF-transcription factor 29	'RNA.regulation of transcription.ARF, Auxin Response Factor family'	AT1G19850.1	ARF5,IAA24,MP	Transcriptional factor B3 family protein / auxin-responsive factor AUX/IAA-related	LOC_Os04g56850.1	auxin response factor, putative, expressed	0.103822	0.0388608	-1.22003	1	0.0391193	0.0479318	0.238066	1	0.0307973	0.0255291	-0.199473	1	0.269581	1.09447	1.57939	0.01405	0.317121	1.00715	1.63663	0.00105	0.0517106	0.664444	3.45011	5e-05	0.0293276	0.314369	3.04402	1	0.0377176	0.194641	2.1005	1	0.0442545	0.068309	0.529435	1
Zm00001d026700	M-up	GRMZM5G813783				AT4G33480.1			LOC_Os04g59570.1	expressed protein	9.16509	10.431	0.18646	0.64255	11.2456	9.63348	-0.223018	0.53	10.8404	9.03365	-0.262769	0.4931	4.47196	7.80976	0.774311	0.1155	3.79825	7.22576	0.926017	0.00485	2.42555	5.6959	1.22821	0.01365	2.77988	4.58099	0.718605	0.24885	3.52404	4.14416	0.233238	0.52365	3.52405	4.19543	0.250935	0.83295
Zm00001d026946	M-up										0.743247	1.91907	1.35671	0.26755	1.1132	1.57723	0.498901	0.67935	2.22582	1.37616	-0.689709	0.6053	0	1.92435	4.27378	0.00095	0.598971	1.16247	0.945098	0.52745	0.274923	0.921275	1.70864	0.3076	0.13978	1.37128	3.20509	0.2936	0.637334	0.152379	-1.99515	0.33385	0	0	0	1
Zm00001d027300	M-up	GRMZM2G458423				AT1G01690.1	ATPRD3,PRD3	putative recombination initiation defects 3	LOC_Os03g01590.2	PAIR1, putative, expressed	0.0513415	0	-2.61686	1	0	0.0332356	2.11222	1	0.0292859	0.0541674	0.70783	1	0.176928	1.78506	2.69645	0.00495	1.12474	1.06682	-0.0755793	0.9098	0.065058	1.0546	3.82616	0.0051	0.0118726	0.547718	4.67234	0.23405	0.0385462	0.184953	2.00569	1	0	0.200525	4.39592	1
Zm00001d027422	M-up	GRMZM2G176840			'PS.lightreaction.photosystem II.PSII polypeptide subunits'	AT3G55330.1	PPL1	PsbP-like protein 1	LOC_Os10g32400.2	PsbP, putative, expressed	6.2788	11.333	0.85094	0.02485	6.89926	5.6807	-0.279924	0.52	8.80826	6.72798	-0.388178	0.37385	13.0889	16.8971	0.358309	0.4749	9.47918	19.7892	1.06109	5e-05	8.40442	12.1433	0.530417	0.17375	9.89385	12.8096	0.372296	0.51235	10.0615	10.1639	0.0146006	0.93045	9.1056	10.0827	0.146906	0.99605
Zm00001d027462	M-up	GRMZM2G129243	fha1	FHA-transcription factor 1		AT2G45460.2		SMAD/FHA domain-containing protein	LOC_Os03g03560.1	FHA domain containing protein, putative, expressed	11.693	11.4699	-0.0277745	0.80645	11.8957	11.5241	-0.0457533	0.8681	11.2975	11.0541	-0.0314003	0.94485	3.99969	10.1908	1.3151	0.0004	8.78811	7.56782	-0.215412	0.38545	5.95221	9.04794	0.603335	0.0594	3.86314	5.34722	0.467981	0.3268	5.31133	3.7688	-0.493859	0.07135	3.46774	4.22588	0.284511	0.6769
Zm00001d027515	M-up	GRMZM2G040887			'RNA.processing'	AT2G17580.1		Polynucleotide adenylyltransferase family protein	LOC_Os03g03930.1	tRNA nucleotidyltransferase/polyA polymerase family protein, putative, expressed	5.99308	6.03369	0.00972437	0.93745	7.4504	4.87364	-0.611298	0.25855	6.94097	5.54138	-0.324369	0.57305	6.22466	15.8223	1.32381	0.00395	15.3872	10.4607	-0.556313	0.1517	11.4293	12.3158	0.107689	0.87175	6.86435	10.4658	0.607764	0.3386	10.8367	6.89687	-0.651152	0.1516	5.30989	5.69721	0.101389	0.95545
Zm00001d027844	M-up	GRMZM5G857303			'protein.synthesis.ribosomal protein.unknown.large subunit.L18'	AT1G14205.1		Ribosomal L18p/L5e family protein	LOC_Os03g07340.1	ribosomal L18p/L5e family protein, putative, expressed	4.56702	5.4302	0.249251	0.61625	4.49694	6.06186	0.429989	0.3812	2.98034	2.47463	-0.267276	0.6835	1.23344	5.52718	2.054	0.0043	2.98509	3.98018	0.413854	0.29605	0.409467	2.59235	2.63319	0.00435	0.804846	2.23844	1.46433	0.07095	1.11928	1.5372	0.454258	0.44505	0.248498	0.422822	0.743622	1
Zm00001d028043	M-up	GRMZM2G411084			'cell.organisation'	AT1G47200.1	WPP2	WPP domain protein 2	LOC_Os03g11060.1	MFP1 attachment factor 1, putative, expressed	24.5163	19.7219	-0.313796	0.4384	0.158626	4.11909	4.61393	0.24485	6.64022	7.24118	0.124815	0.8694	12.5209	15.5032	0.297676	0.73525	3.23133	36.6157	3.4982	0.0002	2.23915	4.91758	1.1315	0.20515	3.64409	6.26562	0.780247	0.50305	3.97407	7.21823	0.859398	0.2053	3.24671	6.3063	0.955664	0.35625
Zm00001d028098	M-up	GRMZM2G119104	pza02487			AT3G19630.1		Radical SAM superfamily protein	LOC_Os03g10520.1	radical SAM enzyme, putative, expressed	6.35281	8.46761	0.413995	0.22305	7.68675	8.37613	0.123758	0.7191	4.92457	6.76865	0.458075	0.235	4.78926	8.89044	0.864261	0.0602	5.99692	7.10037	0.243301	0.32105	3.85859	8.43796	1.12679	0.0063	3.06526	5.77512	0.911641	0.0925	3.65219	3.85677	0.0784203	0.80275	2.14607	4.2167	0.971131	0.0861
Zm00001d028229	M-up	AC208897.3_FG003			'cell.organisation'	AT1G51405.1		myosin-related	LOC_Os03g11770.1	expressed protein	0.0641942	0.107238	0.660064	1	0.0535022	0.0639223	0.219203	1	0.144896	0.0385882	-1.67262	1	0.847681	6.21245	2.71501	5e-05	3.65004	5.1865	0.505681	0.04605	0.299058	4.59317	3.89668	0.00015	0.565935	1.38599	1.27731	0.0832	0.434426	0.480454	0.142173	0.79	0.239282	0.353529	0.544294	1
Zm00001d028230	M-up	AC208897.3_FG004			'transport.sugars'	AT5G26340.1	ATSTP13,MSS1,STP13	Major facilitator superfamily protein	LOC_Os03g11900.1	transporter family protein, putative, expressed	0	0.0359326	2.19952	1	0.24573	0	-4.67655	1	0.0099643	0.0409372	1.3513	1	0.39045	1.61027	1.72406	0.0161	0.363562	2.53787	2.76987	0.0001	0.0721394	2.95473	5.17369	0.01325	0.114035	0.451929	1.89692	0.08415	0.0075881	0.120999	2.89689	1	0.0115137	0.0626527	1.75576	1
Zm00001d028240	M-up	GRMZM2G164965			'protein.synthesis.ribosomal protein.prokaryotic.chloroplast.50S subunit.L15'	AT3G25920.1	RPL15	ribosomal protein L15	LOC_Os03g12020.1	50S ribosomal protein L15, chloroplast precursor, putative, expressed	16.4502	26.5696	0.69134	0.02535	16.4557	14.4822	-0.184192	0.583	22.9142	13.1862	-0.796748	0.03745	32.5818	39.5671	0.276178	0.55365	22.0994	51.6068	1.22318	5e-05	9.66022	12.4461	0.365234	0.3739	14.76	27.1803	0.880422	0.0302	28.3622	24.9259	-0.186254	0.48105	13.4339	12.7752	-0.0724801	0.5428
Zm00001d028586	M-up	GRMZM5G820904			'protein.targeting.chloroplast'	AT3G46740.1	MAR1,TOC75-III	translocon at the outer envelope membrane of chloroplasts 75-III	LOC_Os03g16440.1	outer membrane protein, OMP85 family, putative, expressed	18.4828	18.6072	0.00966856	0.9445	18.4032	17.7045	-0.0558135	0.84795	17.5711	16.0715	-0.128623	0.7127	23.1623	43.0838	0.889488	0.0106	31.9948	34.8972	0.125232	0.4101	16.4427	34.0883	1.05138	0.00035	15.3798	32.7707	1.09087	0.09695	15.1915	17.5162	0.2053	0.3602	9.49965	17.505	0.881123	0.0321
Zm00001d028752	M-up	AC208201.3_FG002			'protein.postranslational modification'	AT2G30020.1		Protein phosphatase 2C family protein	LOC_Os03g18150.1	protein phosphatase 2C, putative, expressed	3.63767	4.93077	0.437764	0.23245	1.64429	2.13177	0.372591	0.45355	2.72853	3.1132	0.189618	0.6628	1.77971	4.68998	1.32214	0.0113	2.95316	4.39103	0.570705	0.05695	1.37789	3.72662	1.42885	0.00515	1.38626	2.12811	0.614774	0.38595	1.19258	0.873219	-0.445291	0.38675	1.80419	1.59614	-0.175732	0.55755
Zm00001d028827	M-up	GRMZM2G076537			'DNA.unspecified'	AT5G26940.1		Polynucleotidyl transferase, ribonuclease H-like superfamily protein	LOC_Os03g18940.1	exonuclease, putative, expressed	4.59542	5.5423	0.269753	0.48005	6.44038	5.53993	-0.216915	0.54555	6.19078	4.98006	-0.313395	0.4373	10.4241	21.4731	1.02951	0.00665	17.1093	19.1109	0.159527	0.38445	14.9708	20.23	0.434103	0.18285	8.67805	14.8605	0.775349	0.056	10.5703	11.796	0.158136	0.50575	8.03782	10.2053	0.344055	0.58285
Zm00001d029061	M-up	GRMZM2G353195				AT1G09900.1		Pentatricopeptide repeat (PPR-like) superfamily protein	LOC_Os03g21780.1	pentatricopeptide repeat domain containing protein, putative, expressed	13.1159	7.57274	-0.791625	0.0046	5.6271	6.73557	0.258988	0.45525	4.06592	7.31891	0.846474	0.03685	6.86768	4.64818	-0.580912	0.1249	2.05482	5.09703	1.30647	0.00075	1.874	4.58552	1.28643	0.0067	4.21535	3.11561	-0.434933	0.2132	3.46936	3.79512	0.129118	0.6875	3.04297	2.63173	-0.20873	0.45245
Zm00001d029154	M-up										0.0501573	0.136538	1.28446	1	0.0125309	2.11463	6.55916	0.24465	0.0117235	0.0357597	1.07482	1	0.0353503	0.00988905	-2.76665	1	0	0.503945	5.68354	5e-05	0	0.0340671	2.1397	1	0.0339621	0.0253343	-0.315187	1	0.008522	0.720033	5.30065	0.2498	0.01291	0	-1.19598	1
Zm00001d029243	M-up	GRMZM2G140915			'misc.cytochrome P450'	AT5G07990.1	CYP75B1,D501,TT7	Cytochrome P450 superfamily protein	LOC_Os09g26960.1	cytochrome P450, putative, expressed	3.20409	3.96842	0.307785	0.4512	2.17572	1.2457	-0.799617	0.1232	3.36798	5.70369	0.758261	0.07575	24.2326	25.7328	0.0812783	0.9992	7.53751	11.586	0.619551	0.00975	9.2872	19.2061	1.04745	0.00185	12.4152	23.023	0.890435	0.0138	8.64593	4.58337	-0.914136	0.002	9.6907	18.4501	0.928249	0.0202
Zm00001d029464	M-up	GRMZM2G139878				AT5G20635.1					0	0	0	1	0	0	0	1	0.0971505	0	-3.42157	1	1.15704	7.4272	2.56473	0.00325	3.48244	8.1734	1.22846	0.0032	0.643736	3.21997	2.30474	0.0059	0.0306425	0.942169	4.55016	0.24275	0.17011	0	-4.17081	1	0.0705695	0.520026	2.71776	0.1761
Zm00001d029510	M-up										0	0	0	1	0.108999	1.21589	3.3648	0.25665	0.103635	0.165325	0.625629	1	0	1.35722	3.77317	0.0058	0	1.21664	6.93857	0.0013	0	0	0	1	0	0.346652	5.15645	1	0.0851045	1.94543	4.36183	0.25205	0	0	0	1
Zm00001d029512	M-up	GRMZM2G137502	dof36	C2C2-Dof-transcription factor 36	'RNA.regulation of transcription.C2C2(Zn) DOF zinc finger family'	AT5G60200.1	TMO6	TARGET OF MONOPTEROS 6	LOC_Os02g47810.1	dof zinc finger domain containing protein, putative, expressed	0.0148434	0	-1.31286	1	0	0.0283922	1.94081	1	0.095229	0	-3.39546	1	0.510517	0.293832	-1.00676	0.32665	0.27061	2.68334	3.26276	0.0017	0.0136375	0.19193	3.09471	1	0.0140979	0.250394	3.43372	1	0.0396113	0.632184	3.69424	0.098	0.0142897	0.0741568	1.79274	1
Zm00001d029594	M-up	GRMZM2G077316	aoc1	allene oxide cyclase1	'hormone metabolism.jasmonate.synthesis-degradation.allene oxidase cyclase'	AT3G25780.1	AOC3	allene oxide cyclase 3	LOC_Os03g32314.1	allene oxide cyclase 4, chloroplast precursor, putative, expressed	133.31	100.872	-0.402229	0.07505	39.1742	52.264	0.415822	0.1112	121.956	91.1008	-0.420778	0.1671	27.1638	28.7808	0.0786239	0.953	19.8117	43.786	1.14371	5e-05	14.0527	21.0809	0.584738	0.09525	21.0737	17.8309	-0.24094	0.27375	18.4442	32.1804	0.802681	0.00115	32.782	25.4321	-0.366129	0.1306
Zm00001d029675	M-up	GRMZM2G087243				AT2G45720.1		ARM repeat superfamily protein	LOC_Os10g37850.2	armadillo, putative, expressed	0.308132	0.24182	-0.337232	1	0.270039	0.663945	1.267	0.12115	0.338761	0.149479	-1.12887	0.24725	3.36115	13.4587	1.96029	5e-05	6.50399	10.0444	0.626215	0.0059	2.28025	8.86773	1.95469	5e-05	3.73326	5.46629	0.548902	0.26455	4.39736	2.74286	-0.678982	0.03015	2.83347	2.48678	-0.187584	0.46235
Zm00001d029717	M-up										1.24354	1.57275	0.336429	0.6909	2.0115	2.27749	0.178339	0.80435	2.91291	1.69522	-0.777448	0.27975	0	0.370567	1.92815	0.0031	0.20879	0.246421	0.228968	1	0.324725	0.111875	-1.45758	1	0.211527	0.088643	-1.16719	1	0.245976	0.175206	-0.466877	1	0.29775	0.206685	-0.506156	1
Zm00001d029932	M-up	GRMZM2G161459	npf2	nitrate transporter/peptide transporter family2	'transport.peptides and oligopeptides'	AT1G12110.1	ATNRT1,B-1,CHL1,CHL1-1,NRT1,NRT1.1	nitrate transporter 1.1	LOC_Os10g40600.1	peptide transporter PTR2, putative, expressed	18.21	29.9979	0.719815	0.009	12.2403	15.8257	0.370361	0.2087	7.96775	10.8752	0.448321	0.16825	15.3355	9.34434	-0.722544	0.0201	3.22937	9.0128	1.47786	5e-05	3.88941	5.36731	0.46363	0.23745	9.26741	14.0233	0.59706	0.154	8.46683	12.8399	0.60016	0.01105	9.56784	9.06293	-0.0781318	0.48225
Zm00001d030005	M-up	GRMZM2G070899			'misc.dynamin'	AT3G60190.1	ADL1E,ADL4,ADLP2,DL1E,DRP1E,EDR3	DYNAMIN-like 1E	LOC_Os10g41820.1	dynamin family protein, putative, expressed	2.68233	2.25967	-0.24637	0.3807	2.57395	2.95022	0.196129	0.5616	2.92962	2.85694	-0.0361205	0.95685	0.928589	2.23188	1.12404	0.02175	1.51222	1.86447	0.300301	0.30375	0.760781	1.97183	1.36244	0.00425	0.791136	1.70446	1.09764	0.0532	0.692237	1.00183	0.526935	0.207	0.687852	1.10528	0.676411	0.32775
Zm00001d030328	M-up	GRMZM2G003368	sacd4	stearoyl-acyl-carrier-protein desaturase4	'lipid metabolism.FA synthesis and FA elongation.ACP desaturase'	AT3G02610.1		Plant stearoyl-acyl-carrier-protein desaturase family protein	LOC_Os08g09950.1	acyl-desaturase, chloroplast precursor, putative, expressed	0.0138017	0	-1.25106	1	0.0127725	0	-1.18729	1	0.129441	0.0500234	-1.21606	1	6.07917	14.5472	1.23624	0.0067	8.35806	10.217	0.289424	0.17415	4.23088	7.8144	0.883616	0.03535	0.0134626	6.18931	8.0456	0.2491	0.147901	0.313557	1.035	1	0.0142864	0.228861	3.29795	1
Zm00001d030761	M-up										4.021	2.21898	-0.854749	0.01825	0	0	0	1	0.00992985	1.92422	6.60067	0.24195	1.15151	0.85253	-0.53702	0.4646	0	0.71865	6.18715	5e-05	0	1.88819	7.56848	5e-05	1.35915	0.940275	-0.526869	0.3662	0	0	0	1	0.0224463	1.57926	5.61416	0.15045
Zm00001d030819	M-up	GRMZM2G081151			'secondary metabolism.isoprenoids.terpenoids'	AT2G07050.1	CAS1	cycloartenol synthase 1	LOC_Os11g18194.1	cycloartenol synthase, putative, expressed	0.0342551	0.0669276	0.797656	1	0	0	0	1	0.0588005	0.09056	0.547566	1	1.53677	4.28378	1.39139	0.026	0.6876	2.48822	1.84043	0.00155	0.515679	1.92851	1.88269	0.0086	0.0322628	1.34268	5.00029	0.22595	0.0353682	0.729515	4.02683	0.43745	0.0184382	0.353133	3.6746	1
Zm00001d030967	M-up	GRMZM2G130034			'protein.degradation'	AT5G43600.1	ATAAH-2,UAH	ureidoglycolate amidohydrolase	LOC_Os12g40550.1	peptidase, putative, expressed	10.9324	10.1033	-0.113677	0.66645	12.8539	16.3651	0.348176	0.2892	11.4893	11.453	-0.00456453	0.9709	4.03395	9.65535	1.2253	0.03305	5.29742	6.92403	0.385683	0.17275	2.17305	8.86651	2.02365	5e-05	2.41976	5.6739	1.22607	0.09375	1.96507	1.85376	-0.0836913	0.8739	4.14259	4.5591	0.1379	0.9971
Zm00001d031175	M-up	GRMZM2G026976							LOC_Os12g43580.1	expressed protein	0.0709164	0.104376	0.49928	1	0	0	0	1	0.209488	0.0119209	-3.32377	1	2.11969	1.18427	-0.894231	0.13815	1.39817	3.61139	1.36272	0.0025	0.604722	2.20066	1.84647	0.011	1.88206	1.20955	-0.633611	0.26765	1.92807	2.33656	0.275926	0.5203	1.79872	1.73381	-0.0527262	0.75155
Zm00001d031311	M-up	GRMZM2G113196	umc2621			AT5G56120.1			LOC_Os08g38790.1	expressed protein	0.10181	0	-3.48298	1	0.0465011	0.05543	0.211673	1	0.094127	0	-3.38027	1	1.01288	5.71535	2.36307	0.02215	0.891625	4.8642	2.43457	0.00315	0.0937295	2.87734	4.79884	0.16405	0.146039	2.70864	4.1229	0.10015	0	0.101025	3.47281	1	0.095674	0.0443556	-0.95912	1
Zm00001d031451	M-up	GRMZM2G160917	ub2	unbranched2	'development.squamosa promoter binding like (SPL)'	AT2G42200.1	SPL9	squamosa promoter binding protein-like 9	LOC_Os08g39890.1	OsSPL14 - SBP-box gene family member, expressed	1.01395	1.65186	0.698659	0.20255	1.2027	1.758	0.543896	0.35565	2.18166	1.43257	-0.603388	0.30195	20.2066	28.702	0.499708	0.18845	7.09018	20.0776	1.50038	5e-05	6.51444	14.1286	1.11571	0.0017	17.7594	23.0649	0.376929	0.3947	9.53281	14.2627	0.580766	0.023	11.8973	11.6747	-0.0272274	0.5903
Zm00001d031540	M-up	GRMZM2G074114				AT1G51560.1		Pyridoxamine 5\'-phosphate oxidase family protein	LOC_Os08g40570.1	pyridoxamine 5\'-phosphate oxidase family protein, putative, expressed	18.3026	21.0746	0.203349	0.53775	16.4521	19.6871	0.25883	0.3707	16.1258	22.3847	0.472885	0.1174	18.0337	25.4721	0.490818	0.21785	17.3574	22.9199	0.400852	0.0487	12.2592	26.1983	1.09498	0.00035	11.0018	20.0382	0.864419	0.02715	10.4331	16.2386	0.637765	0.0132	12.5121	20.7093	0.726495	0.0784
Zm00001d031808	M-up	GRMZM2G141607			'misc.short chain dehydrogenase/reductase (SDR)'	AT3G50560.1		NAD(P)-binding Rossmann-fold superfamily protein	LOC_Os08g37130.1	oxidoreductase, short chain dehydrogenase/reductase family domain containing protein, expressed	0.15043	0.0378964	-1.74395	1	0.0128645	0.0425804	1.20141	1	0.0836936	0.0679668	-0.265089	1	0.381207	1.59595	1.7387	0.01865	0.504705	1.76259	1.78405	0.00385	0.344112	2.06458	2.55054	0.00515	0.0606592	0.405145	2.55466	0.0813	0	0.10167	3.48117	1	0	0.32935	5.0847	1
Zm00001d031937	M-up										18.5077	23.4861	0.343523	0.27335	21.9735	21.5297	-0.0294229	0.93305	20.339	22.5462	0.148566	0.6194	23.9977	42.7399	0.827023	0.03015	20.7825	35.8273	0.785399	0.00055	17.6082	38.7664	1.13811	0.0011	14.9851	28.8189	0.943022	0.01745	15.222	24.9242	0.711013	0.00685	17.4846	21.4947	0.297738	0.66085
Zm00001d032027	M-up	GRMZM2G049057			'stress.biotic'	AT4G38660.1		Pathogenesis-related thaumatin superfamily protein	LOC_Os08g43510.1	thaumatin, putative, expressed	7.69932	4.3373	-0.826485	0.01135	3.7436	6.19896	0.726077	0.0692	5.38387	5.12287	-0.0715578	0.89285	3.05286	5.58646	0.827853	0.12735	2.27239	6.43914	1.49856	0.00015	1.2472	3.10001	1.30671	0.01635	1.92002	3.54575	0.88154	0.15855	1.54996	2.75771	0.827184	0.061	0.84059	2.13001	1.33108	0.0694
Zm00001d032049	M-up	GRMZM2G148281	opr7	12-oxo-phytodienoic acid reductase7	'hormone metabolism.jasmonate.synthesis-degradation.12-Oxo-PDA-reductase'	AT2G06050.1	DDE1,OPR3	oxophytodienoate-reductase 3	LOC_Os08g35740.1	12-oxophytodienoate reductase, putative, expressed	21.1349	21.4794	0.0233189	0.93805	22.5857	21.6101	-0.0636751	0.83235	22.0001	22.3421	0.0222447	0.9108	28.9668	18.2489	-0.67077	0.019	12.7347	29.089	1.19107	5e-05	13.6057	24.4016	0.842296	0.01165	20.5095	19.2019	-0.0949991	0.5042	13.0808	25.7302	0.97547	5e-05	14.6943	21.2883	0.5345	0.23645
Zm00001d032407	M-up	GRMZM2G068639				AT2G46760.1		D-arabinono-1,4-lactone oxidase family protein	LOC_Os03g36530.1	FAD-binding and arabino-lactone oxidase domains containing protein, putative, expressed	0.496269	0.986533	0.977011	0.10175	0.21897	0.52806	1.23261	0.17695	0.402495	0.2901	-0.458936	0.6381	11.1271	10.2692	-0.127244	0.53985	6.63483	14.7562	1.15199	5e-05	6.94654	5.98562	-0.21446	0.4882	12.0229	10.8171	-0.152337	0.3982	15.0982	13.6592	-0.144398	0.5627	10.6896	7.06867	-0.596001	0.03445
Zm00001d032459	M-up										9.40477	7.27018	-0.370951	0.1747	2.966	4.74023	0.674623	0.1155	6.85492	8.34265	0.282991	0.40505	6.01293	3.50325	-0.799057	0.04455	1.6124	6.03723	1.89814	0.0001	1.39545	3.78013	1.43122	0.0085	2.49271	3.08655	0.307171	0.7096	1.70335	2.89098	0.759716	0.07655	2.0755	4.08434	0.973239	0.0836
Zm00001d032742	M-up	GRMZM2G001713			'protein.degradation.aspartate protease'	AT1G11910.1	APA1,ATAPA1	aspartic proteinase A1	LOC_Os05g49200.1	aspartic proteinase oryzasin-1 precursor, putative, expressed	6.80173	4.11431	-0.723867	0.0507	0.0226134	0	-1.70546	1	0.0229582	7.51976	7.83582	0.2345	2.90329	2.89	-0.0504909	0.89435	0	1.18036	6.89525	0.0981	0	4.94943	8.95403	5e-05	1.69734	3.31237	0.960462	0.5815	0	0.0242963	1.77805	1	0.025136	8.02141	7.83656	0.23205
Zm00001d032806	M-up	GRMZM2G472060			'cell wall.degradation.pectate lyases and polygalacturonases'	AT3G53190.1		Pectin lyase-like superfamily protein	LOC_Os10g31910.1	pectate lyase precursor, putative, expressed	1.6924	2.27019	0.421585	0.37415	2.08147	2.29725	0.14166	0.7621	1.08908	1.35714	0.314866	0.613	7.62136	7.43795	-0.0520107	0.73875	4.91939	9.37219	0.928516	0.0003	3.23618	6.55326	1.01567	0.00965	5.93503	9.12869	0.620304	0.17085	4.34072	6.8413	0.655122	0.0248	3.66485	4.53292	0.305938	0.693
Zm00001d032899	M-up	GRMZM2G017388			'transport.calcium'	AT5G17860.1	CAX7	calcium exchanger 7	LOC_Os10g30070.1	sodium/calcium exchanger protein, putative, expressed	5.13382	4.54272	-0.176113	0.52885	4.74114	4.21591	-0.169013	0.67015	4.1057	3.65795	-0.166164	0.72365	9.70627	9.00823	-0.12086	0.58085	5.50364	10.558	0.938624	0.00025	3.05017	7.12394	1.22109	0.0026	4.55642	9.00417	0.98113	0.02675	4.21291	7.3635	0.804111	0.00925	4.41775	4.20261	-0.0718594	0.6103
Zm00001d033038	M-up	GRMZM2G080355				AT4G34190.1	44075	stress enhanced protein 1	LOC_Os10g25570.2	expressed protein	57.0691	41.2491	-0.46825	0.0684	43.3216	52.2878	0.271331	0.35625	39.3787	39.7249	0.0126249	0.94655	20.665	16.7155	-0.312109	0.3639	7.64342	17.8158	1.21979	0.0008	6.84263	9.06441	0.405146	0.4441	17.8274	16.8091	-0.0848048	0.63225	15.6197	16.7261	0.098669	0.73895	13.2662	10.4729	-0.340799	0.29185
Zm00001d033077	M-up	GRMZM2G152419			'protein.degradation.metalloprotease'	AT2G32480.1	ARASP	ARABIDOPSIS SERIN PROTEASE	LOC_Os03g38230.1	peptidase M50 family protein, putative, expressed	4.88698	3.6166	-0.433273	0.22515	1.71774	3.20518	0.896018	0.10465	3.96838	2.89303	-0.454619	0.38965	3.35104	2.94852	-0.222156	0.58325	1.26927	3.72379	1.54532	0.00305	0.964569	1.61486	0.737478	0.2325	1.83596	1.4702	-0.318574	0.5422	1.7405	2.7756	0.670221	0.13765	1.70576	1.67028	-0.0301461	0.7823
Zm00001d033205	M-up	GRMZM2G157456			'redox.glutaredoxins'	AT5G01420.1		Glutaredoxin family protein	LOC_Os03g44650.1	glutaredoxin, putative, expressed	0.0548135	0	-2.69629	1	0	0.137196	3.87967	1	0.0501905	0	-2.58954	1	0.458197	6.78263	3.60512	0.00185	1.60268	4.48306	1.47824	0.0043	0.125171	2.22908	4.05004	0.0337	0.0738204	2.1949	4.71727	0.11625	0.207513	0.0805035	-1.26506	1	0.235932	0.148623	-0.632657	1
Zm00001d033338	M-up	GRMZM2G077214	rz403		'minor CHO metabolism.others'	AT1G04420.1		NAD(P)-linked oxidoreductase superfamily protein	LOC_Os03g41510.1	oxidoreductase, aldo/keto reductase family protein, putative, expressed	2.66392	3.13723	0.235126	0.62185	2.47796	2.39176	-0.0508683	0.91405	1.82897	2.55513	0.480137	0.3513	4.15686	11.1268	1.38747	0.00275	4.42403	5.9396	0.424176	0.10745	2.28836	7.25217	1.6598	0.0003	2.3968	4.91335	1.03253	0.0546	2.79121	2.39416	-0.22052	0.58375	2.55595	2.84476	0.153874	0.97385
Zm00001d033531	M-up	GRMZM2G068575				AT1G67350.1			LOC_Os03g48110.1	expressed protein	137.262	173.569	0.338551	0.494	64.635	131.083	1.01998	0.10095	84.1878	119.141	0.500942	0.3961	188.375	118.136	-0.6738	0.1554	100.649	230.91	1.19791	0.0039	73.54	136.637	0.893651	0.09725	114.666	127.799	0.156425	0.9529	86.0612	106.04	0.301135	0.5348	77.8649	119.742	0.620813	0.41795
Zm00001d033668	M-up	GRMZM2G143160			'protein.postranslational modification'	AT1G77720.1	PPK1	putative protein kinase 1	LOC_Os03g49750.1	protein kinase family protein, putative, expressed	4.17049	4.34915	0.0603765	0.94225	3.96797	5.01007	0.335677	0.2955	3.90726	4.6414	0.247824	0.463	3.42299	9.32605	1.40601	0.0008	6.03217	8.02501	0.411233	0.0493	3.5388	8.36007	1.23791	0.00035	2.96962	5.27147	0.825811	0.05615	3.69582	3.61352	-0.0324029	0.9357	3.74735	3.6318	-0.0450619	0.6134
Zm00001d033671	M-up	GRMZM2G469224				AT5G22090.1		Protein of unknown function (DUF3049)	LOC_Os03g49830.1	expressed protein	24.5487	48.9156	0.994354	0.0002	14.2962	16.7127	0.225171	0.49015	19.516	12.169	-0.681005	0.0432	3.98165	2.14065	-0.924383	0.09885	2.00209	5.48843	1.45033	0.0003	2.95854	5.39624	0.86487	0.0758	1.55786	4.08531	1.38517	0.0623	3.01853	4.32357	0.516934	0.1926	4.3748	7.78631	0.83028	0.121
Zm00001d033876	M-up	GRMZM2G178261	grftf1	GRF-transcription factor 1	'RNA.regulation of transcription.General Transcription'	AT2G22840.1	AtGRF1,GRF1	growth-regulating factor 1	LOC_Os03g51970.1	growth-regulating factor, putative, expressed	3.67342	2.75462	-0.413964	0.2519	2.81256	3.8729	0.460133	0.25225	2.41906	3.65787	0.594542	0.1764	13.9756	46.4722	1.72348	5e-05	23.3051	31.1531	0.418577	0.0635	16.3372	29.44	0.849224	0.00325	8.00207	14.2657	0.833314	0.0329	6.56764	8.23683	0.326269	0.20585	4.56262	7.74507	0.762118	0.08565
Zm00001d034007	M-up	GRMZM2G011373				AT1G55370.2	NDF5	NDH-dependent cyclic electron flow 5	LOC_Os03g53710.1	aldose 1-epimerase, putative, expressed	18.7828	14.2788	-0.3953	0.119	9.78766	10.1682	0.0549726	0.85825	12.4972	14.6204	0.226212	0.4793	6.30481	5.23396	-0.288499	0.44915	1.36085	4.08345	1.57824	0.0012	1.7818	2.22283	0.317466	0.59055	3.27461	4.14856	0.340364	0.69535	1.73371	3.33583	0.940202	0.04375	2.45933	2.97757	0.27485	0.8184
Zm00001d034023	M-up	GRMZM2G100084			'nucleotide metabolism.synthesis.purine.IMP dehydrogenase'	AT1G16350.1		Aldolase-type TIM barrel family protein	LOC_Os03g56800.1	CBS domain containing membrane protein, putative, expressed	3.94944	5.91337	0.58112	0.1008	5.74413	6.39848	0.155385	0.64895	4.37728	5.58664	0.351234	0.35405	8.10817	16.9912	1.0505	0.00775	13.4646	17.8121	0.403429	0.0438	8.5084	17.9926	1.07955	0.0013	4.46299	8.72787	0.966042	0.02935	5.36181	6.98668	0.381265	0.17	6.42664	7.21615	0.166919	0.959
Zm00001d034062	M-up	GRMZM2G123714			'misc.beta 1,3 glucan hydrolases'	AT1G18650.1	PDCB3	plasmodesmata callose-binding protein 3	LOC_Os03g54910.1	X8 domain containing protein, expressed	3.77645	2.80972	-0.425291	0.28855	4.1792	4.97417	0.250677	0.5688	3.109	1.90044	-0.70718	0.23765	6.57096	38.4275	2.52655	5e-05	20.6414	26.4191	0.35589	0.07895	4.48031	18.3142	2.02887	5e-05	4.891	6.41314	0.390201	0.56595	3.05077	4.54821	0.574574	0.15935	6.89897	4.45531	-0.629709	0.1105
Zm00001d034212	M-up	GRMZM2G135447	hb8	Homeobox-transcription factor 8	'RNA.regulation of transcription.HB,Homeobox transcription factor family'	AT4G08150.1	BP,BP1,KNAT1	KNOTTED-like from Arabidopsis thaliana	LOC_Os07g03770.1	Homeobox domain containing protein, expressed	46.9866	35.5553	-0.402084	0.0718	31.4582	34.1009	0.116336	0.6488	42.2451	43.2479	0.0338382	0.87305	23.8358	20.1425	-0.248215	0.2571	7.1113	15.1054	1.08581	5e-05	11.6394	17.4678	0.585274	0.075	30.776	21.9524	-0.487235	0.03685	15.6469	18.2599	0.222675	0.33915	29.7567	26.7579	-0.153195	0.30555
Zm00001d034338	M-up	GRMZM2G058261			'misc.oxidases - copper, flavone etc.'	AT1G56000.1		FAD/NAD(P)-binding oxidoreductase family protein	LOC_Os03g57070.1	amine oxidase-related, putative, expressed	2.34932	1.71465	-0.452071	0.31345	1.74562	2.14016	0.29246	0.6148	1.59422	2.05444	0.36388	0.55595	2.81282	4.77775	0.716933	0.19285	5.89334	5.66419	-0.0571158	0.9247	1.36695	4.64574	1.75753	0.0013	2.82333	3.11684	0.142207	0.9636	3.24538	2.51322	-0.36756	0.37655	2.46171	2.05682	-0.2581	0.46245
Zm00001d034360	M-up	GRMZM2G069218	umc1500		'RNA.regulation of transcription.C2H2 zinc finger family'	AT3G42860.1		zinc knuckle (CCHC-type) family protein	LOC_Os03g57260.2	GRF zinc finger family protein, expressed	4.66874	4.21676	-0.146568	0.6093	4.6674	4.6802	0.00394263	0.98495	4.49521	3.55898	-0.336084	0.45465	1.98337	5.6099	1.43163	0.00605	5.44117	4.23218	-0.36176	0.26045	2.66519	5.76665	1.11059	0.0145	1.53567	3.31297	1.10425	0.0716	1.9984	1.13912	-0.805518	0.10285	1.21123	1.37241	0.17885	0.97405
Zm00001d034536	M-up	GRMZM2G382794	zim19	ZIM-transcription factor 19		AT5G20900.1	JAZ12,TIFY3B	jasmonate-zim-domain protein 12	LOC_Os03g08330.1	ZIM domain containing protein, putative, expressed	0.340338	0.438428	0.356128	1	0.978615	4.52093	2.19633	0.2031	0	0	0	1	0	2.58769	4.69915	0.0031	0.276246	2.17841	2.93456	0.2807	0	0	0	1	0	0	0	1	0.501495	2.13149	2.06582	0.29735	0	0	0	1
Zm00001d034634	M-up	GRMZM2G155525				AT2G37390.1		Chloroplast-targeted copper chaperone protein	LOC_Os03g60480.1	heavy metal-associated domain containing protein, expressed	0	0.130473	3.81223	1	0.123259	0.458723	1.8145	0.2877	0.286652	0	-4.8907	1	7.043	22.2466	1.63963	0.0058	14.192	14.8774	0.0680028	0.75895	5.18346	10.8116	1.05915	0.05555	8.70089	9.54295	0.133127	0.9783	10.2221	6.32975	-0.690601	0.13075	7.32798	4.03758	-0.858323	0.1104
Zm00001d034699	M-up	GRMZM2G156937			'RNA.regulation of transcription.unclassified'	AT3G09210.1	PTAC13	plastid transcriptionally active 13	LOC_Os03g61030.1	transcription termination factor nusG family protein, expressed	1.08073	1.00748	-0.100287	0.81745	1.96737	1.03586	-0.918886	0.14565	2.18288	1.57094	-0.472044	0.4539	3.10025	6.68188	1.06423	0.041	2.5948	4.62212	0.8305	0.02055	0.649439	3.40468	2.37244	0.00085	1.44887	3.12276	1.10259	0.10465	1.13424	2.21278	0.95798	0.0554	0.922604	1.84045	0.988544	0.20495
Zm00001d034702	M-up	GRMZM2G120440	AY112175			AT5G17160.1			LOC_Os02g47130.1	expressed protein	0	0	0	1	0.0131502	0	-1.21102	1	0.221578	0	-4.53342	1	1.22557	11.7825	3.15319	0.0001	5.8341	7.59131	0.379267	0.1166	0.441466	9.14868	4.34245	5e-05	0.0510135	4.41667	6.18095	0.24685	0.109792	0.376625	1.69041	0.0597	0.013545	0.366951	4.00088	1
Zm00001d035590	M-up										16.9722	10.5474	-0.685774	0.0031	0.0126825	10.2165	8.81652	0.1829	0.116131	13.2553	6.71658	0.2413	7.20775	13.5368	0.890454	0.01295	0	7.91389	9.63007	5e-05	0	10.9943	10.1039	5e-05	7.27198	14.2973	0.974354	0.01915	0.00467166	10.7091	9.51293	0.1238	0.0071241	9.92691	9.18063	0.1411
Zm00001d035757	M-up	GRMZM2G043995				AT1G22860.1		Vacuolar sorting protein 39	LOC_Os05g01360.1	expressed protein	6.14485	7.38441	0.264713	0.4033	7.35079	6.79042	-0.114238	0.696	5.91308	6.85663	0.213256	0.48195	9.43898	27.7176	1.53942	5e-05	12.4974	15.8707	0.344493	0.0662	7.95115	16.1816	1.02419	0.001	6.51047	10.9978	0.755485	0.04425	8.28675	8.44045	0.026481	0.874	5.91228	8.19601	0.470528	0.3252
Zm00001d035965	M-up	GRMZM2G098594	grftf7	GRF-transcription factor 7	'RNA.regulation of transcription.General Transcription'	AT3G52910.1	AtGRF4,GRF4	growth-regulating factor 4	LOC_Os06g02560.3	growth-regulating factor, putative, expressed	3.78028	2.55683	-0.562315	0.13735	2.98143	3.92209	0.394459	0.40855	3.97906	3.20998	-0.308999	0.5488	2.26327	8.13287	1.78476	0.0024	7.68408	7.69632	0.00229233	0.9001	4.68093	6.84454	0.547184	0.1977	3.90984	2.05713	-0.923167	0.06	3.19017	1.95277	-0.705256	0.11285	3.85453	1.97795	-0.95901	0.04205
Zm00001d036046	M-up	GRMZM2G161673			'tetrapyrrole synthesis.magnesium protoporphyrin IX methyltransferase'	AT4G25080.1	CHLM	magnesium-protoporphyrin IX methyltransferase	LOC_Os06g04150.1	magnesium-protoporphyrin O-methyltransferase, putative, expressed	21.7275	20.1773	-0.106735	0.6155	6.56137	8.20572	0.322195	0.44225	22.5932	14.9855	-0.592002	0.1138	21.7315	16.7822	-0.37862	0.20715	8.42703	18.1711	1.10763	0.0002	7.15269	6.00291	-0.252438	0.52275	9.38151	11.8219	0.333253	0.61835	11.3637	11.4506	0.0109872	0.941	11.5341	11.1602	-0.0474942	0.6131
Zm00001d036579	M-up	GRMZM2G362785				AT1G58230.1		binding	LOC_Os02g06725.1	expressed protein	0.382555	0.516682	0.424038	0.42695	0.896158	1.11087	0.306785	0.55095	0.306627	0.599244	0.944232	0.15715	0.306957	1.4437	1.83678	0.0014	1.69402	0.954404	-0.821228	0.023	0.976934	0.926599	-0.0755221	0.8321	0.280295	0.814779	1.50649	0.06085	0.774912	1.00105	0.365249	0.3738	0.179596	0.339043	0.88047	1
Zm00001d036610	M-up	GRMZM2G128560				AT1G56020.1			LOC_Os06g46250.1	expressed protein	1.33899	1.81913	0.439277	0.4855	0.384175	0.652846	0.749839	0.4076	0.45473	0.968063	1.07353	0.17845	0.854116	1.54975	0.709083	0.2764	0.744074	2.46708	1.71586	0.00485	0.208502	0.792098	1.87614	0.062	0.0652115	0.65436	3.14294	0.10085	0.171105	0.222253	0.358865	1	0.176164	0.339931	0.910499	1
Zm00001d036740	M-up	GRMZM2G459052				AT1G15760.1		Sterile alpha motif (SAM) domain-containing protein	LOC_Os06g43770.1	expressed protein	0.206767	0.576112	1.43503	0.31645	0	0.51421	5.71207	1	0.738052	0.147139	-2.2511	0.22425	3.86025	7.61123	0.944431	0.20125	2.00513	8.65401	2.10416	0.0029	2.33229	2.31189	-0.0126201	0.9633	0.538612	4.68553	3.09743	0.06295	2.16585	3.43769	0.664054	0.3027	0.856584	3.1816	1.88087	0.0649
Zm00001d037221	M-up	GRMZM2G142751	tcptf10	TCP-transcription factor 10	'RNA.regulation of transcription.TCP transcription factor family'	AT3G47620.1	AtTCP14,TCP14	TEOSINTE BRANCHED, cycloidea and PCF (TCP) 14	LOC_Os02g51280.1	TCP-domain protein, putative, expressed	1.04775	0.524436	-0.984908	0.16225	0.251808	0.339298	0.415952	1	0.868884	0.12899	-2.6607	0.0703	1.21186	4.7401	1.85635	0.0064	1.40622	2.52549	0.840222	0.0884	0.853479	2.27913	1.40656	0.04095	0.718877	2.89194	1.99327	0.05745	0.638713	0.516261	-0.301802	0.69915	0.513834	1.05789	1.02759	0.3161
Zm00001d037477	M-up	GRMZM2G071100			'signalling.calcium'	AT2G43290.1	MSS3	Calcium-binding EF-hand family protein	LOC_Os06g07560.1	OsCML30 - Calmodulin-related calcium sensor protein, expressed	10.0783	13.9206	0.46557	0.23805	5.94846	11.1562	0.906135	0.05475	6.14478	11.1579	0.859576	0.07995	15.3506	20.8403	0.432405	0.45955	8.71985	17.5534	1.00854	0.0023	11.1892	12.6464	0.176468	0.71475	17.9218	10.4978	-0.771056	0.04985	10.1056	11.1592	0.142937	0.6767	24.9297	15.003	-0.732232	0.02695
Zm00001d037604	M-up	AC194965.4_FG001			'hormone metabolism.ethylene.signal transduction'	AT1G66340.1	AtETR1,EIN1,ETR,ETR1	Signal transduction histidine kinase, hybrid-type, ethylene sensor	LOC_Os05g06320.2	ethylene receptor, putative, expressed	12.5778	16.3748	0.380336	0.17745	13.4948	13.7894	0.031128	0.89835	10.5161	11.2253	0.0940608	0.7231	2.08879	6.18239	1.50037	0.00115	3.09828	2.66196	-0.218216	0.50205	2.58167	3.22322	0.319092	0.4406	3.4971	6.73908	0.944412	0.02545	2.55385	2.41724	-0.0789921	0.8315	2.5937	2.03535	-0.348215	0.2464
Zm00001d037665	M-up	GRMZM2G131784				AT3G57280.1		Transmembrane proteins 14C	LOC_Os04g39450.1	expressed protein	0.982356	1.15491	0.231283	0.71695	0.0150148	0.0477226	1.20636	1	0.11708	0.822789	2.71221	0.0693	0.990228	1.40934	0.380585	0.5525	0.146261	0.650764	2.08017	0.02565	0.151853	1.73253	3.42844	0.0044	0.562472	1.45331	1.35396	0.1744	0.124026	0.38852	1.57214	0.09635	0.0670905	1.22986	4.00749	0.0758
Zm00001d037769	M-up	GRMZM5G801627	c3h39	C3H-transcription factor 339	'RNA.regulation of transcription.C3H zinc finger family'	AT4G29190.1		Zinc finger C-x8-C-x5-C-x3-H type family protein	LOC_Os05g10670.1	zinc finger CCCH type family protein, putative, expressed	38.8468	76.2862	0.973444	0.0004	21.836	40.8091	0.901879	0.00165	95.1208	82.5805	-0.203937	0.53075	8.54105	9.01084	0.062056	0.91415	6.65937	18.7343	1.49083	5e-05	6.88729	11.5689	0.747404	0.06025	3.74659	5.55448	0.566825	0.34855	2.5764	4.27524	0.728426	0.07565	6.6575	3.8344	-0.794387	0.0556
Zm00001d038151	M-up	GRMZM2G323757			'protein.degradation.aspartate protease'	AT1G03220.1		Eukaryotic aspartyl protease family protein	LOC_Os05g33400.1	basic 7S globulin precursor, putative, expressed	0.612775	0.787704	0.357141	0.6727	1.13108	0.629204	-0.836056	0.27355	0.143414	0.521118	1.7916	0.08905	0.333363	2.83879	2.7167	0.0023	0.311873	1.04062	1.70668	0.04475	0.0360441	1.80784	5.30307	0.1418	0.108597	0.257767	1.17491	1	0.0264979	0.153533	2.1637	1	0.213356	0.0405393	-2.14387	1
Zm00001d038206	M-up	GRMZM2G447535				AT4G14050.1		Pentatricopeptide repeat (PPR) superfamily protein	LOC_Os11g43934.2	pentatricopeptide, putative, expressed	2.62145	3.21751	0.294566	0.4483	5.00561	2.53806	-0.977026	0.0108	2.62565	2.03159	-0.368462	0.4174	1.76725	4.71434	1.3392	0.006	4.24611	4.61306	0.119313	0.5677	2.20599	2.77984	0.332231	0.44195	0.991344	2.253	1.1763	0.05675	1.97694	1.71351	-0.205194	0.5939	1.51121	1.15525	-0.384586	0.2861
Zm00001d038251	M-up	GRMZM2G038019			'stress.abiotic.unspecified'	AT1G44760.1		Adenine nucleotide alpha hydrolases-like superfamily protein	LOC_Os05g35380.1	universal stress protein domain containing protein, putative, expressed	0.738017	1.00518	0.440595	0.53435	0.787879	1.38726	0.808363	0.2767	0.609665	1.01241	0.722418	0.3395	0.861278	2.68687	1.48826	0.0571	6.13703	7.47989	0.285056	0.3235	2.8769	8.09242	1.48883	0.00415	0.535081	1.53977	1.50752	0.10525	0.530596	0.918327	0.780082	0.2495	1.25372	2.04223	0.699514	0.40955
Zm00001d038358	M-up	GRMZM2G061777			'amino acid metabolism.synthesis.glutamate family.proline'	AT3G55610.1	P5CS2	delta 1-pyrroline-5-carboxylate synthase 2	LOC_Os05g38150.1	amino acid kinase, putative, expressed	0.467336	0.835684	0.825114	0.4804	0.768272	0.75366	-0.0273449	0.9819	0.513338	1.14963	1.14785	0.38575	5.33017	7.84137	0.531947	0.42335	6.05349	8.67023	0.517587	0.0972	4.17863	12.7158	1.6032	0.0031	4.11149	8.06439	0.970189	0.23315	3.19068	3.71481	0.218788	0.6506	2.92333	8.18131	1.48155	0.10045
Zm00001d038539	M-up	GRMZM2G117392							LOC_Os02g57850.1	expressed protein	0.614298	0.35316	-0.781629	0.34825	0.474978	0.43282	-0.131199	0.88685	0.604893	0.369621	-0.695773	0.49905	0.929012	3.2787	1.67626	0.01635	2.53111	3.32377	0.391695	0.36165	0.416648	3.09547	2.8637	0.00135	0.142846	1.55685	3.35772	0.0556	0.440296	0.654553	0.561511	0.46785	0.234239	0.649459	1.43299	0.2594
Zm00001d038698	M-up	GRMZM2G441325	arftf23	ARF-transcription factor 23	'RNA.regulation of transcription.ARF, Auxin Response Factor family'	AT2G33860.1	ARF3,ETT	Transcriptional factor B3 family protein / auxin-responsive factor AUX/IAA-related	LOC_Os05g43920.1	auxin response factor 14, putative, expressed	35.3578	40.7561	0.204936	0.52785	50.0123	41.9311	-0.254205	0.36455	23.885	45.6993	0.935779	0.0026	14.6828	34.3434	1.21653	0.0004	26.9224	27.1375	0.0114792	0.84755	20.9419	24.7283	0.239662	0.46795	17.0281	13.4814	-0.33673	0.13645	16.4011	11.1055	-0.56209	0.01925	14.5493	12.802	-0.18444	0.2962
Zm00001d038928	M-up	GRMZM2G113382				AT4G27510.2			LOC_Os02g26300.1	expressed protein	3.86984	4.38847	0.181008	0.6363	4.16307	4.81275	0.208747	0.5286	3.15057	3.61308	0.197034	0.58545	2.32208	6.60946	1.45047	0.00125	3.80404	5.10511	0.423447	0.0792	2.50343	5.20873	1.05404	0.0072	2.45513	3.99864	0.701444	0.147	2.34965	2.36652	0.0102807	0.9432	2.18003	2.07674	-0.0696999	0.65225
Zm00001d039029	M-up	GRMZM2G154648				AT1G06475.1			LOC_Os05g49080.1	expressed protein	90.6114	71.3632	-0.344468	0.15865	91.3403	98.2314	0.104922	0.67095	111.374	92.1095	-0.273963	0.37465	44.3323	72.6982	0.710509	0.03775	26.1443	42.5358	0.701967	0.0004	15.7057	39.3462	1.32439	5e-05	24.9861	49.3388	0.981309	0.0124	27.5739	27.8952	0.0167049	0.89835	23.4453	29.5317	0.332842	0.58635
Zm00001d039078	M-up	GRMZM2G163359				AT5G39680.1	EMB2744	Pentatricopeptide repeat (PPR) superfamily protein	LOC_Os05g49740.1	EMB2744, putative, expressed	0.372153	0.876445	1.21388	0.0655	0.666061	0.736162	0.142333	0.8216	0.259913	0.345347	0.396734	0.67985	0.485796	2.1709	1.89645	0.014	1.0231	0.972033	-0.0731372	0.9218	0.176641	1.31386	2.82642	0.0017	0.0953405	0.726278	2.80519	0.06875	0.217526	0.242868	0.152359	1	0.0666013	0.154425	1.10199	1
Zm00001d039176	M-up	GRMZM2G142068			'protein.postranslational modification.kinase.receptor like cytoplasmatic kinase VII'	AT3G13690.1		Protein kinase protein with adenine nucleotide alpha hydrolases-like domain	LOC_Os01g41870.1	protein kinase, putative, expressed	0.647134	0.537622	-0.263006	0.56015	0.695615	0.867782	0.314982	0.5772	0.472548	0.829237	0.798408	0.22735	1.22368	3.52779	1.41829	0.0104	2.16448	2.73373	0.335467	0.23665	1.0924	2.84935	1.37505	0.00395	0.936786	1.69348	0.847374	0.1899	0.944418	1.01421	0.101817	0.79715	0.769919	1.18149	0.611377	0.4144
Zm00001d039318	M-up										0.265384	0.0830925	-1.56471	1	0.147141	0.0183642	-2.46991	1	0.349479	0.278794	-0.315867	0.7569	0.85358	2.77673	1.54715	0.0187	1.40813	3.78439	1.41987	0.00195	0.417625	0.980025	1.21112	0.0781	0.278929	1.05383	1.88048	0.07435	0.671267	0.28003	-1.23202	0.0993	0.371047	0.41603	0.160988	0.97105
Zm00001d039349	M-up	GRMZM5G816784				AT3G61700.2		Plant protein 1589 of unknown function	LOC_Os01g12080.1	plant-specific domain TIGR01589 family protein, putative, expressed	11.2246	9.24969	-0.278907	0.26855	7.84541	10.4216	0.409209	0.2145	14.4154	17.8249	0.306088	0.3104	18.3694	19.4961	0.0787923	0.99515	9.68766	13.5528	0.483946	0.0271	7.09734	18.5211	1.38257	5e-05	17.0272	17.449	0.0352827	0.7813	13.8336	12.4942	-0.146795	0.57865	12.3639	13.8578	0.164439	0.9627
Zm00001d039446	M-up	GRMZM2G435338	dpold3a	DNA polymerase delta subunit 3a	'protein.synthesis.ribosomal protein.eukaryotic.60S subunit.L11'	AT2G42740.1	RPL16A	ribosomal protein large subunit 16A	LOC_Os02g14059.1	ribosomal protein L5, putative, expressed	5.88037	7.09365	0.270202	0.4212	10.2446	6.40043	-0.677777	0.0265	9.73983	7.38361	-0.399098	0.2304	5.55608	15.9218	1.49403	0.00025	15.825	13.346	-0.245633	0.29485	9.04875	13.3345	0.558857	0.07915	4.80607	8.86463	0.88183	0.03175	7.49899	6.07304	-0.303824	0.25695	5.96397	5.51717	-0.112148	0.4762
Zm00001d039475	M-up	GRMZM2G468479	mybr22	MYB-related-transcription factor 22	'RNA.regulation of transcription.putative transcription regulator'	AT3G21430.2	ALY3,ATALY3	DNA binding	LOC_Os01g09760.1	DIRP family protein, putative, expressed	2.16521	3.03077	0.483279	0.3474	4.37591	2.04357	-1.09474	0.0726	2.27238	2.2649	-0.00474221	0.9923	1.9	5.91523	1.56687	0.0069	4.99192	4.84897	-0.0418315	0.9616	2.91658	5.88746	1.01088	0.02825	1.4787	3.06718	1.04756	0.14	2.10827	1.74428	-0.272015	0.51185	1.54823	2.37952	0.616813	0.48395
Zm00001d039687	M-up	GRMZM2G094224			'PS.lightreaction.photosystem I.PSI polypeptide subunits'	AT4G12800.1	PSAL	photosystem I subunit l	LOC_Os12g23200.1	photosystem I reaction center subunit XI, chloroplast precursor, putative, expressed	59.0453	45.9547	-0.361539	0.11155	23.7337	34.9485	0.558099	0.0535	44.5778	48.6082	0.124851	0.65395	24.7405	16.7831	-0.564829	0.07825	8.24775	17.4099	1.07692	0.00015	10.1938	11.1222	0.125632	0.8004	12.7712	13.6887	0.100021	0.94385	15.5403	16.4095	0.0784724	0.73765	12.7121	18.5645	0.545977	0.2654
Zm00001d039711	M-up	GRMZM5G858165			'protein.postranslational modification'	AT2G30500.1		Kinase interacting (KIP1-like) family protein	LOC_Os01g07370.1	KIP1, putative, expressed	14.0618	16.2532	0.208804	0.51225	19.5594	14.9052	-0.391821	0.15175	15.8719	15.3673	-0.0465813	0.90975	4.45779	10.9419	1.26477	0.00285	11.8318	11.078	-0.0948892	0.7569	2.90424	9.06947	1.63949	5e-05	8.81672	7.17954	-0.295978	0.21525	5.7705	6.08052	0.0753711	0.7599	11.6368	6.55295	-0.827523	0.004
Zm00001d040289	M-up	GRMZM2G462433				AT5G26910.3			LOC_Os03g19080.3	expressed protein	0.053014	0	-2.65567	1	0	0	0	1	0	0	0	1	0.248555	1.26174	1.86734	0.14835	0.045709	0.564839	3.36718	0.2499	0	1.75794	7.46593	5e-05	0	0.100276	3.46305	1	0	0.156768	4.05977	1	0	0.136819	3.87597	1
Zm00001d040342	M-up	GRMZM2G431251				AT1G06590.1			LOC_Os12g43120.1	expressed protein	14.3491	12.3169	-0.220153	0.3114	12.1456	12.5599	0.0483521	0.85635	8.34342	13.3071	0.672836	0.0267	5.21038	14.0279	1.40243	0.00015	12.6332	11.4605	-0.140428	0.57715	7.01799	10.9707	0.643789	0.04335	6.12734	7.70439	0.32994	0.514	6.50608	5.06815	-0.359703	0.16655	7.18547	6.03364	-0.251671	0.22855
Zm00001d040874	M-up										0.399462	0.382916	-0.0595104	0.8773	0	0	0	1	1.0734e-05	0.467247	5.57511	0.23045	0.251989	1.06995	1.61736	0.33355	0	1.1841	6.89978	0.0036	1.05e-05	0.786837	6.3147	0.2018	9.91e-06	0.620326	5.9766	0.2621	0	0.544427	5.79293	0.0743	0	0.130869	3.81628	1
Zm00001d041346	M-up	GRMZM2G362306				AT4G35910.1		Adenine nucleotide alpha hydrolases-like superfamily protein	LOC_Os12g39840.1	expressed protein	10.2676	10.5196	0.0349501	0.99755	8.9452	6.20689	-0.526533	0.0906	8.87703	8.41002	-0.0778777	0.8458	4.60178	8.60185	0.873116	0.0396	6.23666	7.29106	0.225022	0.2985	4.029	8.3072	1.0421	0.0055	2.82736	5.40465	0.932318	0.055	3.14488	3.49063	0.150027	0.6248	2.15589	3.70606	0.778817	0.166
Zm00001d041467	M-up	GRMZM2G162945				AT1G56020.1			LOC_Os12g41660.1	expressed protein	0.0521705	0.091896	0.712795	1	0.0238284	0.0285112	0.187047	1	0.263772	0.126949	-0.999337	1	2.901	1.7189	-0.795585	0.1657	2.29087	5.50311	1.26069	0.00375	1.68182	0.897647	-0.898374	0.13975	0.417265	0.69898	0.730614	0.5854	0.937007	0.77038	-0.279198	0.68545	0.415503	0.819688	0.9634	0.33375
Zm00001d041804	M-up	GRMZM2G358009	trm2	thioredoxin M2	'redox.thioredoxin'	AT3G15360.1	ATHM4,ATM4,TRX-M4	thioredoxin M-type 4	LOC_Os12g08730.1	thioredoxin, putative, expressed	67.9801	46.0711	-0.56115	0.0189	37.6959	43.6795	0.212498	0.44735	74.9027	67.912	-0.141332	0.675	49.0896	38.0288	-0.370878	0.16775	9.66151	20.5206	1.08596	0.0003	19.6262	23.6189	0.267037	0.48785	27.9962	29.2496	0.0631663	0.85635	23.5361	24.3312	0.0479092	0.81785	27.8522	32.3848	0.217453	0.85395
Zm00001d042478	M-up	GRMZM2G359397			'redox.ascorbate and glutathione.ascorbate.GDP-L-galactose-hexose-1-phosphate guanyltransferase'	AT5G55120.1	VTC5	galactose-1-phosphate guanylyltransferase (GDP)s;GDP-D-glucose phosphorylases;quercetin 4\'-O-glucosyltransferases	LOC_Os01g67520.1	VTC2, putative, expressed	0.226243	0.215449	-0.0674676	1	0.110309	0.111166	0.0102338	1	0.0679715	0.462919	2.60057	0.25105	2.13855	3.26158	0.547421	0.34755	1.27855	3.52054	1.45414	0.00175	0.822712	4.21185	2.34199	0.0006	0.653134	1.8817	1.51232	0.0724	0.642576	1.27916	0.982207	0.08905	0.565179	1.56312	1.45154	0.06655
Zm00001d042498	M-up	GRMZM2G047572				AT2G24070.1		Family of unknown function (DUF566)	LOC_Os09g11440.2	expressed protein	0	0.0626355	2.86067	1	0	0.014327	1.28256	1	0.109343	0.029063	-1.61124	1	1.44263	9.29578	2.59274	0.0005	3.34391	5.60316	0.742967	0.01145	0.401797	3.63126	3.14443	0.00085	0.0251825	3.35254	6.57855	0.1179	0.190013	0.294569	0.606679	1	0	0.236526	4.62367	1
Zm00001d042558	M-up	GRMZM2G328795				AT5G48390.1	ATZIP4	Tetratricopeptide repeat (TPR)-like superfamily protein	LOC_Os01g66690.1	ZIP4/SPO22, putative, expressed	1.61503	1.99599	0.303848	0.4648	1.65466	1.06867	-0.625977	0.1893	1.5089	2.1613	0.515537	0.23435	2.88208	7.86169	1.40035	0.0007	7.19535	7.06462	-0.0264159	0.98515	3.10035	8.32626	1.42232	0.00015	2.14683	4.03373	0.906771	0.0531	2.46504	1.25879	-0.964001	0.0099	2.66244	3.72485	0.48289	0.37355
Zm00001d042692	M-up										9.82837	6.02105	-0.70601	0.0101	0.0220169	9.35734	8.19266	0.22705	0.141181	6.72243	5.47678	0.2012	4.13462	2.40403	-0.81079	0.1449	0.0076319	6.02185	8.41827	0.23275	0	5.57362	9.12506	5e-05	5.62993	3.52094	-0.675625	0.1431	0.0190798	9.47481	8.34946	0.2202	0.0100106	7.04005	8.46072	0.23115
Zm00001d042861	M-up	GRMZM2G065423			'signalling.G-proteins'	AT5G02010.1	ATROPGEF7,ROPGEF7	RHO guanyl-nucleotide exchange factor 7	LOC_Os01g62990.1	ATROPGEF7/ROPGEF7, putative, expressed	0.00941325	0.0279409	0.966712	1	0.0625305	0.0406388	-0.518343	1	0.211922	0.0779405	-1.33546	1	2.85207	9.5813	1.7	0.00035	7.37476	7.35472	-0.00392036	0.9202	1.9475	5.36562	1.45742	0.001	3.76873	6.02965	0.676564	0.1385	3.59491	2.74463	-0.388105	0.23355	5.13154	2.72438	-0.910984	0.0121
Zm00001d043478	M-up	GRMZM2G037482			'stress.biotic'	AT4G18760.1	AtRLP51,RLP51	receptor like protein 51	LOC_Os01g54630.1	leucine rich repeat family protein, putative, expressed	0	0.0167593	1.42004	1	0.10279	0.85401	2.93741	0.0881	0.174141	0.0285517	-2.25594	1	5.21547	4.41611	-0.264158	0.4905	3.28287	7.49777	1.18904	0.00115	3.5379	3.77142	0.0919588	0.88095	7.22274	3.77446	-0.934456	0.0257	7.60159	11.0686	0.541502	0.05825	5.19121	4.70043	-0.142989	0.52085
Zm00001d043650	M-up	GRMZM2G054115			'secondary metabolism.sulfur-containing.misc.alliinase'	AT1G34060.1		Pyridoxal phosphate (PLP)-dependent transferases superfamily protein	LOC_Os01g52010.1	alliin lyase precursor, putative, expressed	8.59863	11.85	0.462245	0.1271	8.25853	8.41357	0.0268009	0.92075	16.8435	11.4752	-0.55327	0.1073	2.49128	7.2167	1.47967	0.00465	6.59664	9.58119	0.537793	0.0227	1.71656	6.524	1.92006	0.0001	2.27501	4.494	0.979011	0.0732	3.41484	3.79954	0.153582	0.63785	2.82439	2.39857	-0.234861	0.4429
Zm00001d043906	M-up	GRMZM2G034526			'RNA.regulation of transcription.Trihelix, Triple-Helix transcription factor family'	AT4G28300.2		Protein of unknown function (DUF1421)	LOC_Os01g48220.1	protein of unknown function DUF1421 domain containing protein, expressed	5.18586	4.90735	-0.0794816	0.69615	5.65979	5.26681	-0.103631	0.76365	4.55278	4.55524	0.000777612	0.9658	9.04814	18.1132	0.986283	0.00655	17.3133	15.9521	-0.118059	0.6611	10.4417	15.2659	0.547513	0.07855	6.60124	12.2988	0.896703	0.01775	6.60987	6.33596	-0.0609655	0.84325	3.72284	7.04849	0.919086	0.04275
Zm00001d044048	M-up	GRMZM2G104226	BE639338		'misc.GDSL-motif lipase'	AT1G28600.1		GDSL-like Lipase/Acylhydrolase superfamily protein	LOC_Os01g46080.1	GDSL-like lipase/acylhydrolase, putative, expressed	3.66832	3.22753	-0.184153	0.5707	2.35927	3.13137	0.406957	0.4088	3.24157	3.36888	0.0554109	0.88165	3.83881	4.17016	0.0857982	0.98885	3.72478	5.56029	0.57673	0.06225	2.56033	6.11754	1.25335	0.00765	3.08837	3.21442	0.0575325	0.89235	2.43927	2.67704	0.133663	0.7229	3.08035	6.09997	0.983393	0.07375
[truncated: 7,708 more rows]

## Sheet: TFs in DEGs
gene ID_V4	gene module	gene ID_V2	Gene Symbol	Full Name	pathway	Best arabidopsis TAIR10 hit name	Best arabidopsis TAIR10 hit symbol	Best arabidopsis TAIR10 hit defline	Best rice hit name	Best rice hit defline	F1C	F1T	log2FC	p-value	F2C	F2T	log2FC	p-value	F4C	F4T	log2FC	p-value	M1C	M1T	log2FC	p-value	M2C	M2T	log2FC	p-value	M4C	M4T	log2FC	p-value	E1C	E1T	log2FC	p-value	E2C	E2T	log2FC	p-value	E4C	E4T	log2FC	p-value
[truncated: 490 more rows]
