# Supplementary material for: Transcriptome dynamic landscape underlying the improvement of maize lodging resistance under coronatine treatment
Source: BMC Plant Biol. 2021 Apr 27;21:202. doi: 10.1186/s12870-021-02962-2 (PMC8077928; doi:10.1186/s12870-021-02962-2)
Supplement: Supplementary file 15 — Additional file 15: Data Sets 5. Information of stem-specific expressed genes in this study. [file 12870_2021_2962_MOESM15_ESM.xlsx]

## Sheet: stem-specific expressed genes
Supplemental Data Sets 5. Information of stem-specific expressed genes in this study.
gene ID_V4	gene module	gene ID_V2	Gene Symbol	Full Name	pathway	Best arabidopsis TAIR10 hit name	Best arabidopsis TAIR10 hit symbol	Best arabidopsis TAIR10 hit defline	Best rice hit name	Best rice hit defline	F1C	F2C	F4C	M1C	M2C	M4C	E1C	E2C	E4C	F1T	F2T	F4T	M1T	M2T	M4T	E1T	E2T	E4T	Leaf1	Leaf2	Leaf3	Leaf4	Leaf5	Root	Tassel	Cob1	Cob2	Silks	Anthers	Endopsperm	Embryo	Pericarp	Seed1	Seed2	Seed3	Ear1	Ear2
Zm00001d002074	F	GRMZM2G474039							LOC_Os04g55600.1	expressed protein	5.02679	0	0	0	0	0	0	0	0	3.45698	0.506175	0.419559	0	0	0	0	0	0	0	0	0	0.688603	0	0.975244	0.48747	0	0	0	0	0	0	0	0	0	0	0	0
Zm00001d030063	F										8.0763	1.11751	2.21423	0.91382	0.173521	0	0.610884	0	0.439014	0.92524	1.70267	2.28824	0	0	0	0	0	0.181706	7.24047	1.19691	0.431242	0	0.255295	0.10018	0	0.0689783	0	0	0	0	0.115286	0.238065	0	0.3529	0	0	0.2498
Zm00001d003020	F	GRMZM2G145059				AT3G04300.1		RmlC-like cupins superfamily protein	LOC_Os04g43060.1	enzyme of the cupin superfamily protein, putative, expressed	1.08749	0	0	0	0	0	0	0	0	0.421142	0	0.917347	0.055101	0	0	0.126528	0	0	0	0	0	0	0	0	0	0	0	0	0	0	0	0	0	0	0	0	0
Zm00001d023568	F	AC233898.1_FG003							LOC_Os12g07550.1	expressed protein	5.617	0.285386	0.844	2.66381	1.76227	0.84141	0	1.62231	2.04576	0.820845	0.806365	1.09228	0.22253	1.33435	0	1.68602	2.30401	1.17908	0	0	0.278583	0	0	1.71286	0	0	0.183703	0	0	0.151251	0.233257	0	0.258934	0.330353	0.167618	1.04411	0.297422
Zm00001d040231	F										1.25416	0	0	0	0	0	0	0	0	0.309275	0	2.04867	0	0	0	0	0	0	0.37832	0	0	0	0	0.860628	0	0	0	0	0	0	0	0	0	0	0	0	0.35196
Zm00001d032003	F	GRMZM2G158890				AT2G17080.1		Arabidopsis protein of unknown function (DUF241)	LOC_Os08g43770.1	carrier, putative, expressed	15.2851	0.343238	0.4086	2.37101	0.249022	0.163017	3.17168	0.0207392	0	9.55518	7.0403	10.6814	3.81074	1.58727	1.39797	3.29729	1.96167	1.36356	0.20343	0	0.761754	1.05896	0.131925	4.52412	2.0527	0.0767023	0.0691775	0	0.197394	0.0103635	0.0499337	0.14666	0.0487987	0	0.0205288	0	0.116786
Zm00001d037153	F	GRMZM2G048161			'RNA.regulation of transcription.unclassified'	AT2G03200.1		Eukaryotic aspartyl protease family protein	LOC_Os03g20290.1	aspartic proteinase nepenthesin-1 precursor, putative, expressed	34.5605	3.32641	3.35352	0.259282	0	0.0210045	1.12631	0.0112874	0	72.7742	42.5243	64.633	0.065135	0.077526	0.0578545	0.176257	0.484189	0.355486	0.33716	0.620388	0.431686	0	0.463748	2.70656	0	0	0.195633	0.0364887	0.0990643	0	0	0	0.0402857	0	0	0	0.0460935
Zm00001d034232	F										6.02245	0.122274	0.152988	0.281386	0.074154	0.0388445	0.626425	0	0.122863	4.78444	1.74477	2.94609	0.675391	0.604442	0.283097	0.617452	0	0.384291	0.057498	0.405768	0.0200593	0	0	0.0351883	0.041736	0	0	0.351737	0.0412377	0	0	0	0.095119	0.0349003	0.0120374	0.183767	0.392606
Zm00001d003793	F										1.85501	0	0	0.233717	0.344039	0.0170327	0.458406	0	0	1.00517	0.395827	1.56628	0.437842	0.213892	0.590945	0.591703	0.210839	0.560316	0.0349609	0	0.0142792	0.00854437	0.01745	0	0.0791859	0.134322	0.0905578	0.00365383	0.0149631	0.0498087	0.0176518	0	0.0356212	0.0379293	0	0.135981	0.0387331
Zm00001d016910	F	GRMZM2G476049			'misc.UDP glucosyl and glucoronyl transferases'	AT1G22400.1	ATUGT85A1,UGT85A1	UDP-Glycosyltransferase superfamily protein	LOC_Os02g28900.1	cytokinin-O-glucosyltransferase 2, putative, expressed	52.5775	0.147931	0.143386	0.0915555	0	0	1.93308	0	0	21.7097	24.9867	18.7568	0.17487	0.143049	0.662712	0	0.25308	0.323666	0	0	0	0	0.331862	0	0.203671	0	0.0900363	0	0.216936	0	0	0.129843	0.165806	0	0	0	0
Zm00001d045279	F	AC206266.3_FG001			'transport.ABC transporters and multidrug resistance systems'	AT3G59140.1	ATMRP14,MRP14	multidrug resistance-associated protein 14	LOC_Os06g06440.1	ABC transporter, ATP-binding protein, putative, expressed	2.65832	0.365131	0.31785	0.208238	0.0437952	0.0339948	0.29709	0.113861	0.0554847	2.27364	3.808	2.84773	0.321719	0.28459	0.367036	0.221797	0.472661	0.332807	0.0540955	0.0213684	0	0	0.0128866	0	0.0112688	0	0	0	0.0305311	0	0	0	0.0105037	0	0	0	0.03837
Zm00001d011207	F										7.23567	0	0	1.09782	0	0	1.23673	0	0	2.93799	3.04274	2.62642	0.42754	0.492705	1.79937	1.08082	0	0.961543	0	0	0	0	0	0	0	0	0	0	0	0	0	0	0	0	0	0	0
Zm00001d041535	F										60.333	8.9524	0	0	0	0	5.1975	0	6.42805	28.2706	0	12.6548	0	0	0	0	0	0	1.084	0	0.75372	1.94352	0	1.42818	0	0	0	0	0	0	0	0	0.846273	0	0.561047	4.5836	7.83402
Zm00001d035398	F	GRMZM2G378771			'transport.metal'						2.5838	0	0.160211	0	0	0	0.14561	0	0	2.42781	0	1.43508	0	0	0	0.16613	0	0.14786	0	0	0	0	0	0	0	0	0.0387713	0	0	0	0	0.144173	0.057162	0	0	0	0
Zm00001d049288	F	GRMZM2G161521									15.9902	0.247304	0	0	0	0.0578495	0	0	0	2.96299	1.97752	2.40308	0	0	0	0	0	0	0.790562	0.192625	0.0664667	0	0	0.980871	0.407859	0.192391	0.0611903	0.478794	0	0	0.239028	0.046512	0	0	0.0806521	0.124809	0.106658
Zm00001d007484	F	GRMZM2G070831			'RNA.regulation of transcription.putative transcription regulator'	AT3G05060.1		NOP56-like pre RNA processing ribonucleoprotein	LOC_Os03g22740.1	nucleolar protein NOP5-1, putative, expressed	1.50588	0.220457	0.113402	0.523977	0.336118	0.0467111	0.627761	0.139707	0.0741215	1.51351	1.62813	1.90551	0.983834	0.747832	0.907824	0.572843	0.644782	0.563162	0.0136288	0	0	0	0	0.00674447	0	0.00970183	0	0	0.0075072	0.0412581	0	0	0	0.0268844	0	0	0.101287
Zm00001d009432	F	GRMZM2G389510				AT1G55265.1		Protein of unknown function, DUF538	LOC_Os03g48626.2	expressed protein	1.91242	0	0.0654275	0.33794	0	0	0.96017	0	0.065367	2.33068	1.26822	1.4529	0.674086	0.271925	0.250173	0.551455	0.426414	1.26197	0.209392	0	0	0	0	0	0	0	0	0	0	0	0	0	0	0	0	0	0
Zm00001d029805	F										2.50779	0	0	0	0	0	0	0	0	0	0	0	0	1.24788	0	0	0	0	0	0	0	0	0	0	0	0	0	0	0	0	0	0	0	0	0	0	0
Zm00001d045006	F										1.31391	0	0	0	0	0.162348	0.0733945	0	0	0.66502	0.652055	0.500953	0	0	0	0	0	0.0881865	0	0	0	0	0	0.296173	0	0	0	0	0	0	0.184868	0.127798	0	0	0	0	0
Zm00001d023924	F										77.3395	0	0	17.8349	0	0	16.2151	0.13297	0	47.6334	13.6536	41.6222	12.4068	5.66296	11.6586	26.5872	21.5437	21.9587	0	0	0	0	0	0	0	0	0	0	0	0	0	0	0	0	0	0	0
Zm00001d040916	F										24.5486	0	0	4.53067	0	0	3.58225	0	0	17.4724	0	8.08023	0	2.12757	2.81798	0.404212	0	2.86381	0	0	0	0	0	0	0	0	0	0	0	0	0.0442017	0	0	0	0.0194558	0	0
Zm00001d048064	F										3.79021	0.597724	0	0.242953	0	0	0	0	0	2.14515	1.66454	3.19123	0.608873	0.471977	0.419194	0.723036	0	0.43413	1.04375	0	0.179883	0	0.175403	0.0961737	0.846442	0	0	0.102571	0	0.289751	0	0	0	0	0.113347	0	0
Zm00001d012367	F	GRMZM5G854490			'hormone metabolism.auxin.induced-regulated-responsive-activated'	AT2G37980.1		O-fucosyltransferase family protein	LOC_Os05g37880.1	growth regulator related protein, putative, expressed	1.90167	0.178622	0.299814	0	0	0.0255942	0.172772	0.0385742	0	1.69672	2.23	1.94126	0	0.0759086	0.0235154	0	0.0818721	0.138605	0	0	0.0102307	0	0.0075278	0	0	0	0	0	0	0	0	0.0371627	0.0119519	0	0	0	0
Zm00001d034098	F										10.0395	0	0	0.973743	0	0	0.65776	0	0	7.04127	4.11621	7.82918	0.603495	0.942575	1.34574	0.514655	0.494688	1.04905	0	0	0	0	0	0	0	0	0	0	0	0	0	0	0	0	0	0	0
Zm00001d030056	F	GRMZM2G072371							LOC_Os03g56890.1	expressed protein	3.17681	0	0.263551	0.55318	0	0	0	0	0	1.0441	0.247789	0.801506	0.650826	0	0.240018	0.267804	0	0.219892	0	0	0	0	0	0	0	0	0	0	0	0	0	0	0	0	0	0	0
Zm00001d026133	F	GRMZM2G117667			'misc.GDSL-motif lipase'	AT5G55050.1		GDSL-like Lipase/Acylhydrolase superfamily protein	LOC_Os04g47390.1	GDSL-like lipase/acylhydrolase, putative, expressed	1.38992	0	0.164748	0.0430782	0	0	0.0199429	0	0	0.658138	0.524267	0.241985	0.0349964	0	0.0218334	0.0228121	0.0667225	0.0232575	0	0	0	0	0	0.0675627	0	0	0	0	0	0	0	0	0	0	0	0	0
Zm00001d050120	F	AC217270.3_FG003									1.25539	0.266733	0.0318511	0.0685978	0	0	0	0.0494453	0.034466	0.168081	0.138074	0.630324	0.0608868	0.0313294	0.0612605	0.106378	0	0	0.05037	0	0	0.0216109	0	0	0	0	0	0	0	0	0	0	0	0	0	0	0
Zm00001d031874	F	AC192608.3_FG004									1.61514	0	0.198249	0.452555	0.385423	0	0	0	0	1.4559	1.14658	0.9726	0.49852	0.74254	0.39346	0.81387	0	0.220842	0	0	0	0	0	0	0.517415	0	0.292679	0	0.206081	0	0.0781833	0.129414	0.324445	0.117074	0	0	0
Zm00001d034148	F	GRMZM2G496350									1.23932	0	0.0973752	0.51296	0	0	0.0464486	0.0379278	0	0.841844	1.4119	1.66838	0.510709	0.682338	1.00924	0.902374	0.215003	0.548454	0	0.0634355	0	0	0	0	0	0	0	0	0	0	0	0	0	0	0	0	0
Zm00001d021315	F	GRMZM2G150674							LOC_Os09g36490.1	expressed protein	63.4228	0	0.0353218	4.45923	0	0	1.33938	0	0.113595	36.9399	19.9976	43.7039	1.35786	2.32212	1.63397	3.63159	4.09571	4.61439	0	0	0	0.0410653	0	19.8549	0	0	0	0.0830524	0.034466	0	0.0378017	0	0	0	0	0	0
Zm00001d019792	F										3.00345	0	0	0.115732	0	0	0.78078	0	0	1.78611	1.03647	1.9487	0.0890085	0.76183	1.08429	0.336434	1.09963	1.1272	0	0	0	0	0	0	0	0	0	0	0	0	0	0	0	0	0	0	0
Zm00001d007969	F	GRMZM2G378515			'signalling.14-3-3 proteins'	AT3G02520.1	GF14 NU,GRF7	general regulatory factor 7	LOC_Os11g34450.1	14-3-3 protein, putative, expressed	2.0654	0	0	0	0	0	0.22083	0	0	2.19578	0.252784	0.409791	0.664254	0.280494	0	0.50944	0	0.831105	0	0	0	0	0	0	0	0	0	0	0	0	0	0.0872593	0	0	0	0	0
Zm00001d050700	F	AC198752.4_FG004							LOC_Os02g33780.1	serine-aspartate repeat-containing protein I precursor, putative, expressed	2.44537	0.0386087	0.0391155	1.00915	0	0	0.849452	0	0	2.65186	1.97065	2.29288	0.783807	1.57729	0.558856	0.869077	1.21182	0.860044	0	0	0	0	0	0	0	0	0	0	0	0	0	0.0459993	0	0	0	0	0
Zm00001d028547	F	AC217897.3_FG010				AT3G09085.1		Protein of unknown function (DUF962)	LOC_Os03g15910.1	membrane protein, putative, expressed	53.8622	4.72553	10.4049	4.22928	3.36569	3.64039	8.25953	0.42914	2.30496	31.2206	22.6412	31.6162	4.1551	2.76885	1.32186	4.83151	3.14712	4.42514	1.31702	1.18481	1.31448	2.17171	1.26077	1.83387	0.961831	0.625893	1.53335	0.659522	0	4.14811	13.0341	6.02188	2.44613	0.959465	0.596401	4.02612	3.21124
Zm00001d006500	F	GRMZM2G329353			'protein.degradation.ubiquitin.E3.SCF.FBOX'	AT5G46170.1		F-box family protein	LOC_Os05g43490.1	OsFBX169 - F-box domain containing protein, expressed	8.61561	0.167057	0.118954	0.267232	0.151672	0.160405	0.543246	0.16416	0.165592	2.05833	1.32055	2.43431	0.0599391	0.242382	0.0978989	0.30237	0.184347	0.322167	0	0	0.048196	0.308429	0	5.2e-07	0	0	0.045022	0	0	0	0	0	0	0	0	0.884102	0.888857
Zm00001d031435	F	GRMZM2G121398				AT4G13030.1		P-loop containing nucleoside triphosphate hydrolases superfamily protein	LOC_Os05g19280.1	expressed protein	1.00035	0	0.15451	0.339427	0.0137873	0	0.236994	0.0105445	0	1.49499	1.85984	1.41238	0.494185	0.474407	0.416197	0.310079	0.459921	0.427042	0	0	0	0	0	0	0	0	0	0	0	0	0	0	0	0	0	0	0
Zm00001d042150	F	GRMZM2G170689				AT2G41530.1	ATSFGH,SFGH	S-formylglutathione hydrolase	LOC_Os01g71300.1	S-formylglutathione hydrolase, putative, expressed	2.25425	0	0	0.370422	0	0	0.130632	0	0	0.174181	0	0.60548	0.836515	0.344873	0.272751	0.591025	0	0.288416	0	0	0	0	0	0.0244158	0	0	0	0	0	0	0	0	0	0	0	0	0
Zm00001d018011	F										9.23826	1.19784	2.80789	4.36275	0.86689	0.905737	2.78498	0.906574	1.58157	8.87247	3.56528	12.7416	4.30209	3.69773	4.33221	5.89487	1.64871	7.22679	1.49235	1.12193	0.474942	0.481759	0.816297	1.12282	0.858668	0.895929	0.750196	0.983578	0.746414	0.320074	0.382978	1.71572	1.09205	0.685707	0.627485	0.48771	0.55571
Zm00001d009629	F	AC234185.1_FG005			'protein.degradation.ubiquitin.E3.SCF.FBOX'				LOC_Os03g36439.1	F-box domain containing protein, expressed	1.29792	0	0	0.47106	0	0	0	0	0	0.480272	0.49686	0.453929	0.260018	0.150419	0.261292	0.29389	0.16829	0	0	0	0	0	0	0	0	0	0	0	0	0	0	0	0	0	0	0	0
Zm00001d031862	F	GRMZM2G493946							LOC_Os08g10760.1	expressed protein	1.29947	0	0	0	0	0	0	0	0	0.581529	0	0.988596	0	0	0.0911535	0	0	0	0	0	0	0	0	0	0	0	0	0	0	0	0	0	0	0	0	0	0
Zm00001d035399	F										1.10925	0	0	0	0	0	0	0	0	0	0	0.254941	0	0	0	0	0	0	0	0	0	0	0	0	0	0	0	0	0	0	0	0	0	0	0	0	0
Zm00001d048063	F										1.83409	0	0.119789	0.378387	0	0	0	0	0	3.5861	1.13225	3.5402	0.096449	0	0.2334	0.874753	0	0.106891	2.00063	0	0	0.145463	0.231112	0.116534	0.375087	0	0	0	0	0.388732	0	0	0	0	0.112109	0	0
Zm00001d041977	F										1.27343	0	0	0.0676365	0	0	0.300053	0	0	0.564019	0.209583	1.3039	0.351557	0.383464	0.632526	0.21035	0.213206	0.303401	0	0	0	0	0	0	0	0	0	0	0	0	0	0	0	0	0	0	0
Zm00001d008466	F	GRMZM2G333045			'signalling.receptor kinases.DUF 26'	AT1G66980.1	SNC4	suppressor of npr1-1 constitutive 4	LOC_Os01g02390.1	protein kinase domain containing protein, expressed	1.34054	0.0888665	0.0264312	0	0	0	0.0263824	0	0	1.0115	1.22877	0.847916	0	0.113266	0	0	0.0594305	0.061758	0.0570048	0	0.0146916	0	0	0	0	0	0	0	0	0	0	0	0	0	0	0	0
Zm00001d038201	F	GRMZM2G066029	zar4	Zea mays ARGOS4							10.6173	4.39757	0.877025	1.3619	1.07125	0	4.103	0	1.12501	10.2539	0	0.97199	1.32067	0	0	3.25366	2.54483	0.780756	0	0	0.707421	0	0	1.42056	0	0	0	0	0	0	0.743671	0.331514	0	0.921507	0	0	1.13232
Zm00001d036538	F	AC207260.3_FG003									2.14508	0.520973	2.46e-158	0.472913	0.0400912	4.05e-83	2.4e-70	4.3e-157	0.132686	0.35489	0.0755492	1.01854	3.75e-27	3.84e-43	0.124832	0.970795	6.17e-39	1.49e-17	1.10115	2.85e-26	0.330063	0.76144	0.264768	0.48829	0.280206	1.12e-40	0.329575	3.63e-173	0.0478833	0.519791	0.626516	0.305602	0.594985	0.253772	0.139092	5.91e-55	1.47e-22
Zm00001d018505	F										2.14188	0.0253569	0.0262895	0.08154	0	0.0514705	0.0511495	0.0198185	0.0287301	2.17698	0.091	0.0209037	0.0475501	0.0523895	0.0757228	0.0574175	0.0559897	0.127597	0	0.0367864	0.0111166	0	0.0112607	0	0	0	0.0242529	0	0.0257665	0	0.0280448	0	0.0157414	0	0	0.189455	0.321667
Zm00001d021316	F	GRMZM2G449875			'protein.degradation.ubiquitin.E3.RING'	AT2G17450.1	RHA3A	RING-H2 finger A3A	LOC_Os09g36500.1	zinc finger, C3HC4 type domain containing protein, expressed	2.44754	0	0	0.0732435	0	0	0	0	0	1.81441	0.238055	0.211104	0	0	0	0	0	0	0	0	0	0	0	0	0	0	0	0	0	0	0	0	0	0	0	0	0
Zm00001d003304	F	AC208221.3_FG002							LOC_Os01g03320.1	BBTI2 - Bowman-Birk type bran trypsin inhibitor precursor, expressed	62.086	0	0	3.56207	0	0	4.61526	0.041667	0	85.5014	0	104.254	0.735244	1.19829	3.47905	1.77718	0.0593475	2.95994	0	0	0.0956467	0	0	0	0.418865	0	0	0	0.051168	0	0.0639	0	0	0	0.0493737	0	0
Zm00001d025436	F	GRMZM2G136544			'transport.p- and v-ATPases.H+-transporting two-sector ATPase'	AT3G58730.1		vacuolar ATP synthase subunit D (VATD) / V-ATPase D subunit / vacuolar proton pump D subunit (VATPD)	LOC_Os04g55040.1	vacuolar ATP synthase subunit D 1, putative, expressed	1.18754	0	0	0	0	0	0	0	0	0	0	0	0	0	0	0	0	0	0	0	0	0	0	0	0	0	0	0	0	0	0	0	0	0	0.0599523	0	0
Zm00001d007903	F										1.71603	0.0099917	0.0089134	0.314594	0.00891385	0	0.515625	0	0.0103043	1.76397	0	1.57931	0.118393	0.163279	0.253435	0.228535	0.019626	0.376194	0	0	0	0	0	0	0	0	0	0.010361	0	0	0	0	0	0	0	0	0
Zm00001d021207	F	GRMZM2G069126	ereb23	AP2-EREBP-transcription factor 23	'RNA.regulation of transcription.AP2/EREBP, APETALA2/Ethylene-responsive element binding protein family'	AT4G25470.1	ATCBF2,CBF2,DREB1C,FTQ4	C-repeat/DRE binding factor 2	LOC_Os09g35030.1	dehydration-responsive element-binding protein, putative, expressed	1.02672	0.0901675	0.0867885	0.094354	0	0.0452989	0.127904	0.068055	0	0.779404	0.154253	0.279324	0	0	0	0	0.098515	0	0.270655	0	0	0	0.26539	0.220642	0	0	0	0	0	0.209874	0	0	0	0.108973	0.150989	0	0
Zm00001d044237	F	GRMZM2G342693			'protein.targeting.secretory pathway.unspecified'	AT3G60540.1		Preprotein translocase Sec, Sec61-beta subunit protein	LOC_Os01g38510.1	protein transport protein Sec61 subunit beta, putative, expressed	25.5585	0	0	5.00325	0	0	12.1274	0	0	9.40099	0	19.6255	1.58524	0	4.91705	5.49385	0	9.17296	0	0	0	0	0	0	0	0	0	0	0	0	0	0.300792	0	0	0	1.09984	0
Zm00001d045678	F	GRMZM2G018988			'stress.abiotic.heat'	AT2G46240.1	ATBAG6,BAG6	BCL-2-associated athanogene 6	LOC_Os11g31060.1	IQ calmodulin-binding and BAG domain containing protein, putative, expressed	1.81108	0	0.0622993	0.0423782	0	0	0.0611495	0	0	0.911519	1.24416	2.63701	0.56615	0.797981	0.376374	0.419629	0.123469	0.234983	0.108236	0.0870275	2.22e-08	0	0.00808107	0.00384897	6.53e-08	7.57e-08	0	0.0033639	0.0105002	0.0020507	0	0	1.58e-06	0.00679253	0.00441323	0	0
Zm00001d004338	F										38.4215	0	0	3.97808	0	0	1.75084	0	0	32.5772	17.2651	32.1673	2.35825	3.57374	3.99824	2.26146	1.26676	1.89097	0	0	0	0	0	0	0	0	0	0	0	0	0	0	0	0	0	0	0
Zm00001d030334	F										1.48514	0	0	0	0	0	0.355384	0	0	0	0	0	0	0	0	0.45008	0	0	0	0	0	0.0718617	0	0	0.0771257	0	0	0	0.0774463	0	0	0	0	0	0	0	0
Zm00001d044323	F	GRMZM2G011115				AT3G01290.1		SPFH/Band 7/PHB domain-containing membrane-associated protein family	LOC_Os01g40580.1	hypersensitive-induced response protein, putative, expressed	3.53049	0	0	0	0	0	0	0	0	1.15553	1.19568	1.84347	0	0	0	0	0	0	0	0	0	0	0	0	0	0	0	0	0	0	0	0	0	0	0	0	0
Zm00001d003120	F										2.70276	0.0216475	0.129805	0.0676454	0	0.0439947	0.126068	0.0326449	0.0240775	3.1378	3.09631	3.05286	0.315152	0.339545	0.302667	0.259223	0.42025	0.376991	0.100777	0.0760459	0	0	0.0074063	0	0	0	0.00862207	0.0345995	0.0347299	0	0	0.0631424	0.0224381	0.055824	0.0717058	0	0
Zm00001d018648	F	GRMZM2G108637			'misc.oxidases - copper, flavone etc.'	AT5G07800.1		Flavin-binding monooxygenase family protein	ChrUn.fgenesh.mRNA.86	expressed protein	107.453	1.4586	3.27907	3.22706	0.0441926	0	11.5943	0	0	89.301	84.3482	91.7448	0.0270361	0.349508	0.428064	0.0745752	2.19421	1.49751	0	0	0.038629	0	0	0.927597	0.0328114	0	0	0	0	0	0	0	0	0	0.00782343	0	0
Zm00001d016448	F	GRMZM2G178641							LOC_Os02g14500.1	expressed protein	3.17575	0	0	1.63635	0	0	0.495652	0.0330145	0	2.07606	0.118068	1.87771	0.336986	0.552743	0.85432	0.713674	0.194377	0.717812	0	0	0.0139256	0.00930797	0.0322461	0.00530833	0.0263797	0.043886	0	0.0084298	0.0146237	0.0048296	0	0.00391557	0.00711663	0.0264735	0	0.0417752	0.0714005
Zm00001d006816	F	GRMZM5G849499							LOC_Os01g23870.1	expressed protein	3.03941	0.239059	0.0342242	0.842054	0.0324154	0	0.77583	0	0.0745105	3.06339	3.82109	1.72504	1.13554	0.854541	0.352749	1.32389	1.79105	0.342343	0	0	0	0	0	0	0	0	0	0	0	0	0	0	0	0	0	0	0
Zm00001d012555	F	GRMZM2G475994				AT5G06990.1		Protein of unknown function, DUF617	LOC_Os01g59200.1	DUF617 domain containing protein, expressed	1.00634	0.0386087	0.0391155	0.161168	0	0.0390119	0.257402	0	0	0.388452	0.511933	0.482946	0.0768425	0.0735555	0.285654	0.0831746	0.083574	0.210304	0	0	0	0.0776383	0	0.391911	0	0	0.0719683	0	0	0	0.175019	0	0	0	0.10202	0	0.156767
Zm00001d035329	F										1.86388	0	0	0.683106	0.0244167	0	0.54706	0	0	1.83747	2.58446	1.37347	0.567195	1.16863	1.02847	0.903631	1.13329	0.396554	0	0	0	0	0	0	0	0	0.0126575	0	0	0	0	0	0.039271	0	0	0	0
Zm00001d023444	F										3.03914	0.0819195	0	0.682595	0	0	1.56704	0	0	1.34651	0.19424	2.40445	0.202003	0.240415	0.829812	0.418163	0	0.887553	0	0	0	0	0	0	0	0	0	0	0	0	0	0	0	0	0	0	0.137122
Zm00001d020124	F	GRMZM2G373589				AT3G61660.1			LOC_Os01g46790.1	expressed protein	7.22104	0	0	0.200396	0	0	0.164676	0	0	5.62204	4.27811	1.93839	0	0	0	0	1.10235	0.167256	0	0	1.96766	0.0816967	0.144214	0	0	0	0	0	0.777267	0	0	0	0	0	0	0	0
Zm00001d004531	F										4.36991	0	0	0.293002	0	0	0.268956	0	0	1.3797	1.40633	1.63868	0.237659	0.430559	0.44513	0.297664	0.152293	0.508618	0	0	0	0	0	0	0	0	0.0204284	0	0	0	0	0	0	0	0	0	0
Zm00001d047000	F	GRMZM2G017685							LOC_Os06g46140.1	expressed protein	10.256	0.701835	0	4.20212	0	1.23433	7.13811	1.61465	3.3152	13.3436	20.0527	8.31197	0.491862	3.64683	0.52419	6.15512	3.90547	8.39884	1.90797	1.5997	0	0	0	0.859813	0	0	0	0	0	0	2.89646	0.382687	0	0.284144	0.188652	0	0.478046
Zm00001d037650	F	GRMZM2G002656			'stress.biotic'	AT3G46730.1		NB-ARC domain-containing disease resistance protein	LOC_Os08g07340.1	mla1, putative, expressed	11.6571	1.63715	0.868915	2.98048	0.185836	0.230742	2.94564	0.17482	0.118458	9.95126	12.8504	12.0735	1.36312	3.01711	3.39418	3.11197	7.45195	7.19899	0.453107	0.391948	0.0864162	0.0598822	0.107771	5.85798	0.0616146	0.0614822	0.0720624	0.0745722	0.239778	0.21227	0.424618	0.0794377	0.347564	0.0530098	0.279849	0.055002	0.019281
Zm00001d047930	F										7.68177	0	0.0520275	0.846994	0	0	0.811475	0.0827757	0	6.94784	0.064476	14.3003	1.47049	0.208398	1.5498	2.49242	0	2.23539	0	0	0	0.0219548	0	0	0	0	0	0	0	0	0	0.0286064	0.0342747	0.038079	0	0	0
Zm00001d034526	F	GRMZM2G046267	umc2242						LOC_Os03g59180.1	expressed protein	2.48093	0.406647	0.706053	0.602079	0.422806	0.759641	1.08648	0.440299	0.23759	2.60047	2.47336	2.90105	0.281268	0.348334	0.286465	0.717527	0.483174	1.25379	0.553574	0	0	0.0497297	0.128391	0.334876	0.109249	0.427925	0.411463	0.6448	0	0	0	0.21148	0	0.102614	0.0189083	0	0
Zm00001d033700	F	GRMZM5G842877									2.34922	0	0	0	0	0	0	0	0	0	0	0	0	0	0	0	0	1.42928	0	0	0	0.342673	0	0.919916	0	0	0	0	0	0	0	0	0	0	0	0	0
Zm00001d016312	F										3.27942	0.95437	0	0	0	0	0	0	0	1.53507	5.5871	3.63627	0	0	0	0.841495	0	0	0	0	0	0	0	0	0	0	0	0	0	0	0	0	0	0	0	0	0
Zm00001d045568	F	GRMZM2G367650			'hormone metabolism.brassinosteroid.induced-regulated-responsive-activated'	AT3G61460.1	BRH1	brassinosteroid-responsive RING-H2	LOC_Os02g45710.1	zinc finger, C3HC4 type domain containing protein, expressed	37.3496	1.36042	14.5171	12.6483	2.20173	8.32601	0.983228	12.4378	4.49048	31.0413	21.5124	8.88944	1.44515	6.01091	1.75575	3.34428	10.3292	6.29978	0	0.48581	1.00187	2.42699	0.486483	0.48447	0.231086	0	0	4.13676	0	0	0.176158	0.578936	2.66675	0.307786	0	0.415299	0
Zm00001d047778	F										7.65233	0	0	2.41954	0.188908	0	2.72459	0.0780425	0	0.986584	0	0.39095	0.410676	0.298878	0.840384	0.310675	0	3.77118	0	0	0	0	0	0	0	0	0	0	0	0	0	0	0	0	0	0	0.314857
Zm00001d040161	F										9.82649	0.414473	1.13936	4.09173	0.0802585	0.31431	2.6532	0.174892	1.02873	9.53577	8.52878	9.58014	2.53117	2.81722	3.66353	3.68734	2.73285	5.35292	1.97056	1.98426	0.671684	0.208514	1.18416	0.684648	0.44903	0.657914	1.36814	0.195316	1.13813	0.356184	0.0283001	2.97e-11	0.734791	0.136615	0.311426	1.51461	1.57697
Zm00001d023793	F										1.37393	0.147742	0	0.585407	0	0	0	0	0	0	0.299913	0.752182	0.374274	0	0	0.565894	0.156212	0.122838	0	0	0	0	0	0	0	0	0	0	0.0267415	0	0	0	0	0.102222	0.0365343	0	0
Zm00001d035710	F	GRMZM2G017966			'protein.synthesis.initiation'	AT1G54290.1		Translation initiation factor SUI1 family protein	LOC_Os07g34589.2	translation initiation factor SUI1, putative, expressed	63.2883	0	0	24.2697	0	0	16.573	0	0	83.9968	4.47743	65.6701	11.3601	6.75882	16.0037	19.6761	0.816597	28.6525	0.870097	1.54973	0.26882	0.360294	0.184717	0.260366	0.266357	0.228361	0.106282	0.0277202	0.486492	0.150629	0	1.37913	0.426507	0.267652	0.317883	0.264347	0.225904
Zm00001d031546	F	GRMZM2G337190							LOC_Os08g40500.1	expressed protein	2.59452	0	0	1.70518	0	0	0.394244	0.191305	0.243193	2.58502	0.225067	0.906075	0	0.526119	0	0.226728	0.54064	1.29348	0	0	0.180774	0.53273	0	0.439836	0.172899	0	0	0.285282	0	0.147782	0.435707	0	0	0	0	0	0
Zm00001d025316	F										3.39904	0	0	1.83295	0	0	2.77952	0	0	3.8811	5.5777	3.77513	0	0.435456	0.462496	0.950869	2.42122	2.49217	0	0	0	0	0	0	0	0	0	0	0	0	0	0	0	0	0	0	0
Zm00001d026304	F										3.77908	0.413934	0.504351	3.07682	0.200597	0.630595	1.80497	0.593399	1.48721	5.11792	5.47842	4.45402	0.795609	1.84386	0.740291	1.8392	2.0961	2.03117	2.02e-280	0	0.177659	2.49e-172	0	1.04e-261	2.48e-181	3.19e-129	3.4e-263	0.095129	0.308421	0.0262987	0.683187	0.329869	0.168974	8.17e-115	0.0350363	1.08e-148	5.3e-205
Zm00001d031155	F	GRMZM2G006853			'stress.biotic'	AT4G11650.1	ATOSM34,OSM34	osmotin 34	LOC_Os12g43430.1	thaumatin, putative, expressed	0.36477	14.2515	1.18218	0	0	0	0	0	0	0	0	0.066352	0	0	0	0	0	0	0	0	0	0	0	0	0	0	0	0	0	0	0	0	0	0	0	0	0
Zm00001d003156	F	GRMZM2G155177			'protein.degradation.autophagy'	AT5G61500.1	ATATG3,ATG3	autophagy 3 (APG3)	LOC_Os10g41110.1	autophagy-related protein 3, putative, expressed	0	7.40419	3.66461	3.44738	0	1.54649	1.35414	0.305135	0.650475	0	2.05152	0.0397154	0	0.78868	3.63247	5.14665	0	0	0	0	0	0	0	0	0	0	0	0	0	0	0	0	0	0	0	0	0
Zm00001d042187	F	GRMZM2G403680			'redox.glutaredoxins'	AT3G21460.1		Glutaredoxin family protein	LOC_Os01g70990.1	OsGrx_C6 - glutaredoxin subgroup III, expressed	1.3159	6.88406	1.8619	0	0	0	0	0	0	3.94531	0	4.53344	0	0	0	0	0	0	0	0	0.487574	0	0	0	0	0	0	0	0	0	0	0.269729	0	0	0	0	0
Zm00001d043871	F	GRMZM2G164628				AT4G21700.1		Protein of unknown function (DUF2921)	LOC_Os01g48610.1	expressed protein	0.507688	2.32507	1.05996	0.0363404	0.069787	0.0565904	0	0.0103746	0.0079034	0.338095	0.587132	0.360212	0.00605365	0.0471343	0.0208655	0	0.0150172	0.0220466	1.75455	0.859088	0.101077	0.0265893	0.18566	0.56325	0.048855	0.0287478	0.0817695	0	0.406298	0.0575334	0.0149442	0.267252	0.201094	0.267295	0.0149223	0.0397213	0.0169723
Zm00001d021693	F	GRMZM2G431021			'signalling.receptor kinases.DUF 26'	AT4G23180.1	CRK10,RLK4	cysteine-rich RLK (RECEPTOR-like protein kinase) 10	LOC_Os07g35310.1	TKL_IRAK_DUF26-lc.12 - DUF26 kinases have homology to DUF26 containing loci, expressed	5.33783	10.5464	5.87186	0.0680155	0.063403	0.0331099	0	0	0.107349	8.58105	3.28831	6.80201	0.164826	0.062659	0.0959499	0.072812	0	0	2.28083	1.8885	0.192755	0.0490287	0	0.110774	0	0	0.0847427	0	0.0399563	0	0	0.722355	0.0582487	0	0	0	0
Zm00001d025479	F	GRMZM2G069370	mads30	MADS-transcription factor 30	'RNA.regulation of transcription.MADS box transcription factor family'	AT1G71692.1	AGL12,XAL1	AGAMOUS-like 12	LOC_Os08g02070.1	OsMADS26 - MADS-box family gene with MIKCc type-box, expressed	6.83175	10.8303	6.76875	1.57728	3.09194	2.33718	1.91358	3.76265	1.50164	4.60259	11.6756	4.34448	0.628821	1.23206	1.50948	1.36851	2.05817	1.32721	1.16538	0.62622	0.278292	0.291468	0.279986	1.21719	0.15272	0.0912987	0.374064	0.0852837	0.190059	0	0.146339	0	0.0428038	0	0.30248	0	0
Zm00001d021320	F										0.271737	1.19771	1.00143	0	0	0	0	0	0	0.069943	0.097992	0.271012	0	0	0	0	0	0	0.320098	0.279359	0.0411543	0.0835588	0.386107	0	0.178567	0.0739443	0.208278	0	0.239331	0	0	0	0.0672548	0	0	0	0
Zm00001d019399	F	GRMZM2G071771				AT5G48485.1	DIR1	Bifunctional inhibitor/lipid-transfer protein/seed storage 2S albumin superfamily protein	LOC_Os07g18990.1	LTPL40 - Protease inhibitor/seed storage/LTP family protein precursor, expressed	447.687	778.417	346.601	0	0	1.1061	0	0.475442	39.6299	322.761	765.019	379.165	0	0	0.962095	0	0	0	24.9565	17.6353	26.7801	0.213484	2.42137	12.8745	0	0	0	0	0	0.0691273	0	0	0	0	0	2.05817	0
Zm00001d008633	F	GRMZM2G421669			'signalling.receptor kinases.leucine rich repeat XI'	AT3G47570.1		Leucine-rich repeat protein kinase family protein	LOC_Os01g05870.1	receptor kinase, putative, expressed	1.78174	12.944	4.04496	0.00683255	0.196718	0.112699	7.77e-16	0.072695	0.224247	1.47376	2.05079	0.929369	2.91e-33	0.0180606	0.071093	0.00329963	0.0092861	0.039184	2.88951	2.42429	0.824991	0.153032	0.391392	0.7728	0.762123	0.453354	0.464961	0.269345	0.293832	0.131187	0.182671	0.165301	0.429902	0.172319	0.0261183	0.838048	0.98952
Zm00001d008489	F	GRMZM2G064750	lrk1	Ser/Thr receptor-like kinase1	'signalling.receptor kinases.DUF 26'	AT5G38260.1		Protein kinase superfamily protein	LOC_Os01g02400.1	protein kinase domain containing protein, expressed	0.62441	1.93316	1.33987	0.0908891	0.113783	0.0124762	0.0882354	0.145506	0.466555	0.608053	0.440673	0.429524	0.05017	0.0766298	0.114606	0.102366	0.100215	0.0752475	0.070832	0.0698697	0.0228142	0.109025	0.0123129	1.36797	0.0741343	2.96e-70	0.107955	0.106214	0.00950817	5.1e-28	0.00634217	0.0172589	0.0488498	2.09e-185	0.0235835	0.333053	0.170848
Zm00001d015291	F	GRMZM2G093490			'signalling.receptor kinases.misc'	AT4G29990.1		Leucine-rich repeat transmembrane protein kinase protein	LOC_Os02g05730.1	protein kinase domain containing protein, expressed	17.2012	29.1529	12.7858	3.18839	3.3003	5.22714	4.56475	2.54387	6.54611	18.6283	24.9118	10.1846	0.971298	2.85033	3.29577	1.63088	2.97339	4.69619	0.553073	0.580469	0.903005	0.385675	0.0703493	0.725748	0.316556	0.295123	0.927585	0.0575686	4.49776	0.233337	0.202591	0.638489	1.01207	0.0942207	0.0217866	0.0749392	0.0630614
Zm00001d008478	F										0.592197	1.38368	0.769758	0.00372393	0.284986	0.03764	0.203815	0.0716897	0.0300883	0.386446	0.318984	0.385303	0.10744	1.05e-133	0.057903	0.0504145	0.067025	0.166029	0.111988	0.0714348	0.0682203	0.0443217	0.123679	0.574299	0.131965	0.185517	0.204835	0.0932484	0.0258557	0.102443	0.0028416	1.64e-05	0.120539	0.0844775	0.257959	0.34412	0.116696
Zm00001d047909	F	GRMZM2G145085			'RNA.transcription'	AT4G12610.2	ATRAP74,RAP74	transcription activators;DNA binding;RNA polymerase II transcription factors;catalytics;transcription initiation factors	LOC_Os10g10990.1	transcription initiation factor IIF, alpha subunit domain containing protein, expressed	0.768587	3.0642	1.26573	0.285382	1.62435	1.10372	0.313739	0.177194	0.30381	2.10942	1.2127	1.32553	2.71813	1.73809	2.27857	1.2163	0.286714	0.305356	0.576976	0.796529	1.01317	0.196404	0.916556	0.853426	0.63031	0.461963	0.984504	0.357034	0.907152	0.444643	0.596034	0.738649	0.564216	0.386028	0.307644	0.828998	0.865869
Zm00001d003021	F	GRMZM2G145075			'signalling.receptor kinases.wall associated kinase'	AT1G21230.1	WAK5	wall associated kinase 5	LOC_Os01g26174.1	OsWAK5 - OsWAK receptor-like protein kinase, expressed	3.90167	8.58053	4.49694	0.0826131	0.410537	0.18105	0.06734	0.523208	1.00717	5.69217	5.23879	3.00827	0.0153368	0	0.0594973	0.106295	0	0.0268147	0.921409	1.62058	0.652911	0.129345	0.868419	2.54863	0.172803	0.133562	0.330442	0.0612947	0.51535	0.00705367	0.0150018	0.796409	0.48414	0.0737932	0.0165374	0.412888	0.352842
Zm00001d013955	F	GRMZM2G305093			'stress.biotic'	AT2G15220.1		Plant basic secretory protein (BSP) family protein	LOC_Os10g34930.1	secretory protein, putative, expressed	0.0339631	7.12112	7.25338	0	0.0148162	0	0	0	0	0.0355805	0	0.058825	0	0	0	0	0	0	0	0	0	0	0	0.113885	0	0	0.0518405	0	0.0250918	0	0.122705	0	0	0	0	0	0
Zm00001d016417	F	GRMZM2G008935			'misc.UDP glucosyl and glucoronyl transferases'	AT2G36780.1		UDP-Glycosyltransferase superfamily protein	LOC_Os02g11700.1	cytokinin-O-glucosyltransferase 3, putative, expressed	2.79188	9.75887	3.37132	0	0.0273368	0.228802	0.226338	0.192526	1.25205	5.84614	5.77066	2.86844	0	0	0.079314	0	0	0.160229	0.125419	0	0.361868	0.0558243	0.604181	0.723759	0.0802467	0	0	0	0	0	0	0	0.0828563	0	0.0496173	0.213362	0.0607776
Zm00001d035172	F	GRMZM2G306727			'stress.biotic'	AT3G07040.1	RPM1,RPS3	NB-ARC domain-containing disease resistance protein	LOC_Os09g30220.1	disease resistance protein RPM1, putative, expressed	0.366932	8.38937	7.849	0.060855	0.0704964	0.0829377	0.193498	0.083553	0.0320575	0.179781	0.138104	0.271983	0.0495208	0.0145246	0.0863666	0.0654345	0.0882321	0.0870636	0.266394	0.229754	0.0336727	0.0365023	0.120011	1.31032	0.0604534	0.106978	0.151001	0.0423511	0.149143	0.0121588	0	0.164851	0.451857	0.191827	0.0741482	0.167884	0.143468
Zm00001d043847	F	GRMZM2G452801							LOC_Os01g48950.1	expressed protein	0	1.0936	0.263695	0.136064	0.244119	0	0	0	0.138075	0.38783	0	0	0	0	0	0	0	0	0.319607	0.413567	0	0	0	0.235919	0	0	0	0	0	0	0	0	0	0	0.046654	0.218049	0.186339
Zm00001d014682	F	GRMZM2G330012			'hormone metabolism.auxin.induced-regulated-responsive-activated'	AT3G20220.1		SAUR-like auxin-responsive protein family	LOC_Os06g48860.1	OsSAUR28 - Auxin-responsive SAUR gene family member, expressed	0.232871	1.93508	1.8766	0	0	0	0	0	0.43509	1.08992	3.01028	1.13027	0	0.99005	0	0	0	0	0	0	0	0	0	2.31013	0	0	0	0	0	0	0.172576	0	0	0	0	0	0
Zm00001d032356	F	GRMZM2G355233			'signalling.receptor kinases.wall associated kinase'	AT1G21270.1	WAK2	wall-associated kinase 2	LOC_Os09g38910.1	OsWAK92 - OsWAK receptor-like protein kinase, expressed	1.82576	5.51681	4.41061	0.213477	0.456871	0.241907	0.0919249	0.363507	0.2013	1.85174	2.44589	1.96711	0.331887	0.498655	0.333054	0.22611	0.247023	0.195131	3.62735	3.56997	0.138036	0.0343058	0.125207	0.918282	0	0.0152208	0.185633	0.00331166	0.0704193	0.00560843	0.0166407	0.114849	0.110573	0.037006	0.00397353	0	0
Zm00001d052363	F	GRMZM2G060760			'misc.nitrilases, *nitrile lyases, berberine bridge enzymes, reticuline oxidases, troponine reductases'	AT3G10870.1	ATMES17,MES17	methyl esterase 17	LOC_Os11g02570.1	esterase, putative, expressed	7.33111	25.2384	9.30073	0.377719	0.0393407	0.741681	2.07439	0.425487	6.71298	15.7295	13.7735	14.7349	1.2e-49	1.16e-51	0.0123981	0.283882	0.848605	0.895963	0.255103	0.482818	1.14738	7.3	0.315826	4.10858	0.0601443	1.69e-165	1.54e-192	6.9e-203	1.90071	9.77e-40	0.312188	0.588912	0.927658	3.37e-48	0.059625	0.1999	8.13e-195
Zm00001d031157	F	GRMZM2G136372			'stress.biotic'	AT4G11650.1	ATOSM34,OSM34	osmotin 34	LOC_Os12g43430.1	thaumatin, putative, expressed	0.0907215	6.18975	0.0844415	0	0	0	0	0	0	0	0	0	0	0	0	0	0	0	0	0	0	0	0	0	0	0	0	0	0	0	0	0	0	0	0	0	0
Zm00001d015002	F	AC203278.4_FG004							LOC_Os01g12440.1	AP2 domain containing protein, expressed	1.25686	3.0018	1.36202	0.065422	0	0.0632185	0.0327614	0.0238968	0.097957	1.52384	3.11599	1.22449	0	0	0	0	0	0	0.109137	0	0.374899	0.0754669	0.0322779	0.0477927	0.0343379	0.0343597	0	0.0222941	0.0431887	0.0457548	0	0.15915	0.068398	0.202698	0.128702	0	0
Zm00001d017025	F										0.0913088	5.4577	0.394657	0	0	0	0	0	0	0.0504452	0.0440914	0.132101	0	0	0	0	0.0162286	0	1.20831	0.990652	0.246121	0.313457	0.102336	0.317594	0.0202987	0	0	0	0	0	0	0.0481013	0	0	0	0	0
Zm00001d020554	F	GRMZM2G409724			'secondary metabolism.phenylpropanoids'						28.3281	47.5306	35.9524	4.95158	12.4994	16.147	16.6471	12.2923	10.9289	17.2318	18.2397	18.8448	3.54974	3.46095	5.04752	4.47555	6.46345	7.66383	11.1641	4.33411	6.0491	8.25204	2.60279	5.77375	9.36886	9.67558	8.49708	3.60018	4.56429	2.92103	5.35869	6.95693	10.5936	2.12098	1.70987	6.90465	6.78042
Zm00001d053001	F	GRMZM2G036365			'RNA.regulation of transcription.unclassified'	AT2G03200.1		Eukaryotic aspartyl protease family protein	LOC_Os01g50170.1	eukaryotic aspartyl protease domain containing protein, expressed	1.85738	48.5583	15.8233	0	0.0367183	0.0190284	0.0399939	0.114102	0.161286	7.56801	7.88851	6.00997	0	0	0	0.021146	0	0	3.91216	4.25931	0.474051	0	0	2.97238	0	0	0.0619663	0	0.0693923	0	0.057127	0.371592	0	0.0717837	0	0	0
Zm00001d033710	F	GRMZM2G004106			'misc.plastocyanin-like'	AT2G02850.1	ARPN	plantacyanin	LOC_Os03g50160.1	plastocyanin-like domain containing protein, putative, expressed	0.729743	170.168	0.0371831	0.456623	1.38604	0.515838	0.710795	3.55657	0.734035	13.5517	0.919985	7.1837	0.166022	0.812792	0.565845	0.361813	0.71841	0.147274	2.56771	1.33404	1.21459	1.03224	0	2.10821	3.62143	0.33328	0.325385	0.0257658	4.32758	0.0158605	0.53635	0	0.0996833	0	0.0301055	0.264042	0.300857
Zm00001d037710	F										0.503286	2.49713	0.489731	0.016732	0.0674774	0.338703	0.195237	0.143459	0.0864556	0.288389	0.490953	0.725078	0.096548	0.0448853	0.328392	0.0526534	0.0515483	0.189536	0	0	0.141003	0.305265	0.106235	0.25652	0.172805	0.153693	0.733499	0.12145	0.34925	0.0129012	0	0.224525	0.683045	0.0130446	0.0337913	0.298886	0.0364885
Zm00001d003358	F	GRMZM2G060712				AT3G07600.1		Heavy metal transport/detoxification superfamily protein	LOC_Os04g39010.1	heavy metal associated domain containing protein, expressed	3.79888	18.7401	13.7135	0	0.0713306	0.06012	0.0210532	0.119366	0.171795	2.58902	5.64614	1.69147	0.0403153	0.0393975	0	0	0	0	14.8895	6.72265	0.531689	0.0501905	0.874248	0.881574	0.12968	0.0584649	0.109818	0	0.0619218	0.208283	0.154985	3.63807	0.454704	0.697183	0.305825	0	0
Zm00001d048031	F	GRMZM2G356579			'protein.glycosylation'	AT1G17280.1	UBC34	ubiquitin-conjugating enzyme 34	LOC_Os06g09330.2	ubiquitin-conjugating enzyme, putative, expressed	1.78463	3.68743	2.00465	0.376812	0.891352	0.829737	0.801466	1.04323	0.592279	0.855166	1.16598	0.755876	0.429905	0.38215	0.385985	0.33873	0.449268	0.518722	0.449723	0.256817	0.14978	0.113652	0.230986	0.436573	0.392335	0.387257	0.290663	0.215324	0.261388	0.0758543	7.38e-09	0.628178	0.571833	0.152407	0.128612	0.281787	0.31964
Zm00001d004292	F	AC199182.3_FG003									0.915042	3.1264	1.49419	0	0.113421	0	0	0	0	0.116131	0	0	0.264591	0	0	0.431356	0	0	0	0	0.522058	0.234108	0.0771597	0	0	0.0878803	0.0702847	0.137149	0.380843	0	0	0.0848687	0.113998	0	0	0	0
Zm00001d030862	F	GRMZM2G039112	ereb168	AP2-EREBP-transcription factor 168	'RNA.regulation of transcription.AP2/EREBP, APETALA2/Ethylene-responsive element binding protein family'	AT5G19790.1	RAP2.11	related to AP2 11	LOC_Os12g39330.1	AP2 domain containing protein, expressed	0.488233	1.06407	0.539215	0.119825	0.084358	0.154516	0.0405129	0.145014	0.248096	1.04389	0.566736	0.448947	0.192611	0.0576371	0.0925835	0.0428362	0.0826095	0.0974433	0.087515	0.219584	0.278077	0.0561143	0.0499823	0.509714	0.0404303	0.0930503	0	0	0.0931607	0	0.502501	0.0379583	0.290036	0.196805	0.0416013	0.151935	0
Zm00001d053160	F	GRMZM2G173257									1.58953	7.35373	0.370854	0	0	0	0	0	0	3.68902	0.929846	1.45321	0	0	0	0	0	0	0.33555	0.980327	0	0	0.391148	0.252704	0	0	0	0	0	0	0	0	0	0	0	0	0
Zm00001d018784	F	GRMZM2G467977							LOC_Os04g54890.1	expressed protein	0.0856831	1.02282	0.229312	0	0.0884734	0.117658	0.393248	0.13544	0.0276271	0	0	0.16638	0	0	0.0121461	0.0418174	0.0139761	0.057899	0	0	0	0	0	0	0	0	0	0	0.00535897	0	0	0	0	0	0	0	0
Zm00001d041922	F										19.9167	53.999	16.2536	0	0.0641685	0.285133	0	0	0	7.9211	12.3922	6.95657	0.270017	0	0	0	0	0	17.667	2.85197	0.471112	0	0.309108	2.22179	0.397551	0.371077	0.776983	0	0.19833	0	0	0	0	0	0	0	0
Zm00001d044183	F										0.112781	14.0648	7.03711	0.0247751	4.92889	4.34447	0.101312	3.85738	1.79453	0.0416467	0.119713	0.014687	0.0113142	0.0183075	0.0178807	0.0335789	0.0064266	0.0137796	0.336346	0.744985	0.456264	1.2391	0.57762	0.594894	0.0855792	0.240554	0.940217	0.0285098	0.105347	0.4124	0.0359197	0.231228	0.448636	0.189506	0.122158	0.564611	0.584849
Zm00001d030274	F	AC194856.3_FG007				AT5G03455.1	ACR2,ARATH;CDC25,CDC25	Rhodanese/Cell cycle control phosphatase superfamily protein	LOC_Os03g01770.1	rhodanese, putative, expressed	0	15.1336	0	0	0	0	0	0	0	0	0	0	0	0	0	0	0	6.7234	0	0	0	0	0	0	0	0	0	0	0	0	0	0	0	0	0	0	0
Zm00001d002434	F	GRMZM2G074743	aox3	alternative oxidase3	'mitochondrial electron transport / ATP synthesis.alternative oxidase'	AT3G22370.1	AOX1A,ATAOX1A	alternative oxidase 1A	LOC_Os04g57320.1	immutans protein, putative, expressed	0.107245	10.3166	0.255586	0.0336037	0.0671191	0.0246645	0	0.0675894	0.207748	0.271883	0.0475507	0.110142	0	0.023387	0	0.0351076	0.0261638	0.0438968	2.45363	2.17827	0.191197	0	0.0454811	1.82607	0	0	0.0069729	0	0.0953408	0	0	0.362862	0.0266831	0.0700791	0.0154489	0	0
Zm00001d052474	F										0	4.31589	3.33335	0	0.205736	0.599515	0	0.383235	0.521474	0.104817	0	0	0	0	0	0	0	0	0.249446	0.353216	0.3589	0.273611	0	1.35461	0.757571	0.789849	1.05476	0.57503	0.322774	0.460357	0.565729	0.121381	0.625994	0.903919	0.391732	0.419976	1.0767
Zm00001d016724	F	AC210009.3_FG008							LOC_Os04g11390.1	expressed protein	0	5.16625	0.808095	0	0	0	0	0	0	6.1148	19.4502	63.3678	0	0	0	0	0	0	0	0	0.614397	0	0.187635	18.4583	0	0	0	0	0	0	0	0	0	0	0	0	0
Zm00001d031785	F	GRMZM2G117250			'signalling.receptor kinases.S-locus glycoprotein like'	AT2G19130.1		S-locus lectin protein kinase family protein	LOC_Os07g36780.1	S-domain receptor-like protein kinase, putative, expressed	0.248715	5.39422	4.08444	0.0347486	0.567265	1.15234	0.0176829	1.38533	2.38442	0.367562	0.294859	0.144266	0.0530557	0.0575608	0.0948202	0.0369341	0.0179031	0.0441391	0.106791	0	0	0.0311196	0.2029	2.19579	0.0783713	0.0167844	0.121684	0	0	0.0086168	0.0789735	0.148462	0.190128	0.295349	0.624213	0.0469495	0.0802433
Zm00001d010584	F	GRMZM2G179728			'misc.GDSL-motif lipase'	AT2G31540.1		GDSL-like Lipase/Acylhydrolase superfamily protein	LOC_Os05g39220.1	GDSL-like lipase/acylhydrolase, putative, expressed	1.45184	4.33235	1.80967	0.0201951	0	0.0397593	0	0	0	8.15007	5.81051	8.1335	0	0	0.0184339	0	0	0	0	0.127013	0	0	0	0	0.03718	0	0.0976083	0.0798354	3.95428	0.0359286	0	0.453332	0.315317	0	0.0371957	0	0
Zm00001d007487	F										0	1.08007	0.262316	0.093654	0.5109	0.090867	0.280309	0.208914	0	0	0	0	0	0	0.341547	0	0	0	0	0	0.0887447	0	0	0.102048	0	0	0	0	0.134546	0.302114	0	0	0	0	0.212633	0	0
Zm00001d049816	F	GRMZM2G100492			'cell.organisation'	AT1G27920.1	MAP65-8	microtubule-associated protein 65-8	LOC_Os08g41890.1	microtubule associated protein, putative, expressed	2.85064	4.41224	1.59135	0	0.0633066	0	0.174316	0	0.0257124	1.39253	1.27879	1.64609	0	3.26e-173	0.023211	0.0786705	0.105368	0.10277	8.6e-166	1.4e-114	0.123153	0.165565	0.133689	0.400816	0.081937	0.0134115	0.0713344	0.00549533	1.23e-84	0.0379615	5.37e-120	2.28e-86	0.0727779	0.0369643	0.0238079	0.0702102	0.0648487
Zm00001d008722	F	GRMZM2G473147	cle26	clavata3/esr-related26					LOC_Os01g07620.1	expressed protein	2.72192	0.276093	13.504	2.06718	1.38398	0	0	1.55631	1.38042	8.65482	2.40519	2.75305	0.76228	4.73341	0	0	0.96366	0.802329	0	0	0	0	0	0.283	0	0	0.259878	0	0	0	3.12	0	0	0	0	2.0481	1.16683
Zm00001d021977	F	GRMZM2G010702							LOC_Os07g39860.1	expressed protein	0	0	3.54891	0	0	0	0	0	0	1.10358	0	1.01663	0	0	0	0	0	0	0.739495	0	0	0	0	1.04678	0	0	0	0	0	0	0	0.737743	0	0	0	0	0
Zm00001d012403	F										0.590681	0.476795	2.93787	0.310135	0.791117	0	0	0.137192	0	1.07947	0.132075	2.35193	0.0495946	0.364005	0.12215	0.444239	0.0651325	0.168295	0	0	0	0	0	0	0	0	0	0	0	0	0	0	0	0	0	0	0
Zm00001d045523	F	GRMZM2G046528									0	0	6.23713	0.86939	0.20358	1.00106	0	0.0880595	0	0.117264	0	0	0.0761945	0.619695	0.954392	0.084161	0.082839	2.01148	0	0	0	0	0	0	0	0	0	0	0	0	0	0	0	0	0	0	0
Zm00001d031877	F	GRMZM2G412598									0	0	1.10842	0.23653	0	0	0	0	0	0	0.80873	0	0	0	0.196551	0	0	0	0	0	0	0	0	0.451043	0	0	0	0	0	0	0	0	0	0	0	0	0
Zm00001d022356	F										3.98105	0.437156	20.3141	2.18596	0.392041	8.76265	0.389554	6.45022	1.93049	1.72327	1.87839	2.29709	5.00514	1.83271	8.36745	7.04673	2.9227	2.88336	0	0	0	0.0042583	0	0.0303526	0.144628	0	0.0149006	0.0659267	0	0	0	0.00964513	0.0130108	0	0.00480883	0.572733	0.610714
Zm00001d019333	F	GRMZM2G328258			'misc.myrosinases-lectin-jacalin'	AT2G37710.1	RLK	receptor lectin kinase	LOC_Os07g03830.1	lectin-like receptor kinase, putative, expressed	0.834736	0.359345	2.21296	0	0	0	0	0	0	0.480537	0.590449	0.958687	0	0.0197991	0.0381794	0	0	0.0532912	3.21602	1.01009	0.0938663	0	0.0253796	0.489504	0	0	0	0.03239	0.219506	0	0	0.059536	0	0.0250074	0.0063664	0	0
Zm00001d039997	F	GRMZM2G471517							LOC_Os01g03940.1	expressed protein	1.85416	0.402524	5.59436	0.68032	0.350723	0	0.40573	0.715865	0.263439	2.50151	1.00833	2.2277	0.105777	0.148656	0	0	0	0.140942	0	0	0	0	0	0	0	0	0.170195	0	0	0.0533473	0.84393	0	0	0	0.0851527	0.436098	0.745354
Zm00001d012069	F	GRMZM2G030688				AT3G07350.1		Protein of unknown function (DUF506)	LOC_Os01g68650.1	plant-specific domain TIGR01615 family protein, expressed	1.60928	0.437644	4.74234	0.102629	0.159651	0.426875	0.134073	0.544482	0.426725	2.26076	1.27294	1.68091	0.153067	0.290781	0.102956	0.312892	0.388693	1.02921	0	0	0	0.135261	0	1.29938	0.188524	0	0	0	0	0.235937	0.65743	1.75029	0.452808	0.36334	0.0349887	0	0
Zm00001d049058	F	GRMZM5G837876	ereb99	AP2-EREBP-transcription factor 99	'RNA.regulation of transcription.AP2/EREBP, APETALA2/Ethylene-responsive element binding protein family'	AT2G31230.1	ATERF15,ERF15	ethylene-responsive element binding factor 15	LOC_Os05g37640.1	expressed protein	1.85526	0.788404	4.27824	0	0	0.0426808	0	0	0	0.393873	1.38647	1.34006	0	0	0	0	0	0	0.199475	0	0	0	0	0.477096	0	0	0	0	0	0	0	0	0	0	0	0	0
Zm00001d002393	F	GRMZM2G477063				AT4G29905.1			LOC_Os04g51680.1	expressed protein	0	0	6.7316	0	0	0	0	0	0	4.86238	0	0	0	0	0	0	0	0	0	0	0	0	0	0.35778	0	0	0	0	0	0	0	0	0	0	0	0	0
Zm00001d046343	F	GRMZM5G892774									0.532616	0.297455	1.87261	0.136091	0.540585	0.0654303	0	0	0.139545	0.427294	0.276528	0.827013	0.152244	0.193754	0.291224	0.140487	0.0350353	0.0365323	0.599404	0.200241	0.0879383	0.280697	0.0541403	0.191335	0.209593	0.193443	0.162172	0.0310725	0	0.0097144	0.0319332	0.184956	0	0.169645	0	0.556984	0.679975
Zm00001d045203	F	GRMZM2G001799	iaa41	Aux/IAA-transcription factor 41	'RNA.regulation of transcription.Aux/IAA family'	AT4G14550.1	IAA14,SLR	indole-3-acetic acid inducible 14	LOC_Os02g56120.1	OsIAA9 - Auxin-responsive Aux/IAA gene family member, expressed	6.5298	7.95525	31.9257	0.908945	3.33583	1.52972	1.87767	1.82235	1.63375	1.93213	3.95266	4.66605	1.4187	1.68898	0.876297	4.27459	0.372509	0.549155	2.09218	1.80081	0.133171	0.173601	0.0461626	1.01677	0.327032	0.248785	1.32233	0.954564	0.859355	1.49506	0.138878	4.48472	1.37044	1.55792	0.318489	0.690709	0.354156
Zm00001d007083	F	GRMZM2G350773				AT5G12340.1			LOC_Os07g46510.1	expressed protein	0.049176	0.0923067	1.24111	0	0	0	0.0930115	0	0	0.0678245	0	0	0	0	0	0	0	0	0.346	0	0	0	0	0.0585	0	0	0	0	0	0	0.466	0.0991	0	0	0	0	0
Zm00001d043536	F										3.97307	3.83172	12.4326	0.3789	1.63091	1.00526	0.403475	1.49062	1.92088	4.69455	5.66193	3.59194	0.489426	1.04416	0.090882	0.690072	0.682977	0.201506	0.411419	1.66276	0.67897	0.0880383	0.824763	1.98701	0.0531297	0.0472237	0.0790327	0.341334	1.21956	0.0379586	1.11378	1.19703	0.0827437	0.724383	1.49419	0	0.10648
Zm00001d027882	F										0.93025	0.710481	2.52202	0.125977	0.137518	0.0305416	0.146351	0.0227761	0.200301	0.667712	0.847144	1.06095	0.189969	0.11545	0.188754	0.292456	0	0.06863	0	0.199961	0.378875	0.596405	0.0522313	0.491384	0	0.111377	0.342425	0.0309685	0	0	0	0.440167	0.0873117	0	0.0649296	0.2263	0.128926
Zm00001d031379	F	GRMZM2G119511			'amino acid metabolism.synthesis.central amino acid metabolism.alanine.alanine-glyoxylate aminotransferase'	AT2G13360.1	AGT,AGT1,SGAT	alanine:glyoxylate aminotransferase	LOC_Os08g39300.1	aminotransferase, putative, expressed	0.52281	1.14027	1.72384	0.285557	0.648246	0.190542	0.256196	0.997046	0.622043	0.241054	0.369412	0.575646	0.101869	0.363353	0.0838468	0.0632084	0.20342	0.133581	1.14816	0.37414	0.153567	0.0371177	0.764527	0	0	0	0	0	0.197989	0	0	0.0198645	0.0319154	0	0	0	0
Zm00001d017571	F	GRMZM2G089396				AT4G00910.1		Aluminium activated malate transporter family protein	LOC_Os02g45160.1	aluminum-activated malate transporter, putative, expressed	2.51498	1.60685	8.20585	0.367843	0	0	0.202862	0	0.0136125	5.2956	1.78875	5.67363	0.0435973	0.394024	0.331473	0.223024	0.104051	0.749647	0.0519815	0	0	0	0	0.544929	0	0	0	0	0	0	0	0	0	0	0	0	0
Zm00001d044402	F	GRMZM2G104549			'PS.lightreaction.photosystem II.LHC-II'	AT2G34420.1	LHB1B2,LHCB1.5	photosystem II light harvesting complex gene B1B2	LOC_Os01g41710.1	chlorophyll A-B binding protein, putative, expressed	15.4893	6.93532	43.1268	31.5733	0.214549	10.2462	29.7833	8.45817	25.419	44.1611	8.02032	75.4248	12.7981	4.51536	16.7157	18.3287	14.0954	61.1837	0	0	0	0	0	0	0	0	0	0	0	0	0	0	0	0	0	5.5462	2.60679
Zm00001d003022	F	GRMZM2G145095				AT4G10300.1		RmlC-like cupins superfamily protein	LOC_Os04g43060.1	enzyme of the cupin superfamily protein, putative, expressed	4.35682	4.0097	13.5083	0.069639	0.445543	0.126071	0.185046	0.20122	0.403841	2.47378	4.2957	3.99818	0.206266	0	0	0.288533	0.14319	0.137427	0.894068	0.173023	0	0	0.0809037	0.57284	0.0502997	0	0.15215	0	0	0	0	0	0	0	0	0	0.183276
Zm00001d051132	F	GRMZM2G024109				AT3G54310.1			LOC_Os02g30140.1	expressed protein	0.0337084	0.015785	2.95446	0	0	0	0.0284433	0.0440364	0.0162418	0	0.0184453	0	0	0.0292985	0	0.0490001	0	0.0493625	0	0	0	0	0	0	0	0	0.0088717	0	0	0	0	0	0	0	0.00447117	0	0
Zm00001d025881	F	GRMZM2G330035				AT5G45480.1		Protein of unknown function (DUF594)	LOC_Os04g05400.1	expressed protein	0.606728	0.544825	1.92498	0	0.0149742	0.38619	0.317843	0.0817379	0.0465718	1.01633	0.278876	0.742875	0.0071962	0.0241535	0.0169086	0	0	0.019119	0.02068	0	0	0	0.00505557	0.057331	0	0	0	0	0.0161906	0	0	0	0.0103621	0	0.00503223	0	0
Zm00001d008329	F	GRMZM2G146004				AT4G02380.1	AtLEA5,SAG21	senescence-associated gene 21	LOC_Os01g21250.1	late embryogenesis abundant protein, putative, expressed	2.74177	0.8699	9.65016	0	0.679325	0.759105	0	0.62485	0	2.81082	0.70644	3.00163	0	2.7427	0	0	0	0	0	0	0.654683	0	0	2.1228	0	0	0	0.237914	0	0	1.92128	0	0	0	0	0	0
Zm00001d013743	F	GRMZM2G400281			'RNA.regulation of transcription.C2H2 zinc finger family'	AT1G24625.1	ZFP7	zinc finger protein 7	LOC_Os12g39220.1	ZOS12-08 - C2H2 zinc finger protein, expressed	36.4657	20.6191	52.0487	5.59054	7.21591	6.93095	2.76976	11.698	8.86839	37.5444	31.5523	24.3278	2.19406	4.99575	2.22207	3.41368	8.05007	5.41652	2.43881	4.9699	1.02875	0.41956	0.783147	1.76006	0.4139	0	0.089873	0	0.598309	0	0	2.21621	0	0	0.0569653	0.333054	0.284618
Zm00001d002021	F	GRMZM2G039961									3.2289	2.41314	7.73646	0	0	0	0	0.079326	0.207638	5.2644	1.68751	1.49124	0	0	0	0	0	0	0.267476	0	0.296648	0	0.186883	1.98631	0	0	0	0	0	0	1.27997	0	0	0	0	0.185528	0.158547
Zm00001d008392	F	GRMZM2G146163			'stress.abiotic.heat'	AT4G13830.2	J20	DNAJ-like 20	LOC_Os01g01160.1	heat shock protein DnaJ, putative, expressed	4.38229	2.41982	8.22579	0.123117	0.218322	0.326579	0.350904	0.246752	1.12343	3.47291	3.54651	2.73868	0.62244	0.420374	0.382316	0.0940625	0.287452	0.613317	0.0920425	0.2254	0.234443	0.18027	0.151903	2.8622	0.579384	1.47828	0.465287	0.339572	0.427458	0.127651	0.483754	2.37115	1.83889	0.244402	0.416299	0.807612	0.62742
Zm00001d051944	F	GRMZM2G466532							LOC_Os02g56490.1	expressed protein	0	0.898135	32.227	1.45426	3.03818	2.65671	0	3.24677	2.20736	0	0	0	2.83536	1.46827	0.392203	1.76451	1.58913	0	1.6461	0	0.947844	0.593308	0.379963	0.186114	0.375787	1.01033	1.88018	1.29553	0	0	1.76084	0.322674	1.17609	0.94394	0.36233	9.0499	6.18703
Zm00001d005804	F	GRMZM2G005146			'development.unspecified'	AT1G56220.2		Dormancy/auxin associated family protein	LOC_Os09g26620.1	auxin-repressed protein, putative, expressed	4.21413	0	9.78067	0	0	0	0	0.700549	0	2.26328	0	0.227249	0	0.311966	0	0	0	0.304326	13.7577	3.43732	0.69419	0.41058	0.191558	0.564333	0	0	0	0	1.50193	0	0	0	0.439993	0	0	0.354976	0.303352
Zm00001d038450	F	GRMZM2G169953				AT2G30230.1			LOC_Os05g39710.1	expressed protein	3.74634	2.22745	14.136	0	0.160032	0.940021	0	0.328171	0.777338	1.64313	6.2673	1.49448	0.246835	0	0	0.173174	0.094037	0	0	0	0.151288	0	0	0.880746	0	0	0	0	0.128015	0.073513	0.174957	0.342977	0	0	0.0856183	0.493496	0.281152
Zm00001d006525	F	GRMZM2G475265			'RNA.regulation of transcription.unclassified'	AT2G03200.1		Eukaryotic aspartyl protease family protein	LOC_Os07g34940.1	aspartic proteinase nepenthesin-1 precursor, putative, expressed	0.13066	3.96395	6.38399	0	0.368209	0.947909	0	0.7054	0.40851	0	3.2517	0	0	0.332398	0	0	1.25086	0	0.130793	0.172426	0.0560097	0	0	0.724015	0	0	0	0	0.0908187	0	0	0.523946	0	0	0.038175	0	0
Zm00001d042735	F	GRMZM2G401009			'protein.degradation.ubiquitin.E3.RING'	AT3G18773.1		RING/U-box superfamily protein	LOC_Os01g64620.1	zinc finger, C3HC4 type domain containing protein, expressed	12.2118	7.07378	20.8511	1.47298	0.679393	3.14751	1.08659	0.96011	1.98079	14.397	14.4853	8.88758	0.9359	0.553137	0.614028	0.814383	1.1549	0.705828	0.25133	0.979717	0	0	0	1.03389	0	0	0	0	0	0	0.192664	0.824279	0	0	0.0405977	0	0
Zm00001d022608	F										1.97252	8.19319	13.7434	0	0	0.0288506	0	0.0220252	0.187818	0.753058	8.29908	1.61424	0	0	0	0	0	0	7.82158	2.06777	1.15118	0.081703	2.93606	1.20072	0.242642	0	0	0	0.958495	0	0.0821143	0.944278	0	0	0.0689293	0	0
Zm00001d051653	F	GRMZM2G552956									0	0	16.7616	0	0	0	0	0	0	0	0	0	0	0	0	0	0	0	0	0	0	0	0	0	0	0	0	0	0	0	0	6.29001	0	0	0	0	0
Zm00001d041163	F	GRMZM2G055545			'transport.peptides and oligopeptides'	AT1G59740.1		Major facilitator superfamily protein	LOC_Os12g12934.1	peptide transporter PTR3-A, putative, expressed	3.71718	2.50495	14.5619	0	0	0.0128463	0	0	0.0705085	3.94986	3.75964	9.68639	0	0	0.0135157	0	0	0	5.74751	0.962589	0	0	0	0.55902	0	0	0.01792	0	0.575593	0.00648573	0	0	0.221924	0	0.0111985	0	0.0588394
Zm00001d007710	F	AC190480.1_FG007			'development.unspecified'	AT2G39210.1		Major facilitator superfamily protein	LOC_Os03g58580.1	nodulin, putative, expressed	0.848499	0.385955	1.4777	0.0707318	0.0132481	0.110528	0.0556267	0.091136	0.118222	0.301075	0.376592	0.838497	0	0.0932199	0.0275086	0.0605686	0.0442355	0.0872605	0.209049	0	0.0809713	0	0	0.189736	0	0	0.037924	0.0202411	0.549692	0	0.163316	0.161882	0.0520273	0.075925	0.0652212	0	0.0634826
Zm00001d029729	F										8.28703	1.96442	23.3809	1.40321	0.599008	0.977024	2.63962	5.30947	3.93965	2.34879	3.6328	4.09403	1.63483	0.803183	0.244441	1.89245	0.929778	1.23157	0	0	0.839362	4.35491	0.13505	0.504612	0.914249	0.944061	0.401431	0.0179484	0.130766	0.201812	0.0547415	3.8e-06	0.529307	0.081347	6.89e-07	0.363275	0.408735
Zm00001d024371	F	GRMZM2G314593				AT4G29905.1			LOC_Os04g51680.1	expressed protein	7.87542	0	19.0559	0	0	0	0	0	0	7.51893	13.1535	4.67239	0	0	0	0	0	0	0	0	0	0	0	7.12146	0	0	0	0	0	0	0.605767	0	0	0	0	0	0
Zm00001d047877	F	GRMZM2G180559				AT5G22090.1		Protein of unknown function (DUF3049)	LOC_Os03g15530.1	expressed protein	0.240966	0.764999	2.54796	0.0205399	0.0193461	0.161113	0.0616344	0.0752683	0.19537	0.290378	0.723438	0.707451	0.0403603	0	0	0.0660222	0.129839	0.12404	0	0	0.186141	0.0368307	0.13909	0.577902	0	0	0.0347067	0	0.083082	0	0	0	0	0	0	0	0
Zm00001d009484	F	GRMZM2G022101			'misc.UDP glucosyl and glucoronyl transferases'	AT4G15480.1	UGT84A1	UDP-Glycosyltransferase superfamily protein	LOC_Os05g47950.1	UDP-glucoronosyl and UDP-glucosyl transferase domain containing protein, expressed	9.65709	4.16801	16.3082	0.595549	0.425852	0.0498574	0.116615	0.902274	0.232644	4.04682	4.87376	5.26816	1.084	0.927126	0.16342	1.62838	0.265885	0.213858	0	0	0	0	0	0	0.154574	0.192819	0.0463637	0	0	0	0.311295	0	0	0	0	0.220519	0.226139
Zm00001d014615	F	GRMZM2G026980	xet1	xyloglucan endotransglycosylase homolog1	'cell wall.modification'	AT2G18800.1	ATXTH21,XTH21	xyloglucan endotransglucosylase/hydrolase 21	LOC_Os06g48180.1	glycosyl hydrolases family 16, putative, expressed	4.22989	3.27456	10.5202	5.72e-06	1.89e-06	4.45e-06	5.34e-06	4.27e-06	5.34e-06	5.52721	3.71317	2.50508	4.96e-06	5.11e-06	2.19e-06	5.07e-06	5.79e-06	2.96e-06	0.582958	0.7096	0.443968	0.0323942	0.38594	0.22841	2.28e-06	0.043843	0.0160288	3.16e-06	0.11735	0.146786	1.001e-05	2.37944	0.193655	0.0863507	0.342285	9.47e-06	7.58e-06
Zm00001d045204	F	GRMZM2G301860	ereb122	AP2-EREBP-transcription factor 122	'RNA.regulation of transcription.AP2/EREBP, APETALA2/Ethylene-responsive element binding protein family'	AT2G23340.1	DEAR3	DREB and EAR motif protein 3	LOC_Os06g07030.1	AP2 domain containing protein, expressed	6.66577	0.586557	20.6247	0	0	0.212031	0.567726	0.645216	0.746117	4.17146	1.74967	2.89247	0	0.0758505	0	0.515722	0.23125	0.1426	5.02062	4.54638	0.627197	0	0	1.11228	0	0	0.114326	0	0.346541	0.032766	4.89177	1.20488	0.429134	0.641252	0.671907	0	0
Zm00001d018414	F	GRMZM2G030465	iaa24	Aux/IAA-transcription factor 24	'RNA.regulation of transcription.Aux/IAA family'	AT5G43700.1	ATAUX2-11,IAA4	AUX/IAA transcriptional regulator family protein	LOC_Os02g56120.3	OsIAA9 - Auxin-responsive Aux/IAA gene family member, expressed	9.4123	10.0243	45.5996	1.69206	2.58653	4.70315	4.83398	7.99328	9.36852	4.04854	8.05162	6.58385	1.06221	1.76893	0.888231	6.10006	2.05719	2.76931	7.7694	3.24744	0.631736	0.238585	0.798214	6.00912	1.11577	0.962971	1.09915	2.86436	1.38783	1.53292	1.84595	3.88103	2.08294	4.18014	2.41161	1.53174	2.29072
Zm00001d019409	F	GRMZM2G150208							LOC_Os07g02970.1	expressed protein	0.78417	0.394616	1.35953	0	0	0	0.0260042	0.0192107	0.0136605	1.31585	0.801494	1.18315	0	0.115221	0.0137081	0.0275663	0.232487	0	0.123689	0.016242	0.0264224	0.0124942	0	0.07531	0.0114169	0	0.00530537	0.0207816	0.0209612	0.0219501	0.0191382	0.0796637	0.0417107	0.119659	0.0221474	0	0
Zm00001d004387	F	GRMZM2G067000			'misc.oxidases - copper, flavone etc.'	AT1G19250.1	FMO1	flavin-dependent monooxygenase 1	LOC_Os04g14690.1	flavin-containing monooxygenase family protein, putative, expressed	0.255338	0.548875	1.10723	0	0	0	0	0	0.0827597	0.229159	0.413701	0.322783	0	0	0	0	0.0251511	0	0	0	0.496985	0.0114689	0.0775226	0.0194678	0.402361	0.0597953	0.0156694	0.439361	0.0259567	0.00479113	0	0.0484794	0.0238147	0.0444846	0.00553703	0	0
Zm00001d039375	F	GRMZM2G386584			'protein.degradation.ubiquitin.E3.RING'	AT2G42360.1		RING/U-box superfamily protein	LOC_Os01g11500.1	zinc finger, C3HC4 type domain containing protein, expressed	0.721957	0.916233	1.58393	0.057655	0	0.0555015	0	0	0.060057	0.398473	0.227207	0.0826975	0.138082	0.0587925	0	0	0	0	0.553848	0.556999	0.0922877	0	0	0.654034	0.084896	0	0.0828193	0	0	0	0.474789	0.470622	0	0.177307	0	0.363149	0
Zm00001d011847	F	AC193786.3_FG005	bhlh54	bHLH-transcription factor 54	'RNA.regulation of transcription.bHLH,Basic Helix-Loop-Helix family'	AT3G56970.1	BHLH038,ORG2	basic helix-loop-helix (bHLH) DNA-binding superfamily protein	LOC_Os01g72370.1	helix-loop-helix DNA-binding domain containing protein, expressed	3.27641	8.88784	15.2127	0.0565285	0.850034	2.13338	7.45864	0.758553	2.82502	1.17111	1.28516	4.30811	0.163284	0.0253306	0.262118	0.41916	0.0209245	0.466875	3.33785	1.2674	0.411518	0	0.0484818	0.893996	0.0243389	0.0160277	0.00780743	0.000913253	0.00465183	0.00356838	0.0175388	0.0249223	0.326769	0	0.0404521	0.022329	0.00954086
Zm00001d022233	F	GRMZM2G700331									6.26116	8.29931	15.7265	1.21202	0.856707	1.83567	3.27442	2.10076	4.5926	4.17904	8.21617	7.83547	0.752433	0.82179	0.584588	2.08262	1.228	1.41103	6.08089	5.34015	1.04892	0.421522	0.201087	2.0038	0.0269291	0	0.167503	0.178355	0.0726093	0.0165108	0	0.892891	0.146413	0.0809208	0.013476	0	0
Zm00001d004583	F	GRMZM2G149326									10.4498	7.25668	18.219	0	0	0	0	0.352859	0	11.981	3.9634	10.264	0.175425	0	0	0.64373	0	0	14.3559	1.22666	0.607376	0.387114	0.196957	2.9484	0.163275	0	0	0	0	0	1.60121	0	0	0	0.094987	0.300653	0
Zm00001d007269	F	GRMZM2G071720				AT4G09990.1		Protein of unknown function (DUF579)	LOC_Os12g10320.1	plant-specific domain TIGR01627 family protein, expressed	14.2234	22.2192	43.6496	0.391014	0.810387	0.487183	0.779826	0.687503	18.6192	10.0344	10.5339	10.6589	0.360582	0.647775	0.252216	0.441603	0.231568	0.086811	0	0	1.41124	2.44968	0	12.6549	0	0	0.0726653	0	0	0	0.193192	0	0.202036	0	0	0.0677981	0.0579383
Zm00001d035363	F										0.0407853	19.1619	27.9509	2.55389	0.735483	1.97391	1.5817	2.60941	2.44823	0.119205	0	0.253044	0.138696	0.323076	1.07864	2.94115	0	4.03329	0	0	0.578915	2.84442	0	3.27196	0	0	0.275325	0.957764	0	0.0428153	0	0.516269	1.89678	0.113466	0.0128379	0	0
Zm00001d051596	F	GRMZM2G156301							LOC_Os06g29370.1	expressed protein	10.5408	13.3069	20.2607	1.20395	1.75321	2.50951	1.50587	4.93354	6.23736	9.32565	17.5005	10.7347	0.393007	1.3579	0.622026	1.36912	2.37012	1.97706	0.444005	0	0.254555	0	0	0.4549	0.229195	0	0.309784	0	0	0	2.16448	1.60946	1.86192	0.575022	0.417385	2.44707	1.82979
Zm00001d009362	F	GRMZM2G056524			'protein.degradation.ubiquitin.E3.RING'	AT3G47990.1	SIS3	SUGAR-INSENSITIVE 3	LOC_Os05g05280.1	zinc finger family protein, putative, expressed	0.60846	0.674755	1.52934	0	0.030995	0.152931	0.18366	0.0765513	0.401856	0.161784	0.34106	0.257456	0	0	0.0135537	0	0	0.0124995	0.0378	0.0262229	0.0407851	0.0453	0	0.62	0.0216714	0.011	0.0120378	0.00465	0	0	0.032257	0.0407423	0.045467	0	0	0	0.0294974
Zm00001d017864	F	GRMZM5G848822			'RNA.regulation of transcription.unclassified'	AT5G10770.1		Eukaryotic aspartyl protease family protein	LOC_Os02g48860.1	aspartic proteinase nepenthesin-2 precursor, putative, expressed	7.05968	8.8522	16.3224	0.276493	0.315597	0.532056	0.782981	0.498932	2.53349	7.24798	4.90238	8.56015	0.0838385	0.200607	0.281915	0.0870297	0.426057	0.385248	0.227234	0.28643	0.0653845	0.078158	0	0.741713	0	0.0176312	0	0	0.115969	0.0615209	0	1.41285	0.118278	0	0.0589943	0.0983164	0.105023
Zm00001d017867	F	GRMZM2G128992			'RNA.regulation of transcription.unclassified'	AT5G10770.1		Eukaryotic aspartyl protease family protein	LOC_Os02g48860.1	aspartic proteinase nepenthesin-2 precursor, putative, expressed	15.9179	21.1356	38.5069	0.605917	0.6055	1.50357	3.06379	1.92532	7.72571	14.2502	13.14	18.3249	0.0741217	0.364125	0.463249	0.439287	0.886844	2.08961	0.141813	0.192656	0.28656	0.105521	0.0420774	1.25096	0.0404564	0	0.039451	0	0.0441156	0.0520787	0.0771454	2.52102	0.422537	0.16233	0.0664092	0.0990621	0.105819
Zm00001d006116	F	GRMZM2G158809	pebp18	phosphatidylethanolamine-binding protein18	'development.unspecified'	AT1G65480.1	FT	PEBP (phosphatidylethanolamine-binding protein) family protein	LOC_Os09g33850.1	osFTL4 FT-Like4 homologous to Flowering Locus T gene; contains Pfam profile PF01161: Phosphatidylethanolamine-binding protein, expressed	0.706432	0.731712	1.30727	0.0558451	0.0756749	0	0.108705	0.054601	0.0389161	1.88204	0.920831	1.87426	0.117922	0.0855454	0.147892	0.0973662	0.0387115	0.0378657	0.481069	0.285606	0.179095	0.107311	0.098605	0.166587	0.406249	0.546163	0.262136	0.113582	0.421504	0.291721	0.503473	0.195606	0.194012	0.18945	0.132538	0.37907	0.607391
Zm00001d017570	F	GRMZM2G329229				AT4G00910.1		Aluminium activated malate transporter family protein	LOC_Os02g45160.1	aluminum-activated malate transporter, putative, expressed	11.5851	7.60419	15.6313	4.25664	1.62644	5.74159	3.9133	3.72522	7.35938	16.0978	25.6642	18.9342	1.16421	1.9183	2.5117	3.28092	3.22078	8.47307	1.00313	0.165038	0.172335	0.181451	0.01215	12.5523	0.144354	0.161182	2.20381	1.45508	0.0989333	0.0050879	0	0	0.0550917	0.062904	0.0141327	0.119925	0.153727
Zm00001d052545	F	GRMZM2G419777				AT5G03890.1			LOC_Os11g05490.1	expressed protein	18.3373	13.6568	28.5837	0.741535	0	0	0.383705	0.185455	0.418399	11.3862	21.1732	12.8478	0.180375	0	0	0.235862	1.31722	0.389706	2.85341	5.09227	1.87048	0.213847	0.332499	4.15617	0.109268	0.462331	0.212522	0	0.92527	0	0.22306	0	0.611862	0	0	1.22353	2.09119
Zm00001d035178	F	GRMZM2G384884			'misc.misc2'	AT3G26300.1	CYP71B34	cytochrome P450, family 71, subfamily B, polypeptide 34	LOC_Os08g01450.1	cytochrome P450, putative, expressed	1.08152	91.8574	118.853	0	0.010553	0.021778	0	0.0166043	0.0604337	0.470294	2.70768	0.482776	0	0	0	0	0	0.023196	92.8423	38.5864	0.360372	0	0	3.43727	0	0	0	0	0.0734552	0.00956927	0.0247267	0.794769	0	0	0.702196	0	0
Zm00001d038178	F	AC209636.2_FG003			'Biodegradation of Xenobiotics'	AT5G16080.1	AtCXE17,CXE17	carboxyesterase 17	LOC_Os05g33940.1	alpha/beta hydrolase fold, putative, expressed	39.3391	32.9031	64.9754	0.539722	0.118314	1.23133	2.14994	0.792759	20.9648	25.1603	18.2879	31.0883	0.119754	0.088505	0.334351	0.0510765	0.279139	0.770678	8.0571	2.85929	11.1771	2.59455	1.63147	2.44373	0.20302	0.364653	0.291357	0	0.297239	0	0.068152	0.0897417	0.260171	0.137857	0	0.0602876	0
Zm00001d006486	F	GRMZM2G311187			'protein.postranslational modification'	AT3G15260.1		Protein phosphatase 2C family protein	LOC_Os07g32380.1	protein phosphatase 2C, putative, expressed	0	3.02226	3.74039	0	1.06083	1.13238	0	0.283023	0.334423	0	0	0	0	0.022671	0	0	0	0	0.0746965	0.129675	0.17861	0.0323703	0	0.339629	0	0	0	0	1.0549	0.0120819	0	0.099734	0	0.111929	0.0803884	0	0
Zm00001d023285	F										10.1066	0.0092423	25.2857	7.07585	0	0.0118667	2.68379	14.8074	1.74625	27.7827	0.0217191	13.6523	0	0.0136554	0.0101969	7.01e-06	11.6728	5.77771	0	0	0	0	0	0	0	0	0	0	0	0	0	0	0	0	0	0	0
Zm00001d006149	F										15.3214	0.253443	29.763	0.077816	0.139325	0.150593	0.47928	1.45552	0.18935	0.963128	9.88782	12.0713	0.0210268	0.233477	0.0230635	0	0	0.100355	0	0	0	0	0	0	0	0	0	0	0	0	0	0	0	0	0	0	0
Zm00001d008785	F	GRMZM2G001721	ofp32	OVATE-transcription factor 32		AT1G79960.1	ATOFP14,OFP14	ovate family protein 14	LOC_Os03g06350.1	DUF623 domain containing protein, expressed	3.03592	1.18383	4.8082	0	0.102996	0	0	0.0968115	0	1.27912	1.96225	1.18667	0.0526515	0.0613585	0.129522	0.0655985	0.0694225	0	0.229635	0	0	0.114204	0	0.91104	0	0	0	0	0.121	0	0.218316	2.62941	0.159021	0	0.0536543	0	0
Zm00001d039827	F	GRMZM2G140032							LOC_Os08g40500.1	expressed protein	1.09739	0	2.36637	1.4509	0	0.628854	0	0.986682	0.652686	0.466706	0.49947	0	0	0.126276	0	0.251521	0.56513	1.28811	0	0	0.158587	0	0	0.0943497	0	0	0	0.245243	0	0.037874	0	0.164956	0.198167	0	0	0	0
Zm00001d019222	F	GRMZM2G107065				AT5G01790.1			LOC_Os01g07240.1	expressed protein	29.3465	14.9193	42.3441	0.407608	0.352044	0.196194	0.389346	0.150605	0.690438	9.35055	12.2321	8.04115	0.158514	0.0957985	0.0869665	0.594546	0.539259	0.211262	0.53951	0.98086	2.18339	0.509595	1.55746	4.09278	0.134651	0	0	0	0.0986413	0	0	0.413547	0	0.233891	0.0559947	0.179782	0
Zm00001d007624	F	GRMZM2G333448				AT2G37820.1		Cysteine/Histidine-rich C1 domain family protein	LOC_Os07g42030.1	DC1 domain-containing protein, putative, expressed	3.20284	0.472071	5.43394	0	0	0	0	0	0	2.65976	1.05175	2.19715	0	0	0	0	0	0	2.57268	1.37608	0.112857	0	0	1.26557	0	0	0	0	0	0	0	0.164658	0	0	0	0.103743	0.0886559
Zm00001d020787	F	GRMZM2G165234				AT4G40080.1		ENTH/ANTH/VHS superfamily protein	LOC_Os09g29300.1	clathrin assembly protein, putative, expressed	3.55475	1.31527	5.42626	1.07735	0.636826	0.89059	0.429909	0.475017	0.930017	1.73312	2.07845	2.26457	0.788159	1.32444	0.61427	0.766934	0.628505	0.687385	0.188126	1.02911	0	0	0.119749	0.648031	0.126792	0	0.0812493	0	0	0	1.22245	0.119999	0.128664	0	0	0.450057	0.494493
Zm00001d013175	F	GRMZM2G438400				AT1G10140.1		Uncharacterised conserved protein UCP031279	LOC_Os03g55980.1	expressed protein	17.4793	1.63981	28.3202	0	0.186485	0	0.322594	0.989485	0.232481	11.1761	8.19393	6.43696	0	0.901645	0	0	0.770071	0	0	0	0	0	0	0.218034	0	0	0	0	0	0	0	0	0	0	0	0.200478	0
Zm00001d023461	F										19.4704	8.03463	27.5839	4.96705	2.46065	3.2455	2.9674	9.05979	4.10329	17.874	8.95677	14.1364	1.26087	2.00415	0.927225	3.2099	3.00819	3.51043	1.3565	0	0.192266	0.26605	0.116627	2.65174	0.161978	0	0	0.226878	0	0.0644941	1.33504	0.496039	0.160431	0	0.152236	0.328997	0.843455
Zm00001d022347	F	GRMZM2G161544			'protein.postranslational modification'	AT3G06270.1		Protein phosphatase 2C family protein	LOC_Os07g45170.1	protein phosphatase 2C, putative, expressed	8.14987	3.10737	11.1175	2.84286	2.40587	2.58807	1.46147	4.08824	3.06083	5.96113	3.40187	5.22908	1.68121	2.41784	0.959828	1.39388	2.00335	2.11024	1.49435	1.11064	0.415587	0.336231	0.411137	0.288526	0.262905	0.424793	0.515692	0.245618	0.114641	0.200807	2.62568	0.578735	0.548145	0.557008	0.119317	1.58564	1.58569
Zm00001d053213	F										28.9941	3.45576	44.0472	1.85486	0.415919	1.47595	0.501145	4.23324	0.7646	28.5441	6.23862	7.2719	0.413766	0.72904	0	1.28042	2.76797	1.3248	2.42077	0	0	0	0.157769	0.308995	1.44318	0	0	0	0	1.2042	0.79449	0	0.595019	0.184422	0.841055	0.249246	0
Zm00001d003981	F	GRMZM2G019056				AT5G43260.1		chaperone protein dnaJ-related	LOC_Os02g30320.1	drought-induced protein 1, putative, expressed	5.96288	0.236105	9.43216	0	0	0	0	0.183433	0	8.61768	1.40299	1.63088	0.185561	0.56087	0	0	0.27032	0	1.70131	1.25416	0.593923	0	0.171282	2.00427	0	0	0	0	0	0	0.422318	0.593257	0	0	0.0742207	0.311293	0.266022
Zm00001d048508	F	GRMZM2G393529				AT3G15040.1		Protein of unknown function, DUF584	LOC_Os03g02280.1	DUF584 domain containing protein, putative, expressed	3.28078	0.567075	4.78679	1.61851	0.553802	0.458339	0.165034	1.90939	0.95211	3.06044	0.784252	0.495845	0.440838	1.40149	0.0911535	0.27811	1.11369	0.449906	0	0	0	0.137505	0	2.82484	0	0	0	0	0	0.064934	0.36822	0	0	0.138602	0	0.345306	0.737721
Zm00001d054010	F	GRMZM2G006197				AT1G76250.1			LOC_Os02g02730.1	expressed protein	3.19089	1.42114	4.27506	0.577095	0.184087	0.806091	1.51872	1.44192	2.53964	1.03874	1.48106	1.03948	0.19995	0.304271	0.320269	0.283912	0.720761	0.943613	0	0.229791	0.0769887	0.691966	0	2.05942	0.065731	0	0.110633	0.0363783	0.194093	0	0	0.244749	0.386984	0.132428	0.0533941	0.130657	0.111655
Zm00001d038997	F	AC210731.3_FG002							LOC_Os05g48730.1	expressed protein	95.3635	51.4154	127.657	0	0	0.898075	0	0	4.60982	29.1005	39.9385	30.4933	0	0	0	0	0	0	0	0	3.21646	0	0	28.1786	0	0	0	0	0	0	0	0	0	0	0.139412	0	0.593763
Zm00001d044190	F	GRMZM2G148532							LOC_Os06g33390.1	avr9/Cf-9 rapidly elicited protein 194, putative, expressed	5.9278	2.88341	7.79016	0	0	0	1.49594	0.139898	2.5642	0.562312	2.77929	0.676974	0	0	0.152458	0	0.198364	0	0	0	0.198716	0.115474	0	1.99112	0	0	0.128648	0.186969	0	0.0696833	2.15337	0.164983	0	0	0	0	0.44507
Zm00001d020925	F	GRMZM2G083932				AT5G13070.1		MSF1-like family protein	LOC_Os09g31190.1	slowmo homolog, putative, expressed	6.66503	1.11597	9.16794	1.18822	0.398811	1.07721	0.519034	1.02886	0.486902	7.56728	1.84595	3.3352	0.519459	1.14055	0.501843	0.862134	0.809184	0.631263	0.688395	0	0.637741	0	0.76696	0.879861	0	0.147052	0.239144	0.0704757	0	0	0.577146	0.163937	0.27103	0	0.155702	0.418405	0.476743
Zm00001d023288	F										334.257	28.9757	446.144	141.768	15.5464	40.5485	21.7005	221.67	60.4252	402.836	77.2375	153.74	3.04611	16.7192	2.07496	6.77601	87.1231	70.4016	0	0	0	0	0	0	0	0	0	0	0.546013	0	2.65e-06	0	0	0	0	1.72757	0
Zm00001d008850	F	GRMZM2G333454				AT1G17620.1		Late embryogenesis abundant (LEA) hydroxyproline-rich glycoprotein family	LOC_Os01g09880.1	harpin-induced protein 1 domain containing protein, expressed	277.759	119.494	350.132	19.0247	16.1332	19.6173	16.8454	20.0349	115.595	143.932	110.644	114.544	10.377	14.3661	6.26095	11.9093	12.0736	12.3742	0	0.255893	1.52808	4.85767	0	9.29354	0.942953	0.096867	1.26728	1.36096	0.294773	0.867973	4.49454	2.85711	0.742104	1.06686	0.718204	4.10991	3.58245
Zm00001d022210	F	GRMZM2G459820				AT2G35290.1			LOC_Os07g43450.1	expressed protein	10.6018	1.40315	14.2934	1.26047	1.0122	0.433762	0.078207	0.399755	0.801767	6.25508	2.32638	4.55643	3.39546	4.29349	0.509317	1.65139	0.381508	0.659415	1.35783	0	0.274479	0.287902	0.764797	4.13684	0.386078	0.169736	0.285396	0	0.834507	0.143268	1.43473	0.319173	1.2945	0	0.152131	0.498202	0.425749
Zm00001d034618	F	GRMZM2G151873				AT3G14750.1			LOC_Os03g60360.1	protein kinase PKN/PRK1, effector, putative, expressed	86.1623	30.8565	108.46	35.2469	27.0922	22.4598	14.7238	32.2423	22.7964	72.8601	56.8045	61.6016	32.8786	45.7261	16.5341	24.2049	26.7856	29.5181	19.1176	18.0637	12.4084	20.652	10.6256	20.5248	34.9077	32.609	23.9782	16.2974	14.4471	35.7027	35.5668	18.8065	26.5987	29.488	19.6496	25.2531	24.6847
Zm00001d047247	F	AC217887.3_FG003				AT3G62690.1	ATL5	AtL5	LOC_Os03g28040.1	zinc finger, C3HC4 type domain containing protein, expressed	12.9228	0.845577	15.3772	0.84545	0.897238	1.22957	0.589793	3.41864	5.10914	11.0038	2.55931	5.18628	0.70531	1.29518	0.353265	0.60812	0	1.46654	0	0	0	0	0	1.26945	0	0	0.167286	0	0	0	0	0	0	0	0	0.285953	0.244368
Zm00001d049016	F	GRMZM5G870077			'protein.degradation.ubiquitin.E3.SCF.FBOX'	AT2G44130.1		Galactose oxidase/kelch repeat superfamily protein	LOC_Os11g14140.1	OsFBK25 - F-box domain and kelch repeat containing protein, expressed	192.662	30.8372	147.611	34.9601	17.7826	16.9159	10.471	42.2546	24.7922	161.002	48.5629	46.5322	14.3528	31.8109	5.01129	22.4032	27.0981	23.3009	17.7659	2.87454	4.23828	5.52854	0.478632	37.4761	5.51192	0.883307	2.77563	2.0317	1.54883	0.973278	2.70475	1.84334	2.59721	3.11309	1.91903	3.51917	3.00738
Zm00001d041291	F	AC206768.3_FG005			'protein.degradation.ubiquitin.E3.RING'	AT2G35910.1		RING/U-box superfamily protein	LOC_Os12g42540.1	zinc finger, C3HC4 type domain containing protein, expressed	10.5521	0.77224	7.38846	2.02241	0.359191	0.260477	0.132644	0.30087	0.93589	10.9992	3.09816	5.65766	0.36718	1.28916	0.728517	0	0.722005	0.506007	0	0	0	0	0	0	0	0	0	0	0	0	0	0	0	0	0	0.646059	0.552103
Zm00001d015434	F	GRMZM2G146614				AT3G21150.1	BBX32	B-box 32	LOC_Os02g07930.1	B-box zinc finger family protein, putative, expressed	6.28618	0.396962	6.89975	0.984239	0.0403583	0.548966	0.0986092	0.492343	1.28428	4.28006	0.982302	5.08389	0.147093	0.190392	0.182336	0.160237	0.432775	0.931739	2.02099	1.90807	0.61993	0	0.147292	1.50712	0	0	0.341777	0	0	0	0	0.156797	0	0	0.0483743	0.446921	0.572888
Zm00001d016655	F	GRMZM2G020840									1340.86	84.4068	1158.73	157.768	45.7711	33.9832	24.0043	132.16	50.7886	1217.12	246.796	338.555	49.4898	253.511	15.2045	69.5375	105.1	64.8956	25.845	9.82269	5.06823	18.141	8.04753	68.9222	9.72447	3.5755	11.6924	8.68951	12.6849	3.00663	4.54616	10.7329	14.9823	2.1608	1.82196	5.56291	2.80912
Zm00001d016062	F	GRMZM2G140561				AT2G46300.1		Late embryogenesis abundant (LEA) hydroxyproline-rich glycoprotein family	LOC_Os02g16030.1	harpin-induced protein 1 domain containing protein, expressed	23.4807	1.93201	16.5525	2.55138	0.935442	1.06692	0.339641	1.64332	0.764966	12.9086	2.53858	4.54096	0.65591	1.62369	0.498875	0.871634	0.978538	1.20721	0	0	1.1227	1.3195	0	8.1603	0.3858	0	0.331	0	0.0977113	0	0.408144	1.94626	0.953139	0.599906	0.163127	0.0767634	0.327999
Zm00001d029202	F	GRMZM2G362281			'redox.glutaredoxins'	AT5G13810.1		Glutaredoxin family protein	LOC_Os03g24030.1	glutaredoxin, putative, expressed	35.935	3.56602	34.7242	1.14933	1.17553	0.780421	0.240043	2.08303	1.64031	27.9595	12.2942	9.93552	0.244048	1.72216	0.0589975	0.337944	1.13864	0.550871	5.13905	3.79261	1.44837	0.738692	1.99649	6.14999	0.89493	0.465563	0.407515	2.95696	1.81188	0.218064	1.26961	5.01077	2.81087	0.657128	0.638382	0.544785	0.698337
Zm00001d047060	F	AC203571.3_FG001				AT2G44600.1			LOC_Os10g41800.1	expressed protein	14.2101	1.72352	9.47378	3.20298	1.46383	1.47327	2.10399	3.02061	1.45205	7.36744	1.94458	3.50723	1.07986	2.4577	0.0489754	1.21166	2.36942	2.83547	1.19364	0.292992	0.621013	0.162794	0.107197	1.61554	0.115799	0	0.418624	0	0.594682	0.309204	1.51837	0.241313	0.364143	0.638266	0.124991	0.860709	0.367768
Zm00001d042054	F	GRMZM2G102056				AT1G08315.1		ARM repeat superfamily protein	LOC_Os01g72600.1	spotted leaf 11, putative, expressed	6.31602	1.55851	5.39701	0.990501	0.637587	0.47883	0.208252	0.995459	0.399025	5.44141	2.0533	2.947	0.464412	0.99441	0.185368	0.770158	1.17092	0.990776	1.58702	0.369368	0.254611	0.548165	0.158367	1.70796	0.34212	0.126826	0.336869	0.181775	0.519967	0.406556	0.731972	2.57228	0.686667	0.35749	0.393483	0.133517	0.285249
Zm00001d007274	F	GRMZM2G025783			'protein.degradation.ubiquitin.E3.SCF.FBOX'						125.069	24.1387	83.3591	22.6894	29.5511	18.2264	7.37292	45.9722	34.4871	102.57	37.4412	42.7289	12.4532	27.9694	4.90322	21.4765	17.4717	18.4201	24.868	7.83202	5.20183	3.77579	4.58758	32.6291	6.26947	2.1259	4.73362	3.02851	2.37882	5.22782	10.8371	6.2875	6.30806	5.15984	2.75167	5.29007	5.84748
Zm00001d002596	F	GRMZM2G114186							LOC_Os03g03520.1	expressed protein	22.908	0.898135	16.3242	0	0	0	0	0.37563	0	13.2675	5.75875	6.81976	0	0	0	0	0	0	1.97619	0.807615	0	0	0	0.625733	0	0	0	0	0	0	0	0	0	0	0	0.452495	0.773378
Zm00001d002071	F	GRMZM2G400961							LOC_Os04g55610.1	expressed protein	670.596	110.325	463.378	47.639	53.4332	18.6337	12.5981	84.1535	34.748	494.62	325.309	230.757	40.0466	74.8517	2.62519	52.6649	53.4083	15.9999	2.16141	1.29211	0	0	0	14.5323	0	0	0	0	0	0	0	0	0	0	0	0.968754	3.31148
Zm00001d023289	F	GRMZM2G172586	zhd14	ZF-HD-transcription factor 14	'RNA.regulation of transcription.zf-HD'	AT3G28917.1	MIF2	mini zinc finger 2	LOC_Os11g03420.1	ZF-HD protein dimerisation region containing protein, expressed	125.032	8.86171	137.25	18.2603	4.31164	26.7434	9.81688	67.8918	17.8226	106.297	21.9942	48.0347	1.62621	7.52054	3.64993	14.3596	32.766	28.171	0	0	0	0	0	0	0	0	0	0	0	0	0.280016	0	0	0	0	6.99e-05	0
Zm00001d031192	F	GRMZM2G358924							LOC_Os03g47210.1	expressed protein	12.8714	2.02644	14.334	0.380694	0	0.18678	0.157044	0.442325	1.08719	16.5278	5.46475	11.2044	0	0	0	0.359098	0.628116	0.389256	1.46538	0	0.23573	0	0	2.55002	0	0	0.256151	0	0.796157	0.061815	0	0.74493	0	0	0	0	0
Zm00001d049308	F	GRMZM2G105627				AT1G66890.1			LOC_Os08g27100.1	expressed protein	3.68024	0.511322	4.26437	0.8781	0.806091	0.211501	0.469187	1.45533	1.20016	4.24962	1.26177	1.18491	0.116006	0.500078	0.0636625	0.440057	0.154487	0.231773	0.256487	1.31845	0.59129	0.284166	0.180604	0.888729	0.327813	0.157031	0.62809	0	0.567093	0.420019	1.35265	0.45523	0.76533	0.38209	0.318612	1.15267	0.61565
Zm00001d031194	F	GRMZM2G370026	bzip31	bZIP-transcription factor 31		AT3G49760.1	AtbZIP5,bZIP5	basic leucine-zipper 5	LOC_Os12g43790.1	bZIP transcription factor domain containing protein, expressed	8.59107	2.23912	10.3018	0.844717	0.974276	0.295393	0.0675505	0.565796	0.53201	7.14482	4.26635	6.85216	0.640174	1.45942	0.274474	0.237717	0.486123	0.584426	1.12683	0.873015	0.312413	0	0.528537	1.13092	0.130428	0.170931	0.385043	0.527618	0.497463	0.0367017	0.142617	4.33049	0.362287	0.281021	0.215808	0.596062	0.382033
Zm00001d022403	F	GRMZM2G009804			'redox.glutaredoxins'	AT5G13810.1		Glutaredoxin family protein	LOC_Os07g46570.1	glutaredoxin, putative, expressed	29.608	2.33784	34.646	2.49927	1.24918	1.11128	0.434954	2.96974	2.48364	17.5704	5.70761	5.02483	0.538369	2.46667	0.552167	1.11184	1.48264	1.72717	2.07279	4.65845	1.88417	0.678386	0.300717	3.67272	0.534553	0.168462	0.530681	0.321677	0.679663	0.034454	0.764455	1.16279	0.948433	1.09513	1.39613	1.835	2.12818
Zm00001d029730	F	GRMZM2G039880				AT5G52900.1			LOC_Os10g39000.1	expressed protein	23.3519	2.18418	27.4629	4.16552	2.59071	2.45816	2.39217	8.51486	6.18313	4.45688	11.5921	10.5647	2.17765	1.35759	0.0953133	5.02189	4.38882	2.20764	0	0	1.21617	1.58809	0	0.0569227	0.321738	8.48e-07	0.258497	0	0.41101	0.0900153	0.433057	0.300383	0.217149	0	0.102848	0.198815	0.481226
Zm00001d042376	F	GRMZM2G166548				AT3G07350.1		Protein of unknown function (DUF506)	LOC_Os01g68650.1	plant-specific domain TIGR01615 family protein, expressed	8.92049	2.41354	9.91607	1.68492	0.371708	1.46389	1.19502	2.82266	2.02634	7.65272	3.28326	3.28598	0.243015	0.55666	0.0293466	0.343401	0.925666	1.10451	0	0	0	0.105891	0	3.97169	0	0	0.0928423	0	0	0.0479167	1.12486	0	0	0.448749	0.0376667	0.233376	0.199437
Zm00001d026454	F	GRMZM2G107226							LOC_Os04g55600.1	expressed protein	124.927	14.0845	72.307	4.88072	0	3.0115	1.02566	4.11306	9.73206	135.159	81.5254	92.9298	0	0	0.377469	0	1.00875	2.95346	0.91437	0	1.97901	0.229281	0	16.6606	0	0	0	0	0	0	0	0.32285	0.4923	0	0	0	0
Zm00001d024415	F	GRMZM2G128907							LOC_Os08g14600.1	expressed protein	17.1942	0	14.3316	0	0	0	9.4707	7.85544	0	0	5.7584	7.09333	0	5.79795	3.46503	0	0	0	0	0	1.2329	0	0	0	0	0	0	0	0	0.746239	1.24365	0	0.950887	0	0	1.70965	0
Zm00001d039648	F	GRMZM2G024551				AT1G52720.1			LOC_Os01g07970.1	expressed protein	78.2549	29.5612	95.855	7.55381	12.3828	1.46954	3.53053	15.3452	4.94484	61.211	41.9072	19.9045	5.61491	18.3322	2.05091	5.37061	4.44614	0.98197	1.30265	1.15467	1.34736	1.61188	0.156451	16.5541	0.814963	0.460493	0.574544	0.100793	0.93593	1.15371	0.42618	1.49969	0.797115	2.94753	1.75703	1.4199	0.303352
Zm00001d027685	F	GRMZM2G056804			'protein.degradation.ubiquitin.E3.RING'	AT1G04360.1		RING/U-box superfamily protein	LOC_Os03g05570.1	RING-H2 finger protein ATL3F, putative, expressed	9.09248	1.70585	7.62331	0.410632	0.181807	0.153187	0.270199	0.502791	0.834025	5.62028	3.17698	3.03516	0	0.246186	0.0281661	0.0321895	0.361565	0.463764	0.170872	0	0.542034	0.159553	0	1.9652	0	0	0	0	0	0.123917	4.17948	0	0	0	0	0	0
Zm00001d048027	F	GRMZM2G392737			'protein.postranslational modification'	AT1G18350.1	ATMKK7,BUD1,MKK7	MAP kinase kinase 7	LOC_Os03g12390.1	STE_MEK_ste7_MAP2K.6 - STE kinases include homologs to sterile 7, sterile 11 and sterile 20 from yeast, expressed	6.53078	1.35397	4.05478	1.83486	0.4968	0.720028	1.21658	1.2871	1.05981	3.80243	1.84414	2.32021	0.973643	1.37933	0.983966	0.773463	0.857339	1.2671	4.36169	1.01106	0.404043	0	0.79066	1.10203	0.170388	0.181427	0.154948	0	0.364612	0.167713	0.383963	0	0.614417	0.22859	0.0291307	0.333792	0.285249
Zm00001d039187	F	GRMZM2G456647				AT1G49000.1			LOC_Os06g30400.1	expressed protein	6.5411	2.92492	5.64803	2.094	0.425828	1.52253	0.485368	1.45591	2.31176	8.58441	8.244	6.95388	0.580201	1.78965	1.3376	0	0.757629	1.06329	0	0	0	0	0	0	0	0	0	0	0.261272	0	0	0	0	0	0.0856943	0	0
Zm00001d038478	F	GRMZM2G390436			'protein.degradation.ubiquitin.E3.RING'	AT3G10910.1		RING/U-box superfamily protein	LOC_Os05g40020.1	RING-H2 finger protein, putative, expressed	11.4743	4.08121	12.3374	1.42979	1.4854	0.359236	0.546663	0.95932	2.86167	7.90383	5.49471	5.47232	2.0087	3.15365	1.09397	1.53534	1.2384	0.666744	0	0	0.0993863	0.295758	0	2.38727	0	0	0.168457	0	0	0.0510929	0.346804	0	0	0	0.0451747	0.512708	0.109536
Zm00001d036298	F	GRMZM2G119865	ereb25	AP2-EREBP-transcription factor 25	'RNA.regulation of transcription.AP2/EREBP, APETALA2/Ethylene-responsive element binding protein family'	AT2G23340.1	DEAR3	DREB and EAR motif protein 3	LOC_Os06g07030.1	AP2 domain containing protein, expressed	18.8959	4.26711	13.7882	0.525493	0.157883	0.757911	0.479063	0.841595	0.511527	15.464	13.1384	13.4684	0.55596	1.67566	0.0755335	0.615558	0.648528	1.05677	0	0	0.255144	0.118303	0.114867	0.344743	0.46278	0.153484	0	0	0.474699	0.888293	3.42444	0.175937	0	0.809204	0.727809	0.488878	0.974823
Zm00001d052395	F										6.34818	0.75229	3.4093	0	0	0	0	1.62494	0	8.03994	5.15508	4.77766	0	0	0	0	0	0	0	0	1.54367	0.43689	0.558199	1.00879	0	0	0	0	0	0	0	1.3743	0	0	0.235683	0	0
Zm00001d032372	F	GRMZM2G078401				AT1G66890.1			LOC_Os08g27100.1	expressed protein	13.245	5.3619	14.6609	1.61187	2.6945	1.92136	0.779367	2.83144	2.81303	11.4093	8.86988	8.04494	1.59978	3.51426	0.6	2.02327	1.62128	1.12566	0.455111	0	0	0.493847	0	0.367947	0	0	0.227835	0	0.248042	0.310486	6.64618	1.54273	0	0.882228	0.0891817	0.894093	1.78282
Zm00001d030938	F	GRMZM2G443345							LOC_Os12g40330.1	expressed protein	20.9837	8.1923	23.7702	0	1.74139	3.08915	0.752315	7.72552	2.02426	16.231	23.3452	27.4287	0	0	0.794875	0.98968	3.76122	16.8305	0	0	0	0	0	7.89883	0	0	0	0	0	0.102723	0	0	0	0	0	1.43728	0.614127
Zm00001d047159	F	GRMZM2G019353							LOC_Os10g39920.1	expressed protein	15.5558	2.14051	7.59323	3.44411	2.36351	2.83427	0.436462	3.51673	2.77725	17.4393	4.32887	2.89934	3.36713	5.01551	0.437125	3.56022	1.3516	1.13943	1.0278	0.449833	0	0.298075	0.175961	1.25284	0.200812	0	0.282466	0.0817217	0	0.177895	2.4147	0.439633	0.412128	0	0	1.86776	2.3942
Zm00001d014066	F	GRMZM2G021973									1.61329	0	0.979485	0.753045	0	0	0.449065	0	1.10519	0.703505	0.69454	0.186828	0	0	0.449314	0	1.68582	0.20579	0.907145	0	0	0.117569	0.122785	0.628541	0	0	0.227635	0	0.239798	0	0	0.133942	0.178099	0	0	0	0
Zm00001d016502	F										11.2002	1.85833	5.57784	1.97015	0	0	0.477623	1.05232	0	1.9967	1.10782	1.86344	0	0.69132	0	0.613705	2.24994	0.482407	0	0	0	0	0	0	0	0	0	0	0	0	0	0	0	0	0	0	0.464644
Zm00001d030850	F	GRMZM2G426125			'RNA.regulation of transcription.C2H2 zinc finger family'	AT1G24625.1	ZFP7	zinc finger protein 7	LOC_Os12g39220.1	ZOS12-08 - C2H2 zinc finger protein, expressed	54.9256	25.9696	57.052	8.93708	11.7322	11.1688	3.74572	16.7961	5.49253	50.2677	37.1893	23.5476	5.14489	10.0198	2.46734	6.11428	10.2131	5.38811	2.85121	2.56252	2.6587	0.417871	1.13082	7.69096	0.483912	0.523281	0.513817	0	0.567689	0.0878737	7.19062	0.448833	0.482668	0.32395	0.506473	1.71685	1.12859
Zm00001d018677	F	GRMZM2G458082	hagtf31	GNAT-transcription factor 31	'misc.GCN5-related N-acetyltransferase'	AT2G23060.1		Acyl-CoA N-acyltransferases (NAT) superfamily protein	LOC_Os07g02540.1	HLS, putative, expressed	9.4665	2.8999	10.1393	0.195374	0.17841	0.232687	0.232741	0.680051	0.901355	5.47671	4.80279	4.931	0.217033	0.057842	0.0309385	0.254621	0.0773505	0.124985	2.32128	0.869313	0.438325	0	0.407751	2.0524	0.476776	0.303554	0.247042	2.18986	0.366623	1.2093	3.09812	0.456211	0.63828	0.676652	0.455318	0.078118	0.233651
Zm00001d044074	F	GRMZM2G157927	c3h21	C3H-transcription factor 321	'RNA.regulation of transcription.C3H zinc finger family'	AT1G66810.1		Zinc finger C-x8-C-x5-C-x3-H type family protein	LOC_Os01g45730.1	zinc finger C-x8-C-x5-C-x3-H type family protein, expressed	35.3591	7.84162	29.5266	0.176844	0.0959239	0.0424316	1.79305	0.0323753	13.4058	9.35674	8.94903	8.71091	0.0606961	0.294033	0.0423248	0.0697506	0.0682315	0.332727	0.956913	0	0.971616	4.7323	0.2645	10.769	0	0.043151	0	0	0	0.0257996	0.234139	0.0434093	0.181972	0.0490083	0	0	0
Zm00001d030139	F	GRMZM2G383594	wrky60	WRKY-transcription factor 60	'RNA.regulation of transcription.WRKY domain transcription factor family'	AT2G34830.1	AtWRKY35,MEE24,WRKY35	WRKY DNA-binding protein 35	LOC_Os04g50920.1	WRKY37, expressed	1.21682	0.333092	0.779821	0	0.186055	0.0541775	0	0	0	0.400166	0.362723	0.893853	0	0.0500615	0.170897	0	0	0	0	0.0797585	0.0482107	0	0	0	0.0560344	0.0285744	0.373381	0	0.514468	0	0	0.0716067	0.247408	0	0	0.0470848	0
Zm00001d003009	F	GRMZM2G079683				AT5G03230.1		Protein of unknown function, DUF584	LOC_Os04g43990.1	DUF584 domain containing protein, putative, expressed	58.5138	24.6244	64.1679	4.30333	1.46592	1.53598	5.04596	14.1143	10.2276	47.8657	34.0909	31.6121	0.805824	2.84205	0.138215	2.44884	4.80096	3.93179	0.754478	0.337433	0.473215	0	0.117845	5.71003	1.84663	0.253795	0	1.57924	0.315201	0.0640577	2.94785	3.46758	0.742129	2.6577	1.51002	1.37647	0.784197
Zm00001d044951	F	GRMZM2G088053			'development.unspecified'	AT1G21890.1		nodulin MtN21 /EamA-like transporter family protein	LOC_Os06g10750.1	integral membrane protein DUF6 containing protein, expressed	29.3676	11.9923	26.9117	4.59492	3.48802	6.35543	4.8612	6.61292	10.6881	20.428	47.8162	31.2801	0.516837	1.70226	2.70167	3.99582	6.48111	7.70528	4.03054	3.83799	2.88234	0.783423	0.813497	2.11257	1.23039	0.346162	3.3805	0.267765	1.99843	0.35447	0	0.494219	7.2067	0.279626	0.15862	0.142108	0.313978
Zm00001d039482	F	GRMZM2G378490	dof7	C2C2-Dof-transcription factor 7	'RNA.regulation of transcription.C2C2(Zn) DOF zinc finger family'	AT1G51700.1	ADOF1,DOF1	DOF zinc finger protein 1	LOC_Os01g09720.1	dof zinc finger domain containing protein, putative, expressed	9.77728	2.99778	8.44338	0	0	0	0.0449125	0	0.101023	7.6304	3.79995	5.09373	0.0399193	0	0	0.099759	0	0	0.53286	0.476324	0	0	0	1.04219	1.42601	0.158278	0	0	0.259542	0	0.955413	0.195592	0	0	0	2.48992	2.22033
Zm00001d031146	F	GRMZM2G422419			'hormone metabolism.auxin.induced-regulated-responsive-activated'	AT1G56150.1		SAUR-like auxin-responsive protein family	LOC_Os12g43110.1	OsSAUR58 - Auxin-responsive SAUR gene family member, expressed	87.6423	21.8144	46.9043	0.81766	0.328375	0.380231	0	0.946226	0	33.8218	49.1634	23.5724	0.305217	0	0	0.399489	2.31659	0.32137	0	0	0	0	0	0.419	0	0	0	0	0	0.0577387	0	0	0	0	0	0	0.720193
Zm00001d029823	F	GRMZM2G469371			'protein.degradation.ubiquitin.E3.RING'	AT2G18650.1	MEE16	RING/U-box superfamily protein	LOC_Os10g39936.1	zinc finger, C3HC4 type domain containing protein, expressed	27.2266	12.3376	33.9412	0.109249	0	0	0.20172	0.399539	0.772768	12.2669	11.6665	6.90385	0	0	0	0.056953	0	0	1.39714	0	0.766615	0.210444	0.14552	9.22471	0.150516	0	0	0	0	0.445259	0.171001	0.422973	0.152225	0.438196	0.337954	0.464813	0.099304
Zm00001d025360	F	GRMZM2G014022			'protein.degradation.ubiquitin.E3.SCF.FBOX'	AT2G36090.1		F-box family protein	LOC_Os04g33820.1	OsFBX132 - F-box domain containing protein, expressed	7.2115	2.34129	6.27371	0.122134	0.224367	0.592685	0.0565705	0.178953	1.37149	10	2.5596	7.92832	0.344142	0.471968	0.0583458	0.192496	0.286218	0.351784	2.21032	0.244203	0.732127	0	0.081189	0.316122	0.092296	0.0858493	0.0600647	0	0.144221	0	0.692623	2.32017	0.0926903	0.0714007	0	0.146427	0.375397
Zm00001d041684	F	GRMZM2G302279			'stress.biotic'	AT3G50950.1	ZAR1	HOPZ-ACTIVATED RESISTANCE 1	LOC_Os12g25170.1	NB-ARC domain containing disease resistance protein, putative, expressed	8.75764	2.21971	3.83374	0	0.684029	0.751982	0.043321	0.728032	0.8446	3.30438	1.70796	3.45072	0.13981	0.17201	0.0282188	0.156719	0.226031	0	2.74765	3.08239	0.533949	0.343059	1.48778	1.05318	0.0148763	0.0125086	0.160328	0	0.667579	0.035307	0.0161776	0.0650744	1.12826	0.0406723	0.0879622	0.0380353	0
Zm00001d001963	F	GRMZM2G365166			'hormone metabolism.auxin.induced-regulated-responsive-activated'	AT4G34750.1		SAUR-like auxin-responsive protein family	LOC_Os04g56690.1	OsSAUR23 - Auxin-responsive SAUR gene family member, expressed	3.01779	0.91338	2.23925	0	0	0	0	0	0	3.04142	1.76052	2.23902	0	0	0	0	0	0	0	0	0.372687	0	0	0.156387	0	0	0	0	0	0	0	0.905944	0	0	0	0	0.612712
Zm00001d026204	F	GRMZM2G097638	myb65	MYB-transcription factor 65	'RNA.regulation of transcription.MYB domain transcription factor family'	AT1G79180.1	ATMYB63,MYB63	myb domain protein 63	LOC_Os04g50770.1	MYB family transcription factor, putative, expressed	15.6351	5.31999	11.1997	0.302712	0	0	0.792967	0.400272	1.92904	5.30579	4.06646	3.42576	0	0	0.0471394	0.0474654	0.312356	0.356417	0	0	0.0761624	0.0828133	0	2.78623	0	0	0.038869	0.234272	0	0	0	4.35294	0	0.417391	0.0648317	0.0574376	0
Zm00001d035322	F	GRMZM2G443612				AT5G61340.1			LOC_Os12g32260.1	expressed protein	56.7961	20.7541	40.2505	2.37168	3.55202	3.01791	5.28078	7.36241	15.3762	35.7251	20.7511	13.6535	1.43472	2.31869	0.740044	1.48317	1.49908	2.16871	0	0.310579	1.67262	2.10824	0.097897	12.9833	0.374583	1.30753	0.534231	0.212354	0	0.100029	0.0834533	0.113521	1.28262	0.0992987	0.215039	0.631286	0.269739
Zm00001d039701	F	GRMZM2G021410				AT5G21950.1		alpha/beta-Hydrolases superfamily protein	LOC_Os01g07420.1	hydrolase, alpha/beta fold family protein, putative, expressed	12.1459	2.82531	6.35583	0.816477	0.0260334	0.208942	2.42723	0.945534	4.99782	6.67436	4.47229	4.74956	0.134957	0.220145	0.125797	0.24677	1.2734	1.27955	0.179298	0	0.445253	1.70032	0.0172344	5.69814	0.0607941	0.0449357	0.134121	0.18642	0.0356873	0.0989556	0.0669335	0.378009	0.923979	0.185504	0.033734	0.085396	0.072977
Zm00001d045101	F										80.2713	29.7502	65.5486	0.260935	0.300733	0.0805521	0.0982233	0.238625	0.546876	19.164	19.8751	15.9529	1.18971	0.720283	0.204337	0.796122	0.256861	0.0990073	0.387864	0.348166	1.19814	1.52455	1.76911	12.7621	1.12326	0.304244	0.122651	0.0173392	3.48157	3.06284	2.08746	1.33923	7.41154	1.44677	3.97445	0.725866	0.9487
Zm00001d013087	F	GRMZM2G431445	hagtf21	GNAT-transcription factor 21	'misc.GCN5-related N-acetyltransferase'	AT2G32030.1		Acyl-CoA N-acyltransferases (NAT) superfamily protein	LOC_Os03g58020.1	acetyltransferase, GNAT family, putative, expressed	16.1186	6.69886	13.3336	1.25812	0.290059	0.336574	1.44126	1.33752	2.37706	7.16725	8.63776	5.6756	0.055498	0.556	0	0.56598	1.69311	0.420842	1.48782	0	0.107833	0	0.129288	5.77222	0.100316	0	0	0.485905	0	0.0549524	0.202593	0.355762	0	0	0	0.139468	0
Zm00001d029602	F	GRMZM2G044902	lbd6	LBD-transcription factor 6	'RNA.regulation of transcription.AS2,Lateral Organ Boundaries Gene Family'						25.9198	11.2209	17.1254	4.67422	4.34578	1.96196	0.256185	2.95883	2.70968	31.1595	41.9279	26.8672	2.69292	8.49281	2.00413	4.78132	3.3984	3.7953	9.5e-30	2.93e-77	1.18e-15	7.4e-17	1.37e-49	1.94e-19	6.73e-74	3.29e-95	4.9e-20	9.4e-120	1.21e-172	2.92e-106	8.7899	3.37e-52	8.77e-110	7.73e-14	0.158321	0.193451	1.07596
Zm00001d007586	F	GRMZM5G844465			'protein.degradation.ubiquitin.E3.SCF.SKP'	AT1G20140.1	ASK4,SK4	SKP1-like 4	LOC_Os09g36830.1	Skp1 family, dimerisation domain containing protein, expressed	2.64273	0.946618	1.83508	0.072375	0.71246	0.069851	0.0722505	0.159269	0.294094	0.490861	1.23583	0.959545	0.114712	0	0	0	0.228493	0	0.10747	0.538235	0	1.58073	0.206037	0.0831167	0	0.0613597	0	0	0	0.0202876	0	0	0	0	0	0	0
Zm00001d039279	F	GRMZM2G011553				AT1G64450.1		Glycine-rich protein family	LOC_Os01g13340.1	harpin-induced protein 1 domain containing protein, expressed	59.8473	23.0234	42.3259	6.8868	6.16605	4.62559	6.26271	5.72799	14.6641	37.8884	38.6987	37.5107	4.89518	7.83294	3.5848	5.86036	5.29168	5.00393	0.451657	0	0.357983	0.97825	0	11.2533	0.687499	0.230859	0.326341	0	0.0927893	0.128374	6.43633	2.43671	1.80959	0.989083	0.724715	1.86164	1.71818
Zm00001d036945	F	AC194852.3_FG007			'cell wall.degradation.pectate lyases and polygalacturonases'	AT1G14420.1	AT59	Pectate lyase family protein	LOC_Os06g38510.1	pectate lyase precursor, putative, expressed	3.2355	1.14169	2.24293	0	0	0	0	0	0	0.861633	0.639776	0.589256	0	0	0	0	0	0	0.319105	0.208333	0.205759	0.0238583	0	0.634727	0	0	0	0	0.028306	0.0107447	0	0.034202	0	0.274202	0	0	0
Zm00001d054071	F	GRMZM2G163328			'signalling.receptor kinases.misc'	AT1G33260.1		Protein kinase superfamily protein	LOC_Os02g01730.1	serine/threonine-protein kinase At1g18390 precursor, putative, expressed	13.4648	5.45514	9.70716	0.344214	0.3631	0.382276	0.459413	0.487297	0.340338	7.51091	5.57095	7.36592	0.745696	1.00068	0.470954	0.389757	0.711631	0.362754	0.91714	0.789469	1.33189	1.39508	1.92629	2.8191	1.01593	1.10581	1.64082	0.689072	0.367445	0.303305	1.49142	1.24081	1.36893	0.804686	0.629981	0.583529	1.02504
Zm00001d008343	F	GRMZM2G154893				AT3G62630.1		Protein of unknown function (DUF1645)	LOC_Os01g14970.1	expressed protein	21.8139	10.4129	20.2914	0.256913	0.138935	0.0311751	0.161547	0.27894	2.67674	19.5648	11.4142	18.2619	0	0.12507	0.0857925	0.0339904	0	0.103997	0.163357	0	0.0918853	0.0712697	0	4.6105	0	0	0	0	0.300621	0.0221905	0.135483	0.295449	0.457118	0	0.0910036	0.0760926	0.195079
Zm00001d039345	F	GRMZM2G061005			'hormone metabolism.auxin.induced-regulated-responsive-activated'	AT2G46370.4	FIN219,JAR1	Auxin-responsive GH3 family protein	LOC_Os01g12160.1	OsGH3.3 - Probable indole-3-acetic acid-amido synthetase, expressed	9.55416	4.06116	7.18285	0.078161	0.592568	0.393804	0.28422	0.25081	0.512094	9.36411	7.66629	9.7966	0.137104	0.367238	0.236305	0.181968	0.269572	0.121746	0	0	0.0328632	0.0145996	0	0.218661	0.0409825	0.0517603	0.509057	0.0466637	0	0.0108724	0	0.324839	0.754587	0.0763562	0.0174635	0.025882	0
Zm00001d016565	F	GRMZM2G015333			'stress.biotic'	AT5G42510.1		Disease resistance-responsive (dirigent-like protein) family protein	LOC_Os08g28790.1	dirigent, putative, expressed	72.9423	23.0007	29.479	0.0731525	0	0.140293	0.0646025	0.270529	1.75245	42.2004	46.2567	32.1538	0	0	0.0711935	0	0.154006	0.077258	0	0	0	0	0	0.500591	0	0	0.202505	0	0.196399	0.0301432	0	0.528451	0	1.10549	0.319739	0	0
Zm00001d016307	F	GRMZM2G104366			'protein.degradation.ubiquitin.E3.SCF.FBOX'	AT4G04480.1			LOC_Os02g13220.1	F-box family protein, putative, expressed	5.95059	3.21158	5.09195	1.09794	1.01487	0.414944	0.549288	0.806562	1.25162	5.26766	5.5322	3.48544	0.727744	1.04213	0.524553	0.485631	0.385373	0.348587	0.383049	0.608005	0.283825	0.039817	0.301603	0.743903	0	0	0.0742893	0	0.127619	0	0.365397	1.18572	0.153154	0	0.163644	0	0
Zm00001d029921	F	GRMZM2G097404				AT4G25190.2		Family of unknown function (DUF566)	LOC_Os10g40620.1	expressed protein	23.5307	9.8777	16.986	0.0970079	0.012921	0.107788	0.424241	0.190047	0.450435	13.3349	9.15333	9.8887	0	0	0.0268333	0	0.11512	0.0567455	0	0	0.699204	0.249033	0.636557	2.39273	0.0244058	0	0	0	0.163012	0.0138375	0.0568314	0.296471	0.648732	0.17711	0.0600006	0	0
Zm00001d013021	F	AC210013.4_FG005	ipt5	isopentenyl transferase5	'hormone metabolism.cytokinin.synthesis-degradation'	AT5G19040.1	ATIPT5,IPT5	isopentenyltransferase 5	LOC_Os03g59570.1	IPP transferase, putative, expressed	2.17266	0.370381	0.824419	0	0	0	0	0	0	1.08182	1.1707	1.81485	0	0	0	0	0.0276429	0	0	0	0.288407	0	0	1.38018	0	0	0	0	0	0	0.0921683	0.109135	0	0	0	0	0
Zm00001d033347	F	GRMZM2G017319	lbd11	LBD-transcription factor 11	'RNA.regulation of transcription.AS2,Lateral Organ Boundaries Gene Family'	AT5G67420.1	ASL39,LBD37	LOB domain-containing protein 37	LOC_Os03g41330.1	DUF260 domain containing protein, putative, expressed	77.1929	32.7749	54.4489	2.93661	1.1791	3.62683	8.71479	7.55216	12.7274	45.2553	40.4674	32.1688	0.40591	1.47285	0.656918	1.29392	4.43867	1.74116	0.902157	1.24416	7.08933	0.959316	3.78489	10.2483	0	0	0	0	0.14455	0.00483967	0.0240239	0.0183478	0	0	0	0	0
Zm00001d053965	F	GRMZM2G324956			'stress.abiotic.heat'	AT1G53540.1		HSP20-like chaperones superfamily protein	LOC_Os02g03570.1	hsp20/alpha crystallin family protein, putative, expressed	163.723	53.385	72.6891	5.01575	0.206229	5.29198	9.59871	3.41333	11.8644	225.909	142.623	130.386	0.41175	0.415471	1.21496	1.33453	3.70466	9.64339	9.79909	3.07764	6.19762	2.09331	1.0333	22.4724	0	0	0.188835	0	0.0923707	0	0.192786	0.245963	0.133824	0.197847	0.036523	0	0
Zm00001d015216	F	GRMZM2G303419			'hormone metabolism.salicylic acid.synthesis-degradation'	AT5G38020.1		S-adenosyl-L-methionine-dependent methyltransferases superfamily protein	LOC_Os06g13310.1	SAM dependent carboxyl methyltransferase, putative, expressed	437.106	182.645	261.008	16.8528	15.0513	33.4804	21.2617	34.9969	98.245	370.479	111.596	397.495	3.13921	3.12993	4.85991	9.62923	7.3	10.4266	48.822	35.8358	0.0271766	0	0	3.29018	0	0	0	0	0	0	0	10.1711	0	0.0425447	0	0	0
Zm00001d014952	F	GRMZM2G159047			'signalling.receptor kinases.misc'	AT1G33260.1		Protein kinase superfamily protein	LOC_Os02g01730.1	serine/threonine-protein kinase At1g18390 precursor, putative, expressed	54.5784	22.6442	39.005	1.26909	1.2969	0.794539	4.09697	2.75458	8.71181	31.3741	23.6503	27.81	0.766826	1.486	0.481691	0.837159	1.16414	1.50738	0.293416	0	0.511436	0.645369	0.179741	9.67964	0.35747	0.245098	0.449552	0.084651	0.371434	0	0.601348	2.95754	1.32942	0.619557	0.197676	1.25822	0.785753
Zm00001d013689	F	GRMZM5G838285	nced9	nine-cis-epoxycarotenoid dioxygenase9	'hormone metabolism.abscisic acid.synthesis-degradation.synthesis.9-cis-epoxycarotenoid dioxygenase'	AT1G78390.1	ATNCED9,NCED9	nine-cis-epoxycarotenoid dioxygenase 9	LOC_Os03g44380.1	9-cis-epoxycarotenoid dioxygenase 1, chloroplast precursor, putative, expressed	1.16188	0.678314	0.810298	0.370689	0.238762	0.145016	0.231765	0.449061	0.35507	1.50582	0.879593	1.64938	0.242436	0.293978	0.131707	0.522401	0.179817	0.378522	0.921424	0.566867	0.0859037	0.0286882	0.419078	0.344649	0	0.0403973	0.0270187	0.0169485	0	0.00970557	0.686068	0.192079	0.116574	0.119242	0.0184093	0.19683	0.280342
Zm00001d006161	F	GRMZM2G164945			'cell wall.degradation.mannan-xylose-arabinose-fucose'	AT2G28100.1	ATFUC1,FUC1	alpha-L-fucosidase 1	LOC_Os09g34920.1	glycosyl hydrolase family 29, putative, expressed	13.6217	2.83356	5.26197	0.174548	0	0	0.592255	0	1.05505	10.5114	7.07648	10.6529	0	0.07107	0.0426293	0.0325844	0.196603	0.800092	0	0	2.27142	0.306935	0.774424	0.332501	0	0	0	0	0.517386	0	0.113252	0	0	0.0876017	0.55186	0	0
Zm00001d026679	F	AC214046.4_FG005			'development.unspecified'	AT3G43660.1		Vacuolar iron transporter (VIT) family protein	LOC_Os04g59020.1	integral membrane protein, putative, expressed	37.5147	8.39101	15.8459	6.45716	2.54445	3.20498	1.92064	7.26463	2.96177	28.7397	43.8327	19.2685	1.85675	4.12812	0.787662	11.2546	5.55429	1.59534	0	0	0	0	0	0.413617	0	0	0	0	0.10717	0	0	0	0	0	0.276811	0	0
Zm00001d026648	F	GRMZM2G074773	ca5p1	CCAAT-HAP5-transcription factor 51	'RNA.regulation of transcription.CCAAT box binding factor family, HAP5'	AT1G56170.1	ATHAP5B,HAP5B,NF-YC2	nuclear factor Y, subunit C2	LOC_Os04g58680.1	core histone H2A/H2B/H3/H4, putative, expressed	1.24245	0	0.461037	0	0	0	0	0	0	0.166009	0	0	0	0	0	0	0	0	0	0	0	0	0	0	0	0	0	0	0	0	0	0	0	0	0	0	0
Zm00001d037155	F	GRMZM2G025491			'RNA.regulation of transcription.unclassified'	AT2G03200.1		Eukaryotic aspartyl protease family protein	LOC_Os06g10670.1	aspartic proteinase nepenthesin-1 precursor, putative, expressed	41.4079	22.5533	43.6408	0.338442	0.248028	0.347342	2.84572	1.08227	9.69248	25.4232	21.2766	18.9119	0.298048	0.256449	0.0809454	0.592008	0.568598	0.62076	0	0	1.6018	0.817503	0.123238	7.90527	0.0617823	0.206411	0.31997	0	0	0	0.159442	0.797626	0.522129	0	0.0559449	0.0529548	0
Zm00001d042684	F	GRMZM2G400602			'transport.peptides and oligopeptides'	AT1G22570.1		Major facilitator superfamily protein	LOC_Os01g65100.1	peptide transporter, putative, expressed	45.4415	9.53175	28.475	2.43484	4.93565	13.0491	26.148	4.22966	23.3491	30.2525	24.8953	55.3768	6.50465	2.05297	6.07916	13.8002	4.71187	13.469	0.683224	0.951199	0.0814887	0	0.14354	11.4559	0.780694	0.409669	0.329514	0.0179581	3.62723	0.410614	2.17959	7.09257	1.52713	1.87184	0.862007	0.565182	0.323061
Zm00001d047102	F	GRMZM2G152214			'RNA.regulation of transcription.C2H2 zinc finger family'	AT2G45120.1		C2H2-like zinc finger protein	LOC_Os10g40660.1	ZOS10-07 - C2H2 zinc finger protein, expressed	6.21205	0.179643	3.03847	1.95827	0.530346	0.383824	0.788715	0.591006	2.28952	3.58853	0.745754	1.57554	0.158711	1.06222	0.313835	0.529837	1.51048	1.80687	0	0	0	0.063011	0	1.43535	0	0	0.17013	0	0	0.128808	0.059331	0	0.570737	0	0.0355377	0.129064	0.0551473
Zm00001d048925	F	GRMZM2G426415			'misc.UDP glucosyl and glucoronyl transferases'	AT4G01070.1	GT72B1,UGT72B1	UDP-Glycosyltransferase superfamily protein	LOC_Os11g38650.1	UDP-glucoronosyl/UDP-glucosyl transferase, putative, expressed	93.2263	49.6037	74.8907	12.2355	6.86568	6.08535	10.427	11.796	13.6349	65.3071	51.5685	56.3485	6.25978	8.21364	2.44692	8.84178	8.93932	8.10164	5.31532	7.16085	9.28689	0.879169	3.2913	9.25045	0.544571	0.128999	0.974588	0.0536197	1.39191	0.845745	8.9991	3.06345	1.13962	1.9768	1.44668	1.1291	1.27505
Zm00001d003129	F	GRMZM2G158083	hct5	hydroxycinnamoyltransferase5	'secondary metabolism.phenylpropanoids'	AT5G48930.1	HCT	hydroxycinnamoyl-CoA shikimate/quinate hydroxycinnamoyl transferase	LOC_Os04g42250.2	transferase family protein, putative, expressed	16.2704	8.13373	9.34192	2.45147	2.43248	3.93007	3.81507	2.82937	6.09167	5.52828	4.55165	5.65468	1.72273	2.04966	3.13869	1.7054	2.27827	2.94191	4.6897	3.63359	3.28393	4.14094	4.20324	3.92811	2.79306	2.2807	2.0547	2.92394	2.44514	2.82345	3.10833	7.79625	2.58975	3.8165	1.59112	2.89776	2.88482
Zm00001d017994	F	GRMZM2G123262				AT1G24130.1		Transducin/WD40 repeat-like superfamily protein	LOC_Os02g50740.1	WD domain, G-beta repeat domain containing protein, expressed	8.33615	3.14709	4.14528	1.63009	1.15667	0.884618	2.62116	2.07332	2.72178	6.93525	3.74818	3.64686	0.0403914	0.415602	0.363484	0.513872	1.53784	0.693201	1.38666	0.939594	1.6963	0.297286	0.136494	1.53021	0.28193	0.138474	0.2885	0.516181	0.395749	0	0.552773	0.0517187	0.093988	0	0	0.12184	0
Zm00001d036097	F	GRMZM2G063392			'signalling.receptor kinases.DUF 26'	AT4G23310.1	CRK23	cysteine-rich RLK (RECEPTOR-like protein kinase) 23	LOC_Os10g04730.1	TKL_IRAK_DUF26-la.6 - DUF26 kinases have homology to DUF26 containing loci, expressed	1.47147	0.601264	0.692045	0	0	0	0	0	0	0.653179	0.573575	0.486363	0	0	0	0	0.0149009	0	0.0890874	0.083073	0.00813293	0	0	0.0151061	0	0	0.0348753	0	0.00829987	0	0	0	0.16563	0	0	0	0
Zm00001d034802	F	AC217358.3_FG008			'signalling.G-proteins'	AT1G09630.1	ATRAB-A2A,ATRAB11C,ATRABA2A,RAB-A2A,RAB11c	RAB GTPase 11C	LOC_Os03g62600.1	ras-related protein, putative, expressed	4.10386	1.68751	1.73124	0.0249339	0.10753	0.0962048	0.145959	0.196096	0.18081	3.48903	3.25499	2.06495	0.183721	0.0959486	0	0.152306	0.051093	0.142984	0.241252	0.270496	0.0749533	0.0430617	0.0432783	0.551858	0	0	0	0	0.109107	0.0377376	0.140027	0.455738	0.0509473	0	0	0	0
Zm00001d001826	F	GRMZM2G084327				AT3G15480.1		Protein of unknown function (DUF1218)	LOC_Os04g58160.2	fiber protein Fb34, putative, expressed	160.57	72.1919	89.8192	0.610337	0.419191	0.755749	1.5475	2.8573	4.35576	148.632	150.204	84.5734	0.124597	0.365722	0.11553	0.491111	1.3317	0.584051	1.27804	2.5006	7.34188	1.30825	4.39424	13.0465	0.0860133	0	0	0.154463	1.76185	0.113941	0.083465	4.1815	0.214119	0.280835	0.575445	0	0
Zm00001d015670	F	GRMZM2G175425				AT2G24762.1	AtGDU4,GDU4	glutamine dumper 4	LOC_Os02g09850.1	expressed protein	53.7951	25.2277	34.0969	1.74666	0.828182	0.616755	3.81433	1.79526	1.86346	48.2675	48.1328	28.2394	2.96515	3.61219	0.425824	2.97921	2.23518	1.39557	0.38425	0	0.472113	0	0	16.2203	0.198083	0	0.134532	0	0.440145	0	0.888841	0	0	0.35401	0.300417	0.238994	0
Zm00001d002820	F	AC234521.1_FG004			'development.unspecified'	AT3G43660.1		Vacuolar iron transporter (VIT) family protein	LOC_Os04g45520.1	integral membrane protein, putative, expressed	209.951	68.474	66.3559	10.512	1.55489	2.88689	3.20287	9.09169	10.0775	181.767	159.309	85.9532	1.45533	3.84859	0.893981	3.8552	6.61423	6.57552	4.31773	0	1.61405	2.09702	0.113327	20.7534	0	0	0.0851587	0	0	0.124004	0.227138	0.39856	0.599425	0.222891	0.145772	0	0
Zm00001d031673	F	GRMZM2G309731	ereb119	AP2-EREBP-transcription factor 119	'RNA.regulation of transcription.AP2/EREBP, APETALA2/Ethylene-responsive element binding protein family'	AT5G61890.1		Integrase-type DNA-binding superfamily protein	LOC_Os04g32620.1	ethylene-responsive transcription factor ERF114, putative, expressed	2.14907	0.203224	0.738209	0.0706965	0.164969	0	0	0.20898	0.219592	0.621364	0.852611	0.161696	0.132401	0	0	0.505618	0	0.0632605	0	0	0	0	0	0.178576	0.159526	0	0	0.191082	0	0	0	0.745523	0	0.393315	0.165831	0	0
Zm00001d032069	F	GRMZM2G101245			'protein.postranslational modification.kinase.receptor like cytoplasmatic kinase VII'	AT2G05940.1		Protein kinase superfamily protein	LOC_Os08g35600.1	tyrosine protein kinase domain containing protein, putative, expressed	48.8115	23.5703	28.7268	0.331831	0.066634	0.047764	1.59905	0.263727	5.76786	19.2803	23.0372	16.8318	0.15041	0.0580032	0.047391	0.194109	0.228102	0.512316	4.16215	0.634024	0.95979	0.89343	1.59968	12.2808	1.30576	0.767213	0.0990537	0.0998033	0.242638	0.152057	0.237564	2.66898	2.95637	0.183978	0.374803	0.452173	0.55202
Zm00001d038708	F	GRMZM2G459003			'protein.postranslational modification.kinase.receptor like cytoplasmatic kinase VII'	AT3G24550.1	ATPERK1,PERK1	proline extensin-like receptor kinase 1	LOC_Os01g12720.1	protein kinase domain containing protein, expressed	3.17225	1.53448	1.92665	0	0	0	0.035458	0.0785934	0.0761707	2.36689	2.09268	1.94927	0	0	0.0163849	0.0389524	0	0.0794175	0.117327	0.331581	0.0350033	0	0.163165	0.587691	0	0	0	0	0.0250089	0.0150356	0.042209	0.135807	0	0	0.0448176	0.0464567	0
Zm00001d003039	F	GRMZM2G052644			'cell.organisation'	AT2G33385.2	arpc2b	actin-related protein C2B	LOC_Os04g43290.1	ARPC2B, putative, expressed	102.686	52.4218	65.1098	1.27757	1.5725	2.53297	8.94931	3.25811	20.0268	24.9275	32.0115	32.2893	2.33026	1.91871	1.15398	1.09182	2.20805	1.90391	0.111646	0.363961	2.60727	11.102	0.127726	16.2197	2.08127	1.58165	3.79134	1.80175	0.163892	0.393493	0.458322	0.33704	1.15716	0.818634	0.343119	3.12601	2.83244
Zm00001d010633	F	AC234155.1_FG003			'protein.synthesis.ribosomal protein.eukaryotic.60S subunit.L34'	AT5G15260.1		Ribosomal protein L34e superfamily protein	LOC_Os05g40950.1	pentatricopeptide repeat-containing protein, putative, expressed	5.51067	1.16119	1.98631	0.247178	0.187535	0.465296	0.575555	0.178079	0.236326	1.892	2.1222	2.11141	0.81827	0.54316	0	0	0.264313	0	0	1.01725	0.667677	0	0.467617	0.724523	0.21733	0.748823	0.451402	0	1.35443	0.182053	0.651267	0.762183	0.205068	0.747746	0.148239	0.917651	1.82979
Zm00001d050918	F	GRMZM2G349745							LOC_Os02g37610.1	expressed protein	76.1343	5.95111	26.8207	6.75319	2.93762	0.497985	0	4.31027	2.40184	52.179	18.9189	18.0542	2.44283	9.95655	0	0.89897	4.63396	0.490901	3.83244	1.5718	0.733196	0	0	2.43173	0	0	0	0	0	0	0	0.420453	0	0	0	0	0
Zm00001d047438	F	GRMZM2G108265									38.201	21.5343	30.0998	0.3581	0.111597	0.283608	2.39575	1.82479	5.78494	16.5808	23.448	22.0695	0.0673379	0.100545	0.197885	0.0416112	1.23306	1.17665	0.945913	1.29689	0.246683	0.440409	1.29628	3.83469	0	0	0.129625	0.00576433	2.20553	0.11963	0	0.384357	1.00942	0.322438	0.0938696	0	0.0296542
Zm00001d039825	F	GRMZM2G305834				AT3G06890.1			LOC_Os03g22360.1	expressed protein	17.0055	2.84144	6.35829	3.11076	0.365611	1.39118	0.337469	0.933796	0.986828	17.3764	5.62901	7.33117	0	0	0	0.811759	2.94945	1.4678	0.748814	0.513265	0	0	0	0.939891	0	0	0	0	0	0.0521893	4.47953	0.226847	0	0	0.473977	0.844081	0.240442
Zm00001d046695	F	GRMZM2G029345							LOC_Os02g10030.1	expressed protein	2.97722	0	1.10086	0	0	0	0.418478	0.416765	1.62208	0	0	0	0.40805	0	0	0	0	0	0	0	0.373223	0	0	0	0	0	0	0	0	0	0	0.677595	0	0	0	0	0
Zm00001d004895	F	GRMZM2G348855			'protein.degradation.ubiquitin.E3.SCF.FBOX'	AT2G27310.1		F-box family protein	LOC_Os11g05660.1	OsFBX396 - F-box domain containing protein, expressed	14.9152	1.21784	4.57249	0.0587325	0	0	0	0.0209104	0.21391	10.9587	2.81306	4.98856	0	0.0290066	0	0	0.030162	0	1.60759	0	1.44901	0	0.114591	2.5459	0.157162	0	0	0	0	0	0	0.900347	0	0	0.04107	0	0
Zm00001d044966	F	GRMZM2G038928			'RNA.regulation of transcription.unclassified'	AT2G03200.1		Eukaryotic aspartyl protease family protein	LOC_Os06g10670.1	aspartic proteinase nepenthesin-1 precursor, putative, expressed	29.1832	15.5544	15.5332	0.165328	1.13085	0.566409	0.454126	0.353109	5.27379	13.2311	18.8399	7.9351	0.124231	0.534953	0.326878	0.155318	1.25652	0.652242	0	0	0.273897	0.333078	0	8.37626	0	0	0	0.077427	0.0839353	0.118864	0.93104	0.285167	0.119594	0.466926	0.287811	0	0
Zm00001d038459	F	GRMZM2G410782			'cell.vesicle transport'	AT5G01760.1		ENTH/VHS/GAT family protein	LOC_Os05g39760.1	VHS and GAT domain containing protein, expressed	7.37	4.28355	3.81817	1.30292	1.56631	1.36359	1.59837	1.68084	0.502897	6.60142	7.3222	5.33807	2.22641	1.70843	1.7615	2.23935	2.00086	1.33465	2.55936	1.2278	1.33877	1.16746	2.37657	1.19778	1.54158	1.86592	0.805391	0.39208	0.969046	0.285921	0.334027	0.48947	0.88297	0.61568	0.594445	2.05644	1.65533
Zm00001d005767	F										23.6149	12.5136	14.3109	0	0	0.0536078	0.152532	0.0789225	0.76668	9.50675	10.6212	7.9518	0.0269798	0.0125013	0	0.0579903	0.0288343	0	0.0507085	0.0824045	0.614968	0.263964	0.151468	14.8493	0	0	0.0131777	0.0072169	0.289798	0.00545897	0	0.27405	0.103824	0.0571444	0.0575526	0	0
Zm00001d046156	F	GRMZM2G401997			'protein.degradation.ubiquitin.E3.RING'	AT1G35330.1		RING/U-box superfamily protein	LOC_Os06g34650.1	zinc finger, C3HC4 type domain containing protein, expressed	5.51264	2.83504	1.94828	0.131086	5.73e-06	0.061038	1.49687	5.46e-06	2.63256	4.62391	4.86864	2.89773	1.03e-07	2.36e-06	6.46e-08	8.09e-08	1.14664	0.359182	0.191635	0.655649	1.88e-07	1.36e-06	2.73e-07	0.345248	3.95e-07	1.28e-06	6.14e-08	0	0	2.03e-06	2.12e-06	0	7.0642e-05	2.68e-06	0	4.32e-07	6.23e-07
Zm00001d021135	F	GRMZM2G440005	pebp24	phosphatidylethanolamine-binding protein24	'development.unspecified'	AT1G65480.1	FT	PEBP (phosphatidylethanolamine-binding protein) family protein	LOC_Os09g33850.1	osFTL4 FT-Like4 homologous to Flowering Locus T gene; contains Pfam profile PF01161: Phosphatidylethanolamine-binding protein, expressed	3.44651	1.75406	1.31977	0	0.0784925	0.0343039	0	0	0	3.30794	2.92052	3.15356	0.0232042	0.0489778	0.0365641	0.00918325	0	0	0.882752	0.315502	0.380328	0.0914743	1.09407	0.115246	0.0588642	0.183668	0.116053	0	0.123681	0	0	0.0153706	0.025413	0	0.00267979	0.332525	0.101484
Zm00001d050465	F	GRMZM2G132591			'signalling.receptor kinases.wall associated kinase'	AT1G16260.1		Wall-associated kinase family protein	LOC_Os10g02720.1	OsWAK99 - OsWAK receptor-like protein kinase, expressed	5.75518	2.95769	1.78488	0.027563	0	0.0266492	0.101546	0.0673572	0.149935	3.87227	5.21218	3.86585	0.00382877	0.0146074	0.0152443	0.0288735	0.068432	0.0795909	0.106227	0.177093	0.208182	0.146591	0.288684	0.6599	0	0	0.0149179	0.022082	0.167107	0.00216926	0	0.0209599	0.141884	0	0.00751727	0	0
Zm00001d048146	F	GRMZM2G008751				AT3G03990.1		alpha/beta-Hydrolases superfamily protein	LOC_Os03g10620.2	hydrolase, alpha/beta fold family domain containing protein, expressed	17.7479	9.45452	6.40576	0.650995	0.380057	0.283079	2.96141	1.19735	3.53903	18.9328	18.3463	10.0132	0.442962	0.837909	0.148119	0.491009	0.868671	0.301501	0.705781	1.18816	0.935747	1.31919	0.691438	1.79406	0.475879	1.61872	1.03883	0.556427	1.01606	0.0613334	0.172172	0.23737	0.811034	0.288071	0.16517	3.76999	3.56836
Zm00001d023728	F	GRMZM2G302883			'stress.abiotic.heat'	AT1G74250.1		DNAJ heat shock N-terminal domain-containing protein	LOC_Os12g31840.1	ZOS12-05 - C2H2 zinc finger protein, expressed	1.52801	1.01882	1.09887	0.428782	0.372249	0.234069	0.230071	0.149016	0.357197	1.45827	1.47215	1.51163	0.282721	0.636417	0.572169	0.107474	0.65647	0.483883	0.140003	0.358104	0.0974946	0.071697	0.0675512	0.15178	0.092197	0.2447	0.108884	0.148355	0.648652	0.0184105	0.0160624	0.0925095	0.107561	0.0144014	0.0082616	0.131977	0.0375946
Zm00001d010634	F	AC234155.1_FG002	glk25	G2-like-transcription factor 25	'RNA.regulation of transcription.G2-like transcription factor family, GARP'	AT3G04030.3		Homeodomain-like superfamily protein	LOC_Os05g40960.1	Myb transcription factor, putative, expressed	11.8703	6.72511	6.11716	0.574228	0.830177	0.699447	3.26034	2.41863	1.36965	9.69917	7.41514	7.82681	0.131709	0.470896	0.157517	0.461815	2.23541	0.735216	5.09803	2.02422	2.48154	0.601627	3.49694	1.34313	0.0810371	0.187702	0.15491	0.125695	0.341952	0.0116697	0.0145876	0.041359	0.135994	0.0330344	0.0124289	0.418839	0.247796
Zm00001d012279	F	GRMZM2G341159			'protein.degradation.ubiquitin.E3.RING'	AT1G49210.1		RING/U-box superfamily protein	LOC_Os01g64620.1	zinc finger, C3HC4 type domain containing protein, expressed	2.3535	0.543287	0.791648	0	0.0857135	0.477151	0.165354	0.0399757	1.58396	2.05106	1.09625	3.85253	0	0	0.447069	0	0.172271	0.518971	0.208613	0	0	0	0	0.527284	0	0	0	0	0	0	0	0	0	0	0	0	0
Zm00001d037092	F	GRMZM2G030583	tps26	terpene synthase26	'secondary metabolism.isoprenoids.terpenoids'	AT5G23960.1	ATTPS21,TPS21	terpene synthase 21	LOC_Os01g23530.1	terpene synthase, putative, expressed	33.7298	19.6913	17.8948	2.1917	2.30317	1.36607	2.64017	2.29322	2.97447	74.1613	32.8954	60.3969	3.01762	2.5019	1.19866	2.5316	2.69949	1.80822	0.0297837	0.0160876	0.132816	0	0	4.25634	4.43662	4.23454	0.225718	0	0.164214	0.0235712	0.0659307	0.639727	0.487906	0.170834	0.0191242	2.51739	3.09692
Zm00001d029651	F	GRMZM2G045067				AT4G27750.1	ISI1	binding	LOC_Os10g37650.1	impaired sucrose induction 1, putative, expressed	11.7646	7.1628	8.0081	1.12744	0.743816	0.608344	1.11552	0.724556	2.5547	9.98039	10.181	6.98365	0.376854	0.892003	0.298833	0.205385	0.471822	0.43798	0.652494	0.841259	0.449678	1.74576	0.717469	2.3877	0.305109	0.32655	0.283422	1.18325	0.18867	0.0939593	0.0762883	0.455588	0.338333	0.254833	0.170767	0.0542188	0.0926676
Zm00001d034584	F	GRMZM2G116878	ipt6	isopentenyl transferase6	'hormone metabolism.cytokinin.synthesis-degradation'	AT5G19040.1	ATIPT5,IPT5	isopentenyltransferase 5	LOC_Os03g59570.1	IPP transferase, putative, expressed	1.60369	0.884895	0.474573	0	0	0	0	0	0	1.19235	1.04751	1.012	0.0226087	0	0.0563005	0	0	0	0	0	0	0	0	1.08414	0	0	0.0664193	0	0	0	0	0	0	0	0	0	0
Zm00001d036690	F	AC213050.3_FG002							LOC_Os06g44870.1	expressed protein	6.91172	3.9918	3.6536	0	0.66665	0	0	1.83625	0	3.97025	5.16392	1.12638	1.14461	0	0.60737	0.680035	0.911545	0.582895	0	0	0.680418	0.965785	0.537078	2.30498	0.285706	0	0.283036	0	0	0.166235	0.501737	0.328087	0.7549	0.3552	0	0.611446	0
Zm00001d031272	F	AC186606.4_FG003	bzip126	bZIP-transcription factor 126	'RNA.regulation of transcription.bZIP transcription factor family'	AT1G13600.1	AtbZIP58,bZIP58	basic leucine-zipper 58	LOC_Os09g29820.1	bZIP transcription factor domain containing protein, expressed	5.63209	3.33708	3.66798	0.194506	0.168312	0.374611	0.724607	0.38128	1.11284	3.83425	2.21718	3.37622	0	0.186694	0.0566225	0.266173	0.476946	0.343486	0.355011	1.96198	0.0377043	1.25e-50	0.0478739	1.48746	0.0283937	9.04e-27	3.33e-85	8e-23	0.11716	0.042268	1.61032	0.466523	0.288281	0.409973	0.0381457	0	0
Zm00001d032213	F	GRMZM2G107276	bhlh42	bHLH-transcription factor 42	'RNA.regulation of transcription.bHLH,Basic Helix-Loop-Helix family'	AT1G68810.1		basic helix-loop-helix (bHLH) DNA-binding superfamily protein	LOC_Os08g33590.1	basic helix-loop-helix, putative, expressed	10.3479	6.58249	6.88887	1.21686	0.711966	1.72316	2.04931	1.41166	3.19219	7.73519	9.75214	6.72656	0.20622	0.393724	0.4667	0.575543	1.52331	1.65774	0.885212	0.984951	0.380855	1.0579	0.23249	1.19745	0.397686	0.602705	0.480116	0	0.0239435	0.202617	0.206478	0.33395	0.305408	1.56685	1.6695	0.196766	0.13452
Zm00001d050830	F	GRMZM2G372633							LOC_Os02g35710.1	expressed protein	11.9986	0.86104	3.4047	0	0	0	0	0	0	5.02011	0.902064	1.30495	0	0	0	0	0	0	0	0.930355	0	0	0	0.432599	0	0	0	0	0	0	0.320645	0	0	0.520293	0	0	0
Zm00001d037243	F	AC202439.3_FG001				AT5G14890.1		NHL domain-containing protein	LOC_Os02g50940.1	NHL repeat-containing protein, putative, expressed	47.4464	29.2725	34.7471	3.26037	1.67965	2.26391	4.23475	1.78933	8.29725	42.2075	59.2591	46.9938	0.501856	2.29135	1.84865	1.27676	1.4402	1.46291	7.26169	1.33653	1.90396	0.900044	0.468102	4.68031	0.093308	0.373402	0.686735	0	0.147587	0.042061	0.401653	1.50399	0.183442	0	0.133409	2.06852	1.89396
Zm00001d008479	F	GRMZM5G825193			'signalling.receptor kinases.DUF 26'	AT5G39030.1		Protein kinase superfamily protein	LOC_Os01g02400.1	protein kinase domain containing protein, expressed	1.95825	1.2689	1.11091	0.402209	0.29643	0.105971	0.269877	1.44e-08	0.130056	1.03267	0.808703	1.00292	0.114807	0.315025	0.199595	0	0.242607	0.302224	6.5e-27	0.22835	0.0602034	0	0.0318197	0.334752	0.00970157	0.0177105	0.00466097	5.73e-25	0	0.00714437	0	0	0	0.0702407	0.11361	6.47e-37	0
Zm00001d022122	F	GRMZM2G417072				AT1G54130.1	AT-RSH3,ATRSH3,RSH3	RELA/SPOT homolog 3	LOC_Os07g42160.1	HD domain containing protein, putative, expressed	14.4018	8.35737	4.30998	0.161287	0.195832	0.220219	0.273131	0.303809	0.158936	6.52602	4.89191	4.66198	0.271614	0.167575	0.186368	0.381698	0.0335428	0.211894	0.972333	1.01967	1.20101	0.332398	2.3049	5.23684	0.217501	0.153472	0.199924	0.0534102	1.20149	0.231499	0.0275431	0.49516	1.17201	0.458555	0.297594	0.0288393	0.172517
Zm00001d032839	F	GRMZM2G383425							LOC_Os02g53950.1	expressed protein	10.4724	1.1006	2.85932	0	0	0	0	0	0	3.52449	4.49708	7.4361	0	0	0	0	0	0	0	0	0	0	0	0.291987	0	0	0	0	0	0	0	0	0	0	0	0	0
Zm00001d021444	F	GRMZM2G053315			'misc.oxidases - copper, flavone etc.'	AT1G19250.1	FMO1	flavin-dependent monooxygenase 1	LOC_Os09g37620.1	flavin-containing monooxygenase family protein, putative, expressed	6.56496	0.865617	1.93678	0.303886	0.757603	0.0994927	0.177175	0.0463949	0.134731	3.64222	1.90056	7.02858	2.06201	1.43165	1.34606	0.190256	0.172201	0.141382	0.709424	1.85665	0.554874	0.0839987	0.251848	1.07714	0.0866096	0.208844	0.486484	0.74971	0.546535	0.0945796	0.487868	0.572985	0.350625	0.778485	0.387979	0.269549	0.345523
Zm00001d032071	F	GRMZM2G101422							LOC_Os08g35560.1	expressed protein	3.09685	0.77034	0.633707	0	0	0	0	0	0	2.81744	0.881627	1.09579	0	0	0	0	0	0	0.282429	0	0	0	0	0	0	0	0	0	0	0	0	0.293063	0	0.235265	0	0	0
Zm00001d013648	F	GRMZM5G869564	rps15	ribosomal proteinS15							7.43728	4.94764	4.13137	1.31452	1.66827	2.64505	2.49226	1.95857	1.08441	3.58805	3.51648	3.48522	1.37593	1.37532	2.01817	1.82744	1.65356	2.36912	2.5209	2.62037	1.46267	1.16761	1.53489	1.86037	1.7507	1.8201	1.40066	0.336607	0.885561	0.913608	1.38634	1.26765	1.53984	1.43147	0.664032	1.57691	1.92512
Zm00001d050831	F	GRMZM2G007306									32.2355	1.34697	11.1898	3.78946	0.574713	0.274758	0.893312	0.526146	3.42363	24.5409	3.9846	11.3323	2.38004	3.18003	0.340889	1.72846	1.50491	2.51652	0	0	2.3172	1.95339	0.197788	0.473911	0	0	0.237568	0.228472	0	0.036977	1.29895	6.14293	0	0.856777	0.491054	0.425216	0.121126
Zm00001d016260	F	GRMZM2G005301	ereb144	AP2-EREBP-transcription factor 144	'RNA.regulation of transcription.AP2/EREBP, APETALA2/Ethylene-responsive element binding protein family'	AT5G11590.1	TINY2	Integrase-type DNA-binding superfamily protein	LOC_Os02g13710.1	ethylene-responsive transcription factor TINY, putative, expressed	1.62187	0.343878	0.519204	0.167741	0.0981685	0.444531	0.122435	0.12094	0.220804	0.976553	0.173379	0.248996	0	0.114946	0.195259	0	0.131187	0	0	0	0.87197	0.165654	0	0.743545	0	0	0	0	0	0	0	0	0	0	0	0	0
Zm00001d029518	F	GRMZM2G391705							LOC_Os03g30060.1	expressed protein	3.62144	0	1.08212	0.0529605	0.13169	0.102699	0.0479626	0.0386722	0.052253	1.95928	1.60536	1.14233	0.193882	1.17884	0.158182	0	0.278776	0	0	0	0	0	0	0	0.121363	0.140811	0.209921	0	0	0	0	0	0.258638	0	0	0.342515	0
Zm00001d021904	F	GRMZM2G072506			'protein.degradation.ubiquitin.E2'	AT3G13550.1	CIN4,COP10,EMB144,FUS9	Ubiquitin-conjugating enzyme family protein	LOC_Os07g38940.1	ubiquitin-conjugating enzyme, putative, expressed	20.8232	14.9056	15.8239	4.90975	4.53787	5.59301	7.05077	5.02651	9.82781	12.9042	16.3144	15.2216	5.45097	4.92903	4.77878	5.08253	4.6653	4.57019	3.0785	6.10292	2.65564	3.29604	3.48227	4.32022	3.21448	3.33107	4.21713	5.47404	2.40362	2.65112	3.11071	3.05163	3.56612	2.23596	1.53812	4.14239	4.02882
Zm00001d025803	F	GRMZM2G101393				AT2G23360.1		Plant protein of unknown function (DUF869)	LOC_Os04g42610.1	plant protein of unknown function DUF869 domain containing protein, expressed	72.8114	46.6615	30.563	0.0757135	0.0530994	0.0445135	0.0229875	0.0548256	0.0645726	56.9186	57.0767	48.1174	0.0868933	0.10876	0.0567773	0.129493	0.1325	0.075493	0.326591	0.57385	0.585749	0.281232	0.540228	0.593615	0.088498	0.0377581	0.0557731	0.0349135	1.20202	11.4061	0.0996997	0.221939	0.14042	8.41444	1.9327	0.0614266	0.0524934
Zm00001d041006	F	GRMZM2G083643							LOC_Os11g35080.1	expressed protein	2.28401	1.52845	1.03156	0.133777	0.056032	0.0651254	0.59846	0.360878	0.327643	2.41648	1.17712	1.57172	0.0183794	0.109094	0.103559	0.164208	0.210017	0.157787	0.879883	0.593615	0.338438	0.402927	0.395987	1.21224	0.112388	0	0.227629	0.0752597	0.041821	0.297782	0.0619651	0.449433	0.631233	0.429365	0.488138	0	0.0957479
Zm00001d020921	F	GRMZM2G176430			'transport.unspecified cations'	AT5G47560.1	ATSDAT,ATTDT,TDT	tonoplast dicarboxylate transporter	LOC_Os09g31130.1	citrate transporter, putative, expressed	38.0159	2.45343	10.1399	0.066445	0	0.126679	1.58277	0.307578	0.105215	16.9543	22.1376	9.57208	0.019724	0.0411641	0.0113232	0.0808887	0.101833	0	0.0464611	0.0560465	0.0674509	0	0	4.93262	0.0251572	0.0201888	0	0.0356991	1.02528	0	0.0218245	0	0.0833225	0	0	0	0.0248926
Zm00001d002884	F	GRMZM2G434557			'development.unspecified'	AT3G43660.1		Vacuolar iron transporter (VIT) family protein	LOC_Os04g59020.1	integral membrane protein, putative, expressed	74.0109	13.3255	16.7458	4.13581	1.31685	1.33161	0.740637	5.01254	1.64706	73.3808	62.011	22.119	2.12846	3.46876	0.378585	7.41849	3.13657	1.72367	1.21617	0	0.216677	0.111841	0.356654	3.50928	0	0	0	0	0.219856	0.0272572	0	0	0	0	0.154535	0.12105	0
Zm00001d046300	F	GRMZM2G400167	pebp26	phosphatidylethanolamine-binding protein26	'development.unspecified'	AT1G65480.1	FT	PEBP (phosphatidylethanolamine-binding protein) family protein	LOC_Os06g35940.1	osFTL12 FT-Like12 homologous to Flowering Locus T gene; contains Pfam profile PF01161: Phosphatidylethanolamine-binding protein, expressed	55.9115	37.5947	14.3528	0	0	0	0.0308029	0	0	46.4607	34.2883	12.6642	0	0.0304616	0	0	0	0	0.0997695	0.059106	3.69478	0.0441297	10.0812	0	0	0	0	0	0	0	0	0	0	0	0	0	0
Zm00001d046423	F	GRMZM2G056109			'misc.myrosinases-lectin-jacalin'	AT5G10530.1		Concanavalin A-like lectin protein kinase family protein	LOC_Os08g03240.1	lectin-like receptor kinase 1, putative, expressed	20.9012	3.55852	3.84382	0.0148097	0	0	0	0	0.0154365	10.2872	7.98806	19.742	0	0	0	0.0317364	0	0	2.66504	2.6004	0.812993	0	0.294074	2.16125	0.017976	0	0.0279213	0	0.261166	0	0	0.0742627	0.0187479	0	0.00991027	0	0
Zm00001d036278	F										2.61976	2.09875	1.12267	1.63003	0.910316	1.08228	0.807831	0.401687	0.627174	1.22607	1.36152	2.48261	1.24742	0.307144	0.918848	0.661799	0.658837	0.174153	0.273471	1.13569	0.914751	0	0.580093	0.0616693	0.665614	0.791892	0.451484	0.314822	0.307764	0.349287	0.52956	0.68225	0.220661	0.22772	0.17269	0.499791	0.427107
Zm00001d007157	F	GRMZM2G001247				AT3G16660.1		Pollen Ole e 1 allergen and extensin family protein	LOC_Os07g47750.1	POEI49 - Pollen Ole e I allergen and extensin family protein precursor, expressed	627.622	453.625	368.461	85.5623	27.6348	30.1748	59.6345	49.2537	42.173	431.815	533.336	402.333	53.3121	67.395	42.6176	65.7486	64.7993	48.4801	1.52752	0.279389	2.09478	1.3409	0.935554	81.7582	3.57549	1.98637	1.01338	0.373148	0.0811609	0.00899787	1.33672	0.216886	0.893769	0.0402687	0.055767	2.01228	3.39403
Zm00001d051309	F										5.33405	4.31399	3.59655	2.26571	1.25398	1.17399	0.769435	1.16044	1.32214	6.85215	4.82431	2.76794	0.776601	1.86779	0.790463	0.799943	1.92416	0.736034	0.108391	0	0.681481	0	0	2.35494	0.139778	0.189937	0.309432	0.111656	0.266976	0	1.06861	1.689	0	0.237918	0.167268	0.303486	0.972564
Zm00001d050466	F										7.45003	5.21601	3.93597	0	0.0242132	0	0.199918	0	0	7.29214	13.9704	6.96068	0.0297191	0	0	0	0.0968295	0	0.112006	0.0786542	0.212446	0.0697813	0.489285	1.32031	0	0	0	0.058685	0.172368	0	0	0.0108009	0.0378184	0.0327413	0	0	0
Zm00001d020505	F	GRMZM2G160738			'DNA.repair'	AT5G57970.1		DNA glycosylase superfamily protein	LOC_Os09g25290.1	methyladenine glycosylase, putative, expressed	1.36011	1.03723	0.424981	0	0	0	0	0	0	0.991169	0.679949	0.872743	0	0	0	0	0	0	0	0	0	0.0178945	0.00418617	0.929165	0.00372483	0	0.00337377	0	0.0136104	0	0.0235679	0.00821903	0.13377	0	0.0164447	0	0
Zm00001d033279	F	GRMZM2G341410			'cell wall.cell wall proteins.LRR'	AT4G13340.1		Leucine-rich repeat (LRR) family protein	LOC_Os03g43650.1	uncharacterized protein At4g06744 precursor, putative, expressed	227.568	270.257	196.58	0.195763	0.0201588	0.527541	1.34203	0.743517	6.92096	188.357	168.895	120.983	0.0210237	0.0608158	0.278736	0.0223601	0.835591	0.200188	0.0884795	0.224467	5.79374	1.45648	0.696797	52.0515	0	0.0798593	0.0725865	0	0.0926939	0.011476	0	0.143025	0.108381	0.210833	0	0	0
Zm00001d041201	F	GRMZM2G062613			'cell.organisation'	AT1G74790.1		catalytics	LOC_Os12g44230.1	expressed protein	21.8593	18.7247	15.5213	1.9083	2.39293	0.91732	0.875564	1.35973	0.632163	22.0256	24.8248	12.1783	3.66159	3.40982	1.82044	3.31175	1.79979	0.930681	7.30631	8.65267	2.12545	1.68341	1.62661	6.0077	2.00499	3.25074	2.49871	7.26334	2.77365	3.6249	3.93662	2.31246	1.89301	2.97677	1.92974	1.70705	1.27645
Zm00001d018286	F	GRMZM2G039792			'lipid metabolism.lipid degradation.lipases.triacylglycerol lipase'	AT3G14075.1		Mono-/di-acylglycerol lipase, N-terminal;Lipase, class 3	LOC_Os02g54010.1	lipase class 3 family protein, putative, expressed	8.67323	9.27323	7.16078	3.61903	4.24974	4.1853	5.66184	4.58205	4.48758	8.21504	8.52145	6.86529	3.3795	3.38487	3.2432	4.13711	4.26443	3.8675	4.03918	4.6232	3.32601	4.21153	2.939	5.28884	3.71826	4.27101	4.34905	3.93611	3.03433	4.2311	4.0599	3.87096	5.02166	4.75606	2.81135	3.8569	3.36428
Zm00001d043766	F	AC233882.1_FG003			'transport.ABC transporters and multidrug resistance systems'	AT1G02520.1	PGP11	P-glycoprotein 11	LOC_Os01g50080.1	MDR-like ABC transporter, putative, expressed	120.564	88.9383	79.7448	0.682051	1.05706	1.52203	1.28249	1.53512	1.9264	35.3786	40.4019	47.9522	0.939272	0.732847	1.4568	1.02787	1.29071	1.30341	1.24547	0.494636	0.41421	1.16262	1.02285	3.88492	1.01641	1.65631	1.41764	21.2278	1.60285	0.516029	0.186309	0.687121	1.41478	0.442102	0.219006	1.31169	1.33435
Zm00001d035233	F	GRMZM2G003679							LOC_Os09g01310.1	expressed protein	21.6138	15.3811	17.0669	0	0	0	0	0.0543092	0.111813	12.9432	11.318	14.5302	0	0	0	0	0	0.0402134	0	0	0.869227	0.715543	0.308634	3.87416	0.21146	0.081444	0.137266	1.58571	0.311987	0	0	1.38801	0.97411	0.198346	0.177718	0	0
Zm00001d044705	F	GRMZM2G092008	pebp1	phosphatidylethanolamine-binding protein1	'development.unspecified'	AT2G27550.1	ATC	centroradialis	LOC_Os11g05470.1	RCN1 Centroradialis-like1 homogous to TFL1 gene; contains Pfam profile PF01161: Phosphatidylethanolamine-binding protein, expressed	15.8389	16.6818	15.4412	0.838676	1.44761	0.714086	1.34324	2.13627	1.32273	13.1158	10.1023	9.80943	1.29651	1.25521	1.16417	1.71538	1.25788	1.0022	0.0549985	0.253848	0.137259	0.0293691	0.158185	1.02905	0.0223452	0.125952	0.137525	0.0298386	0.0870146	0.0127552	0.0090737	0.181314	0.0647457	0.111082	0.15536	0.0998044	0.161932
Zm00001d004621	F	GRMZM2G034389			'transport.peptides and oligopeptides'	AT2G02040.1	ATPTR2,ATPTR2-B,NTR1,PTR2,PTR2-B	peptide transporter 2	LOC_Os11g18044.1	peptide transporter PTR2, putative, expressed	21.6535	18.1006	19.3422	0.223191	0.141455	0.206051	0.196932	0.331583	1.05074	9.52438	16.1681	11.3507	0.252158	0.204922	0.138201	0.262499	0.255331	0.261611	0.654956	1.02435	0.464408	0.486001	0.303802	2.81774	0.0475302	0.0189311	0.0798842	0.0824797	0.656709	0.0457062	0	0.11796	0.46454	0.066154	0.0502029	0.0311243	0
Zm00001d047632	F	GRMZM2G092174	phyB2	phytochromeB2	'signalling.light'	AT2G18790.1	HY3,OOP1,PHYB	phytochrome B	LOC_Os03g19590.1	phytochrome B, putative, expressed	23.7344	27.3669	17.1967	8.29373	6.48602	9.06267	11.0758	9.3322	11.6634	29.067	36.7553	24.404	6.2511	6.61831	7.9561	5.89931	8.80325	8.65554	1.665	1.69906	1.49817	11.416	0.905112	2.81536	4.25734	3.96001	8.34225	2.34777	4.04711	0.904195	1.22835	2.52207	3.36744	3.30618	1.73133	3.75524	4.12388
Zm00001d028219	F	GRMZM2G099767			'cell.organisation'				LOC_Os03g11650.1	ATMAP70 protein, putative, expressed	161.57	222.166	163.948	0.0543447	0.0783878	0.0746834	0.104138	0.0706784	2.19031	124.257	170.06	157.452	0.0500406	0.156226	0.0212022	0.105904	0.158097	0.100101	2.64779	3.86715	2.18948	0.223654	3.96836	19.0362	0.0662412	0.0215144	0.0772508	0.244017	3.66821	0.0233887	0.00929067	1.10294	0.424274	0.526062	0.674815	0	0.049702
Zm00001d032447	F	GRMZM2G345776							LOC_Os10g37290.1	DEFL6 - Defensin and Defensin-like DEFL family, expressed	71.4367	66.1056	63.4556	1.95591	0.331261	2.90234	5.8994	3.55285	4.29743	51.5592	108.821	36.4719	0.178709	0.210391	0.276907	0.536764	1.03214	0.835968	0.149931	0	0.151033	0.257524	0.125403	16.8632	0	0	0.221709	0.684188	0.167173	0	0	0	0.645771	0	0	0	0
Zm00001d023324	F	GRMZM2G097078									2.39455	2.26482	1.95926	0	0	0.189912	0.0860595	0.14844	0.0937035	1.39473	1.52597	0.814372	0	0	0	0.0967845	0	0.104062	0	0	0.717794	0.270837	0	0.460886	0.061672	0.0575353	0	0	0.0970207	0	0	0	0	0.123456	0.145272	0	0
Zm00001d029232	F	GRMZM2G414278			'lipid metabolism.lipid degradation.lipases.triacylglycerol lipase'	AT4G18550.1		alpha/beta-Hydrolases superfamily protein	LOC_Os05g49840.1	phospholipase, putative, expressed	14.2982	11.2438	18.8635	0.568427	3.07073	1.96385	0.157472	0.412297	0.598904	8.14622	7.53099	7.95542	1.37035	1.48813	1.36207	0.324013	0.239578	0.254935	0	0	0	0	0	0.413706	0	0	0.0626962	0	0	0	0	0	0.0522237	0	0	0	0.0390752
Zm00001d016740	F	AC233850.1_FG003			'misc.invertase/pectin methylesterase inhibitor family protein'	AT5G46940.1		Plant invertase/pectin methylesterase inhibitor superfamily protein	LOC_Os02g33130.1	pectinesterase inhibitor domain containing protein, putative, expressed	35.1001	23.7391	27.581	2.40494	0.835894	0.799207	2.36043	1.28632	1.30739	28.9469	43.6761	27.3339	0.81947	0.811863	0.653806	0.50346	2.1912	4.41807	0	0	0.34118	0	0	2.06011	0	0	0	0	0.314153	0.196753	0.102409	2.64517	0.154636	0.175964	0.758694	0	0
Zm00001d030828	F	AC205336.3_FG003									2.6309	2.19549	1.70249	0	0	0	0	0	0	2.34687	1.85647	1.98981	0	0	0	0	0	0	0	0	0.0402433	0	0.053521	0.19662	0	0	0	0	0.245456	0	0	0	0	0.115092	0.0463223	0	0
Zm00001d038707	F	GRMZM2G459000									1.16377	1.44503	0.952401	0.0305468	0	0.0149376	0.0606331	0.0110549	0.0992829	1.51273	1.75717	1.60383	0	0.0305053	0	0	0.0322962	0.0147242	0.236661	0.189083	0.0676931	0	0.0147375	0.656914	0	0	0.0230645	0	0.101939	0.0057131	0.0198077	0	0	0	0	0.040232	0
Zm00001d013722	F	GRMZM2G320754	abi5	ABI3-VP1-transcription factor 5	'RNA.regulation of transcription.B3 transcription factor family'	AT4G33280.1		AP2/B3-like transcriptional factor family protein	LOC_Os03g42410.1	B3 DNA binding domain containing protein	18.7711	21.176	18.9147	0.347733	0	0.0772326	0.875101	0.231339	0.330455	11.7584	10.9759	13.1923	0	0.05286	0.0715475	0.138544	0.248943	0.211449	0.079005	0.0945808	0.0393568	0	0	0.513553	0.336913	0	0.0880514	0.0277274	0.0407777	0.0159354	0	0	0.113884	0	0	0	0
Zm00001d031187	F	GRMZM2G067162				AT3G21310.1		Core-2/I-branching beta-1,6-N-acetylglucosaminyltransferase family protein	LOC_Os12g43880.1	DNA binding protein, putative, expressed	2.82477	2.13234	2.72839	0.0312752	0.0121632	0.0151609	0.0884831	0.0340879	0.048365	2.05669	1.85646	1.76872	0	0	0.0458273	0	0.0626147	0.082405	0.50234	0.554308	0.161942	0.181683	0.0359177	0.280173	0	0	0.218787	0.0596157	0.218849	0.461639	0.0392133	0.60894	0.235137	0.0842793	0.0197096	0	0
Zm00001d031690	F										6.16711	5.11745	5.39398	0.169989	1.82934	0.710306	0.398667	1.15969	2.34703	4.31213	4.36784	3.72288	0.312944	0.399329	0.771164	0.174876	0.238128	0.262728	0.979904	0.834386	0.45424	0.0951533	0.200574	1.56071	0.295827	0.763179	0.722735	0.308993	0.826869	0.0421251	0.368146	2.83043	1.12919	0.528333	0.10431	0.359018	0.715826
Zm00001d010287	F	GRMZM2G136567			'development.unspecified'	AT5G07050.1		nodulin MtN21 /EamA-like transporter family protein	LOC_Os05g33900.1	auxin-induced protein 5NG4, putative, expressed	27.6928	29.1093	11.9532	0	0.064404	0.0803795	0	0.150057	0.0433747	25.3251	28.9088	4.7959	0.0130806	0.0630322	0.0277119	0.0901447	0.0173819	0.0158237	0.825198	2.61599	0	0.156306	0.108172	7.92458	1.33308	0.0707659	0	0	0.274627	0	0	0.0749613	0	0	0.0253084	0.0430124	0.0367572
Zm00001d032650	F	GRMZM2G317021				AT5G36960.1			LOC_Os10g34570.1	expressed protein	21.673	15.3671	18.0797	0.947273	0.977981	0.651756	1.29544	0.853651	2.23638	14.3662	11.2379	12.8973	0.481782	0.839057	0.962754	0.467863	0.468741	1.29751	0	0	0	0.069429	0	0.612052	1.01829	1.07821	0.576293	0.0404047	0.678536	0.5584	1.84273	0.546127	0.27323	0.623011	0.193248	3.11102	2.48707
Zm00001d002039	F	GRMZM2G095209			'signalling.receptor kinases.wall associated kinase'	AT1G79670.2	RFO1,WAKL22	Wall-associated kinase family protein	LOC_Os04g55760.1	OsWAK55 - OsWAK receptor-like protein kinase, expressed	3.10988	2.24547	2.40351	0.305628	0.22239	0.324556	0.163379	0.152885	0.180418	1.90038	3.03769	2.62752	0.256997	0.171664	0.374608	0.223479	0.167714	0.147896	0.860518	0.765824	0.0939745	0.0976105	0.152436	0.257555	0.159839	0.322573	0.174597	0.0193572	0.237611	0.139776	0.0815553	0.284305	0.453423	0.334506	0.225647	0.0658389	0.150037
Zm00001d053171	F	GRMZM2G051502			'stress.biotic'	AT3G46530.1	RPP13	NB-ARC domain-containing disease resistance protein	LOC_Os11g10770.1	disease resistance protein RGA3, putative, expressed	11.8247	16.1763	11.555	0.151796	0.00296196	0.291073	1.27733	0.569266	2.18439	7.38012	10.3777	9.36978	0.00311983	0.0106845	0.0171039	0.0078639	0.194504	0.525608	1.63936	1.14619	1.45783	0.294744	1.51863	2.76423	0.009556	0.00946781	0.0760933	0.00587497	0.741655	0.00697039	0	0.1598	1.49438	0.193519	0.0498678	0	0
Zm00001d035756	F	GRMZM2G088531			'stress.biotic'	AT5G06860.1	ATPGIP1,PGIP1	polygalacturonase inhibiting protein 1	LOC_Os05g01370.1	polygalacturonase inhibitor precursor, putative, expressed	760.746	925.168	844.654	0.152539	0.185807	0.123124	0.275108	0.0371925	0.264583	837.941	1759.18	910.821	0.024427	0.26748	0.0484673	0.0788977	0.210394	0.153741	0	0.562788	0.280336	0	0	339.905	0	0	0	0	0.15198	0	0	3.01862	0	0.0681877	0	0	0
Zm00001d020887	F	GRMZM2G018044			'RNA.regulation of transcription.unclassified'	AT5G10770.1		Eukaryotic aspartyl protease family protein	LOC_Os09g30414.1	aspartic proteinase nepenthesin-2 precursor, putative, expressed	42.0996	51.947	27.2468	0.395776	0.292538	0.480251	1.11142	1.01979	2.52418	75.3694	90.8404	29.385	0.0464489	0.157043	0.128931	0.11791	0.232875	0.225334	0.876199	0.646189	1.46114	1.00044	0.056341	5.6605	0	0.037287	0.270994	0.110208	0.939506	0.0954748	0.090449	6.09418	2.49587	0.545302	0.140358	0	0
Zm00001d024946	F	GRMZM2G148441	fnsii1	flavone synthase typeII1	'misc.cytochrome P450'	AT5G06900.1	CYP93D1	cytochrome P450, family 93, subfamily D, polypeptide 1	LOC_Os04g01140.1	cytochrome P450 93A2, putative, expressed	108.663	95.7755	100.481	0.0345989	0.041266	0.0445349	0.0660783	0.0253429	1.43668	70.9267	85.1066	58.2756	0.0095028	0.0320169	0.0118966	0	0.0476155	0.0126251	2.25269	1.61223	3.77743	1.54364	1.25483	13.2789	0	0	0	0.0105426	0.32473	0.0345069	0.0270512	0.252215	0.528302	0.244341	0.0324874	0.0305243	0
Zm00001d043860	F	GRMZM2G127780			'signalling.calcium'	AT1G79270.1	ECT8	evolutionarily conserved C-terminal region 8	LOC_Os01g48790.1	YT521-B-like family domain containing protein, expressed	34.0159	26.1311	24.3686	4.6249	4.39272	4.91383	13.4295	6.13032	10.6145	23.2459	25.8881	28.2187	4.8616	4.75856	5.84858	6.13145	6.8681	8.02467	3.41344	5.26044	9.37564	4.25862	4.42216	7.62589	3.03426	4.07175	3.95834	2.92575	4.19265	2.28707	2.44548	4.17442	3.07556	5.45677	4.4279	7.52742	8.1062
Zm00001d002447	F	GRMZM2G180160			'signalling.receptor kinases.wall associated kinase'	AT1G21230.1	WAK5	wall associated kinase 5	LOC_Os04g51030.1	wall-associated kinase 1, putative, expressed	41.029	55.7704	42.8106	1.1443	1.62427	1.56761	1.61403	1.75375	1.36322	24.5839	22.902	30.8208	0.352211	0.760895	0.867232	0.788084	0.969366	0.947799	10.2794	5.00004	0.839425	0.0484026	3.50645	0.561543	0	0.0363114	0.321174	0.0079151	0.908677	0.01712	0.582868	0.43813	0.550503	0.0953013	0.600109	0	0.0196872
Zm00001d019400	F	GRMZM2G000221			'misc.protease inhibitor/seed storage/lipid transfer protein (LTP) family protein'	AT5G48490.1		Bifunctional inhibitor/lipid-transfer protein/seed storage 2S albumin superfamily protein	LOC_Os07g18990.1	LTPL40 - Protease inhibitor/seed storage/LTP family protein precursor, expressed	262.149	303.754	146.27	0	0	1.00908	0.401193	2.55506	38.1247	294.515	407.607	88.2335	0	0	0	0	0.614785	0	1.25574	2.06397	10.0381	0	0.129433	15.6519	0	0	0	0	0	0	0	0	0	0	0	0	0
Zm00001d016408	F	GRMZM2G154789							LOC_Os06g05120.1	expressed protein	503.412	433.995	557.907	0.179969	0.235136	0.0868042	0.724704	0.52595	0.954269	366.368	265.566	214.841	0.0362394	0.22267	0.134608	0	0.0938309	0	40.2927	7.91498	6.32348	0	3.50267	80.8197	0	0	0.053628	0.36131	1.1091	0.0115156	0	1.21707	0	0	0.0216776	0	0
Zm00001d014072	F	GRMZM2G123480									7.67122	9.26635	6.10285	0	0	0	0	0	0	0	0	0	0	0	0	0	0	0	2.11736	0	0.433063	1.29107	0.47279	0.85095	0	0	0.397517	0	0	0	0	0	0	0	0	0	0
Zm00001d022346	F	GRMZM2G429231				AT3G06290.1		SAC3/GANP/Nin1/mts3/eIF-3 p25 family	LOC_Os07g45160.1	SAC3/GANP family protein, expressed	2.02801	1.87323	2.33575	0.563518	0.441739	0.252061	0.450022	0.164294	0.15798	1.77072	1.71362	2.1059	0.611212	0.610768	0.788061	0.648274	0.686655	0.548857	0.0432666	0.0603078	0.0120835	0.00717951	0.0323456	0.0484823	0.158105	0.374197	0.0491832	0.00811835	0.011354	0.00583316	0	0.00859807	0.0195442	0.0156653	0.00704841	0.582953	0.695255
Zm00001d042768	F	GRMZM5G837822			'stress.biotic'	AT5G24090.1	ATCHIA,CHIA	chitinase A	LOC_Os01g64110.1	glycosyl hydrolase, putative, expressed	97.8705	73.9196	72.6225	5.90966	7.82073	10.4277	4.41043	14.6387	14.4886	118.061	92.5075	93.3957	0.998967	3.32695	2.4385	1.3562	7.65363	4.25682	0.615092	1.54896	3.58986	1.66554	0.139869	6.56523	1.01622	0	2.17088	13.1961	1.64242	0	0.544228	1.75182	5.33106	0.0744483	0.130123	0.150867	0.451242
Zm00001d041842	F	GRMZM2G031167			'transport.amino acids'	AT5G09220.1	AAP2	amino acid permease 2	LOC_Os12g08130.1	amino acid transporter, putative, expressed	95.9374	73.0189	49.7082	0.0344513	0.0317269	0.0262011	0.0518055	0.0798086	0.0809263	70.4714	176.607	62.6324	0.0448518	0.188853	0.0307596	0.0365632	0.282571	0.0323093	24.6857	4.87466	3.04747	0	1.06511	0.557961	0	0.0403803	0.0445707	0.0180399	0.066626	0	0.061442	0	0	0	0	0	0
Zm00001d034869	F										62.076	38.9475	55.4883	0.67323	0.866884	2.91373	2.54013	2.3311	5.85273	48.8041	47.9022	56.8802	0.12615	0.0373121	0.670784	0.229851	1.08528	4.32511	0.07002	0	0.0585117	0	0	10.8675	0	0	0.0244375	0	0	0	0.0987913	0	0	0	0	0	0
Zm00001d017209	F	GRMZM2G422510				AT2G23360.1		Plant protein of unknown function (DUF869)	LOC_Os02g40100.1	plant protein of unknown function DUF869 domain containing protein, expressed	37.5215	28.392	26.6963	0	0.0124055	0.0191534	0.120702	0.0095716	2.08814	28.4332	23.9402	22.6191	0.0054958	0.0253715	0.0129179	0.00716365	0	0.00635925	0.183639	0.256974	0.699734	0.558969	0.953357	1.03505	0.0661789	0.0451685	0.0312107	0.00894537	0.06157	0.00914849	0.0354216	0.0231242	0.161054	0.0625535	0.0149669	0.036186	0.0463853
Zm00001d047425	F	GRMZM2G119067	GRMZM2G119067		'misc.cytochrome P450'	AT5G07990.1	CYP75B1,D501,TT7	Cytochrome P450 superfamily protein	LOC_Os10g17260.1	cytochrome P450, putative, expressed	50.1589	35.755	42.0354	0.0570934	0	0.0448209	0.0547572	0.0164975	1.42525	28.8557	28.2244	23.3897	0.0334025	0.0223652	0.0118018	0	0.0236153	0.0125241	0.38418	0.805567	2.17166	0.975442	1.3838	9.84561	0.0277679	0.0650703	0.0384973	0	0.341815	0.0667169	0.0812593	0.205821	0.596962	0.038832	0.0103368	0	0
Zm00001d052402	F	AC186743.4_FG003									1.7608	2.01157	0.8063	0	0	0	0	0	0	2.05513	0.9345	1.50396	0	0	0	0	0	0	0	0	0.218378	0	0	0.0921233	0	0	0	0	0	0.60551	0	0	0	0.348853	0.088508	0	0
Zm00001d028599	F	GRMZM2G305526			'secondary metabolism.simple phenols'	AT5G60020.1	ATLAC17,LAC17	laccase 17	LOC_Os03g16610.1	laccase precursor protein, putative, expressed	239.946	205.869	253.339	0.104008	0.0370905	0.121233	2.51446	1.33795	24.1432	126.437	125.701	126.944	0.0372714	0.0886423	0.0187385	0.0437835	0.257514	0.534476	0.26991	0.052296	2.34327	3.73914	0.394396	13.8018	0	0.038703	0	0	0.213707	0.0174082	0.0433287	0.084196	0.549399	0.51973	0.0473065	0	0
Zm00001d021579	F	GRMZM2G029082			'cell.organisation'	AT3G05270.1		Plant protein of unknown function (DUF869)	LOC_Os11g06910.1	myosin heavy chain-related, putative, expressed	62.7032	53.4172	35.746	5.95141	2.99714	4.44309	17.2177	10.0187	9.58127	83.312	63.2395	59.0003	3.17505	3.98508	2.77994	5.52464	10.5185	7.56314	2.36872	2.96136	1.89534	2.06817	3.68874	15.8834	3.67924	2.68697	1.95173	4.99214	2.40048	0.382208	0.986026	1.08659	2.04028	1.1272	1.72407	2.30498	2.11381
Zm00001d004555	F										37.9421	25.6732	29.4143	0.0349213	0.0090562	0	0.0567817	0	0.182255	19.266	21.265	16.5825	0	0.051856	0.0327382	0.0602214	0.0236781	0.0109727	0	0.0691855	1.49483	0.836454	0.821664	1.34227	0	0	0	0	0.613527	0.00682233	0	0.208844	0.333782	0.114009	0.0081506	0	0
Zm00001d025449	F	GRMZM2G140726			'protein.postranslational modification'	AT1G53570.2	MAP3KA,MAPKKK3	mitogen-activated protein kinase kinase kinase 3	LOC_Os04g35700.1	STE_MEKK_ste11_MAP3K.16 - STE kinases include homologs to sterile 7, sterile 11 and sterile 20 from yeast, expressed	49.0832	41.4479	37.8899	8.65404	9.64462	11.0044	14.2217	12.1961	14.6105	38.783	41.4363	37.8698	7.26894	7.43159	9.55999	9.85573	10.0384	12.8164	14.3221	14.6341	10.3405	5.97359	9.27596	12.4261	9.10646	10.6636	11.1573	13.0702	6.52196	5.14146	4.93607	12.3689	6.91552	7.71738	4.82634	12.4764	12.1004
Zm00001d033466	F	GRMZM2G447176	lbd12	LBD-transcription factor 12	'RNA.regulation of transcription.AS2,Lateral Organ Boundaries Gene Family'	AT2G30130.1	ASL5,LBD12,PCK1	Lateral organ boundaries (LOB) domain family protein	LOC_Os03g45750.1	DUF260 domain containing protein, putative, expressed	4.77098	4.62345	4.20644	0	0	0.0312287	0.0647305	0.162502	0.0681655	5.44088	4.98821	2.06562	0.0261139	0	0.0324677	0.0667829	0.133257	0.0347248	0.117916	0	1.36894	0.645131	0.158267	0.624858	0.1782	0.439441	0.196234	2.42515	0.286885	0.0629873	0.449377	0	0.124642	0	0.048033	0.152407	0
Zm00001d023339	F	GRMZM2G129775				AT1G28120.1			LOC_Os04g55840.1	expressed protein	21.2651	12.99	20.3559	0.0928144	0.029153	0.0651549	0.176736	0.0253454	0.0730052	16.2483	19.6468	18.7871	0.106429	0.0638077	0.168467	0.132938	0.131528	0.146428	1.62142	1.5831	0.0470328	0.0542092	0.169739	0.136587	0.113821	0.312354	0.194702	0.0622938	1.00711	0.0907929	0.0443951	0.959141	0.327369	0.336041	0.212697	0.0296242	0.0790335
Zm00001d008199	F	GRMZM2G400497			'stress.biotic'	AT1G02360.1		Chitinase family protein	LOC_Os01g18400.1	CHIT10 - Chitinase family protein precursor, expressed	5.17245	3.96015	3.44409	0.206954	0.181617	0.334774	0.581528	0.300061	1.5091	3.58883	6.8806	8.5132	0.255028	0.16366	0.285347	0.501051	0.827066	0.416655	0.113269	0.196202	1.54149	0.18058	0.361253	3.86163	0	0.12895	0.170561	0	0.0545287	0	0	0	0.302303	0.120793	0	0.162101	0
Zm00001d052191	F	GRMZM2G008819			'misc.plastocyanin-like'	AT2G32300.1	UCC1	uclacyanin 1	LOC_Os06g11490.1	plastocyanin-like domain containing protein, putative, expressed	217.763	187.606	146.581	1.0456	0.102738	0.417783	24.0757	0.811858	60.0046	197.369	227.793	166.954	0.0748953	0.136188	0.323854	0.298837	1.65546	5.40526	0	0	0.164433	1.83731	0	15.0444	0.373019	1.04903	0.524913	0	0.0392173	0.0142192	0.681601	0.522919	1.33373	0.10676	1.2526	2.6485	2.20377
Zm00001d038612	F	GRMZM2G313058			'hormone metabolism.ethylene.induced-regulated-responsive-activated'	AT1G61660.1		basic helix-loop-helix (bHLH) DNA-binding superfamily protein	LOC_Os05g42180.1	ethylene-responsive protein related, putative, expressed	4.10618	4.86423	3.36541	0.056537	0.157211	0.314242	0.125426	0.291048	0.584785	9.57255	6.1708	4.7382	0.0898942	0.094312	0.078443	0.0197351	0.0595659	0.236487	2.28993	2.55771	0.276905	0	0.678275	2.73169	0.112058	0.0389233	0.15395	0	0.487357	0.040911	0	0.205695	0.436729	0.245556	0.0381238	0	0.0415478
Zm00001d004910	F	GRMZM2G450044				AT5G03890.1			LOC_Os11g05490.1	expressed protein	71.6228	72.6676	70.3499	2.93315	2.13384	1.71098	4.08334	4.12349	4.44452	67.5747	84.0097	61.7159	2.95424	2.41208	1.20446	4.22059	2.11788	2.98007	4.27238	0.537519	1.38778	0.0540923	1.19982	11.4082	0.515602	0.903081	0.224152	0.0287143	0	0	0	0	0	0	0	0	0.313751
Zm00001d032906	F	GRMZM2G046700			'transport.sugars'	AT5G61520.1		Major facilitator superfamily protein	LOC_Os11g38160.1	transporter family protein, putative, expressed	19.4572	20.1581	22.4774	0.0983411	0.0634446	0.177432	0.529725	0.596472	2.89597	10.7483	18.1959	12.2475	0.0716132	0.109299	0.0688867	0.117643	0.0873002	0.196065	0.990912	2.64398	0.11187	0.22347	0.0546333	7.78492	0	0	0.0235626	0.0567571	0.331929	0.0822547	0	1.68896	1.27998	0.467088	0.0130743	0	0
Zm00001d024700	F	GRMZM2G310453				AT3G21710.1					89.7562	100.916	117.86	0.0473387	0	0.0907005	1.47272	0.323946	9.72436	56.8578	59.4787	50.563	0.0192087	0	0.0632055	0	0.146548	0.0510665	0.46451	1.65106	2.33134	0.704031	0.912525	16.9896	0.574649	0.613922	1.75482	1.79553	2.29781	0.0247521	0	0.526682	2.26447	0.447296	0.129356	0.524433	0.348573
Zm00001d022036	F	GRMZM2G049882			'protein.degradation.cysteine protease'	AT1G06260.1		Cysteine proteinases superfamily protein	LOC_Os09g21370.1	cysteine proteinase EP-B 1 precursor, putative, expressed	191.428	211.022	286.435	0.0219113	0.076111	0.107915	0.0898685	0.0489741	0.39816	165.841	260.032	308.795	0.0182048	0.0622301	0.0227084	0.0237336	0.161664	0	19.7761	10.7761	0.428476	0.13351	8.68042	0	0.048602	0	6.65118	0	1.09878	0.0257652	0	0.0752317	7.10321	0.0676783	0	0	0
Zm00001d016792	F	GRMZM2G113439				AT1G34320.1		Protein of unknown function (DUF668)	LOC_Os01g65330.1	expressed protein	18.0872	16.0637	14.3375	4.22637	4.04902	6.04387	7.1493	5.12447	8.05728	11.4947	13.8992	9.80396	2.57294	2.95808	3.41698	3.79855	4.32484	5.00435	7.0106	4.21042	2.44952	3.39294	1.90342	6.55033	4.56385	4.68557	3.2621	4.62141	4.27798	2.99429	2.85175	4.54924	4.87467	3.38544	2.04213	3.552	3.72287
Zm00001d022440	F	GRMZM2G158162	abi32	ABI3-VP1-transcription factor 32	'RNA.regulation of transcription.ABI3/VP1-related B3-domain-containing transcription factor family'	AT4G32010.1	HSI2-L1,HSL1,VAL2	HSI2-like 1	LOC_Os07g48200.1	B3 DNA binding domain containing protein, putative, expressed	65.1174	60.8088	61.9164	9.08334	10.4374	11.2678	16.0422	13.8521	24.6191	47.5886	58.5006	49.736	7.92121	8.912	9.0417	9.38111	11.047	10.9909	17.6535	20.6666	15.4621	16.0892	16.4322	20.8631	12.5008	16.7861	11.3537	15.4348	17.4127	7.13041	10.2325	15.1729	13.0874	13.5991	8.21493	16.805	15.759
Zm00001d023661	F										3.14812	2.28319	2.18098	0	0	0.184322	0	0.071742	0.866826	1.84691	0.642194	1.13446	0	0	0	0	0.102797	0	0	0	0.124328	0	0	0.59693	0	0	0	0	0	0	0	0	0	0	0.0632013	0.174382	0
Zm00001d025910	F	GRMZM2G040664	ereb86	AP2-EREBP-transcription factor 86	'RNA.regulation of transcription.AP2/EREBP, APETALA2/Ethylene-responsive element binding protein family'	AT2G20880.1		Integrase-type DNA-binding superfamily protein	LOC_Os04g44670.1	AP2 domain containing protein, expressed	3.262	3.75541	4.6819	0.0830656	0	0.0202325	0.640211	0.0456093	0.106515	2.04252	3.11349	1.0863	0	0.114108	0.055853	0.215659	0.21542	0.311088	0.0966065	1.09134	0.0398747	0.0410037	0.121936	0.0539833	0	0	0	0	0.280884	0	0	0	0	0.0723143	0	0	0
Zm00001d005962	F	GRMZM2G137532	bzip82	bZIP-transcription factor 82	'RNA.regulation of transcription.bZIP transcription factor family'	AT5G15830.1	AtbZIP3,bZIP3	basic leucine-zipper 3	LOC_Os09g29820.1	bZIP transcription factor domain containing protein, expressed	13.6897	15.0189	20.931	0.317686	0.247916	0.409942	0.772923	0.158653	0.298072	8.25045	29.2989	12.4764	0.165988	0.553458	0.283018	0	1.24701	0.184935	4.005	0.898705	0.143915	0.174729	0.166325	6.19165	0	0.389288	0	0	0.183466	0	0	0.51011	0.264493	0	0	0	0.317094
Zm00001d013720	F	GRMZM2G446454			'misc.cytochrome P450'	AT1G12740.2	CYP87A2	cytochrome P450, family 87, subfamily A, polypeptide 2	LOC_Os03g45619.1	cytochrome P450, putative, expressed	33.1534	27.8319	39.4755	0.208961	0	0.31684	1.01959	0.131349	3.04902	22.0569	28.3797	45.8777	0	0.0119113	0.033	0.0504865	0.0504279	2.02408	0	0	0.0791503	0.130186	0.0361097	12.4714	0	0.0097186	0.00746363	0	0.43667	0.0147658	0	0.579828	0.326471	0.0583182	0.0605857	0	0
Zm00001d015504	F	GRMZM2G360455			'protein.postranslational modification'	AT4G31860.1		Protein phosphatase 2C family protein	LOC_Os02g08364.1	protein phosphatase 2C, putative, expressed	181.435	203.024	259.388	18.2981	31.4675	61.4161	41.3204	32.6822	60.6266	106.966	221.925	164.511	16.9929	20.1664	23.5218	20.4737	34.7268	27.8474	44.1078	28.5724	13.6829	12.4216	4.56311	32.7621	17.1657	20.8975	13.7252	3.31345	16.1153	12.7591	5.34542	6.69788	16.886	15.396	12.4733	26.7217	25.0893
Zm00001d053068	F										28.4339	33.5833	41.8289	2.36719	2.23261	1.82566	1.01065	2.3875	5.05114	31.0221	47.6266	29.0491	0.356693	0.922086	0.421696	0.968306	1.18045	1.11184	1.4639	1.59546	0.256516	0.130257	0	11.4865	0	0	0.211651	0	0.113304	0.029739	0.268009	1.90007	0	0	0	0	0
Zm00001d040627	F	GRMZM2G047616	nc1	Na+ content1	'transport.unspecified cations'	AT4G10310.1	ATHKT1,HKT1	high-affinity K+ transporter 1	LOC_Os01g20160.1	OsHKT1;5 - Na+ transporter, expressed	16.4283	11.4093	17.4417	0.335172	0.0845406	1.05035	1.61615	0.871032	2.26423	18.5156	4.75905	21.8365	0.0203535	0.0963515	0.237548	0.336578	0.301882	0.587752	18.344	7.76461	0.267013	0.0740692	0.115279	2.76278	0	0.0118227	0.610879	0	0.415572	0.00405493	0	0.32203	0.314953	0.0305865	0.00615107	0	0
Zm00001d042243	F	GRMZM2G125216									2.87645	3.20956	2.98766	0.087886	0.0406546	0.0426808	0.0805965	0.16129	0.493868	1.36085	1.36029	0.778068	0	0.206999	0.0392053	0.273861	0.138533	0	0.5519	0.345365	0	0.170862	0	1.39168	0.12718	0.416066	0.0947233	0.0528257	0.653544	0.0516617	0	0	0.284343	0	0.0664983	0.198048	0.169246
Zm00001d045956	F	GRMZM2G027860			'transport.p- and v-ATPases'	AT1G26130.1		ATPase E1-E2 type family protein / haloacid dehalogenase-like hydrolase family protein	LOC_Os08g29150.1	phospholipid-transporting ATPase, putative, expressed	112.115	104.73	101.853	11.4153	10.1236	13.0306	31.0365	16.3539	29.1619	53.1718	68.9645	60.7224	7.59839	8.3577	9.49323	10.4594	13.7088	14.514	5.55416	8.25926	3.42645	8.27521	1.93533	12.4705	10.2698	9.31405	9.73668	4.6085	5.2542	5.9535	4.55173	3.1739	9.20382	6.42086	3.90172	9.43608	9.02908
Zm00001d033815	F	GRMZM2G077147	myb77	MYB-transcription factor 77	'RNA.regulation of transcription.MYB domain transcription factor family'	AT1G73410.1	ATMYB54,MYB54	myb domain protein 54	LOC_Os03g51110.1	MYB family transcription factor, putative, expressed	25.4161	28.8376	30.6379	0.191949	0.112364	0.101509	0.0340955	0.100811	1.75758	15.9967	15.558	14.1826	0.0287315	0.0990016	0.0717925	0.257497	0.10843	0.0356367	3.59002	1.63819	4.14466	0.646328	1.98107	4.52024	0.0475201	0.0250642	0.0351183	0.159035	1.86126	0.00572577	0.0256196	0.503484	0.270003	0.075534	0.0115345	0.134468	0.0383041
Zm00001d023603	F	GRMZM2G413943			'transport.amino acids'	AT5G09220.1	AAP2	amino acid permease 2	LOC_Os12g08130.1	amino acid transporter, putative, expressed	23.3934	18.0105	26.3119	1.13239	0.430565	1.8415	2.44203	2.4481	5.21992	24.9123	29.8006	23.1995	0.218718	0.207053	0.32919	0.783228	1.34312	1.48806	9.88118	5.53824	1.67867	0.288736	1.42546	0.539464	0	0	0	0	0.0936051	0	0	0	0.178376	0.042423	0	0	0.0370026
Zm00001d018906	F	GRMZM2G107408							LOC_Os07g07646.1	expressed protein	33.6551	32.6273	36.1766	13.0916	11.5082	14.0467	16.9196	13.7287	14.4913	29.2508	30.8306	21.6703	10.9172	10.6219	9.44361	12.4697	12.6908	11.6443	25.6859	12.05	11.3087	9.31597	13.5618	10.7292	9.02462	10.1712	14.485	9.19529	4.91347	9.67291	10.5539	6.82108	12.4935	11.7345	6.44492	9.04291	8.66451
Zm00001d014123	F	GRMZM2G134947	px13	peroxidase 13	'misc.peroxidases'	AT5G19890.1		Peroxidase superfamily protein	LOC_Os10g02070.1	peroxidase precursor, putative, expressed	16.8571	16.3	23.8125	0.204984	0.0159461	0.138085	0.279898	0.207603	1.06548	20.4696	20.6471	18.4788	0.0499839	0.0801945	0	0.0853051	0.29537	0.0664325	0.173406	0.168583	0.15463	0.0783695	0.0709108	8.41307	0	0	0	0	0.245899	0	0.0673713	0.275687	0	0	0.0186301	0.0512912	0
Zm00001d012594	F	GRMZM2G139460							LOC_Os01g58150.1	expressed protein	7.67896	5.83312	8.29382	0	0	0.262875	0.428951	0	2.23379	6.67321	5.49789	6.35962	0	0.581	0	0.265102	0.297458	1.07521	0	0	0.262402	0.146552	0	3.13615	0	0	0	0	0.613426	0	0	0.378434	0.174733	0.48749	0	0	0
Zm00001d012836	F	GRMZM2G028889				AT5G65660.1		hydroxyproline-rich glycoprotein family protein			73.1562	56.1061	86.5434	3.21787	2.75859	3.66718	5.08315	3.51994	7.05802	69.8903	90.6926	82.1697	3.56406	2.51871	2.25063	5.20611	3.64811	5.78056	0.705584	0.536421	0.747657	0.25274	0.110525	9.09614	0.879513	1.00822	0.625296	2.57284	1.25804	0.3153	0.508399	0.262995	0.280486	1.34783	0.850015	0.526878	0.585331
Zm00001d017895	F	GRMZM2G012044			'cell wall.cellulose synthesis.cellulose synthase'	AT1G55850.1	ATCSLE1,CSLE1	cellulose synthase like E1	LOC_Os02g49332.1	CSLE2 - cellulose synthase-like family E, expressed	19.8878	16.4494	16.0435	3.54115	5.37513	7.97297	6.4302	6.24008	9.75778	17.8377	20.7667	21.0983	3.83648	4.59429	5.90064	4.22294	4.7349	6.2868	8.74035	6.8225	4.17968	5.1939	6.18364	10.2963	7.20576	11.2342	4.4105	7.08503	5.1344	4.5002	4.79789	6.52851	4.70429	5.29891	4.88958	7.18104	8.14207
Zm00001d011959	F	GRMZM2G000581			'misc.UDP glucosyl and glucoronyl transferases'	AT1G27440.1	ATGUT1,GUT2,IRX10	Exostosin family protein	LOC_Os01g70200.1	exostosin family domain containing protein, expressed	118.399	125.599	149.704	17.5947	14.1808	16.9737	20.4792	16.5839	60.9945	111.302	92.5811	99.1227	9.16887	13.6631	15.0579	14.0878	17.0831	19.1774	1.8998	1.67371	8.40435	19.2966	2.61882	36.9788	4.3462	4.4396	5.93421	6.27669	3.81852	5.08278	2.46348	12.6783	10.321	7.19856	4.73581	3.28651	3.67905
Zm00001d006823	F	AC205608.4_FG004			'transport.peptides and oligopeptides'	AT2G02040.1	ATPTR2,ATPTR2-B,NTR1,PTR2,PTR2-B	peptide transporter 2	LOC_Os07g41250.2	peptide transporter PTR2, putative, expressed	56.1974	63.0669	69.4528	8.21666	5.24045	6.84151	16.9088	12.5669	10.6574	59.6076	44.3411	58.651	3.45921	4.10485	5.02944	6.66984	8.07936	7.51138	18.1105	3.41326	5.81568	5.52299	8.01767	13.7856	4.23978	4.61015	5.36064	4.90787	3.07911	1.53382	1.06139	2.94263	5.18996	2.15067	1.22461	3.90542	4.99687
Zm00001d048608	F	GRMZM2G122073				AT1G70230.1	TBL27	TRICHOME BIREFRINGENCE-LIKE 27	LOC_Os06g12870.1	leaf senescence related protein, putative, expressed	161.188	112.769	180.314	0.877706	0.659852	0.528882	1.02564	0.357783	27.3373	64.1307	108.395	86.1118	0.615677	0.856415	0.912838	0.581354	0.808704	0.222018	0	0	3.82926	3.04984	0.0275536	15.9074	0	0.0576627	0.0787467	0.0162251	0	0	0.0414477	0.288264	0.25042	0.100441	0	0	0
Zm00001d013719	F										343.757	437.757	561.754	0.0485394	0.133349	0.327632	0.277609	0.0715082	9.74586	233.038	314.692	478.461	0.0263499	0.107658	0.247192	0.0721428	0.156015	0.102303	0.0179323	0	0.0622515	0	0.00984143	6.38542	0	0	0	0.0048587	0.251057	0	0	0.0439606	0.193941	0.0273572	0	0	0
Zm00001d006659	F	GRMZM2G113370							LOC_Os07g38950.1	expressed protein	109.158	90.2531	100.398	7.25577	2.38919	9.71105	23.0414	14.1171	48.9054	90.714	102.123	107.982	2.26938	2.14796	3.73865	2.02023	7.08136	11.8032	1.8956	1.84292	2.40051	3.58404	0.848765	14.5118	2.5929	2.34471	2.05418	2.60316	2.44049	1.24776	0.327684	3.44824	4.92969	2.03585	0.898363	1.3641	1.90755
Zm00001d043879	F	GRMZM2G037469			'protein.glycosylation'	AT1G27600.1	I9H,IRX9-L	Nucleotide-diphospho-sugar transferases superfamily protein	LOC_Os01g48440.1	glycosyltransferase family 43 protein, putative, expressed	57.4053	50.2906	57.4069	3.67233	2.68	3.78903	12.5859	4.92676	27.1571	35.8977	41.5277	38.9986	2.34596	2.63838	3.19182	2.75298	4.43605	5.89009	2.25163	1.05419	4.69965	11.0228	2.03953	14.2385	2.47408	2.29225	2.6238	3.02866	2.83523	2.14338	1.15295	7.71103	4.87667	2.71302	1.19459	1.75463	1.39407
Zm00001d011627	F	GRMZM2G445338			'signalling.receptor kinases.wheat LRK10 like'	AT1G18390.2		Protein kinase superfamily protein	LOC_Os01g49560.1	expressed protein	3.13316	2.97301	4.14105	0	0.0994865	0.17449	0.356089	0.235415	0.963577	2.15849	2.08873	1.7562	0.068943	0.137715	0.132351	0.185865	0.0749391	0.366478	2.67266	1.07786	0.090596	0.052749	0.128435	1.26989	0.175679	0.675	0.293173	0	0.371336	0	0	0.0687707	0.734174	0.0631197	0.0833493	0.335119	0.644363
Zm00001d050294	F	GRMZM2G066599				AT4G39720.1		VQ motif-containing protein	LOC_Os08g31660.1	VQ domain containing protein, putative, expressed	32.2141	22.7157	36.9586	0.596045	0.469463	0.470742	3.76276	1.13551	12.3007	17.2006	19.6831	20.5734	0.0879094	0.229709	0.0754596	0.213163	0.561575	0.675909	3.32348	1.95847	1.42135	2.29285	0.847835	5.52145	0.224716	0.201592	0.240821	0	0.715692	0	0	1.47263	1.26714	0	0.168884	0.126257	0.107896
Zm00001d023723	F	GRMZM2G047889			'stress.abiotic.heat'	AT1G74250.1		DNAJ heat shock N-terminal domain-containing protein	LOC_Os12g31840.1	ZOS12-05 - C2H2 zinc finger protein, expressed	2.12162	2.67216	2.57232	0.667376	1.01708	1.21392	0.296884	0.559812	0.862245	2.68897	3.10511	1.9146	0.867208	1.05541	0.671243	0.306694	1.18837	0.934067	0.36327	0.577414	0.165607	0.0975103	0.0623323	0.0683255	0.118864	0.131395	0.245919	0.101284	0.233116	0.0796371	0.066064	0.280706	0.133522	0.0666112	0.0540552	0.527908	0.639108
Zm00001d003606	F	GRMZM2G146694			'protein.degradation.ubiquitin.E3.SCF.FBOX'	AT5G44950.1		F-box/RNI-like/FBD-like domains-containing protein	LOC_Os04g35940.1	OsFBX135 - F-box domain containing protein, expressed	2.90322	3.51007	3.59903	0.355955	1.80801	1.46694	0.979421	0.926003	0.858823	3.33681	7.46984	2.88525	0.957526	1.27332	0.988854	0.491609	0.874558	0.539705	0.812864	0.506088	0.101584	0.0180268	0.1191	0.193365	0.202784	0.693299	0.452202	0.262619	0.193273	0.0363625	0.151794	0.0598367	0.503826	0.029256	0.0554585	0.168359	0.345154
Zm00001d010256	F	GRMZM2G116671							LOC_Os05g34500.1	expressed protein	10.5142	16.9358	15.0726	1.05171	0	0.672927	1.71791	0.842045	3.28485	10.6052	20.745	12.1952	0	0.363206	0	0	0.39985	1.39183	0	0.575305	1.08532	0.390553	0	5.5856	0	0	0	0.280906	0	0.236888	0.198929	2.22311	0.265352	0	0.140788	0	0
Zm00001d023524	F	GRMZM2G301124			'signalling.receptor kinases.S-locus glycoprotein like'	AT2G19130.1		S-locus lectin protein kinase family protein	LOC_Os10g20160.1	serine/threonine-protein kinase receptor precursor, putative, expressed	2.66706	3.58521	2.67387	0.594525	0.628027	0.590828	0.75623	0.594587	1.4476	3.13192	3.24747	2.54568	0.973821	0.959874	0.832986	0.791531	0.869571	0.505736	0.577183	0.676954	0.358591	0.246469	0.324071	1.32927	0.77665	1.08407	0.665488	1.08762	0.983581	0.225783	0.209525	0.416718	0.778576	0.212432	0.193372	1.03011	0.780269
Zm00001d051117	F	GRMZM2G043792	myb144	MYB-transcription factor 144	'RNA.regulation of transcription.MYB domain transcription factor family'	AT4G13480.1	AtMYB79,MYB79	myb domain protein 79	LOC_Os02g40530.1	MYB family transcription factor, putative, expressed	0.804297	1.28974	1.09037	0	0	0	0.0274759	0.097504	0	0.909648	0.215115	0.322517	0	0	0	0	0.0567805	0	0.121646	0	0.0241148	0	0.0174865	0	0	0	0	0.00992053	0	0	0	0.0834906	0	0	0	0	0
Zm00001d052260	F	GRMZM2G166940			'misc.UDP glucosyl and glucoronyl transferases'	AT3G25140.1	GAUT8,QUA1	Nucleotide-diphospho-sugar transferases superfamily protein	LOC_Os02g51130.1	glycosyl transferase 8 domain containing protein, putative, expressed	20.9019	30.5453	20.6368	0.494429	0.631782	0.720313	1.01747	1.22216	2.1211	29.7025	36.9753	25.0209	0.152213	0.681672	0.42517	0.433269	1.01166	0.423911	1.009	1.37672	1.45715	0.0456747	0.299477	7.0242	0	0.113855	0.608967	0	0.103152	0	0	0.187979	0.261885	0	0.011505	0	0
Zm00001d046191	F	AC225993.1_FG004									3.29588	3.06357	4.53439	0.485336	1.37798	0.937677	0.790292	0.47678	0.660362	3.23047	1.82148	4.01196	1.52963	1.27277	0.843419	1.22308	0.394769	0.410058	2.00935	0	0.10118	0.257912	0.0304269	2.07539	0.710318	0.398099	0.177501	0.0176535	0.0750053	0.0782448	0.272081	0.038911	0.0453723	0.831443	0.359257	0.230866	0.591874
Zm00001d006754	F	GRMZM2G079067			'RNA.regulation of transcription.C2H2 zinc finger family'	AT1G24625.1	ZFP7	zinc finger protein 7	LOC_Os07g40300.1	ZOS7-10 - C2H2 zinc finger protein, expressed	3.27045	4.85619	2.86319	0.079933	0	0.154058	0.27976	0.176958	0.0821425	4.32266	5.55037	3.53615	0.074286	0	0	0.324706	0.252506	0.141533	0.087733	0	0.0747752	0	0	1.34961	0.045484	0	0.266074	0	0.0668517	0	0.414729	0	0	0	0.369014	0.152942	0
Zm00001d026366	F	GRMZM2G324781			'RNA.regulation of transcription.Chromatin Remodeling Factors'	AT1G50410.1		SNF2 domain-containing protein / helicase domain-containing protein / zinc finger protein-related	ChrUn.fgenesh.mRNA.85	expressed protein	3.02129	4.90923	3.98973	0.0790494	0.103044	0.264688	0.100704	0.198344	0.40509	1.79312	2.23596	2.00265	0.0721552	0.0763552	0.0864556	0.0328131	0.159898	0.153163	0.269956	0.440221	0.0597106	0.143483	0.00666119	1.20872	0.464448	0.487212	0.197413	0.0688864	0.715932	0.469417	0.130232	1.33524	0.367989	0.2838	0.299568	0.634365	0.696978
Zm00001d051692	F	GRMZM2G141036			'RNA.regulation of transcription.unclassified'	AT5G10770.1		Eukaryotic aspartyl protease family protein	LOC_Os02g48860.1	aspartic proteinase nepenthesin-2 precursor, putative, expressed	14.7177	25.8971	21.6093	0.16833	0.0700578	0.137587	0.306156	0.303429	1.65352	13.7186	17.8117	24.2	0.0106076	0.22296	0.0116327	0.0672093	0.239075	0.219945	3.77245	3.50183	0.910204	0.107753	0.200215	4.40204	0	0	0	0.099368	1.54502	0.0707721	0.0678695	3.34145	0.433868	0.256279	0.201287	0	0
Zm00001d053168	F	GRMZM2G002531			'protein.postranslational modification'	AT4G35780.1		ACT-like protein tyrosine kinase family protein	LOC_Os12g06670.1	protein kinase family protein, putative, expressed	3.67062	4.70026	3.14369	1.04273	1.89404	1.05234	0.897414	1.26634	1.61082	3.98937	4.39914	3.39062	1.27215	1.56686	1.29032	1.26008	1.47497	1.55801	2.08249	1.65481	1.27413	1.08271	0.761276	1.55882	0.963382	1.46331	1.44979	0.870665	0.840415	1.58906	0.528114	1.14754	1.06172	1.78242	0.70637	1.88377	1.5543
Zm00001d042901	F	GRMZM2G367668			'secondary metabolism.simple phenols'	AT2G29130.1	ATLAC2,LAC2	laccase 2	LOC_Os01g62600.1	laccase precursor protein, putative, expressed	560.269	1140.72	1084.16	0.441177	0.86861	0.744529	1.05994	0.143679	35.732	409.87	583.321	334.741	0.803201	1.32748	0.834929	0.373373	0.752853	0.29035	0	0.0476675	3.36799	1.70611	0	70.646	0.119503	0.292753	0.349519	0.0636548	0.0143271	0	2.35127	0.0170236	0.152638	0.0217179	0.157052	0.228634	0.151965
Zm00001d023263	F	GRMZM2G180155				AT3G24090.1		glutamine-fructose-6-phosphate transaminase (isomerizing)s;sugar binding;transaminases	LOC_Os12g03720.1	glucosamine--fructose-6-phosphate aminotransferase 1, putative, expressed	0.766854	0.93767	1.21806	0.0481473	0.136702	0.148617	0.0205699	0.052381	0.132121	0.457238	0.696675	0.917697	0.131332	0.0217846	0.123082	0.0187276	0.0508795	0.100408	0.576476	0.0343977	0.039056	0.0251301	0.216563	0.109499	0.10586	0.0872166	0.0986602	0	0.0380011	0.0864196	0.0212228	0.13035	0.0767934	0.165863	0.0637592	0.0602858	0
Zm00001d038177	F	GRMZM2G363116			'cell.cell death.plants'	AT1G68620.1		alpha/beta-Hydrolases superfamily protein	LOC_Os05g33940.1	alpha/beta hydrolase fold, putative, expressed	27.2289	48.1251	40.3419	1.43838	3.01239	3.37056	1.27137	1.57363	6.20904	17.851	22.7038	15.9907	1.16075	1.36776	0.793228	1.72822	1.36912	1.42848	3.80348	0.362818	0.988406	2.38327	0.650946	0.544867	1.00476	0.425285	2.02083	0.0279254	0.326684	0	0	0.189761	0.555922	0	0	2.25742	1.86884
Zm00001d007016	F	GRMZM2G354013			'stress.biotic'	AT3G14460.1		LRR and NB-ARC domains-containing disease resistance protein	LOC_Os03g63200.1	powdery mildew resistance protein PM3b, putative, expressed	2.07415	3.0957	3.512	0.155918	0.20876	0.718013	0.287354	0.547989	0.68502	1.77181	2.28225	2.20557	0.334983	0.0904827	0.0925581	0.339129	0.150264	0.15459	1.55062	1.53164	0.665292	0.273827	0.579161	1.27675	0.134577	0.146957	0.263683	0.231118	0.170418	0.00627017	0.102435	0.154723	0.406338	0.0447126	0.0667087	0.193368	0.10623
Zm00001d030295	F										1.01582	1.40589	1.55272	0.272352	0.455612	0.354266	0.42904	0.426239	0.702725	1.10889	1.02003	0.818348	0.140139	0.255947	0.278633	0.210451	0.0940967	0.12862	0.962426	0.43763	0.176975	0.166702	0.0926849	0.178293	0.371688	0.323973	0.196335	0	0.0159221	0.0832377	0.0900181	0.499949	0.453866	0.171171	0.0332675	0.186158	0.0795427
Zm00001d053135	F	GRMZM2G002555			'signalling.receptor kinases.DUF 26'	AT4G32300.1	SD2-5	S-domain-2 5	LOC_Os01g02310.1	expressed protein	1.2481	1.54923	2.05088	0.078585	0.0662181	0.122183	0.023159	0.0743696	0.382418	1.14006	0.686818	1.82781	0.183342	0.0532267	0.0988947	0.0487279	0.094075	0.0903609	0.280505	0.228596	0.0624794	0.0606148	0.125419	0.636537	0.0667774	0.0129705	0.00676407	0.0354833	0	0.00284254	0.066374	0.086906	0.0228712	0.07147	0.0129139	0	0
Zm00001d026322	F	GRMZM2G029242			'signalling.receptor kinases.DUF 26'	AT1G16670.1		Protein kinase superfamily protein	LOC_Os08g10070.1	protein kinase, putative, expressed	26.9782	34.4279	45.1465	2.45606	1.90263	4.6876	3.24673	3.678	5.23386	20.3225	24.8493	22.1759	1.09072	0.999121	1.98814	1.5965	1.44995	1.89193	4.57032	4.51241	3.30237	3.95126	2.8662	7.7951	3.25362	1.74848	1.06676	1.63394	4.88963	2.96153	8.73201	7.90533	4.92141	4.79875	2.26045	0.966087	0.851306
Zm00001d027695	F	GRMZM2G413315			'redox.glutaredoxins'	AT3G21460.1		Glutaredoxin family protein	ChrUn.fgenesh.mRNA.94	expressed protein	36.8783	55.7915	71.4663	0	0.475419	0	0	0	1.08139	54.6551	68.4363	18.8328	0	0	0	0.534215	0	0	4.51838	2.18615	3.04211	0	22.2989	0.210287	0	0	0	0	0.312399	0	0	0	0.208956	0	0	0	0
Zm00001d022022	F	GRMZM2G008712			'RNA.regulation of transcription.C2H2 zinc finger family'	AT1G24625.1	ZFP7	zinc finger protein 7	LOC_Os07g40300.1	ZOS7-10 - C2H2 zinc finger protein, expressed	9.57034	11.064	15.9399	0.150625	0.389469	0	0.840973	0.319084	1.44875	15.9405	25.6633	19.593	0.444151	0.966086	0.157595	0.805431	1.4621	1.15925	0.564342	0.103666	3.37e-07	0.0309824	0.0223611	0.611009	0.171665	1.55e-06	3.02e-07	0.0941964	0.154376	0.0390795	0.0424547	0.039525	0.0768923	0	0.0914104	0.197014	1.01e-06
Zm00001d025875	F	GRMZM2G096090	umc2156			AT5G45480.1		Protein of unknown function (DUF594)	LOC_Os04g05400.1	expressed protein	9.12996	14.1744	15.5099	1.22345	1.89629	7.34267	2.7115	3.35789	4.90722	8.86955	9.0645	8.89578	0.274133	0.585881	1.13385	0.408377	1.126	1.27589	2.79563	1.91596	1.35725	0.544486	1.90644	1.76522	0.531781	0.0830756	1.46227	0.275623	0.740186	0.0393309	0.0613301	1.83027	3.70765	0.469731	0.0699362	0.115659	0.0197677
Zm00001d031152	F										391.565	1017.75	988.688	1.61947	0.456205	2.10159	2.56504	1.83905	8.61289	261.408	327.649	306.151	0.298972	0.560595	0.164046	0.760958	1.41738	1.9955	8.66736	9.31221	0.862079	0	0	66.179	0	0	0.673067	0	0.185997	0	0.106261	46.3543	0.188078	0	0	0	0
Zm00001d018801	F	GRMZM2G031504									87.6248	125.371	167.256	0	0	0.898075	2.75608	5.35969	0.953915	101.026	112.206	70.193	0	0	0	2.61666	0	0.924285	0.430582	0.70853	0.423767	0	2.54059	50.3134	0	0	0	0	0.45088	0	0	0	0.322724	0.532947	0	0	0
Zm00001d022035	F	GRMZM2G036203			'protein.degradation.cysteine protease'	AT1G06260.1		Cysteine proteinases superfamily protein	LOC_Os09g21370.1	cysteine proteinase EP-B 1 precursor, putative, expressed	234.744	432.878	281.127	0.998857	0.168666	1.34618	4.72053	8.07976	10.4944	202.435	549.292	387.205	0.0166079	0.148748	0.085709	0.427539	7.82003	1.52747	32.4203	14.7652	0.51462	1.13694	6.71193	0	0.0846022	0.095292	23.7631	0.0652775	2.69634	0.0305196	0	0.121795	13.0122	0.265294	0	0	0
Zm00001d012138	F	GRMZM5G817436			'transport.peptides and oligopeptides'	AT3G54140.1	ATPTR1,PTR1	peptide transporter 1	LOC_Os01g67630.1	peptide transporter PTR2, putative, expressed	2.2357	2.07098	3.56243	0.026354	0.0121486	0.0125469	0.0264258	0	0	0.803889	1.23859	1.36965	0.010749	0	0.0488128	0.0270456	0.05423	0	0.743872	0.120031	0.0363753	0	0	2.20764	0	0	0.0835483	0.219509	0.195348	0.0174443	0.062938	0.15135	0.162508	0.0915267	0	0	0
Zm00001d053210	F	GRMZM2G138427	myb17	MYB-transcription factor 17	'RNA.regulation of transcription.MYB domain transcription factor family'	AT4G12350.1	AtMYB42,MYB42	myb domain protein 42	LOC_Os09g36250.1	MYB family transcription factor, putative, expressed	3.70308	3.37077	5.83568	0	0	0.015742	0	0	0.232933	2.38508	2.52849	2.28104	0	0	0	0	0	0	0.0375224	0	0.034311	0.0636371	0.00370323	1.2262	0	0.00884777	0.0170834	0	0.0624789	0	0	0	0.184744	0.0225668	0	0	0.035502
Zm00001d018059	F	AC194974.3_FG005			'misc.myrosinases-lectin-jacalin'	AT5G10530.1		Concanavalin A-like lectin protein kinase family protein	LOC_Os08g03090.1	lectin-like receptor kinase 1, putative, expressed	13.3098	22.4926	15.8281	1.76066	4.70962	3.80981	3.48366	3.86701	6.1658	11.7194	10.1331	8.61031	1.7751	2.55016	2.0824	1.86179	2.00488	1.23289	4.20284	2.30693	0.716885	0.639762	0.376672	8.10368	0.68812	0.704084	1.27444	0.777971	1.07607	0.206095	0.28455	1.38051	1.2541	0.32804	0.121207	0.925767	1.04139
Zm00001d024697	F	GRMZM2G148909			'stress.biotic'	AT4G13920.1	AtRLP50,RLP50	receptor like protein 50	LOC_Os01g04070.1	verticillium wilt disease resistance protein, putative, expressed	0.495523	0.86219	1.17037	0	0	0.0135661	0	0.0298585	0.0291043	0.158726	0.497237	0.397403	0.0269397	0	0.0125071	0.0297343	0	0	0.0742817	0.0413584	0	0	0	0.0506179	0	0.0179732	0.00964037	0	0.00911083	0	0	0.0245853	0.00655637	0	0	0	0
Zm00001d028930	F	GRMZM2G070849	pza03168		'RNA.regulation of transcription.MYB domain transcription factor family'	AT1G48000.1	AtMYB112,MYB112	myb domain protein 112	LOC_Os03g20090.1	MYB family transcription factor, putative, expressed	12.4459	7.53266	12.0195	0.336661	0.346114	0.17593	0.43521	0.603139	0.718948	11.0846	8.52534	17.9843	0.0338846	0.0486229	0.0750297	0.111084	0.147482	0.426839	1.3267	0.120011	0.81109	0.127441	0.198474	3.62078	0.33146	0.0208514	0.208829	0.263011	0.250263	0.212626	0.445875	0.355609	0.23007	0.312892	0.32915	0.0339785	0.029037
Zm00001d012251	F	GRMZM5G827798			'DNA.synthesis/chromatin structure'	AT1G34380.2		5\'-3\' exonuclease family protein	LOC_Os01g65400.1	DNA polymerase I, putative, expressed	2.68107	5.04788	5.20375	0.604756	2.29507	1.98552	0.443788	0.94687	0.574088	2.27589	1.92392	2.39483	1.41685	0.812884	1.38352	0.718711	0.459268	0.619197	1.12984	1.80747	0.304562	0.286751	0.195291	0.0123132	0.49518	0.684101	1.44764	0.268113	0.24521	0.170003	0.204529	0.708548	0.454137	0.588807	0.657656	1.10802	1.01984
Zm00001d026268	F	GRMZM2G156004			'secondary metabolism.phenylpropanoids'	AT1G32910.1		HXXXD-type acyl-transferase family protein	LOC_Os04g51990.1	transferase family domain containing protein, expressed	118.371	119.837	206.375	0.0136867	0	0.0270283	0.0413079	0	7.50338	122.435	79.5296	101.718	0.0770906	0	0.0394859	0.14945	0.0289435	0.0304662	0	0.298054	0.92737	0.721452	0.189765	17.76	0.038986	0.0704833	0	0	0	0.00960237	0.042324	0.172182	0.189593	0.879973	0.101664	0	0
Zm00001d024695	F										0.414569	1.57229	1.86634	0.0153304	0.0141256	0	0.0889483	0	0.173414	0.531766	0.345041	0.482633	0.029508	0	0.0274001	0	0.0156238	0	0.0651971	0.0221765	0	0	0	0.107969	0.0188364	0.0094859	0.0233805	0	0	0	0	0.0206482	0	0	0	0	0
Zm00001d041358	F										2.40505	10.7455	11.1995	0.0373797	0.0522455	0.054121	0	0	0.080358	1.96601	3.0167	1.5108	0.0489546	0.123193	0.0675145	0.196293	0.446686	0.0177159	6.54375	4.01128	0.723725	0.00940843	0.635079	0.476409	0.272022	0.0206413	0.0112097	0	0.153985	0.0162675	0	0.0707327	0	0.0294443	0.00800333	0	0
Zm00001d013782	F	GRMZM2G178753			'signalling.receptor kinases.leucine rich repeat XI'	AT3G47570.1		Leucine-rich repeat protein kinase family protein	LOC_Os01g05870.1	receptor kinase, putative, expressed	3.06166	7.56799	5.74455	0.034679	0.0245432	0	0.0691689	0.0535684	0.0742369	3.36091	4.9894	2.32976	0.00567575	0.0165052	0.0112957	0.00626305	0	0.0247083	3.79596	1.0947	0.223331	0.0622525	0.188928	1.26985	1.52452	0.42683	0.0915968	0.0234317	0.0844153	0.0188665	0.0413987	0.0107219	0.20096	0	0	0.285963	0.0814585
Zm00001d028577	F	GRMZM2G119168			'RNA.regulation of transcription.putative transcription regulator'	AT4G14465.1	AHL20	AT-hook motif nuclear-localized protein 20	LOC_Os03g16350.1	DNA binding protein, putative, expressed	59.6705	32.9693	75.6067	2.63271	2.63336	2.54325	3.40669	3.79704	12.6652	52.9971	48.989	39.3543	1.73123	1.6978	1.15147	0.967396	1.85669	1.37712	0.193901	0	1.05042	0	0	8.86434	0	0	0	0	0	0	3.83459	1.51833	0	0	0.30459	0.0858447	0
Zm00001d008562	F	GRMZM2G133552			'RNA.regulation of transcription.C2H2 zinc finger family'	AT1G68360.1		C2H2 and C2HC zinc fingers superfamily protein	LOC_Os01g04120.1	ZOS1-03 - C2H2 zinc finger protein, expressed	25.3209	18.2955	37.9024	0.190423	0.199322	0.219862	0.375595	0.68958	2.00832	19.8217	22.1865	8.41498	0.0363393	0.287773	0.0719666	0.0770865	0.396691	0.239859	0	0	0.540769	0.192685	0	12.5378	0	0	0.080524	0	0	0	0.346948	0	0.20071	0	0	0	0
Zm00001d043290	F										1.83676	0.535713	0.592928	2.84699	0.19575	0.151945	0.335925	0.263091	0.085503	1.82465	2.29215	9.32442	0.61495	0.968426	0.614018	2.79831	0.677592	2.39405	0	0	0	0	0	0	0	0	0	0	0	0	0	0	0	0	0	0.554911	0.118553
Zm00001d030932	F										0	0	0	0	0	2.18355	0	0	0	0	0	1.55546	0	0	0	0	0	0	0	0	0	0	0.106458	0.165827	0.25922	0.751404	0.178804	0	0	0	0	0	0	0.312508	0	0	0
Zm00001d002311	F										0	0	0	0	0	0	1.40568	0.617565	0	0	0	1.65768	0	0	0	0	0	0	0	0.609975	0	0	0.18387	0	0.11555	0.105847	0.203494	0.498486	0	0	0.265947	0	0	0	0	0.593209	0.506939
Zm00001d044656	F	GRMZM2G439799			'signalling.receptor kinases.leucine rich repeat XI'	AT3G47570.1		Leucine-rich repeat protein kinase family protein	LOC_Os04g15660.1	receptor kinase, putative, expressed	2.59219	2.87919	0.463944	0.292716	0.173912	0.19767	0.285103	0.291428	0.129546	2.0787	1.24792	1.28417	0.416737	0.28048	0.31081	0.37116	0.38902	0.437738	0	0.0141706	0.00536777	0.0370554	0.0108573	0.491521	0.276315	0.420256	0.216586	0.0927443	0.0317588	0.043851	0.106463	0.115759	0.336514	0.109953	0.0529717	0.175684	0.300268
Zm00001d021793	F										0.0170001	8.29246	5.85346	0.295989	4.15489	6.46367	0.364144	5.88767	5.09606	0.154416	0.129748	0.0367967	0.207895	0.244289	0.218725	0.283349	0.290803	0.302708	0	0	0	0.0659684	0.00608237	0.0370883	0.110882	0.16498	0.0543131	0.0932085	0.0267245	0.0116864	0.0309402	0.174325	0.0988391	0.0240429	0.0339448	0.92873	0.970225
Zm00001d032997	F										0	1.00299	1.1255	0	0.350361	0.58002	0.19451	0	0.769873	0	0	0	0	0	0	0	0.217937	0	0	0	0	0	0	0	0	0	0	0	0	0	0	0	0	0	0	0	0
Zm00001d012208	F	GRMZM2G368663			'signalling.receptor kinases.DUF 26'	AT4G23130.2	CRK5,RLK6	cysteine-rich RLK (RECEPTOR-like protein kinase) 5	LOC_Os11g39420.1	jacalin-like lectin domain containing protein, expressed	0.644295	0	0	0.0900254	0	0	0.0168088	0	0	0.313405	0.404492	2.57911	0	0.070601	0.251211	0.037014	0.0369375	0.0926164	0	0	0	0	0	1.97889	0	0	0.0116642	0	0	0.010901	0	0.0147051	0.083606	0.0184674	0.00577013	0	0
Zm00001d044716	F										0.89583	0	0	0.140029	0	0	0.161928	0	0	1.55204	0.60101	1.05222	0.335249	0.0963675	0.192389	0.332684	0.146111	0.244888	0.045919	0.055101	0	0	0	0.0438829	0.0246618	0.0225592	0.0244968	0.0373549	0.0180882	0.0084562	0.0367787	0.154546	0.10952	0.0512193	0.0203622	0	0
Zm00001d037893	F										0.95571	0	0	0.183753	0	0	0.099817	0.0164667	0	0.865904	0.973081	1.0859	0.205593	0.273188	0.148745	0.168439	0.208717	0.175405	0	0	0	0	0.00535357	0	0	0	0	0	0	0	0	0	0	0	0	0	0
Zm00001d012483	F	GRMZM2G036634			'RNA.RNA binding'	AT4G10610.1	ATRBP37,CID12,RBP37	CTC-interacting domain 12	LOC_Os08g02330.1	RNA recognition motif containing protein, putative, expressed	0.676888	0	0	0.331831	0	0	0.269238	0	0	0.615761	0.885867	1.3273	0.373589	0.71471	0	0	0.528162	0.663305	0	0	0	0	0	0.0444097	0	0	0	0.0207306	0	0	0	0	0.0524273	0	0	0.484634	0
Zm00001d024234	F	GRMZM2G127336	tps23	terpene synthase23	'secondary metabolism.isoprenoids.terpenoids'	AT5G23960.1	ATTPS21,TPS21	terpene synthase 21	LOC_Os08g04500.1	terpene synthase, putative, expressed	0.693957	0.13566	0.0835556	0	0	0	0	0	0	0.599595	0.497582	3.82902	0	0	0	0	0	0	0	0	0.0511191	0	0.0371035	0.348234	0	0	0	0	0	0	0	0	0	0	0	0	0
Zm00001d042199	F	GRMZM2G468702			'PS.lightreaction.photosystem II.PSII polypeptide subunits'	AT4G28660.2	PSB28	photosystem II reaction center PSB28 protein	LOC_Os01g71190.1	photosystem II reaction center PSB28 protein, chloroplast precursor, putative, expressed	0	0.449068	0.421436	0	0	0	0	0	0	0	0.410505	1.02246	0	0	0	0	0	0	0	0	0	0	0	0.203523	0	0	0	0	0	0	0	0	0	0	0	0	0
Zm00001d036595	F										0.351054	0.750547	0.475697	0.313364	0.189726	0.143895	0.154087	0.176354	0.417322	0.794911	0.902609	1.28891	0.418002	0.156759	0.560086	0.707776	0.121794	0.261086	0.456922	0.528161	0.168962	0.200733	0.287789	0.610514	0.299476	0.236695	0.247513	0.107333	0.164671	0.109038	0.417469	0.548068	0.258753	0.448183	0.143022	0.25328	0.342316
Zm00001d043359	F	GRMZM2G409970				AT1G26600.1	CLE9	CLAVATA3/ESR-RELATED 9	LOC_Os01g55850.1	expressed protein	0.296907	0	0.789941	0.275609	0	0	0.22083	0	0.241035	0.796123	1.13417	0.409791	0.24631	0	0.489451	0	0	0.672645	0	0	0	0.141612	0	0.266232	0	0	0	0	0.294536	0	0	0	0	0.68626	0	0	0
Zm00001d023605	F	GRMZM2G036508				AT4G30770.1		Putative membrane lipoprotein	LOC_Os12g08150.1	expressed protein	0.696374	0.28384	0.976704	0	0.115177	0	0	0.109156	0	1.20568	0.144606	0.22262	0.346091	0	0	0	0	0	0	0	0	0	0	0	0	0	0	0	0.152022	0	0	0	0.227561	0	0	0	0
Zm00001d044943	F	GRMZM2G403740			'misc.UDP glucosyl and glucoronyl transferases'	AT2G36800.1	DOGT1,UGT73C5	don-glucosyltransferase 1	LOC_Os03g24430.1	cytokinin-O-glucosyltransferase 3, putative, expressed	0.839515	0.383711	0.458799	0.324341	0.0142655	0	0.129773	0	0	0.821186	0.694139	1.12734	0.0699305	0.184731	0.175714	0.195025	0.0476724	0.108466	0.090107	0	0	0	0	0	0	0	0	0	0.761034	0	0.0443533	0	0	0	0.0359028	0	0
Zm00001d049607	F	GRMZM2G017533				AT4G15240.1		Protein of unknown function (DUF604)	LOC_Os08g04300.1	fringe-related protein, putative, expressed	0.866467	0.447467	0.489003	0.12387	0.196501	0.0841405	0.17755	0.293312	0.207546	0.944528	1.58175	0.456562	0.0564945	0.140427	0.151607	0.0783252	0.140206	0.285456	0.336899	0.399643	0.200622	0.262219	0.724807	0.1038	0.0865405	0.0278586	0.0212114	0.0123918	0.116891	0.039005	0	0.080401	0	0	0	0.0326003	0.0278593
Zm00001d019897	F										0.96952	0.750145	0.843406	0.143786	0.0706949	0.171977	0.439424	0.120033	0.131843	0.828402	0.560269	1.72614	0.0710991	0	0.235051	0.174465	0.16183	0.516737	2.55312	1.00047	0.082108	0.0144425	0.0265203	0.165327	0.0367905	0.0136096	0.182597	0.00280411	0.06318	0.0466208	0	0.0134415	0.352433	0.0637611	0.0176377	0.0403852	0.0690258
Zm00001d043198	F	GRMZM2G103135			'stress.biotic'	AT5G45520.1		Leucine-rich repeat (LRR) family protein	LOC_Os01g58520.1	disease resistance protein, putative, expressed	0.783919	0.809293	0.771456	0.185301	0.273197	0.292901	0.28473	0.121914	0.40877	0.854924	1.25941	1.03763	0.209469	0.158076	0.445864	0.213173	0.242638	0.279896	0.386906	0.429824	0.355724	0.213022	0.123366	0.148754	0.538783	0.447465	0.258568	0.448152	0.170984	0.116615	0.0311867	0.123257	0.223084	0.0986335	0.115566	0.317105	0.503265
Zm00001d043466	F										0.555249	0.880899	0.916134	0.066207	0.10933	0.127729	0.132352	0.19409	0.360876	0.143998	0.360639	1.06213	0.12426	0	0	0	0	0.203985	0.0685475	0	0.0471609	0.0167822	0.0975564	0.170091	0.397857	0.0358553	0	0.0095382	0.134251	0.232269	0	0	0.0236441	0.213703	0.194078	0	0
Zm00001d029176	F	GRMZM2G445791			'lipid metabolism.lipid degradation.beta-oxidation.acyl CoA DH'	AT5G65110.1	ACX2,ATACX2	acyl-CoA oxidase 2	LOC_Os11g39220.1	acyl-coenzyme A oxidase, putative, expressed	0.436235	0.0215842	0.0385148	0.247734	0	0	0.814386	0.0147837	0	1.44997	0.425796	1.19213	0.214365	0.18054	0.191311	0.350855	0.277598	0.739324	0	0	0	0	0	0	0	0	0	0	0	0	0	0	0	0	0	0	0
Zm00001d004320	F	GRMZM2G409082							LOC_Os04g11120.1	expressed protein	0.92109	0.897165	0	0	0	0	0	0	0	0	0.493449	5.05551	0	0	0	0	0	0	0	0	0.0887333	0	0	0	0.124182	0	0	0	0.181918	0	0	0	0	0	0	0	0
Zm00001d006147	F										0.318397	0.263999	0.373063	0.126632	0.108263	0.208449	0.271809	0.191044	0.264737	0.241322	0.533354	1.53232	0.203009	0.65074	0.135684	0.120509	0.233835	0.947433	0.105071	0.0138795	0	0	0	0.0192177	0	0	0.00991903	0	0.0137476	0	0	0.0233041	0	0.0093038	0.0148378	0.0664015	0.141863
Zm00001d029172	F	GRMZM2G467072							LOC_Os03g22820.1	expressed protein	0.871939	0.088698	0.968437	0	0	0	0.425125	0	0.554074	1.0966	0.49402	0.560965	0	0	0	0	0	0.356293	0	0	0	0.104924	0	0.799371	0	0	0	0	0	0	0.0800943	0	0	0	0.0313791	0	0
Zm00001d001971	F										0	0.0150712	0	0	0	0	0	0.0211759	0	0.084772	0	22.2101	4.44612	0	6.4198	7.9804	0	9.7978	0	0	0	0	0.00330196	0	0	0	0.043233	0	0.122191	0.739567	0.0206604	0.090288	0	0.528514	0.29534	0	0
Zm00001d046429	F										0	0	0	0	0	0	0	0	0	0	0	1.8192	0	0	0	0	0	0	0	0	0	0	0	0	0	0	0	0	0	0	0	0	0	0	0	0	0
Zm00001d049263	F										0	0	0	0	0	0	0	0	0	0	0	9.2115	0	0	6.1202	0	0	0	0	0	0	0	0	0	0	0	0	0	0	0	0	0	0	0	0	0	0
Zm00001d047115	M+E	GRMZM2G027221			'misc.protease inhibitor/seed storage/lipid transfer protein (LTP) family protein'	AT1G12100.1		Bifunctional inhibitor/lipid-transfer protein/seed storage 2S albumin superfamily protein	LOC_Os10g40460.1	LTPL141 - Protease inhibitor/seed storage/LTP family protein precursor, expressed	0	0	0	4.653	0	0	5.1811	0	0	0	0	0.13854	0	0	0.105779	1.81692	3.04332	6.20479	0	0	0	0	0	0.0527033	0	0	0	0	0	0	0	0	0	0	0	0	0
Zm00001d038479	M+E	GRMZM2G323938							LOC_Os05g40030.1	expressed protein	0.74639	0.194237	0.966836	2.2338	0.679396	0.192827	1.2624	0.979345	0.103401	0.626224	0.194899	0.303285	0.266233	0.705608	0.2609	1.89752	1.50991	0.759097	0	0	0	0.21088	0.100612	0.586868	0	0.123795	0.39116	0	0	0.0296223	0	0	0	0.222428	0	0	0
Zm00001d011455	M+E	GRMZM2G094356				AT2G36330.1		Uncharacterised protein family (UPF0497)	LOC_Os01g45360.1	membrane associated DUF588 domain containing protein, putative, expressed	1.92321	0.529259	2.51864	4.07307	1.18754	1.88085	2.53578	3.14771	1.47114	1.43561	1.0451	1.0657	0.707076	1.48493	0.897254	3.099	5.19112	4.02095	0.117352	0	0.877992	1.88949	0.114175	1.78594	0.187362	0.144831	0.642538	0.0906757	0.274702	0.034976	0	0.208296	0.210167	0.0944713	0.574283	0.125348	0.160679
Zm00001d007272	M+E	GRMZM2G026715				AT1G33340.1		ENTH/ANTH/VHS superfamily protein	LOC_Os11g14000.1	ANTH domain containing protein, expressed	1.61742	1.32923	1.68837	3.26571	1.49916	1.17853	3.04297	2.35531	2.26881	1.4274	1.31713	0.759347	1.56631	1.80114	2.02818	2.65882	3.69561	3.52251	0.579252	0.123449	1.51338	0.285265	0.912864	1.1289	0.0999317	0	0.20648	0.018915	0.283365	0	0	0.159703	0.0484303	0	0	0	0
Zm00001d030002	M+E	GRMZM2G127945			'misc.peroxidases'	AT5G17820.1		Peroxidase superfamily protein	LOC_Os10g41720.1	peroxidase precursor, putative, expressed	0.61981	0	0.0194273	3.02458	0.38562	0.515837	2.98037	1.76471	0.791279	0.565052	0	0.674358	0.312035	0.846935	1.73371	1.71418	2.17464	4.95696	0	0.202622	0.06712	0.769495	0.087303	2.27271	0	0	0.121919	0.277809	0	0.038756	0.172655	0	0	0.169717	0.423436	0	0
Zm00001d032344	M+E	GRMZM2G136353			'signalling.receptor kinases.leucine rich repeat XI'	AT1G28440.1	HSL1	HAESA-like 1	LOC_Os08g28870.1	receptor-like protein kinase 5 precursor, putative, expressed	1.37496	1.57641	7.14491	8.49306	1.80273	2.40779	3.61287	3.42293	3.28163	1.23813	2.46712	2.59633	7.62401	10.4056	7.72931	8.93712	5.81509	3.3139	0.0677305	0	0.28356	0.920048	0.00668817	0.019767	0.0414951	0.0536252	1.63142	1.22959	0.0250133	0	0.0574052	0	0.27638	0.0117393	0.0442985	0	0
Zm00001d044034	M+E	GRMZM2G004362				AT4G24130.1		Protein of unknown function, DUF538	LOC_Os01g46390.1	DUF538 domain containing protein, putative, expressed	0.0669895	0	0.059345	3.09791	0.385733	1.18149	1.20644	0.474791	0	0	0.190264	0	1.51381	0.93008	1.21931	2.40385	1.8302	1.96309	0	0.350483	0	0.514432	0	0.237365	0	0	0.0509173	0	0	0.060446	0.326542	0.356179	0.371358	0.23581	0.0554077	0	0
Zm00001d031607	M+E	GRMZM2G421579				AT1G14590.1		Nucleotide-diphospho-sugar transferase family protein	LOC_Os08g41800.1	regulatory protein, putative, expressed	0	0	0	5.29155	0.559929	0.902541	4.29548	2.06234	1.75401	0	0	0	0.680164	1.02139	0.923859	4.40977	5.48838	3.60496	0	0	0.187758	0.781652	0	2.07093	0.056044	0	0.52751	0	0.0880423	0	0	0.0632873	0.14385	0	0	0.060427	0
Zm00001d030926	M+E	AC199487.4_FG003									0	4.30731	2.03429	7.5049	0	4.00526	5.99585	5.48773	0	3.47989	0	1.69259	0	0	0	2.08271	8.11951	0	0	0	0	0	0	0	0	0	0	0	0	0	0	0	0	0	0	1.09984	0.939893
Zm00001d016136	M+E	GRMZM2G384913			'protein.degradation.ubiquitin.E3.RING'	AT2G20030.1		RING/U-box superfamily protein	LOC_Os02g15120.1	RING-H2 finger protein, putative, expressed	0.595114	0.077367	0.229979	8.80884	1.3374	1.62727	2.45245	4.05687	1.06887	0.815807	0.39258	0.537111	7.3883	5.16915	1.28359	6.27743	5.7151	2.02671	0	0	0	0	0	3.57227	0	0	0.0935303	0	0	0.133847	0.27981	0.429487	0	0	0	0	0
Zm00001d010779	M+E	GRMZM2G115364				AT1G28240.1		Protein of unknown function (DUF616)	LOC_Os01g19870.1	hydrolase, acting on carbon-nitrogen, putative, expressed	0.178973	0.0884975	0.157903	1.20588	0.456514	0.0823825	0.236439	0.510863	0.163889	0.263997	0	0.127861	0.0801285	0.504453	0.679419	0.265863	0.548013	0.742836	0	0	0	0	0	0	0	0	0	0	0	0	0	0	0	0	0	0	0
Zm00001d039414	M+E	GRMZM2G035278				AT2G25770.1		Polyketide cyclase/dehydrase and lipid transport superfamily protein	LOC_Os01g10210.1	lachrymatory factor synthase, putative, expressed	5.25793	0.363536	2.85792	15.3399	4.48187	7.68916	3.33561	12.7896	1.18358	2.912	0.357141	0.51539	6.71103	20.2303	2.73587	8.48539	9.22617	10.5899	0	0	1.96167	3.32826	0	0.632877	0.92726	0	0.183589	0.416646	0	0	3.35201	0	0.149029	0.116671	0.0435763	0.140594	0.480592
Zm00001d051143	M+E	GRMZM2G459645			'signalling.light'	AT1G07090.1	LSH6	Protein of unknown function (DUF640)	LOC_Os04g43580.1	DUF640 domain containing protein, putative, expressed	24.373	10.7875	10.7481	24.2127	73.9415	49.8503	6.39016	8.99269	11.1015	18.0037	4.69651	5.08795	35.4489	53.0023	65.7653	8.61443	6.46577	7.01011	0	0	0	0.26215	0	0	0	0	0	0	0	0	0.369373	0.136067	0	0	0	0	0.112859
Zm00001d049677	M+E										0	0	0	0	1.97098	0	0	0	0	0	0	0	0	0	0	0	0	0	0	0	0	0	0	0.484933	0	0	0	0	0	0	0	0	0	0	0	0	0
Zm00001d049240	M+E										0	0	0	0.335043	1.77248	0.0884499	0.115355	0.0448554	0.226983	0.050771	0	0.0472236	0.828832	1.57098	0.348946	1.1551	0.824479	1.00676	0	0	0	0	0	0	0	0	0	0	0	0	0	0	0	0	0	0.0730089	0
Zm00001d007549	M+E	GRMZM2G158175				AT1G03055.1			LOC_Os08g02210.1	expressed protein	0.537997	0.618798	0.489494	0.556697	5.10248	3.62615	0.28232	1.13597	0.756974	0.303913	0.281334	0.265759	0.573817	2.40273	1.63582	0.659679	0.745833	0.421133	0.484488	0.829103	0.0988391	0.132744	0.0713011	1.77168	0.722546	1.10812	0.475523	0.175657	0.0909072	0.197234	0.37539	0.280043	0.263594	0.223568	0.308764	0.708012	0.978595
Zm00001d012859	M+E	GRMZM2G381842							LOC_Os03g62830.1	nuclear antigen, putative, expressed	0.115102	0.494075	0.516716	0.810212	2.08671	0.872545	0.46179	1.08055	0.292964	0.010059	0	0	0.445393	0.289309	0.128762	0.29769	0.153983	0.211018	0.0453388	0.124608	0.0291481	0.138548	0	0.242249	0.137288	0.427422	0.589888	0.0612487	0	0.0627291	0.0215408	0.107304	0.431711	0.0547614	0.0215355	0.0353582	0.0302161
Zm00001d026281	M+E	GRMZM2G031477			'misc.beta 1,3 glucan hydrolases'	AT1G79480.1		Carbohydrate-binding X8 domain superfamily protein	LOC_Os06g45450.1	glucan endo-1,3-beta-glucosidase 12 precursor, putative, expressed	0.019936	0.007251	0.056224	4.63742	7.18987	2.89616	0.326624	1.14847	0.0811396	0.0160666	0.0605165	0.0188564	7.15535	8.44607	4.54779	7.64938	2.49019	2.57715	0	0	0.115173	1.12548	0	0.235781	2.04209	0.589827	2.73616	0.0831633	0	0	0	0	0.24549	0	0.0188816	0.782403	0.882518
Zm00001d051509	M+E	GRMZM2G091003	bhlh13	bHLH-transcription factor 13	'RNA.regulation of transcription.bHLH,Basic Helix-Loop-Helix family'	AT3G24140.1	FMA	basic helix-loop-helix (bHLH) DNA-binding superfamily protein	LOC_Os02g46560.1	helix-loop-helix DNA-binding protein, putative, expressed	0.313508	0.232534	0.636888	5.15414	16.0993	9.21954	2.00724	3.78918	1.81348	0.700681	0.424633	0.468734	18.1201	14.6984	10.245	12.2879	4.88195	2.8665	0	0	0.045477	0.36482	0	0.213686	0.571946	0.422799	0.542685	0	0.0299951	0	0.0448303	0.103018	0.512489	0.0977757	0.0382602	0.31162	0.228258
Zm00001d021562	M+E	GRMZM2G175812			'secondary metabolism.flavonoids.chalcones'	AT5G13930.1	ATCHS,CHS,TT4	Chalcone and stilbene synthase family protein	LOC_Os07g17010.1	chalcone synthase, putative, expressed	0.0409062	0.249637	0.659451	0.317197	1.82143	1.62958	0.265026	0.399703	0.351772	0.058732	0.0151307	0.0511495	0.82185	1.34022	0.291233	0.26398	0.135721	0.36159	0	0	0	0	0	0	0	0	0	0	0	0	0	0	0	0	0	0.0344717	0
Zm00001d015404	M+E										6.31957	7.05511	3.2312	14.9624	48.581	38.49	5.00647	17.1935	3.07757	5.36484	6.60912	7.57522	23.4033	27.6004	37.2966	15.8629	15.465	14.2071	13.152	9.36272	3.05856	4.16718	1.98826	6.52108	5.53341	6.75422	9.00921	3.3771	6.52019	3.25066	14.4436	7.6276	5.96542	5.47959	13.3248	4.76398	5.23435
Zm00001d019667	M+E	GRMZM2G046252				AT1G05835.1		PHD finger protein	LOC_Os11g32070.1	expressed protein	0	0	0.150258	0.155317	1.00681	0.522961	0.145896	0.688641	0	0	0	0	0.608447	0.532911	0.70613	0.236803	0.492329	0.74229	0	0	0	0.137044	0	0	0.0817833	0	0.134724	0	0	0	0	0	0	0	0	0.150302	0.128443
Zm00001d046950	M+E	GRMZM2G109966			'development.unspecified'	AT1G30950.1	UFO	F-box family protein	LOC_Os06g45460.1	OsFBX202 - F-box domain containing protein, expressed	0	0.0181298	0.266738	0.930426	2.18653	0.511459	0.623293	0.712561	1.04348	0.315828	0.057494	0.301862	0.689226	2.70019	0.856464	1.68295	1.05246	2.18229	0	0	0	0	0	0	0.052148	0.100886	0	0	0	0	0.25979	0	0	0	0	0.0959861	0.12304
Zm00001d045272	M+E	GRMZM2G017761				AT2G46230.1		PIN domain-like family protein	LOC_Os06g06410.1	rRNA-processing protein FCF, putative, expressed	0.231829	0.128371	0.823488	0.83417	1.18853	1.08225	0.453116	0.511729	0.535995	0.297327	0.060598	0.697318	1.00642	0.680217	0.940623	0.883587	0.678477	0.520056	0	0.0637285	0.0171346	0	0.0181081	0	0.0148494	0	0	0	0	0.0107132	0.0332346	0	0	0	0.00627843	0.12724	0.217471
Zm00001d043708	M+E	GRMZM2G159935							LOC_Os05g46470.1	expressed protein	0	0.0604755	0.446039	0.351513	3.30369	3.44786	0.574964	1.89496	0.420225	0	1.07386	1.25701	1.31618	2.6946	1.25854	1.25716	1.96486	0.487104	0.212984	0.269873	0.559292	0.666437	0.680756	0.0314886	0.304989	0.203524	0.302078	0.0775201	0.0177318	0.0706431	0.0646363	3.87e-21	0.112356	0.0962413	0.0262422	0.252971	0.422684
Zm00001d007729	M+E	GRMZM2G140665			'lipid metabolism.''exotics'' (steroids, squalene etc)'	AT1G10030.1	ERG28	homolog of yeast ergosterol28	LOC_Os12g43670.1	ergosterol biosynthetic protein 28, putative, expressed	0.108314	0.0500395	0.0962275	1.67112	5.5704	26.3175	7.70549	7.86787	1.12068	0.085875	0	0	0.540332	0.414305	1.0917	0.907722	12.8028	1.35614	0	0	0	0.0910227	0	1.53988	0	0.393559	0.61938	0	0	0	0	0	0.073105	0	0	0	0
Zm00001d045423	M+E	GRMZM2G144421			'hormone metabolism.auxin.induced-regulated-responsive-activated'	AT1G19830.1		SAUR-like auxin-responsive protein family	LOC_Os06g04590.1	OsSAUR24 - Auxin-responsive SAUR gene family member, expressed	1.60157	3.79463	1.69818	5.10351	6.86883	10.7486	2.78197	2.50807	10.2835	1.37135	3.09297	0.373403	2.98128	1.30463	3.01147	1.18273	1.12305	2.0579	0.294243	0	1.95862	0.814124	0.085491	0.349629	0.25968	0	0	0.315335	0	0.083092	0	0	0	0	0.0471757	0.316891	0.541611
Zm00001d006274	M+E	GRMZM2G042712			'hormone metabolism.auxin.induced-regulated-responsive-activated'	AT1G29510.1	SAUR68	SAUR-like auxin-responsive protein family	LOC_Os09g37394.1	OsSAUR44 - Auxin-responsive SAUR gene family member, expressed	2.5921	3.32923	2.71396	3.63577	2.43868	10.5831	5.72333	6.77029	7.40886	3.67536	6.02649	3.97124	1.22249	1.80004	3.20861	2.12439	4.29763	3.58304	3.42042	1.67847	2.46704	1.95773	1.2928	1.88315	2.31569	3.25228	1.51814	4.86381	1.55597	2.19384	1.01684	1.66393	1.54222	2.11174	1.9328	2.67312	2.35111
Zm00001d023296	M+E	GRMZM2G320305			'PS.lightreaction.other electron carrier (ox/red).ferredoxin reductase'	AT1G20020.1	ATLFNR2,FNR2	ferredoxin-NADP(+)-oxidoreductase 2	LOC_Os06g01850.1	ferredoxin--NADP reductase, chloroplast precursor, putative, expressed	0.063258	0	0.0600155	0.284613	1.00496	1.09874	0.220441	0.194743	0.0431344	0.178155	0.102158	0.136615	1.39159	1.05099	0.951005	1.0875	0.336114	0.201631	0.0359519	0.0157482	0	0	0.00711477	0	0.0080567	0.00661	0.0126157	0	0	0.0318875	0	0.00646963	0.0372835	0	0.013952	0.928264	0.203292
Zm00001d006262	M+E	GRMZM2G078114			'lipid metabolism.lipid degradation.lysophospholipases.phospholipase D'	AT4G35790.1	ATPLDDELTA,PLDDELTA	phospholipase D delta	LOC_Os09g37100.1	phospholipase D, putative, expressed	0.748392	0.211506	0.144034	0.667225	1.17826	0.197409	0.143758	0.338274	0.05034	0.074783	0.0507405	0.19385	0.392095	0.259839	0.197441	0.372901	0.267791	0.194741	0	0	0	0	0	0	0.0186721	0.0338387	0.017602	0	0.0746377	0	0.0465607	0	0	0	0	0.110782	0
Zm00001d039956	M+E	GRMZM2G178769	hct8	hydroxycinnamoyltransferase8	'secondary metabolism.phenylpropanoids'	AT5G48930.1	HCT	hydroxycinnamoyl-CoA shikimate/quinate hydroxycinnamoyl transferase	LOC_Os08g43040.1	transferase family protein, putative, expressed	5.11566	7.85299	6.82526	15.4343	12.4835	8.55953	7.25034	7.40517	6.19062	3.84394	5.71431	4.56576	19.6724	20.3346	15.6937	13.3123	11.3188	10.0095	1.06411	0.940343	1.71893	3.56848	2.04995	0.161545	0.199493	0.0656846	0.528182	4.88391	1.75774	0.0054844	0	0.189802	0.981321	0.0696727	0	0.0346087	0.0295756
Zm00001d053526	M+E	GRMZM2G152553				AT3G49601.1			LOC_Os11g07070.1	expressed protein	1.507	0.91064	0	6.62405	6.51352	2.55803	3.93963	2.28202	2.72078	1.42479	1.94307	1.0448	5.31884	12.5095	3.92989	6.74067	9.11806	5.55657	0	0	0	0	0	0.0855833	0.49983	0.366158	0	0	0.357236	0.162057	0	0	0	0	0.17475	1.53947	1.09632
Zm00001d020308	M+E	GRMZM2G461279			'secondary metabolism.N misc.alkaloid-like'	AT3G57030.1		Calcium-dependent phosphotriesterase superfamily protein	LOC_Os09g20810.1	strictosidine synthase, putative, expressed	0	0.285184	0.478847	14.8592	6.4295	5.03946	5.2079	3.59457	1.00887	0.103873	0.712259	0.054709	11.7733	8.42457	7.61099	7.10133	4.53902	4.91169	0.250086	0	0.613753	2.05033	0.594114	0	1.12802	0	1.52771	0.303963	0.388495	0	0	0	0.738302	0	0.0395423	0.142124	0
Zm00001d007844	M+E	GRMZM2G345270				AT5G45530.1		Protein of unknown function (DUF594)	LOC_Os01g24240.1	expressed protein	0.0350837	0	0	2.34604	1.40881	1.0835	1.17399	0.970093	0.338488	0	0.0454248	0.006002	1.81181	1.79374	1.63027	2.52067	1.89289	1.83296	0	0	0.0582362	0.540134	0.021342	0.721358	0.275986	0.206678	0.730532	0.0616067	0.0121545	0	0.0583323	0	0.0990836	0	0	0.409839	0.6421
Zm00001d045274	M+E	GRMZM2G020418				AT2G46230.1		PIN domain-like family protein	LOC_Os06g06410.1	rRNA-processing protein FCF, putative, expressed	2.58803	1.35218	2.02277	2.95337	3.00221	2.78198	1.67805	3.48335	1.45158	2.53216	1.97286	1.83627	2.62952	6.09449	4.38887	4.633	3.29892	2.49001	0	0	0	0	0	0.0118213	0	0.0212844	0	0	0	0	0	0	0	0	0	1.21067	0
Zm00001d043783	M+E	AC233946.1_FG004			'RNA.regulation of transcription.C2C2(Zn) CO-like, Constans-like zinc finger family'	AT5G41380.1		CCT motif family protein	LOC_Os11g01074.4	RNase P subunit p30, putative, expressed	0	0.057552	0	1.2763	1.02974	0.871942	0.0856398	0.391703	0.377302	0.022142	0.0344027	0.0213998	2.05623	1.88857	1.93572	0.913191	0.186029	0.664633	0	0	0.157953	0.680723	0	0	0	0	0.0458593	0.012575	0	0	0	0	0	0	0	0	0
Zm00001d009530	M+E	GRMZM2G399333				AT5G11550.1		ARM repeat superfamily protein	LOC_Os05g48580.1	expressed protein	1.96134	0.422739	1.27676	4.99824	2.69426	2.51071	1.02781	4.72319	1.93165	1.86695	1.16883	1.24614	3.90476	5.19409	1.02502	3.66124	3.46064	2.19322	0	0	0	0.245578	0	0.0572003	0.104686	0	0.306808	0	0	0	1.40112	0.265212	0.125678	0	0	0.552145	0.262137
Zm00001d012968	M+E	GRMZM2G002805			'RNA.regulation of transcription.C2H2 zinc finger family'	AT2G28200.1		C2H2-type zinc finger family protein	LOC_Os03g60560.1	ZOS3-21 - C2H2 zinc finger protein, expressed	0.279873	0.086188	0	1.25902	1.27801	0.687653	0.648324	0.532964	0.177386	0.509795	0	0.068187	0.404273	1.55724	0.742073	0.719962	1.04935	0.26758	0.82621	0	0	0	0	0.107201	0	0	0	0	0	0.0655037	0.609486	0.172484	0	0.121172	0	0	0
Zm00001d004874	M+E	GRMZM2G436688							LOC_Os12g06280.1	expressed protein	0.066614	0	0.54743	14.0623	8.39666	6.65656	5.21724	13.1941	2.24378	0	0.461923	0	6.5236	12.3951	1.49598	13.939	20.7748	7.38499	0	0.398648	0.306359	1.54124	0	5.81594	1.35151	0.129899	1.30457	0	0	0.0979961	0	0.123687	0.231975	0.218083	0	0.51651	0.551743
Zm00001d051411	M+E	GRMZM2G078299							LOC_Os02g44720.1	expressed protein	1.41686	0.446977	2.12031	24.7573	11.813	14.3603	4.0195	22.9594	7.22276	0.983537	0.923858	1.32969	5.20693	34.1033	4.20514	9.36809	19.0746	14.5925	0	0	0.137283	0.412499	0	2.34792	0.541327	0.301534	0.62361	0	0	0	2.14158	0.586159	0.440179	0.284211	0.0980907	2.66033	3.03126
Zm00001d029844	M+E										0	0	0.289556	5.07562	1.84861	1.32469	1.16775	2.19375	0.661041	0	0.340901	0	2.98037	5.74075	1.90393	5.42518	4.2021	2.20323	0	0	0.519511	0.581698	0	1.66915	0.228005	0	0.346333	0	0	0	0.341865	0	0	0	0	0.373534	0.212808
Zm00001d018045	M+E	GRMZM2G077755	tcptf26	TCP-transcription factor 26	'RNA.regulation of transcription.TCP transcription factor family'	AT3G47620.1	AtTCP14,TCP14	TEOSINTE BRANCHED, cycloidea and PCF (TCP) 14	LOC_Os02g51280.1	TCP-domain protein, putative, expressed	21.9153	14.3934	18.1945	36.8028	32.5132	25.7413	33.8234	27.8192	23.1826	16.6018	15.5071	16.1325	51.1929	51.6953	33.6185	36.1678	27.617	22.3287	0.254978	0	0.904257	0.748929	0	7.25891	1.61182	0.261639	1.128	0.0453333	0.0879206	0.00937223	0.42268	0.0973843	0.126139	0.108693	0	0.422354	0.586514
Zm00001d046846	M+E	GRMZM2G111066				AT1G78420.1		RING/U-box superfamily protein	LOC_Os06g44275.1	expressed protein	0	0	0	4.74273	2.56284	3.10769	2.27203	3.20725	0.231926	0	0.21496	0	2.39664	5.72689	0.996932	3.80075	4.12507	1.89773	0	0	0	0.612224	0.171428	0.320097	0.717744	0.186669	0.964485	0	0	0	0	0	0	0	0	0	0
Zm00001d012096	M+E	AC183950.2_FG004				AT3G26350.1			LOC_Os01g68090.1	harpin-induced protein 1 domain containing protein, expressed	0.145059	0	0.0503255	1.71341	1.03091	0.901629	0.940196	0.818056	0.521424	0	0.114061	0.073398	0.844055	1.14705	0.679943	1.8919	1.40671	1.20431	0	0	0.20482	0.80203	0	0.763046	0.306218	0.0317818	0.411738	0.0915693	0	0.0766611	0.081654	0	0.0880697	0.222391	0.0217112	0.176415	0.0753795
Zm00001d011422	M+E	GRMZM2G123309			'misc.cytochrome P450'	AT3G14680.1	CYP72A14	cytochrome P450, family 72, subfamily A, polypeptide 14	LOC_Os01g43844.1	cytochrome P450 72A1, putative, expressed	1.76615	0.603135	1.04856	12.1415	12.3915	7.57594	6.11426	5.15118	1.75751	2.86727	2.15537	2.44221	16.1158	14.4715	9.205	11.2965	9.78324	7.17241	1.58512	1.94529	1.17269	1.80547	0.297359	2.28494	0.734084	0.956221	0.760361	0.087799	2.6822	0	0	0.165443	0.10627	0.0376183	0.0569353	0.995737	1.37909
Zm00001d046859	M+E	GRMZM2G029690				AT1G78420.1		RING/U-box superfamily protein	LOC_Os06g44275.1	expressed protein	0.310356	0	0	14.8152	11.3491	8.57065	2.96408	6.42382	2.04237	0	0.328269	0	12.9395	18.3558	10.8616	22.5824	15.8498	13.3927	0	0	0.961573	4.06946	0.135294	0.839887	1.12559	0.202197	0.658423	0	0	0.0467633	0.46957	0	0	0	0	1.71776	0.293589
Zm00001d009265	M+E	GRMZM2G145118				AT5G45530.1		Protein of unknown function (DUF594)	LOC_Os01g27600.1	expressed protein	0.020565	0.0207004	0.125859	1.97213	2.38265	0.99058	0.535937	0.688656	0.147562	0	0.0114178	0	2.22381	3.84437	1.3839	2.35414	0.969528	0.953989	0	0	0.115116	0.748853	0.00786963	0.0929923	0.95452	0.214767	1.73762	0.273413	0.021745	0.0215777	0.160065	0.039061	0.766502	0	0.00595253	0.423554	0.226223
Zm00001d031195	M+E	AC212323.4_FG007									0.116407	0.035588	0.106463	3.94597	2.34476	2.90801	1.45006	2.346	0.270246	0	0.111452	0.0551388	2.69848	4.61118	2.80531	4.25732	3.6654	1.52726	0.129331	0	0	0.127827	0.543773	0	0.144867	0	0	0	0	0	0	0	0	0	0	0.0858447	0.220081
Zm00001d028222	M+E	GRMZM2G178894			'RNA.regulation of transcription.C2H2 zinc finger family'	AT2G41940.1	ZFP8	zinc finger protein 8	LOC_Os03g11680.1	ZOS3-05 - C2H2 zinc finger protein, expressed	3.64776	1.23307	4.50114	19.5009	8.75485	9.42567	11.5312	12.5174	7.7066	5.11042	3.04623	5.44365	18.5879	11.5947	5.58532	28.3867	14.5488	11.8856	0	0	0.187208	0.793992	0	0	0.842305	1.26336	3.43999	0	0	0.0156723	0.191187	0.200625	0.15515	0	0	3.49887	3.16944
Zm00001d052783	M+E	GRMZM2G013949							LOC_Os12g06280.1	expressed protein	1.09587	0.666828	2.2388	27.8727	11.4243	12.3376	15.5456	16.0546	10.0285	0.492914	2.74008	1.69933	9.98727	14.9271	6.82601	24.6419	28.2943	18.8873	0	0	0.810981	1.3404	0	5.49344	0	0	0.280646	0	0	0.0275729	0.145065	0.287856	0	0.595101	0.047429	0.12724	0.326208
Zm00001d030229	M+E	GRMZM2G097454			'RNA.regulation of transcription.C2C2(Zn) CO-like, Constans-like zinc finger family'	AT5G41380.1		CCT motif family protein	LOC_Os11g01074.4	RNase P subunit p30, putative, expressed	0.0824485	0.243948	0.336267	5.79575	6.71142	4.22741	1.81992	2.8699	0.652087	0	0.0397129	2.81042	11.5418	8.97665	6.57172	5.43914	1.81695	1.95562	0	0	0.149432	0.084605	0	0.166576	0.551294	0.318284	0.0500727	0	0.189772	0	0	0	0.0517227	0	0	0	0
Zm00001d021337	M+E	GRMZM2G095839			'hormone metabolism.auxin.induced-regulated-responsive-activated'	AT1G20470.1		SAUR-like auxin-responsive protein family	LOC_Os07g29310.1	OsSAUR30 - Auxin-responsive SAUR gene family member, expressed	0	0	0.715495	46.4004	34.1716	51.0358	23.4494	37.4502	11.0735	0.50444	0.327984	0	33.2946	47.4382	20.1652	35.466	56.6336	27.3722	0	0	0.219821	3.20491	0.172992	1.03457	0.582671	0.188992	0.898583	0.819158	0	0.0521793	0.224827	0	0	0	0.367652	1.18187	0.336664
Zm00001d017263	M+E	GRMZM2G095382			'signalling.light'	AT1G07090.1	LSH6	Protein of unknown function (DUF640)	LOC_Os02g41460.1	DUF640 domain containing protein, putative, expressed	10.4876	6.12868	7.9097	47.8305	53.0902	48.6527	21.065	36.5927	26.94	11.8646	10.1687	4.99329	34.3571	64.5315	23.441	25.8269	33.4669	24.921	0	0	0.10673	0.0928327	0	0	0.131493	0	0	0	0	0	0.19169	0	0.151437	0	0	0	0
Zm00001d037909	M+E	GRMZM5G898274							LOC_Os05g30500.1	expressed protein	0.38995	0.278446	1.39152	3.71075	5.397	5.33101	1.42646	1.98939	0.65622	2.25238	0.49402	0.603255	4.58003	7.80552	4.66247	3.12601	2.94611	2.80007	0	0	0.186381	0.105514	0	1.93892	0	0	0	0	0	0.177193	0.180317	0.14231	0.141609	0.197003	0.143814	1.18507	0.868053
Zm00001d036464	M+E										0.262404	0.300884	0.19055	0.150552	0.256027	0.242808	2.0471	0.07419	0.0527775	0.386589	0.214928	0.30159	0.426337	0.296838	0.405039	0.307615	0.0524785	0.437231	0	0	0	0	0	0	0	0	0	0	0	0	0	0	0	0	0	0.218781	0.0934822
Zm00001d052443	M+E										0.219309	0	0	0.317434	0	0.100512	1.1038	0	0	0	0	0	0.0825625	0	0.0905835	0.215523	0	0	0.0870035	0.087285	0	0.130659	0.0163386	0.0811006	0.0718382	0	0.0603777	0.0309456	0.215465	0.0575107	0	0.180677	0.125272	0.0555517	0.0241538	0.184872	0.473958
Zm00001d033460	M+E	GRMZM2G033871			'hormone metabolism.auxin.induced-regulated-responsive-activated'	AT1G79130.1		SAUR-like auxin-responsive protein family	LOC_Os03g45850.1	OsSAUR16 - Auxin-responsive SAUR gene family member, expressed	0	0	0	0	0	0	1.42154	0	0.390033	0	0	0.337496	0	1.12718	0	0	1.05391	0	0	0	0	0	0	0	0	0	0	0	0	0	0	0	0	0	0	0	0
Zm00001d021443	M+E	GRMZM2G053307			'misc.oxidases - copper, flavone etc.'				LOC_Os09g37690.1	flavin-containing monooxygenase family protein, putative, expressed	0	0	0	0	0	0	14.0173	0	0	0	0	0	0	0	0	0	0	0	0	0	0	0	0	0	0	0	0	0	0	0	0.647003	0	0	0	0	2.15436	0
Zm00001d036465	M+E										0	0	0	0	0	0	4.54132	0	0	0	0	0	0	0	0.050511	0	0	0	0	0	0	0	0	0	0	0	0	0	0	0	0	0	0	0	0	0	0
Zm00001d012626	M+E										8.56007	3.88593	3.60291	10.2831	3.16025	4.77318	25.0617	12.4502	11.3424	3.66038	8.13794	6.68805	1.81385	9.0045	1.9587	5.694	12.1102	10.3679	1.33674	1.08379	1.15755	0	0.89303	1.10448	0	0	0	0	0	0	0.40622	0	0	0	0.202241	0	2.7305
Zm00001d049221	M+E										0	0	0	0.0929455	0	0	1.60145	0.168704	0.5152	0	0	0	0.044026	0.212282	0.0818475	0.0486374	0.242535	0.481907	0	0	0	0	0	0	0	0	0	0	0	0	0	0	0	0	0	0	0
Zm00001d031594	M+E	GRMZM2G148648	pin7	PIN-formed protein7	'hormone metabolism.auxin.signal transduction'	AT5G16530.1	PIN5	Auxin efflux carrier family protein	LOC_Os08g41720.1	auxin efflux carrier component, putative, expressed	0	0	0	0.427943	0.0146292	0.0728895	1.07937	0.107869	0.410849	0	0	0	0.0486615	0.163706	0.143531	0.0199429	0.25117	0.242537	0	0	0	0	0	0.0666377	0	0	0.286644	0	0	0	0	0	0	0	0	0	0
Zm00001d009399	M+E	GRMZM2G476069			'transport.nitrate'	AT2G26690.1		Major facilitator superfamily protein	LOC_Os01g37590.1	peptide transporter PTR2, putative, expressed	6.01778	2.34941	2.71447	17.8101	2.56914	9.63235	50.2418	27.0774	23.0373	13.4586	10.7634	7.03663	0.590359	2.44483	1.00056	10.5316	10.4944	6.4303	0.0352616	0	0	0.307854	0	5.26004	0	0.0199771	0	0.305573	1.11845	0	0	0.105372	0	0	0.00923133	0	0
Zm00001d002067	M+E	GRMZM5G810191				AT5G67210.1		Protein of unknown function (DUF579)	LOC_Os04g55640.1	plant-specific domain TIGR01627 family protein, expressed	0.146361	0.0462446	0.175966	0.395854	1.92673	0	0	0.231119	2.44123	2.03793	0.744796	0.479617	0	0.09138	0	1.49516	0.096249	0	0	0	0	0	0	0.0246653	0	0	0	0	0	0	0	0	0.0438473	0	0.0178023	0	0
Zm00001d023687	M+E										0	0	0	0	0	0	0	0	2.13437	0	0	0	0	0	0	0	0	0	0	0.349809	0	0	0	0	0	0	0.102901	0.159628	0	0	0	0.127268	0	0	0.0851877	0	0
Zm00001d022191	M+E	GRMZM2G316033				AT4G39720.1		VQ motif-containing protein	LOC_Os07g43140.1	VQ domain containing protein, putative, expressed	0.270157	1.08165	1.50873	0.0505895	0	0	0.326856	0	14.7629	0.502314	0.798752	0.894183	0	0	0	0	0	0	0	1.03996	3.53524	0.810937	0.102102	1.66377	0	0	0.0888357	0	0.194168	0	0	0	0	0	0	0	0
Zm00001d018181	M+E	GRMZM2G069298	fls2	flavonol synthase2	'secondary metabolism.flavonoids.flavonols'	AT5G08640.1	ATFLS1,FLS,FLS1	flavonol synthase 1	LOC_Os02g52840.1	flavonol synthase/flavanone 3-hydroxylase, putative, expressed	0.65344	6.20899	6.48386	0.119152	1.5514	6.39151	1.16414	20.6292	51.0883	0.574167	0.496991	0.264142	0	0	0.026438	0	0.338485	0.311605	0	0	0	0	0	0.622757	0	0	0	0	0	0	0	0	0	0	0.0180514	0	0
Zm00001d002318	M+E	GRMZM2G007256									0	0.0434287	0	0	0	0	3.02001	0	4.63828	0	0.051794	0	0	0	0	0	0	0	0	0	0	0	0	0	0	0	0	0	0	0	0	0	0	0	0	0	0.172163
Zm00001d032971	M+E	GRMZM2G119496			'transport.misc'	AT1G73700.1		MATE efflux family protein	LOC_Os10g20450.1	MATE efflux family protein, putative, expressed	9.95086	17.3041	17.3741	5.83631	6.76969	7.58577	13.4458	13.0097	41.7343	10.4732	13.5998	8.2202	8.20342	9.21909	8.19553	5.16165	5.28585	6.6471	0.867703	0.0789482	1.17053	5.0339	0.344213	8.98344	0.666791	0.580847	0.73914	0.338544	1.41554	0.0522895	0.0547012	0.102064	3.817	0.953313	0.0209285	0.43012	0.459461
Zm00001d049220	M+E	GRMZM2G064644			'signalling.G-proteins'	AT4G04900.1	RIC10	ROP-interactive CRIB motif-containing protein 10	LOC_Os11g28310.1	P21-Rho-binding domain containing protein, putative, expressed	0	0	0	0.137519	0.156802	1.07082	13.3052	6.33357	29.1118	0	0	0	0.192747	0.601521	0.127698	0.291116	1.16027	2.07206	0	0	0.340053	2.33889	0	1.33893	0.0694424	0	0.0977757	0.374831	0	0	0	0	0.14229	0	0	0	0.0874405
Zm00001d017396	M+E	GRMZM2G315140	nactf10	NAC-transcription factor 10	'development.unspecified'	AT1G12260.1	ANAC007,EMB2749,NAC007,VND4	NAC 007	LOC_Os02g42970.1	NAC domain containing protein, putative, expressed	0.927722	0.462485	0.610815	0.351513	1.19	1.29994	1.04488	1.55156	1.99669	0.443111	0.498947	0.350902	1.33686	1.0387	0.436881	0.292359	0.615485	0.399541	0	0	0.413353	0.269106	0.0333573	0.611033	0.230853	0.217967	0.142492	0.163603	0.0466423	0.0174728	0	0	0	0	0	0.61378	0.209808
Zm00001d027651	M+E	GRMZM2G062635			'protein.degradation.autophagy'	AT5G61500.1	ATATG3,ATG3	autophagy 3 (APG3)	LOC_Os10g41110.1	autophagy-related protein 3, putative, expressed	0.489484	2.48131	0.876262	0.41251	1.33635	1.74744	1.28221	6.92371	6.25975	0.562698	0.824128	1.18726	0.604047	0.696256	0.336305	0.525732	0.920794	0.874994	0	0	0	0	0	0	0	0	0	0	0	0	0	0	0	0	0	0.33519	0.190963
Zm00001d042292	M+E										0	0	0	0.89868	0.331087	0.494827	0	0.0972255	1.46064	0	0	0.096966	0.117928	0	0.801006	0.370488	0.138498	2.99491	0	0	0.710384	0	0	0	0	0	0	0	0.101027	0	0	0	0	0	0	0	0.179593
Zm00001d049093	M+E	GRMZM2G001043							LOC_Os11g09150.1	expressed protein	18.2405	12.3948	9.981	8.4566	5.15491	10.8595	19.2119	11.6821	25.9296	10.3323	14.6096	10.3394	9.2733	5.74247	4.3251	5.54364	4.33085	7.72839	0.17369	0.204726	0.694723	5.06135	0.508056	1.01111	1.3323	0.824757	0.980799	7.99801	0.65634	0.235848	0.156856	2.2399	0.852167	0.320488	0.204954	0.430706	1.10421
Zm00001d004439	M+E	GRMZM2G140299			'RNA.regulation of transcription.C2H2 zinc finger family'	AT5G03510.1		C2H2-type zinc finger family protein	LOC_Os04g08060.1	ZOS4-03 - C2H2 zinc finger protein, expressed	2.17916	0.987012	1.62123	1.54801	0.354941	0.970007	5.69358	4.34781	7.15578	1.04278	1.93172	0.975289	0.391748	0.493338	0.159216	0.766148	3.75696	1.8332	0.747559	0.53046	1.40055	0.41748	0.393143	3.20884	0.0736123	0	0	0	0.29461	0.122056	0	0	0	0	0.0872631	0.0602876	0
Zm00001d015733	M+E										0	0	0	0	0	0.00839255	0.34967	0.00619145	1.02698	0	0	0	0	0	0	0	0	0.009582	0	0	0	0.465781	0	0	0.048664	0.102463	0	0	0	0.0180467	0	0	0.118328	0	0	0.140975	0.0803155
Zm00001d029667	M+E	GRMZM2G093962	umc2229		'protein.degradation.serine protease'	AT5G07250.1	ATRBL3,RBL3	RHOMBOID-like protein 3	LOC_Os10g37760.2	OsRhmbd17 - Putative Rhomboid homologue, expressed	0.2709	0	0.0576624	0.959098	0.0680946	0.189711	0.934514	0.140787	3.3797	0.592433	0.133198	0.293738	0.118636	0.875573	0.290122	0.509428	2.779	0.753796	0	0	0	0	0	0.0245829	0	0	0	0	0	0	0	0	0	0	0	0	0
Zm00001d051656	M+E										1.50033	2.21808	2.18737	1.28698	1.52898	1.88005	1.68403	2.36831	3.81176	1.28086	1.39715	1.92333	0.36525	0.71814	0.826323	1.2358	1.5124	1.31886	0.217766	0.38536	0.131249	0.3476	0.0669566	0.620305	0.249001	0.481019	0.461644	0.4722	0.694616	0.415495	0.293434	0.325411	0.561932	0.70367	0.56278	0.851358	0.755283
Zm00001d029907	M+E	GRMZM2G405622			'cell wall.modification'	AT1G65680.1	ATEXPB2,ATHEXP BETA 1.4,EXPB2	expansin B2	LOC_Os10g40710.1	expansin precursor, putative, expressed	0.0259955	0.0488659	0.0476109	3.21532	8.6476	4.7377	4.07887	12.7083	19.0903	0	0.0561215	0	0.0634866	0.581843	0.923462	0.964661	3.66981	6.25476	0	0	0.0508617	0.286355	0	1.15635	0	0	0	0.18161	0.20046	0.0121674	0	0.202375	0	0.080402	0.0520707	0	0
Zm00001d033592	M+E	GRMZM2G079619			'misc.cytochrome P450'	AT3G26330.1	CYP71B37	cytochrome P450, family 71, subfamily B, polypeptide 37	LOC_Os09g10340.1	cytochrome P450, putative, expressed	6.23456	2.7773	3.96651	10.0187	0.939249	2.49677	15.79	4.4777	18.1461	7.40458	2.82855	5.83301	1.09028	1.23623	0.938327	5.09672	4.0419	8.34628	0	0	0.564189	0.599818	0.06943	0.327742	0.282418	0.030026	0.0247923	0	0.0256043	0	0.230044	0.0291383	0	0	0.0154437	0.15909	0.067977
Zm00001d007305	M+E	GRMZM2G119613				AT1G71910.1			LOC_Os11g09150.1	expressed protein	0.164584	1.1153	2.43616	2.05257	0.74269	1.97593	1.41623	4.30449	6.69545	0.782765	0.656745	0.585145	0.862275	1.00554	0	0.936943	1.37556	0.916973	0	0	0.082523	0.483366	0	1.15109	0.553588	0	0.189856	0.325952	0.211799	0.0254809	0	0.851593	1.43513	0.76521	0.198254	0.716982	0.204237
Zm00001d020646	M+E	GRMZM5G843781							LOC_Os09g27160.1	expressed protein	2.39858	0.974711	1.09367	9.06244	1.5834	3.85296	33.8451	14.5871	53.2942	2.21949	0.982329	1.67363	1.32081	1.58104	0.951094	5.46625	11.4551	13.264	0	0	0.459911	2.52392	0	6.90991	0	0	3.37876	0.261064	0	0.0137323	0	0	0.09851	0.198547	0	0	0
Zm00001d025430	M+E	GRMZM2G039399							LOC_Os04g35390.1	expressed protein	1.99131	2.28505	3.26787	1.20452	0.717484	0.733252	2.07776	0.881216	11.9897	1.5333	0.663625	1.35536	0.220509	0.489339	1.2061	0.321045	1.19966	1.29596	0	0	0.66124	0.134219	0	4.98056	1.13969	0.180571	1.16994	0	0	0	0.535302	0.548903	1.51073	0	0.287834	0.780552	1.2229
Zm00001d017619	M+E	GRMZM2G010673				AT1G33055.1			LOC_Os07g28614.1	expressed protein	17.739	7.1401	15.125	22.9166	0	0	9.3449	16.5538	38.9699	15.5837	11.1202	30.5216	5.28365	0	0	14.0061	0	11.6617	1.25177	0	0	1.26672	0	0	0	0	0.616447	0	0	0	0	1.06228	0	1.54924	0	4.30872	0
Zm00001d032419	M+E	GRMZM2G318882			'stress.biotic'	AT5G42510.1		Disease resistance-responsive (dirigent-like protein) family protein	LOC_Os07g01620.1	dirigent, putative, expressed	0.068695	0.200153	0.247701	6.21432	6.09006	7.93038	2.24693	3.99305	28.5283	0.188101	0.57023	0	8.37045	7.92155	3.2995	4.42635	6.19887	1.54068	0	0	1.35402	0.55335	0	5.24446	0.130213	0	0.0945163	0	0	1.36283	0.261369	0	0.282079	1.46947	0.482123	1.32065	1.01573
Zm00001d021720	M+E	GRMZM2G019916	umc254			AT3G09280.1			LOC_Os07g36430.1	expressed protein	3.91317	1.13249	0.357747	2.9335	0	2.81217	12.3797	5.47548	40.5573	1.83468	0.743542	3.77433	0	0	0.590355	1.34931	2.46323	1.80208	0	0	0.31215	1.60448	0	8.84916	0	0	0.187067	0	0	0	0	0.565873	2.38191	0	0	0	0
Zm00001d033132	M+E	GRMZM2G414192	umc1383		'PS.lightreaction.photosystem II.LHC-II'	AT2G05100.1	LHCB2,LHCB2.1	photosystem II light harvesting complex gene 2.1	LOC_Os03g39610.1	chlorophyll A-B binding protein, putative, expressed	2.85189	1.83405	5.31696	7.79929	1.42321	6.88394	7.08392	4.36721	23.2828	2.81183	5.90794	7.8471	7.69817	3.97767	9.4724	5.24742	4.83449	10.3475	0.762522	0.122972	1.17392	0.126026	1.62575	0	0	0	0	0	0.068156	0	0	0	0	0.055422	0	0	0
Zm00001d046161	M+E	GRMZM2G074211				AT4G18335.1			LOC_Os06g34850.1	expressed protein	0	0	0.575334	0.304296	0	0	0.241874	0	1.13238	0.212029	0	0	0	0	0	0	0.340882	0	0	0	0	0	0	0.670225	0	0	0	0	0	0	0.271384	0	0	0	0	0	0
Zm00001d012252	M+E	GRMZM2G338431			'secondary metabolism.N misc.alkaloid-like'	AT3G57030.1		Calcium-dependent phosphotriesterase superfamily protein	LOC_Os08g07810.1	strictosidine synthase, putative, expressed	0.40805	0.0269012	0.148806	0.180152	0.390377	0.451723	0.30692	0.485934	1.11989	0.33024	0.108062	0.130696	0.141954	0.315744	0.27048	0.135577	0.376051	0.209204	0	0	0	0	0	0.221758	0.0601543	0	0.0569497	0	0	0.682063	0.042679	0	0	0	0.0178358	0	0
Zm00001d016522	M+E	AC234169.1_FG004									0	0	0	4.19941	0.642185	0.126883	0.226153	1.51308	15.2801	0	0	0	2.51443	2.6319	0.125254	0.406583	0.578235	0.276589	0	0	0.305683	0.304938	0	2.90963	0	0	0	0	0.298093	0.0362067	0	0.986948	0	0	0.0739217	0	0
Zm00001d006281	M+E										1.49514	2.60948	1.18126	1.09037	1.10323	5.47452	9.26795	3.36565	10.7867	2.67921	3.36741	0.783605	0	1.51131	1.1871	0.000148727	0.773833	0.725245	0	0	0.375201	0.17857	0	0.140009	0	0	0.174203	0.344949	0	0	0	0.429191	0.860675	6.97e-06	2.28e-05	0.000185485	0.00015851
Zm00001d007831	M+E	GRMZM2G176375				AT3G22600.1		Bifunctional inhibitor/lipid-transfer protein/seed storage 2S albumin superfamily protein	LOC_Os07g07930.1	LTPL78 - Protease inhibitor/seed storage/LTP family protein precursor, expressed	1.29666	0.964168	2.26307	15.1541	0.299621	7.73219	22.4526	20.8831	82.1538	1.53111	0.510289	1.87321	0.130705	0.620545	0.717275	1.90016	16.6589	27.2382	0	0.361114	1.83138	1.16003	0.11074	26.1565	0.174742	0	0	0	0.835403	0	0.212206	3.51298	0.486163	0.67077	0.941952	0.62832	0.134236
Zm00001d040219	M+E										0.636592	1.36835	0.284139	0.758265	0.405026	0.290693	1.01337	1.37443	2.24492	0.33539	1.02949	0	0	0	0.255939	0.14396	0.492858	0.46695	0.402684	1.06015	0.525947	0.330989	0	0.260638	0	0	0.142636	0	0	0.178564	0.230983	0.218164	0	0.269397	0.0879523	0	0
Zm00001d020788	M+E	GRMZM2G382038			'cell wall.precursor synthesis.UXS'	AT2G28760.1	UXS6	UDP-XYL synthase 6	LOC_Os03g16980.1	NAD dependent epimerase/dehydratase family domain containing protein, expressed	0	1.02598	0	5.30345	0.835435	2.03218	0.174978	10.6353	10.9733	0.70678	0.402645	0.795605	0	0	1.19178	0.334786	7.1561	2.82346	0	0	0	0	0	0	0	0	0.041435	0	0.0419543	0	0	0.052216	0.0803727	0	0	0	0
Zm00001d047737	M+E	GRMZM2G078469				AT5G01360.1	TBL3	Plant protein of unknown function (DUF828)	LOC_Os03g18120.1	proteins of unknown function domain containing protein, expressed	5.25651	12.1372	5.54793	26.0768	6.13322	17.8383	118.739	58.3997	144.781	6.12935	5.92892	8.66343	2.0067	4.30394	4.41367	11.4878	38.1504	28.4422	8.29e-09	2.58e-09	0.458721	10.4498	5.03e-08	7.48522	1.88e-08	0.103192	1.07592	0.108551	1.12e-09	0.0203109	0.694715	0.117956	2.75212	0.0362673	0.0273524	0	0
Zm00001d039057	M+E	GRMZM2G048892				AT5G62770.1		Protein of unknown function (DUF1645)	LOC_Os05g49350.1	DUF1645 domain containing protein, putative, expressed	1.9903	0.628679	0.881461	4.82128	2.10141	4.11034	7.75659	7.09927	13.3526	2.85031	2.80696	2.05866	0.911668	2.22172	1.68407	2.19119	4.69001	3.93775	0	0	0	0.164807	0	0.664846	0	0	0.327983	0.325545	0.155653	0.0669667	0.103025	0.370382	0	0.306805	0.117114	0.102522	0.0876121
Zm00001d018184	M+E	GRMZM2G152801	fls1	flavonol synthase1	'secondary metabolism.flavonoids.flavonols'	AT5G08640.1	ATFLS1,FLS,FLS1	flavonol synthase 1	LOC_Os02g52840.1	flavonol synthase/flavanone 3-hydroxylase, putative, expressed	2.64987	2.48214	0.823342	3.57171	0.0231703	1.17378	18.7598	7.78358	28.1424	2.1349	2.32558	0.544076	0.0525598	0.0563239	0.052876	0.278027	5.54667	4.26527	0	0	8.75827	2.91649	0.0439527	0.331527	0	0	0	0.162426	0.0425393	0.0606067	0.055675	0	0.588306	0.0951047	0.0270007	0	0.0607776
Zm00001d049174	M+E	GRMZM2G135019	la1	lazy plant1		AT5G14090.1			LOC_Os11g29840.1	expressed protein	24.0761	21.037	9.5632	72.5221	71.0358	157.66	130.583	109.356	265.817	47.371	54.7786	29.6277	14.1307	36.5119	77.0235	18.5062	105.195	62.8874	0.0310889	0	0.568326	2.64787	0.0268146	9.38412	0.998668	0.111519	1.42763	2.53861	1.17242	0.143526	0.933383	3.88288	5.5909	0.63427	0.43617	0.0321391	0.137326
Zm00001d047984	M+E	GRMZM2G011708			'misc.peroxidases'	AT2G38380.1		Peroxidase superfamily protein	LOC_Os03g13200.1	peroxidase precursor, putative, expressed	7.2854	6.97177	2.18069	8.76919	5.57744	12.5007	20.3313	13.4021	24.2097	16.5725	24.1394	14.4829	1.05319	2.33367	3.03915	2.29107	8.98506	6.9888	0	0	0.108272	1.00209	0	0	0.545679	0.0667293	1.30965	0.0284953	0	0.081322	3.56696	0.355796	3.41089	0.199694	0.0811149	0.0798108	0.068204
Zm00001d044930	M+E	GRMZM2G038436				AT1G76650.1	CML38	calmodulin-like 38	LOC_Os06g11030.1	EF hand family protein, putative, expressed	0	0	0.74947	10.6364	0	2.15065	18.9774	7.18415	19.0772	0.50588	1.71175	0	1.9196	0.814635	1.73289	1.94023	12.2542	8.69115	0	0	0	0.259943	0	11.0636	0	0	0.47401	0.39159	0.262494	0	0	0	0.49456	0	0	0	0
Zm00001d044401	M+E	AC208915.3_FG010			'PS.lightreaction.photosystem II.LHC-II'	AT2G34420.1	LHB1B2,LHCB1.5	photosystem II light harvesting complex gene B1B2	LOC_Os01g41710.1	chlorophyll A-B binding protein, putative, expressed	2.75254	0.08727	2.34666	2.85941	0	4.6688	3.4159	7.74215	8.00218	1.46455	2.88089	2.34572	2.52748	0.114171	8.90313	0.6458	2.06226	4.03125	0	0	0	0	0	0	0	0	0	0	0	0	0	0	0	0	0	0	0
Zm00001d013559	M+E										22.7339	28.8498	33.0251	38.6716	25.8185	62.4362	84.8127	80.9879	105.849	23.2283	20.2005	22.8208	13.0423	16.2466	15.5117	23.9943	43.3615	47.0668	0.088447	0	0.043202	0.348686	0	0	0.0317027	0.1526	1.14483	0	0.624395	0	0	0.121541	0.518416	0	0	0	0
Zm00001d044053	M+E	GRMZM2G021807			'lipid metabolism.lipid degradation.lipases.triacylglycerol lipase'	AT4G18550.1		alpha/beta-Hydrolases superfamily protein	LOC_Os01g46250.1	lipase, putative, expressed	0	0	0.0435203	1.28111	1.31311	1.94039	1.74904	1.75535	3.5117	0	0	0	0.522246	1.32341	0.537702	0.369844	1.1897	1.02809	0	0	0.129843	0.164179	0	0.585244	0.0264888	0.0728969	0.100843	0	0.681085	0.00672917	0	0.0952497	0	0	0	0.0783523	0.0334788
Zm00001d044538	M+E	GRMZM2G064744	myb27	MYB-transcription factor 27	'RNA.regulation of transcription.MYB domain transcription factor family'	AT5G26660.1	ATMYB86,MYB86	myb domain protein 86	LOC_Os01g36460.1	MYB family transcription factor, putative, expressed	3.37061	3.09292	3.46044	11.8327	0.769064	7.74399	38.302	19.3974	36.777	3.5554	4.24623	2.25693	0.162261	0.719117	1.50815	2.25717	16.2541	16.4774	0	0	0.485583	8.23097	0.0764168	0.738996	0	0.080832	1.92485	1.6376	0.0594507	0.0143357	0.116734	0	6.04139	0.0865091	0.0156896	0	0
Zm00001d039058	M+E	GRMZM2G348890				AT3G27880.1		Protein of unknown function (DUF1645)	LOC_Os05g49350.1	DUF1645 domain containing protein, putative, expressed	13.2904	6.884	9.82977	10.7116	5.2127	13.1796	36.1888	21.3213	35.7867	8.72528	3.46218	5.3137	0.334321	2.90428	2.04914	4.40925	10.9223	11.6853	28.7503	4.13119	1.58725	0.353639	0.936571	0.197198	0.129567	0.163556	0	0	0.873618	0.599122	0.339048	0.351455	0.293216	0.553637	0.306064	0	0.197291
Zm00001d042062	M+E	GRMZM2G057413	bhlh126	bHLH-transcription factor 126	'RNA.regulation of transcription.bHLH,Basic Helix-Loop-Helix family'	AT3G56970.1	BHLH038,ORG2	basic helix-loop-helix (bHLH) DNA-binding superfamily protein	LOC_Os01g72370.1	helix-loop-helix DNA-binding domain containing protein, expressed	1.80714	1.77808	4.788	0.941082	2.95489	4.16708	11.8118	3.48369	9.55708	2.22794	1.62713	4.7686	1.7203	0.660459	1.57183	3.48294	1.13134	3.85136	0.090497	0	0.06954	0	0	1.6645	0	0	0.0310986	0	0	0.102542	0.0754093	0	0.0428787	0	0.0540123	0	0
Zm00001d042776	M+E										0.472094	0.815546	0.685841	0.25048	0.470338	0.603144	0.51824	0.215253	1.38031	0.519184	0.390443	0.207829	0.369881	0.16016	0.387669	0.310576	0.206481	0.27923	0	0	0.0209103	0	0.0140128	0.035321	0	0.0495873	0	0	0.0199395	0.0151412	0.0596603	0	0	0	0	0.490796	0.366992
Zm00001d034776	M+E	GRMZM2G040369			'protein.synthesis.elongation'	AT1G56070.1	LOS1	Ribosomal protein S5/Elongation factor G/III/V family protein	LOC_Os02g32030.1	elongation factor, putative, expressed	3.95405	30.4606	3.09395	12.2052	33.7277	9.58991	4.88389	7.89452	5.00049	5.71133	4.14464	5.96849	20.4371	19.1428	33.8994	15.5112	9.81737	10.7556	0.564985	0.453699	0.598856	1.39326	0.249739	0.711335	1.77305	1.42899	1.55238	0.801936	0.339178	4.47197	2.77113	0.578998	0.639264	2.72407	0.865382	4.58155	5.06684
Zm00001d027308	M+E	GRMZM2G028870			'protein.degradation.ubiquitin.E3.RING'	AT5G04460.1		RING/U-box superfamily protein	LOC_Os03g01720.1	protein binding protein, putative, expressed	0.0213442	0.0403817	0.0296774	1.29823	2.39859	2.0648	1.1566	1.06054	0.837263	0.0969071	0.0210134	0.0153215	0.700726	1.41484	2.18144	0.823627	1.06092	0.578177	0	0	0.084063	0.401008	0	0.698058	0.0509594	0.097113	1.04829	0	0.2975	0.012814	0.810502	0	0.286621	0	0.0462317	0	0
Zm00001d002011	M+E	GRMZM2G067463	ereb45	AP2-EREBP-transcription factor 45	'hormone metabolism.ethylene.signal transduction'	AT5G25190.1		Integrase-type DNA-binding superfamily protein	LOC_Os04g56150.1	AP2 domain containing protein, expressed	0	0	0.0884005	2.03179	1.86416	2.14479	0.468522	3.51981	0.273301	0	0	0	0.67469	1.11395	0.258853	1.63292	1.02817	1.61998	0	0	0	0	0	0	0	0	0.098954	0.161228	1.43512	0.246195	0.130764	0.32474	0	0.523444	0	0.174382	0.447065
Zm00001d025247	M+E	GRMZM2G034206				AT4G24972.1	TPD1	tapetum determinant 1	LOC_Os02g30780.1	LGC1, putative, expressed	0	0	0.146252	25.9608	18.1527	52.5343	3.96122	36.6467	4.97382	0	0	0	10.2819	14.891	1.85377	10.428	17.8983	9.04081	0	0	0	0.128323	0	0.902786	0	0	0.116957	0	0	0.0406313	0.16222	0	0.255719	0.221674	0	5.35006	5.16836
Zm00001d007106	M+E	GRMZM2G053311				AT2G47900.3	AtTLP3,TLP3	tubby like protein 3	LOC_Os07g47110.1	OsFBT11 - F-box and tubby domain containing protein, expressed	0.17165	0.762335	0.325634	1.40255	1.79133	2.23294	1.17941	3.8834	0.869152	0.124863	0.170972	0.11885	0.280216	0.329868	0.34475	1.27765	1.84865	1.28901	0.0429588	0.13119	0.151054	1.04157	0.0600896	0.245268	0.924973	0.96091	0.90682	0.807525	0.41109	0.279633	0.401286	0.185777	1.40139	0.0880644	0.117328	0.405969	0.280942
Zm00001d002093	M+E	GRMZM2G372102				AT4G12470.1	AZI1	azelaic acid induced 1	LOC_Os04g55170.1	LTPL126 - Protease inhibitor/seed storage/LTP family protein precursor, expressed	1.21657	1.64488	2.85955	144.094	137.304	175.919	73.6659	205.406	137.853	3.2905	4.48794	1.22895	54.6027	89.308	25.1457	88.705	224.054	68.5387	0	0	1.99644	24.805	0.168757	0	0.571471	0.31556	1.02921	0	0	0	0.465364	3.0272	1.24415	0	0	0	0
Zm00001d043419	M+E	GRMZM2G127695							LOC_Os01g55160.1	expressed protein	0.113493	0.170871	1.2218	73.9587	128.263	174.452	131.096	108.659	105.848	1.10185	0.193411	0.0228353	43.1763	56.152	62.371	62.4496	56.2493	53.9174	0	0.0347552	0.387261	9.78531	0.0550486	0	9.41072	0.477824	3.66268	12.7417	0.102928	0.0048182	0.019485	0.0534257	0.680818	0.0497064	0.0223062	0.437166	0.577365
Zm00001d008852	M+E	GRMZM5G871018									7.55933	4.68349	2.90444	9.78452	9.74705	11.9161	10.0923	10.275	8.0555	5.45531	3.91601	4.61913	11.2801	12.1726	14.2217	8.80129	8.08128	10.3731	0.488083	0.13755	0.338278	1.9723	0.19549	0.763957	1.16639	0.972198	2.06748	1.15479	0.79328	1.85235	0.974321	1.697	1.65145	1.21751	1.12153	2.90242	2.65492
Zm00001d031427	M+E	GRMZM2G132763			'signalling.receptor kinases.leucine rich repeat XI'	AT1G17750.1	AtPEPR2,PEPR2	PEP1 receptor 2	LOC_Os10g06740.1	receptor-like protein kinase precursor, putative, expressed	1.07866	0.626568	0.474536	2.48757	4.75908	6.67696	2.43177	9.93281	8.04773	0.779601	1.26913	0.580134	1.29385	1.35594	1.35421	1.36591	2.70442	1.22629	0.0152859	0	0.0289722	0.683233	0.0338384	3.07745	0.017793	0	0	0.0118705	0.0230507	0	0	0.0090119	0.319514	0	0	0	0
Zm00001d010773	M+E	AC233864.1_FG014				AT1G28240.1		Protein of unknown function (DUF616)	LOC_Os01g19870.1	hydrolase, acting on carbon-nitrogen, putative, expressed	0.43558	0.528355	0.16359	1.04234	0.759322	1.28262	0.863855	0.74031	0.9206	0.314026	0.321008	0.582785	0.589947	1.52934	1.4631	1.27882	1.33233	0.765755	0.0112437	0	0	0.0419657	0	0.00460187	0.0612081	0.134431	0.0839887	0.0283197	0.0242628	0	0.0110299	0	0.0146707	0.0154481	0.00346913	0.073836	0.175925
Zm00001d016564	M+E										2.26245	0.973954	1.78545	35.547	21.5286	46.1005	21.7361	40.7789	40.3925	1.68109	3.98686	3.24526	5.8692	17.4369	15.9454	9.31269	39.0656	28.9554	0	0	0.667928	4.2124	0	3.3173	0.590763	0.51145	0.460703	0.553023	0.525889	0.531015	1.19646	0.101287	1.23193	0.808176	0.189946	0.528437	1.65582
Zm00001d017290	M+E	GRMZM2G379835				AT1G61760.1		Late embryogenesis abundant (LEA) hydroxyproline-rich glycoprotein family	LOC_Os04g53650.1	harpin-induced protein 1 domain containing protein, expressed	0	0	0	1.39211	0.438253	1.23154	0.532883	0.807663	0.700022	0	0	0	0.413403	0.398363	0.305819	1.76995	1.70696	1.16944	0	0	0.409309	0.713218	0	0.130227	0.124964	0	0.0825373	0	0	0	0	0	0.608216	0	0	0.487587	0
Zm00001d022230	M+E	GRMZM2G010142			'cell wall.cellulose synthesis'	AT5G03760.1	ATCSLA09,ATCSLA9,CSLA09,CSLA9,RAT4	Nucleotide-diphospho-sugar transferases superfamily protein	LOC_Os07g43710.1	CSLA7 - cellulose synthase-like family A; mannan synthase, expressed	13.6119	12.3054	13.8665	41.6908	36.5438	40.3026	40.3984	41.194	24.8292	14.2027	15.7223	15.1831	37.6566	39.2127	32.2995	40.1401	42.7426	42.1916	10.9347	10.7829	10.7611	14.6943	9.46005	16.1216	11.7316	7.66294	22.4951	10.3451	13.4611	13.0487	9.33288	8.16375	14.3725	12.0553	7.65447	9.63711	9.43713
Zm00001d017865	M+E	GRMZM5G881447				AT1G55620.2	ATCLC-F,CLC-F,CLCF	chloride channel F	LOC_Os02g48880.2	chloride transporter, chloride channel family, putative, expressed	0.229463	0.369677	0.403755	0.665131	1.03803	1.61495	1.49493	0.732842	1.6576	0.447464	0.265796	0.393134	0.740787	0.765298	0.954593	0.981388	0.829817	1.91829	0.0313066	0	0.0225339	0.298024	0.00167419	0.129571	0.0689586	0.210324	0.209997	0.127167	0.023512	0.00857421	0.0948089	0.150286	0.0714583	0.0369641	0.0229106	0.34352	0.525792
Zm00001d028537	M+E	GRMZM2G093305			'RNA.regulation of transcription.C2H2 zinc finger family'	AT2G29660.1		zinc finger (C2H2 type) family protein	LOC_Os03g15790.1	ZOS3-08 - C2H2 zinc finger protein, expressed	4.20294	0.824792	1.33007	41.6944	30.2881	30.6184	33.4062	37.0835	22.9974	8.4791	1.4517	3.23094	24.0201	38.7545	18.1002	34.4901	40.8105	25.7968	0.169569	0.149496	0.826112	3.31866	0.839231	6.35094	4.81304	2.03254	2.90496	0.450314	0.210709	0	0.629161	2.75233	3.64193	0.572652	0.579935	3.91084	2.77242
Zm00001d048783	M+E	GRMZM5G891430			'misc.gluco-, galacto- and mannosidases'	AT4G36360.1	BGAL3	beta-galactosidase 3	LOC_Os03g06940.2	beta-galactosidase, putative, expressed	0.54164	0.0421895	0.233194	0.569728	0.630305	0.558771	0.328906	1.19258	0	0.21372	0.31901	0.477045	0.87395	0.563787	1.24892	0.731151	0.831036	0.817458	0	0	0	0	0	0.0034623	0	0	0	0	0	0.00204152	0	0	0	0.0135071	0	0.184316	0.0893375
Zm00001d030924	M+E										2.54481	0	0	0	1.88757	2.18355	1.99862	1.67182	0	0	0	0	0	0	3.2542	2.08271	2.65861	0	0	0	0	0	0	0	0	0	0	0	0	0	0	0	0	0	0	0	0
Zm00001d008431	M+E										0.661628	0.811032	0.481938	1.69274	1.43839	1.71982	1.53627	1.88264	0.746249	0.645483	0.386697	0.50369	1.17189	0.887906	0.385132	2.71574	2.03005	1.17684	0.301838	0	0	0.359388	0.140934	0.85515	0.270126	0.0704853	0.554621	0.0583917	0.225609	0	0.059738	0.958999	0.638254	0.0932617	0.105918	0.191164	0
Zm00001d024179	M+E										1.70859	2.25733	1.90051	4.07555	4.71408	5.50579	7.05337	4.63126	3.36481	3.22199	2.65996	2.67419	1.10135	2.58273	3.0152	2.46448	6.15053	5.54538	1.1627	0.863966	0.145358	0.434304	0.11103	1.78556	0.0148865	0.0179826	0.0284388	0.19088	1.14797	0	0	0.0767633	0	0	0	0	0
Zm00001d004646	M+E	GRMZM2G111909			'amino acid metabolism.degradation.aspartate family.methionine'	AT4G13940.3	ATSAHH1,EMB1395,HOG1,MEE58,SAHH1	S-adenosyl-L-homocysteine hydrolase	LOC_Os11g26850.2	erythronate-4-phosphate dehydrogenase, putative, expressed	0	0	0	0.633586	0.443036	0.545107	1.26046	0.796382	0.411104	0	0	0.0378229	0.684721	0.817983	0.759289	0.842152	0.126798	0.611951	0.0361502	0	0.0127839	0.0947248	0	0.0729649	0.0412152	0.146886	0.155579	0.0447421	0	0.0340072	0.087777	0.0519673	0.074523	0.0258726	0.0108183	0.0602181	0.0514606
Zm00001d006106	M+E	GRMZM2G179049	nactf35	NAC-transcription factor 35	'development.unspecified'	AT2G33480.1	ANAC041,NAC041	NAC domain containing protein 41	LOC_Os09g33490.1	no apical meristem protein, putative, expressed	4.73766	4.41995	5.72874	32.8242	19.6345	27.4352	67.7597	52.1769	49.6431	4.86941	6.86243	4.76666	18.094	14.0686	14.857	23.6256	27.1737	23.2415	4.43978	0.586329	1.07092	2.33924	0.518965	5.85554	6.53551	2.90131	5.66257	0.457022	2.53475	0.0324048	0.28762	1.50544	3.87208	0.302502	0.335579	2.5864	2.21026
Zm00001d051634	M+E	GRMZM2G365298			'nucleotide metabolism.synthesis.PRS-PP'	AT4G35320.1			LOC_Os02g48470.1	expressed protein	1.221	1.5982	2.48639	5.88764	4.63989	8.8849	7.05096	7.71698	11.6776	2.2086	1.74176	2.01184	2.29689	3.47427	2.88835	3.60695	6.83831	6.15459	2.78939	2.30328	1.81057	2.24325	1.68065	2.6447	1.32727	1.38518	1.84171	1.24782	1.68364	0.513513	2.16637	3.9724	3.13827	0.930188	0.412429	2.00178	2.40653
Zm00001d031175	M+E	GRMZM2G026976							LOC_Os12g43580.1	expressed protein	0.0709164	0	0.209488	2.11969	1.39817	0.604722	1.88206	1.92807	1.79872	0.104376	0	0.0119209	1.18427	3.61139	2.20066	1.20955	2.33656	1.73381	0	0	0	0	0	0.0728614	0.39124	0.576131	0.0434417	0	1.04057	0.176351	0.450526	0.0502363	0.160001	0	0	0.0861707	0.0368195
Zm00001d027732	M+E	GRMZM2G377780			'protein.degradation.subtilases'						0.663088	0.576669	0.679009	5.65531	4.00053	5.28057	6.0153	10.191	6.1559	0.498936	0.531339	0.535248	1.15512	2.95119	2.31598	5.1291	10.9027	6.05656	0.0430261	0.0908112	0.360125	1.7002	0.266632	2.96182	1.07582	1.04402	0.871571	0.186667	0.332728	0.0511645	0.135518	0.132123	1.107	0.0732244	0.062056	0.717455	0.847638
Zm00001d006277	M+E	GRMZM2G343360			'hormone metabolism.auxin.induced-regulated-responsive-activated'	AT1G29460.1		SAUR-like auxin-responsive protein family	LOC_Os09g37394.1	OsSAUR44 - Auxin-responsive SAUR gene family member, expressed	9.8477e-05	0.841647	4.25e-05	2.95145	0.68744	2.25374	7.26986	5.38326	6.12979	2.69778	0.000759552	0.000201619	0.00381846	0.43454	0.533413	0.977595	4.17716	1.44151	0	0	0.652967	0.522119	0	0.392205	0	0.152323	0.428138	0.994821	0	0	0	6.41e-06	1.32618	0	0	1.16252	1.49039
Zm00001d017620	M+E	GRMZM2G010745			'stress.biotic'	AT2G02180.1	TOM3	tobamovirus multiplication protein 3	LOC_Os02g45870.1	tobamovirus multiplication protein, putative, expressed	2.94157	2.42518	3.25978	23.8134	14.2042	20.1081	29.7929	28.4066	18.916	2.66764	1.97866	4.68892	10.4409	8.77909	13.9159	20.7996	26.6595	31.1257	3.46272	1.3359	2.44307	4.43947	1.45621	1.63697	2.91322	4.02936	7.58707	5.13584	6.12599	3.29728	4.88239	2.25224	4.23295	2.44793	1.8392	1.80632	1.65582
Zm00001d014146	M+E	GRMZM2G465723			'stress.abiotic.heat'	AT2G27140.1		HSP20-like chaperones superfamily protein	LOC_Os10g30180.1	hsp20/alpha crystallin family protein, putative, expressed	0	0	0.191572	19.4775	4.81466	11.3908	19.866	17.0715	18.3802	0	0	0.0187084	2.24749	5.08363	5.13105	11.3658	14.8341	22.2298	0	0	0.316157	0.497376	4.77e-06	7.54305	2.44e-08	3.12e-08	0.0708801	0.0089559	0	0	0.0762223	0	0	0	0	0.208432	3.29e-09
Zm00001d017868	M+E	GRMZM2G128969			'transport.unspecified anions'	AT1G55620.2	ATCLC-F,CLC-F,CLCF	chloride channel F	LOC_Os02g48880.2	chloride transporter, chloride channel family, putative, expressed	0.344801	0.581716	0.815141	0.877602	1.41342	3.0244	2.56041	4.37401	1.89834	0.346591	0.588207	0.251607	0.517251	2.53848	0.87598	0.749076	2.21048	0.87121	0.0507404	0.125288	0.122145	0.871917	0.0214013	0.569599	0.465512	0.565414	0.658792	0.334966	0.160418	0.00631045	0.321636	0.403363	0.392689	0.0789101	0.0792967	0.436875	0.505571
Zm00001d018931	M+E	GRMZM2G153741			'cell wall.cell wall proteins.LRR'	AT3G22800.1		Leucine-rich repeat (LRR) family protein	LOC_Os07g07990.1	uncharacterized protein At4g06744 precursor, putative, expressed	0.091806	0.223177	0.0560285	3.19436	1.28886	2.39007	7.15059	4.86103	4.06867	0.422693	0.210978	0.232745	0.317409	1.09418	0.78715	2.59715	5.88662	4.88957	0	0	0.361045	1.12992	0.0599643	4.21253	0.222096	0	0.50231	0.0309925	0.0545243	0	0.0914683	0.173883	0	0.115786	0.0978267	0.138839	0
Zm00001d021455	M+E	GRMZM2G042429			'hormone metabolism.auxin.induced-regulated-responsive-activated'	AT1G29500.1		SAUR-like auxin-responsive protein family	LOC_Os09g37470.1	OsSAUR52 - Auxin-responsive SAUR gene family member, expressed	0	0	0	5.23999	0.997205	5.48467	8.69549	3.94943	1.37815	0.421308	0.124868	0	0.443962	1.04259	1.01623	1.54536	2.40466	2.16902	0	0	0.433072	0.402028	0.0845793	0	0.463017	0	0.077621	5.69958	0	0	0	0.0906317	0.158328	0	0.0450457	0	0
Zm00001d014492	M+E	AC225718.2_FG004				AT3G25270.1		Ribonuclease H-like superfamily protein	LOC_Os06g46960.1	nucleic acid binding protein, putative, expressed	0	0	0	1.71944	0.462093	0.802383	0.615548	1.74676	1.00694	0	0	0	0.319007	1.44035	0.152337	1.59007	1.57031	1.91437	0	0	0.339503	0.103377	0	1.07924	0	0	0.0832663	0	0	0	0	0	0	0	0	0.23555	0.201294
Zm00001d010101	M+E										0	0	0	0	0	0	0	1.14129	0	0	0	0	0	0	0	0	0	0	0	0	0	0	0	0	0	0	0	0	0	0	0	0	0	0	0	0	0
Zm00001d051802	M+E	GRMZM2G015049			'hormone metabolism.auxin.induced-regulated-responsive-activated'	AT1G75580.1		SAUR-like auxin-responsive protein family	LOC_Os06g04590.1	OsSAUR24 - Auxin-responsive SAUR gene family member, expressed	2.64292	4.8792	3.41865	23.3806	15.2352	38.614	32.6526	39.6514	51.3205	2.87527	6.51947	3.39752	5.66137	15.4401	10.6842	14.952	25.4093	26.5487	0	0	0.37891	2.58343	0	0.361362	2.87803	0	1.10207	0.349209	0	0	0.342118	0.249429	0.65127	0.294338	0	8.86734	3.62415
Zm00001d049678	M+E	GRMZM2G069047	nactf115	NAC-transcription factor 115	'development.unspecified'	AT2G46770.1	ANAC043,EMB2301,NST1	NAC (No Apical Meristem) domain transcriptional regulator superfamily protein	LOC_Os08g02300.1	no apical meristem protein, putative, expressed	1.81803	0.586326	0.804968	10.1382	3.56027	10.7605	21.0504	15.468	13.6023	2.64524	1.21306	1.26319	1.19945	1.7254	1.75206	3.47821	7.38003	6.35869	0.271694	0.344752	0.219194	3.90962	0.146349	2.24033	0.066393	0	0.331323	2.71601	0.626892	0.00550957	0.0431088	0.684462	2.63309	0.0547435	0.0107812	0	0
Zm00001d004640	M+E	GRMZM2G056695			'protein.targeting.secretory pathway.golgi'	AT3G23660.2		Sec23/Sec24 protein transport family protein	LOC_Os11g24560.1	protein transport protein, putative, expressed	0.110774	0.045984	0.0295801	0.167355	0.15635	0.173278	0.212735	1.44233	0.0903393	0.0695882	0.089282	0.207788	0.226344	1.01495	0.0407865	2.11396	0.243634	0.105144	0	0	0	0.00869707	0	0.0219757	0.0181499	0	0.031354	0	0	0.0276299	0	0.0258175	0	0	0	0	0.102985
Zm00001d051365	M+E	GRMZM2G047128				AT3G60520.1			LOC_Os04g46600.1	zinc finger protein, putative, expressed	0.0508255	0.240281	0.278751	6.30661	2.92649	7.85676	6.1957	6.71737	5.9189	0.582606	0	0.181444	3.34523	2.12909	1.3378	4.31567	3.55013	4.25535	0	0	0	0.673023	0.069284	0.637747	0.230252	0.177089	0.206484	0.276927	0	0.078957	0	0.181879	1.20649	0	0.0260785	0.315616	0.0899056
Zm00001d012873	M+E	AC202950.3_FG008							LOC_Os03g61650.1	expressed protein	0.0385522	0.16535	0.0858183	3.56721	1.67521	5.5634	5.89448	6.50242	2.10835	0.102635	0.101676	0.0679668	0.167346	0.297059	0.849323	1.55023	4.39724	1.73412	0	0	0.0224681	0.573045	0	0.240973	0.106495	0.0386211	0.0416373	0	0.0325701	0	0.491689	0.0630101	0.273185	0	0.0313316	0	0.0394899
Zm00001d010978	M+E	AC214648.3_FG005	lbd39	LBD-transcription factor 39	'RNA.regulation of transcription.AS2,Lateral Organ Boundaries Gene Family'	AT2G28500.1	LBD11	LOB domain-containing protein 11	LOC_Os03g17810.1	DUF260 domain containing protein, putative, expressed	0.558539	0.056212	0.224441	9.14494	1.98221	4.1821	4.08575	5.7573	6.98037	0.0907861	0	0.129184	1.47368	5.01361	1.02173	3.52693	7.43862	5.15299	0	0	0	0	0	0	0	0	0	0	0.193256	0	0	0	0	0	0	0	0
Zm00001d038626	M+E	GRMZM2G389903									0	0	0	88.321	0	20.1755	54.9866	286.892	132.766	0	0	0	0	0	0	0	205.65	397.422	0	0	0	0	0	36.6518	0	0	0	12.3615	0	3.21488	2.91987	8.92851	6.48396	2.35196	2.1185	0	0
Zm00001d021454	M+E	GRMZM2G012636			'hormone metabolism.auxin.induced-regulated-responsive-activated'	AT1G29500.1		SAUR-like auxin-responsive protein family	LOC_Os09g37500.1	OsSAUR55 - Auxin-responsive SAUR gene family member, expressed	1.31554	0.419529	0	6.69301	5.64537	9.58671	16.1147	10.3929	7.15747	0.755632	0.950567	0.101936	2.03777	4.09202	2.38693	3.14551	6.01846	4.53991	2.48225	0.482747	3.02104	0.577365	0.61706	0.187461	1.10385	0.0896843	0.466195	4.82063	0	0.232729	0.246564	0.196201	0.0997843	0.26751	0.172984	0.441628	0.754805
Zm00001d020195	M+E										127.231	123.814	129.907	233.544	126.008	186.273	334.777	312.878	211.885	148.48	222.756	112.992	88.1459	151	78.8945	196.709	321.601	185.07	0.57608	0.271662	0.0935337	1.79636	0	8.55799	5.01783	0.862967	7.10307	26.6809	0.365643	0.202189	0	0.205955	11.0528	0.225885	0.0481973	1.47796	0.50521
Zm00001d005830	M+E	GRMZM2G088860				AT3G13980.1			LOC_Os09g27160.1	expressed protein	0	0	0.148102	5.59591	2.9312	4.52028	9.10723	11.0339	9.98249	0.0187526	0.076776	0	1.75018	2.30002	1.8615	4.49131	6.4058	3.88978	0	0	0.327215	1.09083	0	2.63985	0.94858	0	1.91235	0.468673	0.0443287	0.0129796	2.89494	0.104304	0.300443	0.17244	0.094985	0.186679	0.904006
Zm00001d048555	M+E	GRMZM2G093964			'development.unspecified'	AT5G46700.1	TET1,TRN2	Tetraspanin family protein	LOC_Os03g01012.1	tetraspanin family protein, putative, expressed	0.0396653	0	0.0725735	4.36714	0.95284	1.98205	3.96172	2.44507	1.52358	0	0.0373698	0	1.34882	1.62234	1.28393	2.9338	5.01269	4.8536	0	0	0.351705	1.37113	0.135803	1.48234	0.0929163	0	0.350608	0	0.0677467	0	0	0	0.241629	0	0	0	0.147448
Zm00001d002144	M+E	GRMZM2G431783				AT1G34245.1	EPF2	Putative membrane lipoprotein	LOC_Os04g54490.1	expressed protein	0	0	0	1.01052	1.08437	0.971202	2.55845	2.45863	2.78769	0	0	0.47016	1.05238	0.121272	0.226394	0.984246	0.815447	0.849692	0	0	0.0719417	0.240236	0	0	0.756167	0.084543	0.513112	0	0	0	0.21923	0.247046	0.376749	0	0.114498	0.20765	0.354903
Zm00001d034653	M+E	GRMZM2G093725	dof28	C2C2-Dof-transcription factor 28	'RNA.regulation of transcription.C2C2(Zn) DOF zinc finger family'	AT2G37590.1	ATDOF2.4,DOF2.4	DNA binding with one finger 2.4	LOC_Os03g60630.1	dof zinc finger domain containing protein, putative, expressed	0	0.104828	0.0995699	1.62917	0.809604	0.558536	2.47925	1.81021	0.857754	0.153714	0.753802	0.194086	1.81435	0.894621	0.822654	2.83934	2.41932	1.67291	0.457118	0	0.328475	0.885112	0.0772557	0.093902	0.241443	0.384298	0.195594	0	0.061079	0	0.28433	0	0.177515	0	0.0414327	0	0
Zm00001d008334	M+E	GRMZM2G017555			'cell wall.pectin*esterases.PME'	AT3G05620.1		Plant invertase/pectin methylesterase inhibitor superfamily	LOC_Os01g15039.1	pectinesterase, putative, expressed	0.0404477	0.0200873	0.234426	14.7154	8.50091	10.49	13.1581	10.3736	4.66034	0.0215269	0.0221589	0.0224858	7.30114	10.5831	6.34987	17.2877	12.3966	12.3558	0	0	1.17845	5.242	0.0597607	1.36392	1.67558	0.688916	2.80697	0.484693	0.0284114	0	0	0	0.259431	0	0.020938	0.437393	0.901478
Zm00001d036452	M+E	GRMZM2G039383				AT3G18280.1		Bifunctional inhibitor/lipid-transfer protein/seed storage 2S albumin superfamily protein	LOC_Os06g49190.1	LTPL154 - Protease inhibitor/seed storage/LTP family protein precursor, expressed	0	0	0	22.8012	2.3106	3.3921	3.08635	26.1938	3.15379	0	0	0	0	1.03126	0	7.42396	23.0599	19.7169	0	0	0	0	0	0.766778	0	0	0	0	0	0	1.74673	0	0	0	0	0	0
Zm00001d009796	M+E										0.146974	0.115749	0	0	0	0.11025	0.271903	2.27379	0	0.122918	0	0.306679	0.134788	0.254478	0.230096	0.399783	0.079189	0.105873	0	0.156233	0	0	0.07465	0.0215013	0	0.0245547	0.0267427	0.262423	0	1.09666	0.0419213	0.0319009	1.02196	0	0.0121284	0.13009	0.111171
Zm00001d033404	M+E	GRMZM2G061101	hb110	Homeobox-transcription factor 110	'RNA.regulation of transcription.HB,Homeobox transcription factor family'	AT4G08150.1	BP,BP1,KNAT1	KNOTTED-like from Arabidopsis thaliana	LOC_Os03g47016.1	homeobox protein knotted-1-like 10, putative, expressed	56.6138	34.4936	44.0725	87.9514	53.9096	111.8	163.863	105.521	106.528	47.3118	57.0503	51.2921	52.2199	47.4781	62.8576	70.3608	110.09	114.451	12.2878	11.3408	0.557996	3.01583	0.482645	0	0.146998	0.736496	9.50578	4.06986	0.935647	0.0628829	0.17067	12.4839	3.00397	0.778639	0.511714	0	0
Zm00001d043300	M+E	AC190623.3_FG002							LOC_Os01g56660.1	expressed protein	0	0	0.00817005	0.513065	0.194486	0.578542	1.55551	1.06722	0.463087	0	0	0	0.273591	0.12146	0.248267	0.585306	0.742356	0.715092	0	0	0.00724507	0.0990113	0	0.812785	0.0984778	0.00774904	0.149918	0	0.0250373	0.0111587	0	0	0.130007	0	0.00584653	0	0.0201423
Zm00001d016160	M+E	GRMZM2G178356	kch7	potassium channel7	'transport.potassium'	AT5G46240.1	KAT1	potassium channel in Arabidopsis thaliana 1	LOC_Os02g14840.1	potassium channel KAT1, putative, expressed	0.603132	0.568693	0.624564	8.15305	8.44887	11.0793	22.2342	20.713	5.7146	0.630888	0.969008	0.628849	4.55279	4.05262	3.65787	6.27941	18.325	11.2377	2.90334	4.31248	1.4082	3.71649	4.29245	0.0922025	0.0165679	0	0.00711832	0.17972	0.390898	0.00736319	0.0075337	0.0069375	0	0	0.0444114	0	0
Zm00001d042652	M+E	GRMZM2G049464				AT1G10280.1		Core-2/I-branching beta-1,6-N-acetylglucosaminyltransferase family protein	LOC_Os01g65490.1	DNA binding protein, putative, expressed	0	0	0	1.60611	0.224156	0.772594	2.93692	1.48178	1.18388	0	0	0	0.104411	0.317427	0.392392	1.11704	2.02237	1.42229	0	0	0.297292	0.575378	0	0.27077	0.159694	0.114989	0.0911624	0.0762943	0.162649	0.124097	1.6777	0.027952	0.0818233	0.049478	0.016675	0.069679	0.119091
Zm00001d031261	M+E	GRMZM2G467187			'protein.degradation.ubiquitin.E3.RING'	AT3G05200.1	ATL6	RING/U-box superfamily protein	LOC_Os08g37760.1	zinc finger, C3HC4 type domain containing protein, expressed	1.07429	1.0619	0.621218	4.84197	0.976328	1.65759	10.7171	7.94616	7.4317	1.54021	1.34094	0.594457	0.720132	0.840669	0.746696	1.92894	6.81076	4.91397	1.17431	1.71964	0.139514	1.70662	0.154605	3.66403	0.356444	0.137749	0.327765	0	0.391447	0.305074	0.966029	0.143384	0.0911797	0.30748	0.0821331	0.737767	1.06696
Zm00001d045402	M+E	GRMZM2G377199			'misc.myrosinases-lectin-jacalin'	AT5G10530.1		Concanavalin A-like lectin protein kinase family protein	LOC_Os12g41530.1	cysteine-rich receptor-like protein kinase 8 precursor, putative, expressed	0.0105024	0.0634255	0.0193183	0.985769	0.194142	0.0978245	1.70681	0.764271	1.06763	0.295636	0.0930675	0.08258	0.0546283	0.256605	0.166047	0.267954	1.05577	0.969754	0.486747	0.595969	0.0385085	0.0739303	0.0125262	0.564235	0	0	0.0678496	0	0	0	0	0	0.0521844	0	0	0	0
Zm00001d031577	M+E	GRMZM2G161233			'cell wall.precursor synthesis.GAE'	AT3G23820.1	GAE6	UDP-D-glucuronate 4-epimerase 6	LOC_Os08g41440.1	UDP-glucuronate 4-epimerase, putative, expressed	0	0.0733382	0.0166855	1.29297	0.361079	0.382645	3.91578	2.47133	2.02711	0.175021	0.072908	0.0673736	0.0588985	0.101538	0.101382	0.542211	1.84115	1.19223	0	0	0	0.31896	0	0.487612	0.0840377	0.284092	0.053076	0	0	1.90009	0.140479	0.346332	0.382802	0	0.0734731	0.412607	0.548493
Zm00001d013560	M+E	GRMZM2G002225	knox10	knotted related homeobox10	'RNA.regulation of transcription.HB,Homeobox transcription factor family'	AT4G08150.1	BP,BP1,KNAT1	KNOTTED-like from Arabidopsis thaliana	LOC_Os03g51690.1	Homeobox domain containing protein, expressed	24.7121	22.1041	25.6823	38.1638	11.5482	44.8381	97.4557	55.413	82.2912	24.099	19.1085	21.8288	7.42208	7.00009	14.0945	16.9625	36.0461	41.1271	0.84518	0.10326	0	0.808516	0	0	0	0.0973313	0.371145	0	0.422894	0	0	0.6358	0.64373	0	0	0	0
Zm00001d025959	M+E	GRMZM2G123450			'signalling.receptor kinases.misc'	AT1G49730.1		Protein kinase superfamily protein	LOC_Os04g45730.1	protein kinase domain containing protein, expressed	2.26473	1.10613	3.14458	10.3	2.26171	3.60729	12.3487	4.90957	4.51314	2.10958	1.01499	2.87082	1.76175	5.381	3.58567	5.58138	10.2874	9.5385	0.155747	0.206259	1.97047	0.621532	0.791456	6.2027	0.0848707	0	0.641174	0.120548	0	0.151859	0.154308	0	0	0	0.0257568	0.0620047	0
Zm00001d022154	M+E										2.47165	1.4646	2.14881	0	0	0	0.227195	0.0300059	4.43189	0.689215	0.768944	0.356905	0	0.081993	0	0	0.0850073	0	1.18936	0	0.496847	0.0805077	0.0903377	2.58466	0	0	0.0858953	0	0	0	0.522222	0	0	0	0	0	0.0792178
Zm00001d023575	M+E	GRMZM2G320023			'stress.biotic.PR-proteins'	AT1G58170.1		Disease resistance-responsive (dirigent-like protein) family protein	LOC_Os12g07580.1	dirigent, putative, expressed	43.4726	21.6007	20.9064	15.5602	7.87141	8.08446	19.3465	6.82878	59.059	29.1953	22.1795	12.1582	10.6825	12.4467	12.1411	8.50408	11.0884	7.36301	0	0.262274	4.13065	4.10455	0.138184	15.9192	0.620958	0.504741	0.525353	0.458822	0.59966	0	0.244464	0	0.401964	0	0.040023	0.822494	0.843455
Zm00001d014139	M+E	GRMZM2G135513			'protein.degradation.ubiquitin.E3.RING'	AT1G12760.1		Zinc finger, C3HC4 type (RING finger) family protein	LOC_Os10g30310.1	zinc finger, C3HC4 type domain containing protein, expressed	9.50627	6.31173	10.6708	4.81467	0.751481	2.9165	6.40503	7.52788	17.7576	4.06177	7.07985	5.92905	0	1.88326	0.297945	3.75697	5.61205	8.41849	0	0	1.10533	0.539689	0	0.298062	0	0.14423	0	0	0	0	0	0.143774	0	0	0	0	0
Zm00001d052059	M+E	GRMZM2G016362			'protein.degradation.ubiquitin.E3.RING'	AT2G18650.1	MEE16	RING/U-box superfamily protein	LOC_Os02g54830.1	RING-H2 finger protein, putative, expressed	2.85455	2.4304	3.80832	0.970101	0.63554	0.591367	2.68621	3.16588	6.46826	2.87169	2.68132	1.89156	0.052319	0.246572	0.233489	0.49431	0.969213	0.764027	0	0	1.05557	0.744925	0.0678577	3.67975	0.0322075	0	0.057256	0.126995	0.865222	0	0.420798	0.140394	0.184328	0.201827	0.0323199	0.137899	0.0785629
Zm00001d037192	M+E	GRMZM2G329195			'protein.degradation.ubiquitin.E3.RING'	AT3G05200.1	ATL6	RING/U-box superfamily protein	LOC_Os06g11450.1	zinc finger, C3HC4 type domain containing protein, expressed	1.73401	1.20732	2.15101	0.0964435	0.155229	0.132819	1.23238	0.252746	5.12617	1.28858	1.17868	1.70886	0.145983	0.0901443	0.02006	0.205675	0.28384	0.189323	0.359067	0.588475	0.656714	0.186331	0.17842	1.4751	0	0	0	0	0.356441	0.0274531	0.148644	0.399107	0	0	0	0	0
Zm00001d035063	M+E	GRMZM2G034958			'misc.GDSL-motif lipase'	AT1G71691.2		GDSL-like Lipase/Acylhydrolase superfamily protein	LOC_Os08g02094.1	GDSL-like lipase/acylhydrolase, putative, expressed	0	3.28729	3.18458	0.0901781	3.55387	4.64602	0.0553215	7.45954	4.54666	0	0	0	0.0679964	0.231891	0	0.056436	0.18781	0.0941163	0	0	0.278193	1.5698	0	0.0820587	0	0	0.754148	0.229909	0.073075	0	0	0	0.434468	0	0	0	0
Zm00001d038696	M+E	AC187896.3_FG006							LOC_Os01g55080.1	expressed protein	0	0.975835	0.944115	0	0	1.8302	0	0	1.50233	1.25566	1.07058	0	0	0	0	0	0	0	0	0	0	0	0	1.29667	0	0	0	0	0	0	0	0	0	0	0	0	0
Zm00001d029163	M+E										0.058477	1.04407	0.659014	0.0271116	1.19864	1.33008	0.0254686	1.21745	2.44516	0.0203217	0.363283	0.0196037	0.555695	0.188605	0	0.349514	0.0854292	0.0257034	0	0	0	0.0339442	0	0.00816783	0.0507373	0.0626993	0.0694379	0.022556	0	0.0141617	0.0231226	0.0249195	0.0413023	0	0.0137608	0.0667585	0.0570499
Zm00001d039119	M+E	GRMZM2G139174	mybr57	MYB-related-transcription factor 57	'RNA.regulation of transcription.MYB-related transcription factor family'	AT1G75250.1	ATRL6,RL6,RSM3	RAD-like 6	LOC_Os05g50350.1	MYB family transcription factor, putative, expressed	0	1.54278	1.6521	0.518327	0.383499	0.804436	0.922507	0.839922	1.84228	0.339577	0.738693	0.483164	0.0758765	0.239382	0.446084	0	0.830574	0.635134	0.473694	0	0	0	0.0787707	0.125819	0.047838	0	0	0	0	0	0	0	0.0502953	0	0	0	0
Zm00001d035062	M+E										0	3.27297	0.879426	0	0.773348	1.28739	0	3.94448	4.22182	0	0	0	0	0	0	0	0	0	0	0	0	0	0	0	0	0	0	0	0	0	0	0	0	0	0	0	0
Zm00001d046124	M+E	GRMZM2G155675			'redox.thioredoxin'	AT1G52260.1	ATPDI3,ATPDIL1-5,PDI3,PDIL1-5	PDI-like 1-5	LOC_Os06g06790.1	OsPDIL1-5 protein disulfide isomerase PDIL1-5, expressed	0	0	0	0	0.829315	0.970075	0	0	0	0	0	0	0	0	0	0.933665	1.17821	0	0	0	0	0	0	0	0	0	0	0	0	0	0	0.240387	0	0	0	0	0
Zm00001d014376	M+E										0.250686	0	0	0.71996	0.63624	0.56153	0.352088	0.531331	0.240262	0	0	0	0.276191	0.112954	0.70678	0.34153	1.26835	0.224903	0	0	0.0275227	0	0	0	0	0	0	0	0	0	0	0	0	0	0	0	0
Zm00001d003790	F+M+E-I										2.181	0	0	0.486519	0	0	0.354659	0	0	1.05431	2.62568	1.2818	1.47134	0.782938	0.829444	1.37533	1.52977	0.810465	0	0	0	0.0063691	0	0	0	0	0	0	0	0.0035499	0	0	0	0	0	0	0
Zm00001d033166	F+M+E-I	GRMZM2G335814	gras16	GRAS-transcription factor 16	'RNA.regulation of transcription.GRAS transcription factor family'	AT2G37650.1		GRAS family transcription factor	LOC_Os03g40080.1	GRAS family transcription factor containing protein, expressed	1.3842	0.0205682	0	0.321562	0.016909	0	0.195477	0	0	0.828825	0.499173	0.694356	0.335983	0.257331	0.563562	0.327211	0.347301	0.485659	0.0560289	0.0950831	0.0955133	0.0591229	0.0435374	0.0490824	0.0568077	0.364798	0.0906105	0.0455985	0.00886957	0	0.010825	0.0123635	0.027545	0.0141311	0.00627547	0.0789364	0.337284
Zm00001d019793	F+M+E-I	GRMZM2G110742	sbp4 (GRASSIUS)	SBP-transcription factor 4	'redox.thioredoxin'	AT2G47470.1	ATPDI11,ATPDIL2-1,MEE30,PDI11,UNE5	thioredoxin family protein	LOC_Os05g06430.2	OsPDIL2-1 protein disulfide isomerase PDIL2-1, expressed	10.1202	0	0	2.21519	0.100482	0.125247	1.74591	0.0972255	0.356375	7.91282	3.41302	7.18894	5.566	2.41411	4.36755	4.04382	2.35447	4.48331	0	0	0.044509	0.0857353	0	0.109248	0.0497313	0	0	0	0	0.193222	0.251056	0.145542	0.142366	0	0	0	1.07756
Zm00001d044450	F+M+E-I										2.37127	0	0	0.204946	0	0	0.303134	0	0	1.03473	0.53587	1.21389	0.986515	0.874584	1.00402	1.10173	1.07673	0.85217	0	0.288042	0	0	0	0	0	0	0	0	0	0	0	0	0	0.562836	0	0	0
Zm00001d027470	F+M+E-I										56.0896	0	0.312541	11.8081	0.0119469	0	21.2944	0	0	28.17	22.4154	31.8185	9.14971	8.05012	12.5135	14.8129	18.3043	17.9747	0	0	0	0.0187073	0	0.0257402	0.047787	0.0109958	0.00945153	0.00670473	0	0	0.0202111	0.0218231	0.0186891	0	0	0	0
Zm00001d007437	F+M+E-I	GRMZM2G455945				AT2G32900.1	ATZW10	centromere/kinetochore protein, putative (ZW10)	LOC_Os11g34310.1	centromere/kinetochore protein zw10, putative, expressed	2.26477	0	0.0780156	0.793965	0	0.159229	0.64331	0	0.040918	1.92946	1.8716	1.195	0.92524	1.01192	1.5354	1.09152	1.9387	1.75957	0	0.0397902	0	0	0.0122914	0.0378394	0.081749	0.0614147	0.0140748	0.0292492	0.013282	0.0133998	0	0.0160974	0.0258972	0	0.0101494	0.466803	0.797839
Zm00001d047311	F+M+E-I	GRMZM2G412254				AT1G67060.1			LOC_Os02g12870.1	expressed protein	1.20658	0	0	0.417831	0	0	0.398151	0	0	0.652178	0.2836	0.915588	0.864113	0.233304	0.698159	0.932957	0.223474	0.706063	0	0	0	0	0	0	0	0	0	0	0	0	0	0	0	0	0	0	0
Zm00001d039564	F+M+E-I	GRMZM2G111846				AT4G30990.1		ARM repeat superfamily protein	LOC_Os01g40250.1	down-regulated in metastasis family protein, expressed	1.76581	0.178685	0.557372	0.314466	0.528371	0.193772	1.08408	0.66842	0.0625237	1.17134	0.90183	0.336137	2.16476	0.803811	1.22785	0.837147	0.730517	0.814898	0	0	0	0	0	0	0	0.0035689	0.0074536	0	0	0.00093522	0	0	0	0	0	0.0564087	0.0722714
Zm00001d048738	F+M+E-I										3.16254	0	0	1.23287	0	0	0	0	0	0.7581	1.84913	2.15152	1.29716	1.55328	1.29269	1.00526	0.3582	0.716368	0	0	0	0	0	0	0	0	0	0	0	0	0	0	0	0	0	0	0
Zm00001d038652	F+M+E-I										1.15588	0.074911	0.149811	0.235434	0.526088	0.37572	0.0793411	0.331092	0.575694	0.674268	0.360822	0.400037	0.446871	0.506755	0.689882	0.413736	0.88678	1.1488	0.114772	7.88e-06	0.0563587	0.162006	3.02e-06	0.185826	4.64e-06	5.76e-06	0.0480523	5.17e-06	6.81e-06	0.0590971	1.145e-05	0.233988	6.16e-06	1.075e-05	0.163368	7.17e-06	0.576015
Zm00001d004426	F+M+E-I	GRMZM2G365736			'minor CHO metabolism.others'	AT5G60335.1		Thioesterase superfamily protein	LOC_Os05g09370.3	kinase, pfkB family, putative, expressed	1.71042	0	0	0.542332	0	0.0747935	0.54454	0.286342	0	2.6212	2.64084	2.71862	1.26229	1.89735	2.34309	1.79962	0.980274	0.971369	0	0	0	0	0	0	0.139383	0	0.17427	0	0.739804	0.461592	0	0.22283	0	0.176992	0.158814	0	0.25615
Zm00001d044569	F+M+E-I										1.98409	0	0	0.811153	0	0	0.247631	0	0	0.974782	0.265144	0.358319	0.503145	0.334672	0.375261	1.02331	0.283915	0.843368	0	0	0	0	0.0192815	0	0	0.0299624	0	0	0	0	0	0	0	0	0	0	0
Zm00001d020594	F+M+E-I	GRMZM2G003225				AT1G51130.1		Nse4, component of Smc5/6 DNA repair complex	LOC_Os02g10090.1	expressed protein	1.30046	0.487635	0.31634	0.422784	0.0444377	0.0622856	0.668192	0.134665	0.0477447	0.619862	0.195621	0.746114	0.228853	0.240603	0.621609	0.507207	0.109485	0.452501	0	0	0	0	0.0130292	0.0276203	0.004328	0	0.0136113	0	0	0	0	0.00552883	0	0	0.00281225	0.0722972	0.0335601
Zm00001d039744	F+M+E-I										1.53593	0	0	0.243029	0	0	0.630375	0	0.0404023	0.499773	0.968436	1.05926	1.12742	0.60854	1.05201	0.962091	0.929987	0.692544	0	0	0	0	0.0111811	0	0	0	0	0	0	0	0	0	0.0198928	0	0.0120391	0	0
Zm00001d049390	F+M+E-I										2.60053	0	0.0325501	0.992189	0	0	0.871695	0	0	1.23343	1.24713	1.5879	2.08138	1.79298	2.76118	1.84347	1.55916	1.93596	0.010065	0	0	0.009915	0	0	0.00451577	0	0	0	0	0	0.0109007	0.00490447	0	0	0	0	0
Zm00001d014460	F+M+E-I	GRMZM5G862277			'signalling.receptor kinases.crinkly like'	AT3G55950.1	ATCRR3,CCR3	CRINKLY4 related 3	LOC_Os05g03620.1	TKL_IRAK_CR4L.4 - The CR4L subfamily has homology with Crinkly4, expressed	3.54096	0	0.059296	1.16596	0	0	1.41497	0	0	1.76215	1.82584	2.15568	0.664439	0.919119	1.56672	0.768598	1.37638	1.4662	0	0	0	0	0	0	0	0	0	0	0	0	0	0	0	0	0	0	0
Zm00001d039839	F+M+E-I										1.2389	0	0	0.433174	0	0	0.66385	0	0	0.732752	0	1.06184	0.678269	0.229326	0.853576	0.431447	0	0.970466	0	0	0.0120875	0	0	0.0133047	0	0	0	0	0	0.324278	0	0.032825	0	0.389418	0.263571	0	0
Zm00001d019794	F+M+E-I										15.198	0	0	2.2015	0	0	0.752315	0	0	6.89337	6.0347	18.5995	10.3521	1.35244	4.88556	10.2908	8.63118	8.90454	0	0	0	0	0	0	0	0	0	0	0	0.168969	0.742213	0.217584	0	0	0	0	0
Zm00001d035590	F+M+E-I										16.9722	0.0126825	0.116131	7.20775	0	0	7.27198	0.00467166	0.0071241	10.5474	10.2165	13.2553	13.5368	7.91389	10.9943	14.2973	10.7091	9.92691	0	0	0.00226736	0	0	0	0	0	0	0	0.00277552	0	0.0100939	0.00332981	0	0.0055764	0.00241183	0	0
Zm00001d044977	F+M+E-I										1.42158	0	0	0.337248	0	0	0.70213	0	0	2.03555	0	0.497741	1.20439	0.331251	1.78866	0.51016	0.184094	1.15152	0	0	0	0	0	0	0	0	0	0	0	0.0326477	0	0	0	0	0	0	0
Zm00001d032325	F+M+E-I	GRMZM5G894432			'transport.amino acids'	AT5G02170.1		Transmembrane amino acid transporter family protein	LOC_Os12g38570.1	transmembrane amino acid transporter protein, putative, expressed	1.08059	0	0	0.493914	0	0	0.176497	0	0	0.400756	0	0.320435	0.865333	0.193186	1.21862	1.19229	0	0.76966	0	0	0	0.0285271	0	0	0	0.061673	0	0	0	0	0	0	0.0480767	0	0.0568402	0.108256	0
Zm00001d034216	F+M+E-I										6.15081	0	0	1.73805	0	0	2.64996	0	0	4.53261	4.91921	5.12298	3.299	1.76361	3.96724	3.40447	3.71061	4.28704	0	0	0	0	0	0	0	0	0	0	0	0	0	0	0	0	0	0	0
Zm00001d035371	F+M+E-I										1.47253	0	0.0427235	0.305912	0	0	0.080048	0	0	0.568709	1.25497	0.534582	0.493312	0.205477	0.749757	0.45139	0.229317	0.249331	0	0	0	0	0	0	0	0	0	0	0	0	0	0	0	0	0	0	0
Zm00001d005551	F+M+E-I										2.29961	0	0	0.425718	0	0	0.329167	0	0	1.29753	1.13925	1.88973	3.02547	1.54425	3.62543	1.62911	0	0.83587	0	0	0	0	0	0	0	0	0	0	0	0	0	0	0	0	0	0	0
Zm00001d034815	F+M+E-I	GRMZM2G150386							LOC_Os02g44930.1	HMG1/2, putative, expressed	1.12274	0.0332531	0.0674265	0.379256	0	0.0336601	0.254875	0	0	0.424916	0.442026	0.467726	0.253138	0.570388	0.413376	0.352409	0.143609	0.460062	0.05048	0	0.0418371	0	0.0409729	0	0.0201627	0	0	0	0.0388193	0.015069	0	0.0237137	0	0	0.0289065	0	0
Zm00001d011506	F+M+E-I	GRMZM2G114538			'stress.abiotic.cold'	AT4G01200.1		Calcium-dependent lipid-binding (CaLB domain) family protein	LOC_Os01g47040.1	C2 domain containing protein, putative, expressed	1.55777	0.190948	0.100611	0.563097	0	0.0555015	0.214215	0.144239	0	1.03515	0.913155	0.682632	1.41961	0.981232	1.2615	1.40846	0.991394	0.29997	0.360339	0.142593	0	0.170143	0.133194	0.535167	0	0.0879587	0.147371	0	0	0	0.107102	0.313274	0.152807	0.311014	0.094446	0	0
Zm00001d036062	F+M+E-I										1.08747	0	0	0.0862375	0	0	0.97412	0	0	0.888479	0	0.38797	0.473371	0.241536	0.964875	0.167961	0.636865	1.18043	0.0431221	0	0	0	0	0	0.113468	0	0	0	0	0.0102773	0	0	0	0	0	0	0
Zm00001d049771	F+M+E-I										6.76523	0	0.0390606	2.71222	0	0	3.38649	0.0070882	0	3.6728	2.07976	4.62244	4.04496	3.31013	4.65134	4.68286	2.51764	4.97348	0.0139958	0.0232924	0	0	0	0	0	0	0	0	0	0.0081929	0	0	0	0	0	0	0
Zm00001d017593	F+M+E-I										7.20894	3.05859	3.2627	4.23023	3.59391	2.81026	5.10654	2.32135	1.83818	5.43509	5.42863	5.01811	5.36379	4.0069	4.21033	4.75671	2.81996	3.66662	1.42477	1.66081	0.586637	1.08719	0.595039	0.376492	1.48503	1.88471	1.96448	1.2013	0.760848	0.567222	0.856834	1.42465	1.2016	0.963867	0.759077	1.45924	1.93315
Zm00001d007963	F+M+E-I	GRMZM2G473021									3.47097	0	0	1.1684	0	0	1.16172	0	0	0.95916	0	3.71864	2.03096	0.399174	1.70828	2.00678	0	2.8172	0	0	0	0	0	0	0	0	0	0	0	0	0	0	0	0	0	0	0
Zm00001d022218	F+M+E-I	GRMZM2G568947			'protein.synthesis.ribosomal protein.eukaryotic.40S subunit.S9'	AT5G39850.1		Ribosomal protein S4	LOC_Os03g05980.1	40S ribosomal protein S9-2, putative, expressed	1.10438	0	0	0.111018	0	0	0	0	0	0.619448	1.07001	0.533329	0.88066	0.879128	0.703993	0.388761	0.271463	0.069209	0	0	0.0871714	0.14202	0	0	0.0972642	0.141683	0.0523518	0.0473759	0	0.0899163	0.041259	0.026656	0	0.060283	0	0	0
Zm00001d024164	F+M+E-I	GRMZM2G368486				AT1G11390.1		Protein kinase superfamily protein	LOC_Os04g56510.1	ABC1 family domain containing protein, putative, expressed	3.85779	0.217958	0.0550925	2.0423	0.05188	0	1.12817	0	0	2.67896	2.59712	3.58464	3.20139	2.04074	1.93341	2.61553	2.73899	1.71737	0.088634	0	0	0	0.0276747	0	0	0.062592	0.0189981	0.0304303	0.0134498	0.0150318	0	0.0175764	0	0	0.0186136	0	0
Zm00001d045775	F+M+E-I										3.63376	0	0	0	0	0	3.03851	0	0	0	0.70644	0	3.44448	0	1.27876	0	0.985505	1.39783	0.294845	0	0.184287	0.785772	0	0	0.548471	0	0.141383	0	0	0.460751	0.714083	0.181361	0.187503	0.436163	0.085622	0	0
Zm00001d052183	F+M+E-I	GRMZM2G075044				AT4G24610.2			LOC_Os02g52280.1	expressed protein	1.46696	0	0	0.478839	0	0	0.886559	0	0	0.587392	0.701329	0.728629	2.11613	1.78338	1.74967	1.43463	0.448412	0.585838	0	0	0	0	0	0	0	0.0119686	0	0	0	0	0	0	0	0	0	0	0
Zm00001d029693	F+M+E-I										1.66889	0	0.0456372	0.420528	0	0	0.170538	0.0340275	0.0464511	1.09788	0.89049	1.01377	2.26239	1.54134	1.90865	0.874155	0.735695	0.581757	0	0	0	0	0	0	0	0	0	0	0	0	0	0	0	0	0	0	0
Zm00001d037554	F+M+E-I	GRMZM2G159570			'TCA / org. transformation.TCA.pyruvate DH.E3'	AT3G17240.1	mtLPD2	lipoamide dehydrogenase 2	LOC_Os01g22520.1	dihydrolipoyl dehydrogenase 1, mitochondrial precursor, putative, expressed	1.10761	0	0	0.258806	0	0	0.208418	0	0	0.386477	0.476538	0.577137	0.1967	0.59913	0.428096	0.24006	0.29058	0.472605	0	0	0	0	0	0	0	0	0	0	0	0	0	0	0	0	0	0	0
Zm00001d023571	F+M+E-I	GRMZM2G132286			'RNA.RNA binding'	AT1G32790.2	CID11	CTC-interacting domain 11	LOC_Os08g02330.1	RNA recognition motif containing protein, putative, expressed	1.05426	0	0	0.318092	0	0	0.621825	0	0	0.383112	0.755926	0.076208	0.170317	0	0.0993072	0.430081	0.611012	0.266672	0	0	0	0	0	0	0	0	0	0	0	0	0	0	0.037016	0	0.0140457	0	0
Zm00001d045876	F+M+E-I	GRMZM2G704151									2.34928	0	0	0.750257	0	0	0.88375	0	0	1.91325	0.715215	1.63943	0.275174	0.63866	1.0315	0.869933	0.44207	0.597082	0	0	0	0	0.00665237	0.0106055	0	0.0148356	0	0	0	0	0	0	0	0.0369387	0	0	0
Zm00001d025000	F+M+E-I	GRMZM2G093022			'nucleotide metabolism.deoxynucleotide metabolism.cytosine deaminase'	AT5G24670.1		Cytidine/deoxycytidylate deaminase family protein	LOC_Os09g04210.1	hydrolase/ zinc ion binding protein, putative, expressed	2.29058	0	0	0.607608	0	0	0.50344	0	0	1.19454	1.77051	0.540825	0.365594	1.57835	1.15545	0.392815	0.666011	0.76576	0	0	0	0	0	0	0	0	0	0	0	0	0	0	0	0	0	0	0
Zm00001d040851	F+M+E-I										3.40651	0.0296221	0	1.6465	0	0	1.3455	0.0209322	0	2.47396	0	2.42518	0.673535	0.804557	1.73351	0.582665	0.0297154	1.54841	0	0	0	0	0	0	0	0	0	0	0	0	0	0	0	0	0	0	0
Zm00001d043844	F+M+E-I										1.85007	0.136252	0.0514246	0.806218	0.0211772	0	0.67691	0	0	1.82615	1.20042	1.72643	1.52931	0.886833	2.08078	1.66627	1.06132	1.24712	0	0	0	0	0	0	0	0	0	0	0	0	0	0	0	0	0.0049125	0	0
Zm00001d032446	F+M+E-I										3.5231	0	0	1.44707	0	0	1.67454	0	0	1.84025	0	3.33048	0.88514	0.55208	1.41381	1.20644	0	2.45816	0	0	0	0	0	0	0.0555423	0	0	0	0	0	0	0	0	0	0	0	0
Zm00001d030368	F+M+E-I										1.01218	0	0	0.346073	0.0162366	0	0.70466	0	0	0.739587	0.627553	0.660956	0.267368	0.34688	0.513841	0.453026	0.614338	0.963836	0	0	0	0.005737	0	0	0	0.0232997	0.0063422	0	0	0	0	0.00715187	0	0	0	0	0
Zm00001d002392	F+M+E-I										2.15083	0	0	0.988367	0	0	0.719355	0	0	0.794878	1.40347	0.746735	0.835018	0.533092	0.48576	0.727239	0.71976	0.754234	0	0	0	0	0	0	0	0	0	0	0.0183966	0	0	0	0	0	0	0	0
Zm00001d044011	F+M+E-I										1.72551	0	0.0271714	0.634755	0	0	0.258416	0	0	1.08091	1.63197	0.874907	0.522824	0.601391	0.827253	0.609241	0.462747	0.468303	0	0	0	0	0	0	0	0	0	0	0	0	0	0.0276618	0	0	0	0	0
Zm00001d030761	F+M+E-I										4.021	0	0.00992985	1.15151	0	0	1.35915	0	0.0224463	2.21898	0	1.92422	0.85253	0.71865	1.88819	0.940275	0	1.57926	0	0	0	0	0	0	0	0	0	0	0	0	0	0	0	0	0	0	0
Zm00001d039494	F+M+E-I										7.01601	0	0	2.02252	0	0	4.10612	0	0	4.1402	2.23348	5.06038	1.35662	0.801014	1.0605	2.29486	4.95081	3.53792	0.0491742	0	0.0144133	0	0.0105078	0	0.0203039	0	0	0.0070341	0.0126268	0.00663067	0	0.0321647	0	0.054064	0.0394463	0	0
Zm00001d025116	F+M+E-I	GRMZM2G086702			'misc.nitrilases, *nitrile lyases, berberine bridge enzymes, reticuline oxidases, troponine reductases'	AT2G23620.1	ATMES1,MES1	methyl esterase 1	LOC_Os01g57770.1	OsPOP4 - Putative Prolyl Oligopeptidase homologue, expressed	6.49001	0.0167754	0.0852215	3.44371	0	0	2.70141	0	0	5.24162	4.62154	5.37364	1.20446	3.32361	3.87164	2.55939	4.71321	3.61928	0	0	0	0	0	0.0156926	0	0	0	0	0	0	0.0348047	0	0	0	0.0472173	0	0.0382385
Zm00001d026086	F+M+E-I										1.28926	0	0	0.555254	0	0	0.417944	0.0760193	0	1.16668	0	1.03621	1.42885	0.471449	2.04815	1.33618	0	0.955769	0	0	0	0	0	0.0296841	0	0	0.0238284	0	0	0	0.0331151	0	0	0	0.0326808	0	0
Zm00001d008372	F+M+E-I										5.80426	0	0	2.66149	0	0	3.54201	0	0	2.48218	0.7098	3.7013	0.851973	0.474249	3.93992	1.39373	1.29201	5.20618	0	0	0	0	0	0	0.0314654	0.0300234	0.032715	0	0	0.161045	0.087741	0.0292109	0	0.079053	0.0862993	0.23131	0.13178
Zm00001d010393	F+M+E-I	GRMZM2G312198			'transport.misc'	AT2G21520.2		Sec14p-like phosphatidylinositol transfer family protein	LOC_Os08g38850.1	phosphatidylinositol transfer, putative, expressed	2.74951	0	0	1.27827	0	0	1.42289	0.0394314	0	1.82793	0.415212	1.62973	1.30793	0.71203	1.82214	2.43978	0.907595	1.89616	0	0.0147648	0	0	0	0.00892437	0.00586707	0	0	0	0	0	0	0	0.0169471	0	0	0.0724824	1.51756
Zm00001d044492	F+M+E-I										1.37499	0	0	0.24992	0	0	0.907485	0	0	0.284763	0.64753	0.629939	0.439765	0.429607	1.15699	1.26882	0.627995	1.68406	0	0	0	0	0	0	0	0.0200019	0	0	0	0	0	0	0	0	0	0	0
Zm00001d039742	F+M+E-I	GRMZM2G003186				AT1G65520.1	ATECI1,ECHIC,ECI1,PEC11	delta(3), delta(2)-enoyl CoA isomerase 1	LOC_Os03g56620.1	expressed protein	4.00129	0	0	1.53519	0	0.0549865	2.14862	0	0.059522	2.06279	3.08161	2.20323	2.31211	1.55705	2.5204	2.85868	3.28488	2.12703	0.0393327	0	0	0	0	0	0	0.0390213	0.0276424	0	0.0979363	0	0.0570717	0.0245293	0.0283396	0	0.0285952	0	0
Zm00001d044449	F+M+E-I										3.45038	0	0	1.40658	0	0	0.965105	0	0	2.24214	0.84304	3.36597	2.37158	2.77835	2.64231	3.38571	1.76934	1.61096	0.0673945	0	0	0	0	0.0320181	0	0.0435027	0	0.0745381	0	0.0170387	0.159593	0	0	0	0	0.20765	0
Zm00001d032742	F+M+E-I	GRMZM2G001713			'protein.degradation.aspartate protease'	AT1G11910.1	APA1,ATAPA1	aspartic proteinase A1	LOC_Os05g49200.1	aspartic proteinase oryzasin-1 precursor, putative, expressed	6.80173	0.0226134	0.0229582	2.90329	0	0	1.69734	0	0.025136	4.11431	0	7.51976	2.89	1.18036	4.94943	3.31237	0.0242963	8.02141	0	0	0	0.0113873	0	0.0512854	0.0210981	0.0560985	0.0447935	0.0265725	0.0309499	0.00475367	0	0.0444593	0.128067	0	0.00696663	0.525606	0.19963
Zm00001d031236	F+M+E-I										5.68313	1.45958	0.508309	2.90855	0.639218	0.555832	3.3398	0.697009	0.156615	3.79001	2.84881	3.43329	1.5906	2.82812	3.16714	2.32313	3.28476	3.41757	0.127665	0.0895859	0.0680895	0.263841	0.14097	0.0634745	0.35373	0.53029	0.238945	0.104697	3.43181	0.209089	0.0753561	0.0721447	0.172287	0.131009	0.127233	0.515019	0.726893
Zm00001d037395	F+M+E-I	GRMZM2G324221			'protein.synthesis.ribosomal protein.eukaryotic.40S subunit.S4'	AT5G58420.1		Ribosomal protein S4 (RPS4A) family protein	LOC_Os01g25610.1	40S ribosomal protein S4, putative, expressed	1.66056	0	0	0.525748	0	0	1.07745	0	0	1.5392	0.562525	1.54917	0.635295	0.402566	0.903298	0.61729	0.554775	1.28556	0	0.0383286	0	0.0137108	0	0	0	0	0	0	0	0	0	0.0142202	0.0173833	0	0	0	0
Zm00001d011976	F+M+E-I										7.35396	0	0	3.16178	0	0	3.42948	0.0235631	0	3.42932	1.10332	4.62951	1.63043	0.52504	3.79025	2.18951	2.27556	5.80492	0.0520575	0	0	0	0	0	0	0	0	0	0.139776	0.0725215	0.160933	0	0	0	0.0937004	0.0760926	0.0650265
Zm00001d003452	F+M+E-I	GRMZM2G148147									10.3389	0.0165557	0	2.88926	0	0	7.39967	0	0	6.16699	16.0266	9.89158	7.49958	5.41524	4.41988	5.56642	5.72413	3.11958	0	0	0	0	0	0	0	0	0	0	0	0	0	0	0	0	0	0	0
Zm00001d035057	F+M+E-I	GRMZM2G313253			'misc.calcineurin-like phosphoesterase family protein'	AT1G18480.1		Calcineurin-like metallo-phosphoesterase superfamily protein	LOC_Os11g15570.1	Ser/Thr protein phosphatase family protein, putative, expressed	2.77325	5.25e-06	0.122453	1.8355	2.38e-76	5.86e-59	0.225806	2.74e-44	1.73e-241	2.76266	0.94094	1.90884	0.762819	1.12872	1.0127	1.81987	0.431148	1.53546	0.00966365	2.18e-06	0	1.55e-23	0	0.00534493	0.00453017	0	0.00484793	1.9e-47	0.000179154	0.00374767	0.0121379	0.004017	0.00997257	1.5e-07	0.0028655	3.16e-09	0
Zm00001d003811	F+M+E-I										2.55689	0	0	1.42462	0	0	0.915675	0.0180733	0	2.02769	3.57723	2.23713	2.33625	2.43101	2.76905	1.07714	1.45635	2.80928	0.138133	0	0	0	0	0	0	0	0	0	0	0	0	0	0	0	0	0	0.103758
Zm00001d012786	F+M+E-I										2.0261	0	0	0.945806	0	0	0.71552	0	0	1.62763	1.52032	1.84887	2.0089	1.15053	1.35317	1.71575	0.625602	0.802211	0	0	0	0.00983243	0	0	0	0	0	0	0	0	0	0	0	0	0.0090376	0.057819	0
Zm00001d013760	F+M+E-I	GRMZM2G375947			'transport.misc'	AT1G78130.1	UNE2	Major facilitator superfamily protein	LOC_Os08g31670.1	transporter, putative, expressed	1.82185	0	0.0223533	0.673296	0	0.0234763	1.61265	0	0	1.80683	1.43411	1.42254	0.573987	0.519648	0.618099	0.705946	0.924442	0.929948	0	0	0	0	0	0.0109086	0	0	0	0.0054122	0	0.398844	0.0362713	0.0768329	0.013557	0.172296	0.39588	0.238128	0.203497
Zm00001d030382	F+M+E-I										1.62733	0	0.0292568	0.471274	0.029135	0	1.36889	0	0	0.795541	1.35533	1.0367	0.587763	1.20221	0.413143	0.562681	1.41028	0.517821	0.0273599	0.0329916	0	0	0	0.0092955	0	0.0505208	0.0391905	0	0	0.0288046	0	0	0	0.076151	0.014825	0	0.0641852
Zm00001d045320	F+M+E-I	GRMZM2G098721				AT5G46030.1			LOC_Os07g43730.1	transcription elongation factor 1, putative, expressed	152.754	4.71565	3.78765	87.8826	4.28604	4.15681	60.0494	5.97211	1.17393	148.027	145.672	155.792	87.8855	97.1395	90.8481	87.1843	80.0258	82.5173	0.798194	0.307218	0.30751	1.00962	0.274204	0.561247	2.09216	2.95026	1.23392	0.846796	0.781766	0.403757	1.23554	1.10589	1.68894	0.473455	0.422725	2.29345	2.45152
Zm00001d049590	F+M+E-I	GRMZM2G324671			'DNA.unspecified'	AT5G08020.1	ATRPA70B,RPA70B	RPA70-kDa subunit B	LOC_Os01g73070.2	expressed protein	2.60516	0	0	1.66668	0	0	0.711865	0	0	2.09785	0.197435	3.09429	1.24909	0.88713	3.34756	1.09499	0.313147	2.19602	0	0	0	0	0	0	0	0	0	0	0	0.00439077	0	0.0047546	0	0	0.142977	0	0
Zm00001d019474	F+M+E-I	GRMZM2G178140				AT5G48540.1		receptor-like protein kinase-related family protein	LOC_Os04g45460.1	cysteine-rich repeat secretory protein precursor, putative, expressed	4.06044	0	0	2.69372	0	0	1.1806	0	0	0.297702	0.863535	1.12692	1.84991	1.18136	1.24409	1.71357	1.7083	0.672803	0	0	0	0	0	0	0	0	0	0	0	0	0	0	0	0	0	0	0
Zm00001d005599	F+M+E-I										1.94833	0	0.0105401	1.08677	0	0	0.78462	0	0	1.36067	0.951785	1.46785	0.971017	0.974604	1.62448	0.602216	0.401742	1.55126	0	0	0	0	0	0	0.00508607	0	0	0	0	0.00214951	0	0	0	0	0.00359843	0	0
Zm00001d045718	F+M+E-I										1.04675	0	0.0386966	0.399437	0	0	0.87342	0	0	1.03602	0.364715	1.77715	1.07077	0.218233	1.25656	0.460236	0.083269	0.906114	0	0.0380452	0	0.0453681	0	0	0.0203131	0.0169777	0	0	0	0	0.0468413	0.0324709	0	0.024411	0	0	0
Zm00001d029250	F+M+E-I										3.38105	0	0.0118066	1.60889	0.0118	0	1.9964	0	0	1.76994	0.0129306	2.61701	1.98798	0.698102	2.04192	1.95483	0.0390728	2.47297	0	0	0	0	0	0.00854707	0.00816047	0	0	0	0	0	0	0	0.00669127	0	0.00546017	0	0
Zm00001d047234	F+M+E-I										9.87719	0	0.147481	5.4535	0	0	4.6539	0	0	4.44408	5.2268	5.35883	5.73523	7.10637	8.66209	6.3209	5.11818	7.43182	0	0	0	0	0	0	0	0	0	0.00151822	1.96687	0	0	0	0	0	0	0	0
Zm00001d011383	F+M+E-I										11.0186	0	0.104367	7.96678	0.130806	0.163073	3.56196	0	0	9.26625	6.55966	7.70993	12.3661	10.5468	8.05831	9.96768	9.63658	6.68268	0	0	0	0	0	0	0	0	0	0	0	0	0	0	0	0	0	0	0
Zm00001d015028	F+M+E-I	GRMZM2G466265			'protein.degradation.ubiquitin.E2'	AT2G16920.1	PFU2,UBC23	ubiquitin-conjugating enzyme 23	LOC_Os01g13280.1	ubiquitin conjugating enzyme protein, putative, expressed	11.3656	0	0.0286803	5.59464	0	0	6.66114	0	0	6.15506	0.0334218	6.27283	3.29366	1.79191	8.73219	5.33706	0	9.05064	0.030218	0	0	0	0	0	0	0	0	0	0.0415867	0	0	0	0	0.0359473	0.279331	0.0399246	0.0341184
Zm00001d033323	F+M+E-I	GRMZM2G445139				AT4G21110.1		G10 family protein	LOC_Os03g39740.1	expressed protein	2.86761	0	0.0154866	1.56122	0	0	1.76412	0	0	1.49931	1.25982	2.39034	1.92552	1.59309	2.16237	2.05438	1.36548	2.58638	0	0	0	0	0	0	0.00398307	0	0	0	0	0	0	0	0	0	0	0	0
Zm00001d041788	F+M+E-I	GRMZM2G163514			'RNA.regulation of transcription.unclassified'	AT5G23570.1	ATSGS3,SGS3	XS domain-containing protein / XS zinc finger domain-containing protein-related	LOC_Os12g09580.1	leafbladeless1, putative, expressed	13.1751	0	0.0689535	7.52714	0.0109544	0.0113059	7.45915	0	0	9.95135	8.56811	11.343	8.8582	6.31665	10.8449	8.6504	6.45965	10.9528	0	0.0250407	0	0	0	0.0108188	0.483862	0.0452726	0.0595637	0.540689	0.12711	0.0803837	0.0140034	0.0505364	0.0819714	0.340015	0.479765	0	0
Zm00001d021608	F+M+E-I	GRMZM2G045660			'signalling.unspecified'	AT5G12150.1		Rho GTPase activation protein (RhoGAP) with PH domain	LOC_Os03g24180.1	pleckstrin homology domain-containing protein, putative, expressed	3.4237	0	0	2.18357	0	0	1.68437	0	0	2.58223	3.5809	2.46305	1.70647	1.76834	3.32179	2.68293	2.86104	2.91524	0.0442885	0	0.0150762	0	0	0	0	0.0225742	0.0186549	0	0	0.0502083	0	0.0226623	0.0265438	0.117869	0.024929	0	0
Zm00001d025386	F+M+E-I										1.08178	0	0	0.513953	0	0	0.95548	0	0	0.572425	0	0.699533	1.05519	0.494721	0.750767	1.2472	0	0.845315	0	0	0	0.0109863	0	0	0	0.0127771	0	0	0	0.0049553	0	0.0109353	0	0	0.00861977	0	0
Zm00001d032917	F+M+E-I	GRMZM2G108410									3.44433	0	0	1.98098	0	0	1.84912	0	0	1.71841	3.56149	3.14446	2.71709	1.34077	4.45291	2.78926	3.37852	2.38487	7.8e-07	0.14663	0.000696373	0.033473	0.0900949	0	0	1.43e-07	0.0100396	0	5.63e-07	0	0	0	0	0	0	0	0
Zm00001d005529	F+M+E-I										6.17593	0	0	3.75834	0	0	3.0888	0	0	5.15449	0	4.26025	2.51984	2.29611	6.49338	3.53153	0	4.83328	0.0424023	0	0	0	0	0	0	0	0	0	0.0315323	0	0	0.0193998	0	0	0	0	0
Zm00001d038019	F+M+E-I	GRMZM2G383125			'RNA.regulation of transcription.MYB domain transcription factor family'	AT3G47680.1		DNA binding	LOC_Os06g17510.1	expressed protein	14.2888	0.232118	0.156152	8.22644	0.038954	0.0807995	7.3147	0.0762101	0.0438268	11.05	6.01325	13.7673	2.49452	2.54676	7.75071	3.91146	4.98365	13.1527	0.0267163	0	0.0559533	0.0133181	0.0469707	0.112531	0.074276	0.0422727	0.155475	0.110569	0.044057	0.00340713	0	0.0261265	0.0755811	0	0.00906767	0	0
Zm00001d050548	F+M+E-I	GRMZM2G066480			'glycolysis.unclear/dually targeted.fructose-2,6-bisphosphatase (Fru2,6BisPase)'	AT3G30200.1		Plant transposase (Ptta/En/Spm family)	LOC_Os05g11260.2	expressed protein	1.04178	0	0.0338026	0.730047	0	0	0.385605	0	0	0.766023	0.717299	0.637346	1.22427	0.554951	0.871209	1.25068	1.20622	1.01571	0	0	0	0	0	0	0	0	0	0	0	0.113701	0	0.00861783	0.00508837	0.0633191	0.0849303	0	0
Zm00001d026602	F+M+E-I										2.12151	0	0	1.1387	0	0	1.36501	0	0	0.450796	0.260588	0	1.91721	1.61971	5.1508	0.787805	1.6061	4.71662	0	0	0	0	0	0	0	0	0	0	0	0	0	0	0	0	0	0	0
Zm00001d030870	F+M+E-I	GRMZM2G011622									4.38265	2.26319	1.8233	2.08567	1.8657	2.07398	3.74977	1.4274	1.14268	3.88672	2.99359	2.76696	3.27208	2.84174	2.91356	3.07675	2.19035	2.27779	0.651155	0.811322	0.503013	0.762624	0.440996	0.306183	0.968956	1.43697	1.18484	0.674417	0.48352	0.556927	0.706586	0.762235	0.799979	0.357475	0.315671	1.25611	0.996763
Zm00001d027232	F+M+E-I										1.73867	0	0.119752	0.977105	0	0.0411329	1.27734	0	0	0.573154	0.933408	0.983884	1.83846	0.583067	1.5174	1.82018	1.06137	1.63559	0	0.0413572	0	0.0935216	0	0.056542	0.17064	0.218369	0.16781	0.0583745	0.0434161	0.0706267	0.0326242	0.100268	0.0579581	0	0	0.191514	0.0818312
Zm00001d035715	F+M+E-I	GRMZM2G070041			'glycolysis.unclear/dually targeted.fructose-2,6-bisphosphatase (Fru2,6BisPase)'	AT3G30200.1		Plant transposase (Ptta/En/Spm family)	LOC_Os05g11260.2	expressed protein	1.53522	0.0117533	0.0219908	0.955113	0	0	0.812995	0	0	0.922193	1.08198	1.03618	1.91997	1.07072	1.4925	1.71838	1.77252	1.02828	0	0	0	0	0	0	0	0	0	0	0	0.621191	0.0197443	0.0388562	0.00452177	0.468136	0.303592	0	0
Zm00001d035984	F+M+E-I	GRMZM2G444383			'misc.gluco-, galacto- and mannosidases'	AT2G20680.1		Glycosyl hydrolase superfamily protein	LOC_Os01g54300.1	OsMan02 - Endo-Beta-Mannanase, expressed	1.10247	0	0	0.879047	0	0	0.281279	0	0.0383078	0.721526	0.499562	1.0404	1.0261	0.9842	1.40632	1.41911	0.443917	0.277753	0	0	0	0	0	0	0	0	0	0	0	0	0	0	0.038932	0	0	0	0
Zm00001d045626	F+M+E-I										3.58008	0	0.411319	2.57066	0	0	1.72968	0	0	4.32332	4.52975	5.34306	10.8454	6.22942	9.16614	6.82244	6.78153	3.04767	0	0	0	0	0	0	0	0	0	0	0	0	0	0	0	0	0	0	0
Zm00001d040569	F+M+E-I	GRMZM2G457909			'RNA.regulation of transcription.unclassified'	AT1G02080.1		transcription regulators	LOC_Os03g18830.1	programmed cell death protein 2, putative, expressed	1.83715	0	0.00885505	1.23231	0	0.0351822	0.935785	0	0	1.04242	0	1.48482	0.569105	0.60422	1.46703	0.999045	0.0093997	1.43929	0.0145296	0	0	0.0046616	0	0	0	0	0.00569803	0	0	0.00351692	0	0	0	0	0.0057138	0.145963	0.103946
Zm00001d020667	F+M+E-I										3.55017	0	0.116201	2.67117	0	0	1.33237	0	0	1.96415	2.22045	0.986325	3.09559	5.16913	4.55007	4.66526	4.26469	4.30371	0	0	0	0	0	0	0	0.036817	0.0605157	0.0157387	0	0	0	0	0	0	0.0572037	0.201251	0
Zm00001d047138	F+M+E-I	GRMZM2G094828							LOC_Os02g14500.1	expressed protein	1.2228	0.0168873	0.0119011	0.963266	0.0150475	0	0.384802	0	0	1.07127	0.523388	1.23487	1.24477	0.670906	1.23499	1.40343	0.600118	1.23048	0	0	0	0.0127971	0.00219962	0.00870063	0	0.025631	0	0	0	0.0125157	0	0	0	0.00955723	0.0034086	0	0
Zm00001d048207	F+M+E-I	GRMZM2G152815			'protein.degradation.ubiquitin.E3.RING'	AT3G62240.1		RING/U-box superfamily protein	LOC_Os05g19970.1	ZOS5-06 - C2H2 zinc finger protein, expressed	1.24284	0.0450541	0.0765515	0.827202	0.210103	0.101391	0.824549	0.123	0.0280846	1.27199	2.20197	1.13047	0.970707	1.37074	1.24778	0.657872	1.37417	0.991063	0.0318561	0.277337	0.0230042	0.046375	0.0228798	0.0382705	0.0354296	0.133386	0.0920814	0.00623557	0.25675	0.00288752	0	0	0.0085991	0	0	0.137163	0.0293038
Zm00001d029316	F+M+E-I										8.31354	0	0	4.77252	0.0157064	0	7.1374	0	0	6.44088	0	7.86758	5.10861	1.74183	6.06661	6.49859	0.0094843	7.95137	0	0	0	0.00887517	0	0	0	0	0	0	0	0	0	0	0	0	0	0	0
Zm00001d014356	F+M+E-I										2.13388	0	0	1.50655	0	0	1.10747	0.0544045	0	2.14113	0.037816	2.29859	1.49925	1.03416	2.55776	1.4192	0	2.02503	0	0	0	0	0.00414657	0	0	0	0	0	0	0	0	0.0111833	0	0	0	0	0
Zm00001d027911	F+M+E-I										2.69753	0	0.06419	1.83927	0	0	1.73158	0.0479245	0	2.04141	2.04302	2.6585	0.669965	1.63323	1.98115	1.24274	1.74941	2.02061	0	0	0	0	0.0202218	0.0128262	0	0	0	0	0	0	0	0	0.0213212	0.137359	0.00944353	0	0.066574
Zm00001d032916	F+M+E-I	GRMZM2G312165							LOC_Os10g13630.1	expressed protein	1.52665	0.00863455	0.00878235	1.16268	0	0	0.731414	0	0	1.36315	1.54769	1.23881	2.38627	1.36945	1.7109	1.86391	1.60665	1.672	0.174738	0.121863	0.106102	0.00779847	0.134181	0.00282109	0.0143709	0.0474587	0.0318947	0.0149122	0.0466335	0.00634369	0.00886047	0.0081865	0.0223376	0.0111725	0.00253861	0.0724088	0.0618785
Zm00001d019006	F+M+E-I	GRMZM2G135966			'RNA.regulation of transcription.Histone acetyltransferases'	AT1G51590.1	MANIB,MNS1	alpha-mannosidase 1	LOC_Os04g51690.1	glycosyl hydrolase family 47 domain contain protein, expressed	2.3416	0.0281816	0.0844056	1.61002	0	0	1.71068	0	0	1.52201	1.58177	1.51117	0.5238	1.74447	1.89817	1.17325	1.46238	2.01179	0	0	0	0	0	0	0	0.0124069	0	0	0.0202425	0.0664149	0	0.0117464	0	0.0321916	0.00848667	0	0
Zm00001d004600	F+M+E-I										4.87493	0	0	3.05221	0	0	4.44624	0	0	4.40576	0	2.39348	0	1.22304	1.73797	0.942585	0	1.69129	0	0	0	0	0	0	0	0	0	0	0	0	0	0	0	0	0	0	0
Zm00001d016017	F+M+E-I	GRMZM2G147210			'redox.thioredoxin'	AT1G77510.1	ATPDI6,ATPDIL1-2,PDI6,PDIL1-2	PDI-like 1-2	LOC_Os11g09280.1	OsPDIL1-1 protein disulfide isomerase PDIL1-1, expressed	4.63726	0	0	2.92916	0	0	4.62527	0	0	3.24418	4.01408	3.193	3.0757	1.86871	4.40923	3.64475	4.05548	4.83128	0	0	0.0161181	0	0	0	0	0	0	0	0.0168762	0.00717047	0	0	0.0230732	0	0	0	0
Zm00001d004885	F+M+E-I	GRMZM2G052279			'transport.misc'						4.24112	0.0101592	0.0181321	3.29393	0.0871559	0.0852772	2.27668	0.104178	0.131274	2.4595	0.412558	3.07157	2.29965	1.46362	4.1943	2.40577	0.490723	2.94167	0.0065361	0	0	0.00862477	0	0.00305009	0.0868078	0.0081449	0.0566672	0.0700657	0.0368343	0.0101804	0.297611	0.0648922	0.0573397	0.0075534	0.0422475	0.094853	0.116854
Zm00001d036404	F+M+E-I	GRMZM2G449763			'lipid metabolism.''exotics'' (steroids, squalene etc).sphingolipids'	AT1G14290.1	SBH2	sphingoid base hydroxylase 2	LOC_Os07g43460.1	sphingolipid C4-hydroxylase SUR2, putative, expressed	4.5011	0.119589	0.147852	2.90579	0.103262	0.228802	4.57573	0.248028	0.238764	2.51964	0.615085	2.86637	2.34468	1.48768	2.88747	3.72941	0.782049	3.99733	0.244672	0.192279	0.0454607	0.070801	0.0539736	0.382538	0.482966	0.599819	0.306835	0.270568	0.658619	0.91076	0.243987	0.634352	0.665714	1.5823	1.2612	0.12694	0.226951
Zm00001d052131	F+M+E-I	AC185501.3_FG006				AT3G17740.1			LOC_Os02g53270.1	expressed protein	2.17776	0	0	1.58805	0	0	1.62334	0	0	1.80476	1.94823	1.80394	0.92084	0.612521	1.61275	2.64931	1.04703	1.09328	0	0	0	0	0	0	0	0.0345757	0	0	0.207514	0	0	0	0.0553707	0	0.040517	0	0
Zm00001d032553	F+M+E-I										8.15329	0.740465	1.38681	7.87969	0.382609	0.529485	1.32029	0.068595	0.736316	7.14724	6.65921	7.71129	6.1099	10.5017	7.15395	6.095	6.28552	6.95141	0	0	0.119268	0.533429	0.261849	0.521721	0.357407	0.384819	0.575992	0.0575053	0.311506	0.352714	3.94786	0.915822	0.540426	0.611127	0.345522	0.169296	0.723378
Zm00001d044863	F+M+E-I	GRMZM2G103227									1.16024	0	0.0278385	0.926018	0	0	0.665075	0	0	0.884757	0.876127	1.1363	0.586585	0.663372	1.2912	0.5825	1.52789	1.69404	0	0	0	0	0	0	0	0.0281125	0	0	0	0	0	0	0	0	0	0	0
Zm00001d035362	F+M+E-I	AC203176.4_FG003									1.35975	0	0.1525	1.01092	0.102792	0.113567	1.09772	0.113648	0.0828375	1.02058	0.683845	1.30177	0.686315	1.21012	1.65329	1.00155	0.816531	0.917331	0.16195	0.349972	0.0736109	0	0	0.075551	0.0882179	0.0850688	0	0.0237908	0.0438683	0	0	0	0	0	0	0.26949	0.307064
Zm00001d016239	F+M+E-I	GRMZM2G016393			'protein.synthesis.ribosomal protein.eukaryotic.40S subunit.S4'	AT5G58420.1		Ribosomal protein S4 (RPS4A) family protein	LOC_Os01g25610.1	40S ribosomal protein S4, putative, expressed	1.16471	0	0	1.1239	0	0	0	0	0	1.18924	0.580202	1.85129	2.07644	2.72967	1.86691	1.07983	1.50391	1.35853	0	0	0	0	0	0	0	0	0	0	0	0	0	0	0	0	0	0	0
Zm00001d015419	F+M+E-I										1.24323	0	0	1.04856	0	0	0.599639	0	0	0.747383	1.45709	1.53069	0.523204	0.895467	0.469388	0.740154	0.583958	0.79239	0	0.115102	0	0	0	0	0	0	0	0	0	0	0	0	0	0	0	0	0
Zm00001d026522	F+M+E-I										17.7249	0.638775	0.622567	13.4361	0.287083	0.379745	14.9315	0.204284	0.351672	15.3367	18.2125	13.4461	6.0632	17.0738	11.1991	7.05281	19.4537	15.5405	0.197592	0.261557	0.0541711	0	0	0.760696	0.049596	0.0413933	0.0562902	0.102954	0.172373	0.0070492	0.0851327	0.090046	0.313022	0.132194	0.076895	0.407317	0.638149
Zm00001d024894	F+M+E-I	AC199571.3_FG004			'redox.thioredoxin'	AT2G47470.1	ATPDI11,ATPDIL2-1,MEE30,PDI11,UNE5	thioredoxin family protein	LOC_Os05g06430.1	OsPDIL2-1 protein disulfide isomerase PDIL2-1, expressed	2.17717	0.058915	0.0673984	1.6974	0.0648781	0.0274357	1.63977	0.0615436	0.00400547	1.27154	2.24557	1.2444	2.77835	2.15071	2.82523	3.3633	2.79311	2.44451	0	0	0.00314888	0	0.232699	0.0046724	0	0.0136353	0	0.017349	0	0.0245254	0.060225	0.35928	0.0646067	0	0.00846417	0.10693	0.0920208
Zm00001d038482	F+M+E-I										1.00511	0	0	0.958674	0	0	0.157044	0	0	1.83513	0.433616	0.281722	1.10267	0.377165	0.668088	0.191209	0.835745	0.318991	0	0	0	0	0	0	0	0	0	0	0	0	0	0	0	0	0	0	0
Zm00001d045330	F+M+E-I										6.46023	0	0.397089	4.63654	0	0	6.5554	0	0	3.99064	7.1898	4.11699	4.97668	5.59545	8.10684	4.41479	8.33173	7.57538	0	0	0	0	0	0	0	0	0	0	0	0	0	0	0	0	0	0	0
Zm00001d046754	F+M+E-I	GRMZM2G518751									1.20684	0	0.100094	0.955712	0	0	1.06707	0	0	1.00093	0.538237	1.27046	1.34848	1.05809	2.12484	2.0459	1.48704	2.18154	0	0	0	0	0	0	0	0	0	0	0	0	0	0	0	0	0	0	0
Zm00001d050618	F+M+E-I	AC201891.3_FG001									10.1171	0.112473	0.317805	8.04824	0	0	9.50255	0	0	9.49852	3.36808	7.23728	7.42276	7.84866	5.23645	7.11297	3.63774	6.7816	0	0	0	0	0	0	0	0	0	0.0176102	0	0.0164682	0	0.041419	0.04922	0	0	0	0
Zm00001d033237	F+M+E-I	GRMZM2G044236			'signalling.receptor kinases.DUF 26'	AT5G10530.1		Concanavalin A-like lectin protein kinase family protein	LOC_Os12g41490.1	cysteine-rich receptor-like protein kinase 8 precursor, putative, expressed	1.11763	0	0.0185287	0.905442	0	0	0.995435	0	0	0.788566	0.416758	0.584588	0.660648	0.667069	1.1446	1.09818	0.826795	1.41484	0	0.0317841	0	0	0	0	0	0	0	0	0	0.0209572	0	0.006691	0	0	0	0	0
Zm00001d024977	F+M+E-I	GRMZM2G469721			'stress.biotic'	AT3G46530.1	RPP13	NB-ARC domain-containing disease resistance protein	LOC_Os11g29030.1	disease resistance protein RPM1, putative, expressed	2.83337	0	0	2.73385	0	0	0.4781	0	0	3.42442	1.91019	3.28307	1.22944	2.79013	1.73469	2.21797	3.22477	2.01625	0	0	0	0	0	0	0	0	0	0	0	0	0	0	0	0	0	0	0
Zm00001d027578	F+M+E-I	GRMZM2G018417	ommp1	outer mitochondrial membrane porin1	'transport.sugars'	AT5G57490.1	ATVDAC4,VDAC4	voltage dependent anion channel 4	LOC_Os03g04460.1	outer mitochondrial membrane porin, putative, expressed	1.56568	0.16283	0.0788872	1.45545	0.0325031	0.160771	0.800993	0.0912628	0	1.74603	2.13991	1.22978	2.25691	2.53056	2.07577	2.35078	1.69344	1.78885	0	0	0.0161176	0	0.0070299	0	0	0	0	0.0144491	0	0	0.0377537	0.0167858	0	0	0	0	0
Zm00001d049104	F+M+E-I										1.47941	0	0	1.25905	0	0.071522	1.241	0	0	0.174181	1.08397	0.816146	1.66247	0.675624	2.47355	1.71422	1.63851	1.43	0	0	0	0	0	0	0	0	0.0273924	0	0	0	0	0	0	0	0.0208105	0	0.124157
Zm00001d011479	F+M+E-I										1.3088	0	0	1.20145	0	0	0.78273	0	0	0.890886	0.589985	1.17983	1.90646	0.865035	1.80081	2.08331	0.67451	0.698543	0	0	0	0	0	0	0	0	0	0	0	0	0	0	0	0	0.0114017	0	0
Zm00001d003090	F+M+E-I	GRMZM2G375487			'PS.carbon concentrating mechanism.C4'						11.0132	0	0	9.67657	0	0	9.369	0	0	7.23651	0	6.61409	3.84315	3.01791	9.16222	6.28135	0	11.967	0	0	0	0	0	0	0	0	0	0	0	0	0	0	0	0	0	0	0
Zm00001d045631	F+M+E-I	GRMZM2G306859			'RNA.regulation of transcription.PHD finger transcription factor'	AT2G37520.1		Acyl-CoA N-acyltransferase with RING/FYVE/PHD-type zinc finger domain	LOC_Os06g01170.1	PHD-finger domain containing protein, expressed	6.98142	0.0247589	0.149627	6.47987	0.142335	0.0374597	5.5244	0	0	4.5392	4.9215	5.54491	7.01623	6.98352	7.71335	6.33293	6.7068	7.07176	0	0	0	0	0	0	0	0	0	0	0.00930597	0	0	0	0	0.0216311	0.0496959	0	0
Zm00001d045629	F+M+E-I	GRMZM2G156129	phd21	PHD-transcription factor 21	'RNA.regulation of transcription.PHD finger transcription factor'	AT2G27980.1		Acyl-CoA N-acyltransferase with RING/FYVE/PHD-type zinc finger domain	LOC_Os06g01170.1	PHD-finger domain containing protein, expressed	3.04276	0	0.0625715	3.09775	0	0	1.53763	0	0	2.74699	3.11259	3.85343	4.20911	4.53777	5.10213	4.37369	4.68882	4.88345	0	0.0385151	0	0	0	0	0	0	0	0	0.00426823	0	0.0105239	0	0	0.0081707	0.0278868	0	0
Zm00001d048032	F+M+E-I	GRMZM2G356618							LOC_Os12g04540.1	expressed protein	1.10004	0	0	1.17523	0	0	0.1849	0	0	0.937264	0.150526	1.04372	1.21942	0.67126	1.54966	1.32187	0.158802	0.99931	0	0	0	0	0.0352354	0	0.0269471	0.0929432	0.0125285	0.0267387	0.0663831	0	0.0259637	0.054282	0.0251316	0	0	0.109231	0.186691
Zm00001d025482	F+M+E-I	GRMZM5G857936	umc1453						LOC_Os03g60840.1	BBTI13 - Bowman-Birk type bran trypsin inhibitor precursor, expressed	2.30469	0	0.280708	2.2641	0	0	2.28492	0	0	2.48501	2.82646	1.4141	3.24561	4.17586	2.38191	3.21136	2.96228	1.88633	0	0	0	0	0	0	0	0	0	0	0	0	0	0	0	0	0	0	0
Zm00001d015935	F+M+E-I										9.95664	0	0	10.3528	0	0	4.85719	0	0	7.34575	3.92809	7.18204	7.11822	3.00012	12.8764	7.02919	4.57831	10.9319	0	0	0	0	0	0	0	0	0	0	0.194485	0	0	0	0	0	0	0	0
Zm00001d029503	F+M+E-I										1.51569	1.06907	1.03838	1.06954	0.540067	0.908231	0.839575	0.845718	0.936851	1.8758	1.64203	1.66122	1.57473	1.64748	1.76126	2.53597	1.8178	2.18643	0	0	0	0	0	0	0.00685813	0	0.00656753	0.0033476	0	0	0	0	0	0	0.00501793	0	0
Zm00001d037501	F+M+E-I										8.13047	0	0	25.6034	0.0288263	0	2.29927	0.026537	0	13.9052	6.08335	17.2482	22.4565	14.8975	32.0089	21.7368	14.4476	29.8744	0.0235082	0.231966	0.152061	0.110969	0.0874184	0.131257	0.122374	0.0737021	0.136905	0.098122	0.255573	0.162387	0.299089	0.0637992	0.199877	0.288191	0.0567016	0.256271	0
Zm00001d006152	F+M+E-I										1.3424	0.0492077	0.146893	2.76617	0.0869754	0	1.57511	0.150701	0.050472	2.03981	1.09847	1.79221	1.59556	2.39893	4.03148	2.03462	0.96905	2.87679	0	0	0	0	0	0	0	0	0	0	0	0	0	0	0	0	0	0.111018	0.189745
Zm00001d016318	F+M+E-I										4.58298	0	0.268467	6.45108	0	0	1.16789	0	0	5.55209	7.55201	6.53592	8.32348	6.21087	6.02206	9.98109	7.88567	7.15611	0	0	0	0	0	0	0	0	0	0	0	0	0	0	0	0	0	0	0
Zm00001d021885	F+M+E-I	GRMZM2G305211	tpi1	triose phosphate isomerase1	'signalling.14-3-3 proteins'	AT3G02520.1	GF14 NU,GRF7	general regulatory factor 7	LOC_Os11g34450.1	14-3-3 protein, putative, expressed	1.0959	0	0	1.57428	0	0	0.179806	0	0	1.63681	0.401748	1.0086	1.26132	0.198125	2.23936	1.65752	0.334427	1.85539	0	0	0	0	0	0	0	0	0	0	0	0	0	0	0	0	0	0	0
Zm00001d034172	F+M+E-I										1.59939	0.0264978	0	2.50176	0.0726575	0.0268826	0.537165	0.0197673	0.0293796	2.19817	1.72941	1.74451	2.54847	2.20219	2.53378	2.77578	2.63942	1.82597	0	0.132688	0.0238898	0	0	0.0315516	0.0498345	0	0	0.0312895	0	0.0732037	0	0.0241567	0.0396133	0.0637293	0.0545793	0	0
Zm00001d016930	F+M+E-I	GRMZM5G814057			'DNA.unspecified'	AT4G12650.1		Endomembrane protein 70 protein family	LOC_Os05g07650.1	transmembrane 9 superfamily member, putative, expressed	1.57188	0	0	3.34842	0	0.023446	0.782935	0.069664	0.101331	1.35852	2.54055	2.35191	0.596458	1.22822	2.25653	1.0068	3.59718	3.41678	0.0384972	0	0	0	0	0	0	0	0	0	0	0	0	0	0	0	0	0	0
Zm00001d029337	F+M+E-I	GRMZM2G012355			'stress.abiotic.drought/salt'	AT1G26850.1		S-adenosyl-L-methionine-dependent methyltransferases superfamily protein	LOC_Os03g26200.1	methyltransferase, putative, expressed	1.16289	0.0518345	0.0513498	1.72435	0.213236	0.287664	1.06248	0.0783048	0.142266	0.821692	0.0309997	1.02841	0.586434	0.492127	1.43461	1.40654	0.168584	1.39409	0	0	0.0113937	0	0	0	0.0111729	0	0	0	0	0	0.0230418	0	0.013649	0	0	0	0
Zm00001d025851	F+M+E-I										0.228647	0	0.0235264	1.06043	0.0223498	0	0.80838	0	0	0.38695	0.156421	0.282836	0.546713	1.00036	0.879343	0.725853	0.974592	1.03619	0.111655	0	0	0.0265846	0.0446603	0	0	0	0	0	0	0.02636	0	0	0	0	0	0	0
Zm00001d053705	F+M+E-I	GRMZM2G039848				AT3G30380.2		alpha/beta-Hydrolases superfamily protein	LOC_Os06g42730.1	OsPOP14 - Putative Prolyl Oligopeptidase homologue, expressed	3.24703	0.253043	0.635572	3.72196	0.0599619	0.0665565	3.83678	0.114579	0.094742	3.15833	3.22416	3.81906	3.17969	3.3093	3.87039	2.85048	3.53013	4.65455	0.300123	0.059539	0.0223102	0.0202277	0.0385736	0.117516	0.116184	0	0.082397	0.683215	0.125919	0.0449653	0	0.0697367	0	0.0682926	0	0.113256	0.0967857
Zm00001d010554	F+M+E-I										0.49797	0	0	1.73385	0	0	0.8185	0	0	1.63454	1.62048	1.06666	1.66647	0.91639	1.68782	1.27296	1.01026	1.35515	0	0	0	0	0	0.0292596	0.0972492	0.100331	0.0114441	0.0059153	0.0330607	0	0	0.0401462	0.0726975	0.0211464	0.175228	0	0.0642666
Zm00001d036898	F+M+E-I	GRMZM2G018037			'misc.short chain dehydrogenase/reductase (SDR)'	AT1G10310.1		NAD(P)-binding Rossmann-fold superfamily protein	LOC_Os02g35170.1	uncharacterized oxidoreductase yoxD, putative, expressed	1.63582	0	0	2.15593	0	0	0.583475	0	0	1.61248	1.01149	1.17927	1.0392	1.36176	2.03134	0.810925	1.01889	1.24717	0	0	0	0	0	0	0	0	0	0	0	0	0	0	0	0	0	0	0
Zm00001d029605	F+M+E-I										2.85112	0.0329141	0.0608884	3.4053	0	0.0306019	4.22335	0.0792689	0	2.40603	1.65422	2.23832	1.80187	2.47063	1.86467	2.93349	3.32332	2.95941	0	0	0	0	0	0	0.0108081	0.00908153	0	0.00377863	0	0	0.0170024	0.00865297	0	0	0.00450143	0.081595	0
Zm00001d050704	F+M+E-I	GRMZM5G807791			'RNA.regulation of transcription.AtSR Transcription Factor family'	AT2G47970.1		Nuclear pore localisation protein NPL4	LOC_Os01g27990.1	NPL4, putative, expressed	1.42953	0	0.058953	2.98317	0.0279531	0.0400748	2.26567	0.0667265	0	1.14088	1.57797	1.33469	4.33324	3.27933	4.70904	2.78581	2.79632	3.0183	0	0	0	0.0216008	0.0120811	0	0.0251742	0.0240996	0.0366631	0	0	0.00318117	0	0	0.016865	0	0	0	0
Zm00001d026376	F+M+E-I										1.6496	0	0.050655	5.21153	0	0	6.08315	0	0	0.743153	0.683192	1.15731	1.90225	4.37866	8.15823	3.23218	7.37118	6.89222	0	0	0	0	0	0	0.00703553	0	0	0	0	0.00670133	0	0	0	0	0	0	0
Zm00001d036209	F+M+E-I										0.307574	0	0	1.74804	0	0	1.28394	0	0	1.0518	0.457911	0.668619	2.12176	0.725624	1.41719	1.68189	0.882606	1.9193	0	0	0	0.0320662	0	0	0.0540978	0.0776593	0.0141044	0	0.0138384	0	0	0	0.0196922	0	0	0	0
Zm00001d041814	F+M+E-I										10.5372	0.0469936	0.475589	23.0077	0	0	9.76633	0.0722075	0.196375	9.08381	9.02305	7.48433	15.5217	21.4743	18.0894	16.3968	18.8938	18.4335	0	0	0.0143598	0.0151339	0.0132347	0.0488174	0	0	0	0.0368828	0	0.0489347	0	0.0423262	0.0216091	0	0	0	0.091565
Zm00001d009261	F+M+E-I										1.4147	0	0.061886	1.549	0	0	1.31577	0	0	1.4543	0	0.551113	0.905297	0.250047	1.53345	1.49316	0	1.59258	0	0	0	0	0	0	0	0	0	0	0	0	0	0	0	0	0	0	0
Zm00001d028521	F+M+E-I	GRMZM2G014323			'protein.postranslational modification'	AT3G48750.1	CDC2,CDC2A,CDC2AAT,CDK2,CDKA1,CDKA;1	cell division control 2	LOC_Os03g02680.1	cyclin-dependent kinase A-1, putative, expressed	0.0930325	0	0	1.31953	0	0	1.07151	0	0	0.663782	0.469564	0.257356	0.452031	0.606538	0.936268	0.523711	0.279303	0.973615	0	0	0	0	0	0	0	0	0	0	0	0	0	0	0	0	0	0	0
Zm00001d035621	F+M+E-I	GRMZM2G035636			'protein.degradation.aspartate protease'	AT1G11910.1	APA1,ATAPA1	aspartic proteinase A1	LOC_Os05g49200.1	aspartic proteinase oryzasin-1 precursor, putative, expressed	1.38906	0.0431875	0.0637065	3.27776	0.05873	0	1.05157	0.0325616	0.212643	1.34769	0.0910815	1.47107	1.42025	0.5495	3.92527	0.950095	0	2.4272	0	0	0.0102338	0	0	0.00785343	0.0339592	0.0462457	0.0194182	0.00496733	0.0191807	0.0347443	0	0.0469897	0.0641872	0.103048	0.014764	0	0.0479217
Zm00001d024355	F+M+E-I										0	0	0	7.20517	0	0	0	0	0	1.10515	0	1.25509	0	0	2.51784	1.37685	0	6.16758	0	0	0	0	0	0	0	0	0	0	0	0	0	0	0	0	0	0	3.18046
Zm00001d025392	F+M+E-I										0.580475	0.264416	0.0601625	1.59797	0.136379	0.204197	0.942426	0.208228	0.167092	0.925625	0.807845	0.627075	0.697362	0.984391	1.5441	0.355882	1.29797	0.961274	0	0	0	0	0	0	0	0	0	0	0	0	0	0	0	0	0	0.0417087	0.035643
Zm00001d023266	F+M+E-I	GRMZM2G180249				AT3G56900.1		Transducin/WD40 repeat-like superfamily protein	LOC_Os12g03540.1	WD domain, G-beta repeat domain containing protein, expressed	4.21276	0	0	5.96116	0	0	2.10234	0	0	4.14166	1.08076	4.29089	6.62202	6.10745	6.93345	1.94561	1.31303	4.54866	0	0	0	0	0.0751537	0	0.054606	0	0	0.0212039	0	0.0906401	0	0	0.133185	0	0	0	0
Zm00001d003968	F+M+E-I										1.29516	0	0.124457	3.02849	0	0	0.57577	0	0	2.35469	0	2.53564	3.06753	2.5014	5.38015	1.82731	0	3.79047	0	0	0	0	0	0	0	0	0	0	0	0	0	0	0	0	0.0258878	0	0
Zm00001d012478	F+M+E-I										1.00511	0	0	1.91735	0	0	1.25636	0	0	0.438337	0.89154	0.848487	0.2926	0.214321	0.479589	0.932724	0.630735	0.832613	0	0	0	0	0	0	0	0	0	0	0	0	0	0	0	0	0	0	0
Zm00001d052619	F+M+E-I										3.86912	0	0	7.93989	0	0	3.82356	0	0	5.12026	2.60611	3.81235	12.9756	6.66641	9.66474	10.5249	5.8511	7.05335	0	0	0	0	0.03615	0.0300723	0	0	0	0	0	0.0301464	0.283279	0.0438063	0	0.0542307	0.0389437	0	0
Zm00001d010962	F+M+E-I	GRMZM2G064715				AT5G41980.1			LOC_Os11g36920.1	expressed protein	10.7242	0	0.019693	19.2438	0.016615	0.0206855	6.9191	0.0306702	0	12.015	0.394358	9.90827	14.8299	12.6337	24.0504	12.951	0.305869	17.1959	0	0	0	0	0	0.007715	0	0	0	0	0	0.00458463	0	0	0	0	0	0	0
Zm00001d009454	F+M+E-I										1.71463	0	0.146898	2.30822	0.0626219	0.121482	0.935851	0.19811	0.0508805	1.06769	1.46008	1.91443	0.574565	2.22527	2.02652	0.979738	2.8125	2.01241	0	0	0	0	0	0.0156862	0	0	0	0	0	0.0327458	0	0	0.0254225	0	0	0.679632	0.950391
Zm00001d005828	F+M+E-I	GRMZM5G820822			'protein.degradation.cysteine protease'	AT5G60360.1	AALP,ALP,SAG2	aleurain-like protease	LOC_Os09g27030.2	oryzain gamma chain precursor, putative, expressed	10.9385	3.85606	4.0535	15.124	2.27373	3.09404	13.8585	3.01057	4.68297	11.9459	11.7062	13.1341	6.9931	6.50371	12.4913	9.07128	12.2839	19.641	2.85841	3.15539	1.0818	2.80607	1.32856	3.89615	3.58437	4.93644	4.70868	3.54378	2.12091	2.00019	2.85362	5.31346	5.81561	1.99649	1.32976	4.01146	4.26426
Zm00001d039777	F+M+E-I	GRMZM2G334628			'glycolysis.cytosolic branch.phosphoglycerate mutase'	AT3G08590.1		Phosphoglycerate mutase, 2,3-bisphosphoglycerate-independent	LOC_Os01g60190.1	2,3-bisphosphoglycerate-independent phosphoglycerate mutase, putative, expressed	3.22342	0	0	10.3763	0	0	1.02463	0	0	5.02632	2.31078	8.40623	9.88498	6.20405	12.4822	8.71342	5.5296	12.0592	0	0	0.0103741	0.0294973	0	0.0215221	0	0	0.0127296	0	0.216902	0.0303145	0.042416	0.0149705	0.0164836	0	0	0	0
Zm00001d035537	F+M+E-I										0.0632515	0	0	2.13374	0	0	0.272344	0	0	0.310272	0	0.0438331	0.8972	2.59593	3.44678	1.11156	1.47075	1.31814	0	0	0	0	0	0	0	0	0	0	0.0296919	0.0296172	0	0	0	0	0	0.174962	0
Zm00001d019407	F+M+E-I	GRMZM2G080547			'stress.biotic'	AT5G24090.1	ATCHIA,CHIA	chitinase A	LOC_Os07g19040.1	glycosyl hydrolase, putative, expressed	0.205917	0	0.123113	1.52451	0.115028	0.0311866	1.44463	0.165044	0.0343755	0.648845	0.693079	0.422258	0.282418	1.74613	0.246544	2.05101	1.95344	1.02322	0	0	0	0	0	0.051689	0	0	0	0.0385613	0	0	0	0.0362183	0.0367113	0	0.0266026	0	0
Zm00001d030114	F+M+E-I	GRMZM2G344279			'protein.synthesis.ribosomal protein.eukaryotic.60S subunit.L7'	AT2G44120.2		Ribosomal protein L30/L7 family protein	LOC_Os04g51630.1	60S ribosomal protein L7, putative, expressed	1.34424	0.05882	0.20041	2.7412	0	0	1.06697	0	0	1.44565	2.39163	1.37475	4.78257	3.72733	3.42693	2.92171	2.42922	2.53979	0	0.0594335	0.0347757	0.0878751	0.0125089	0.08013	0.06234	0.0186728	0.0349855	0.0425694	0	0.0637581	0.349764	0.0295194	0.0619547	0.167648	0.0825747	0	0.102726
Zm00001d019612	F+M+E-I	GRMZM2G435661			'misc.cytochrome P450'	AT3G63460.1		transducin family protein / WD-40 repeat family protein	LOC_Os07g46370.1	WD domain, G-beta repeat domain containing protein, expressed	0.99012	0	0.0163205	2.40174	0	0	0.51771	0	0.0341932	1.08422	1.16213	1.68007	0.892775	2.33951	3.46799	1.12237	3.14628	3.53794	0	0	0	0	0.0142906	0.0069937	0	0	0	0	0.0170947	0	0	0	0	0.0266963	0	0	0
Zm00001d025367	F+M+E-I										0	0	0	6.8463	0	0	0	0	0	0	0	0	0	7.11885	8.43045	0	14.6444	5.41715	0	0	0	0.65108	0	0	0	0	0	0	0	0	0	0	0.949527	0	0	0	0
Zm00001d036669	F+M+E-I	GRMZM5G807213									2.2325	0.144422	0.0453153	2.83005	0.0976822	0.0983671	3.36079	0.119356	0.0978978	1.54054	0.0412389	1.56797	1.20902	1.44661	2.45348	1.62266	0.0396794	3.00475	0.0297195	0.0151179	0.0063549	0.0375184	0	0.00638717	0.0240968	0.0451207	0.0284878	0.00360877	0.0150107	0.00974882	0.306653	0.0483114	0.0815581	0.0411543	0.00181697	0	0.0480555
Zm00001d037169	F+M+E-I										1.66312	0	0	2.21927	0	0	1.9781	0	0	1.30236	0.596035	1.5209	0.243751	2.0427	1.43645	0.300083	0.516685	2.69405	0	0	0	0	0	0	0	0.048155	0	0	0	0	0	0	0.0585647	0	0	0	0
Zm00001d049009	F+M+E-I										0.289167	0	0	1.8154	0	0	0.0594255	0	0	0.978629	0.317178	0.478131	0.97323	0.652515	2.594	0.851365	0.662595	1.95515	0	0	0	0	0	0	0	0	0	0	0	0	0	0.027768	0	0	0	0	0
Zm00001d051962	F+M+E-I										0	0	0	1.02425	0	0	0	0	0	0	0	0	0.932825	0.946334	0.787067	0.231101	0.243179	0.334354	0	0	0	0	0	0	0	0	0	0	0	0	0	0	0	0	0	0	0
Zm00001d035585	F+M+E-I										3.97139	5.13e-06	0.000121163	6.50085	0.199419	0.236107	1.25992	0.189403	0.221023	5.31043	1.2118	3.73453	4.24965	0.76096	4.94947	2.93781	0.281162	0.82304	0.393858	1.13119	0	4.83e-07	0.0611732	0.0590603	0.204688	0.0636429	0.662279	6.11e-06	6.2025e-05	3.12e-06	0.116923	0.797108	0.936787	0.916687	0.113154	7.41e-06	0.270686
Zm00001d031465	F+M+E-I	GRMZM2G467263							LOC_Os08g40080.1	expressed protein	1.8277	0.162167	0.287982	5.90221	1.04155	1.21925	1.15248	2.98951	1.32349	3.99386	2.17996	0.814854	1.69357	4.28935	1.69051	2.15562	4.46734	2.91323	0	0	0	0.153182	0	0.609884	0	0	0.681737	0.0768237	0	0.637739	2.67341	0	0.184227	0.717331	0.35244	1.19497	0.612712
Zm00001d031693	F+M+E-I										5.92455	0.207362	0.588966	9.55121	0.431833	0.810355	2.81494	0.46646	0.711356	11.1888	4.45555	6.8868	7.49458	8.88012	7.51325	5.30881	3.23267	5.89287	0	0	0	0	0	0	0	0	0	0	0	0	0	0	0	0	0	0	1.25501
Zm00001d035064	F+M+E-I	GRMZM2G035023			'secondary metabolism.phenylpropanoids'	AT5G07860.1		HXXXD-type acyl-transferase family protein	LOC_Os08g01980.1	transferase family protein, putative, expressed	13.2211	2.76387	2.94333	18.7326	4.39007	4.76906	5.35679	6.30104	3.29712	13.3368	5.47178	8.92154	11.2604	11.2771	8.48578	13.6727	8.47435	12.1623	0.228569	0.175982	0.740251	0.749787	0.06269	4.74064	0.0455577	0.306435	0.583498	0.283474	0.18792	0	1.27613	0.70002	0.202119	0	0.132275	0.334209	0.178504
Zm00001d015676	F+M+E-I										2.97334	0.00883505	0.069103	6.55219	0.0399479	0.0628221	4.60893	0.104542	0.0376052	2.23624	1.34792	2.02363	5.09818	4.73872	4.81083	7.5382	7.13113	6.09328	0	0	0	0	0	0	0.0183117	0.0213005	0.0233689	0.00911787	0	0.0330085	0	0.0203183	0.0254545	0	0.0087805	0.164574	0.0210793
Zm00001d034737	F+M+E-I										2.52836	0.107099	0.100864	3.978	0.09396	0	0.89903	0.155611	0	3.76988	1.60699	2.33013	2.31521	2.72142	3.74201	3.00596	0.891805	3.25733	0	0	0	0	0	0	0	0	0	0	0	0.0356173	0.186976	0	0	0.168142	0.363997	0.183572	0
Zm00001d041786	F+M+E-I										1.12282	0	0.0745371	1.62841	0.0404663	0.0158377	0.238901	0.0115244	0.0165662	1.34445	0.97629	2.2434	2.19232	2.41432	1.70518	2.41651	0.845043	1.71809	0	0	0	0	0	0	0	0	0	0.00528447	0	0.0110094	0	0.00433427	0.00726633	0	0	0	0
Zm00001d046962	F+M+E-I										21.0342	0.472261	0.567813	29.8052	0.106652	0.456956	3.59778	0.53461	0.451871	25.058	25.4287	32.742	25.7397	33.4447	36.6399	24.0267	35.2079	36.8445	0.199135	0.274869	0.157228	0.081064	0.377757	0.0483673	0	0	0.10001	0.217904	0.135113	0.0194004	0.262129	0.155541	0	0	0.0729157	0.399418	0
Zm00001d028434	F+M+E-I	GRMZM2G171736			'signalling.light'	AT4G08920.1	ATCRY1,BLU1,CRY1,HY4,OOP2	cryptochrome 1	LOC_Os04g37920.1	FAD binding domain of DNA photolyase domain containing protein, expressed	3.94928	0	0	7.1253	0	0	3.07995	0	0	3.14154	4.14017	2.40971	2.40455	2.7634	6.53857	3.64511	4.75784	6.23906	0	0	0	0	0	0	0	0	0	0	0	0	0	0	0	0	0	0	0
Zm00001d002408	F+M+E-I	GRMZM2G090872			'protein.folding'						2.20566	0.0417898	0.0825701	3.60519	0.0740104	0.126546	1.86481	0.0320722	0.132308	3.40942	0.503461	2.13268	4.17687	3.61146	3.38924	3.42791	1.63544	3.51842	0	0.068346	0.0549344	0.0213348	0.0503725	0.0170966	0.0545248	0.0281892	0	0	0	0.00978577	0.119513	0	0.0428017	0	0	0	0.0835065
Zm00001d012897	F+M+E-I	GRMZM2G325285			'cell.vesicle transport'	AT3G08530.1		Clathrin, heavy chain	LOC_Os11g01380.1	clathrin heavy chain, putative, expressed	1.80465	0.0159544	0.0732603	6.28691	0.0262239	0.0296656	1.9701	0.0108794	0.016415	3.19704	1.93822	2.65116	5.00992	4.98003	5.77158	6.53808	7.2741	6.58887	0.0103159	0.051094	0.0111353	0.00668653	0	0	0.0063746	0.0073105	0.0484049	0.0156194	0	0.0405374	0	0.0142367	0.0264801	0.0509631	0.0049386	0	0
Zm00001d025389	F+M+E-I	GRMZM2G042782			'protein.degradation.ubiquitin'	AT1G43690.1		ubiquitin interaction motif-containing protein	LOC_Os04g34440.1	ubiquitin interaction motif-containing protein, putative, expressed	3.06189	0.944237	0.351248	3.87494	0.965132	1.89852	3.65982	0.750848	1.21095	2.62625	2.08221	2.85734	4.57018	3.63869	5.26461	3.46508	3.95716	4.50701	0.0204711	0.0240717	0	0	0	0	0.0230684	0.0104976	0	0	0	0.0168511	0	0.0336907	0	0	0	0	0
Zm00001d040457	F+M+E-I										3.68512	0	0.371968	5.38744	0	0	2.36119	0	0	3.32043	5.46544	3.09195	3.03269	2.53852	7.19956	7.21514	5.16464	8.74475	0	0	0.292919	0.138824	0	0.257779	0	0.449689	0.279478	0.679501	0	0.106902	0.8799	0	0.989551	0.752673	0	0	0.344156
Zm00001d020726	F+M+E-I	GRMZM2G135444			'protein.postranslational modification'	AT1G47380.1		Protein phosphatase 2C family protein	LOC_Os09g28560.1	protein phosphotase protein, putative, expressed	1.58484	0.445472	0.264638	5.36479	1.57353	0.873622	2.76547	1.7911	0.474104	2.34099	1.40786	1.65659	4.22046	5.22554	4.49449	5.00041	3.80458	5.49423	0.0164509	0.0397028	0.418953	1.97712	0.0411963	0.185049	0.107131	0.147323	0.185679	0.0121229	0.231833	0.16773	0.0144087	0.278272	0.562763	0.164488	0.0044458	0.0327845	0.112067
Zm00001d053366	F+M+E-I										0.494629	0	0	1.43079	0	0	0.106637	0	0	1.25241	1.60084	1.59457	1.5308	2.77142	2.24363	2.46391	1.624	1.2774	0	0	0	0	0	0	0	0	0	0	0	0	0	0	0	0	0	0	0
Zm00001d045466	F+M+E-I	GRMZM2G110158				AT5G42090.1		Lung seven transmembrane receptor family protein	LOC_Os06g04130.1	lung seven transmembrane domain containing protein, putative, expressed	6.37162	0.069154	1.00777	9.4167	2.22214	2.42732	2.18812	2.57347	0.59127	13.6436	13.1844	9.94233	7.61529	18.1098	15.724	13.1334	6.3091	6.78021	0.455704	0.714861	0.958612	0	1.23427	0	0	0	0	0	0	0.0421778	0.0703827	0	0	0	0	0	0.0472658
Zm00001d015482	F+M+E-I	GRMZM2G046155									1.89953	0	0	3.21872	0	0	0.275455	0	0	3.88156	1.03378	2.33497	1.62702	1.14326	0	1.62205	1.59451	0.975287	0	0	0	0	0	0	0	0	0	0	0	0	0	0	0	0	0	0	0
Zm00001d028871	F+M+E-I										0	0	0	3.04547	0	0	0.84198	0	0	1.61409	0.487063	1.90535	2.48353	2.4798	3.64928	1.12435	3.24892	3.96685	0	0	0	0	0	0	0	0	0	0	0	0	0	0	0	0	0	0	0
Zm00001d025423	F+M+E-I	GRMZM2G420870				AT1G67350.1			LOC_Os03g48110.1	expressed protein	143.487	0	1.00375	155.378	0	0	75.6677	0	0	159.595	167.312	127.92	153.179	140.735	126.29	138.37	126.578	147.627	0	1.2547	0	0	0	0	0	0	0	0	0	0.312211	0.286071	0	0	0	0	0	0
Zm00001d030105	F+M+E-I	GRMZM5G855014									0.946258	0	0	1.09352	0	0	0.730385	0	0	1.05861	0.962249	1.19368	2.02165	1.38128	2.23652	1.91237	1.30312	1.18258	0.0442488	0.0316579	0	0	0	0	0	0	0	0	0	0.00506527	0	0	0	0.03612	0	0	0
Zm00001d009915	F+M+E-I	GRMZM2G062042			'PS.carbon concentrating mechanism.C4'	AT3G08530.1		Clathrin, heavy chain	LOC_Os11g01380.1	clathrin heavy chain, putative, expressed	1.74277	0	0.050979	3.41369	0.0247872	0	2.46102	0	0	1.58445	0.509246	1.35746	3.63632	2.33451	3.3728	3.8625	4.14083	3.14352	0	0	0	0.025799	0	0	0.0172122	0	0.0167928	0.00649767	0	0.0174926	0	0.0150006	0.0526312	0	0.0075871	0.130678	0.055837
Zm00001d016818	F+M+E-I										18.5952	0.0790595	0.314651	18.6535	0	0	18.9182	0	0	19.8984	9.2975	19.7187	16.8604	17.2238	18.1497	19.2782	7.7562	19.7877	0	0.0819695	0.0250258	0	0	0	0	0	0	0	0	0	0	0.0316332	0	0	0	0	0
Zm00001d039947	F+M+E-I	GRMZM2G132678			'secondary metabolism.phenylpropanoids.lignin biosynthesis.HCT'	AT5G48930.1	HCT	hydroxycinnamoyl-CoA shikimate/quinate hydroxycinnamoyl transferase	LOC_Os08g43040.1	transferase family protein, putative, expressed	0.542138	0.0617306	0.0315271	2.44939	0.0259612	0	1.14198	0.0235479	0	0.452313	0.353502	0.429566	1.92514	1.85651	1.31347	1.67335	1.65274	1.27826	0.0791899	0.180713	0	0	0.014585	1.39705	0	0	0	0	0.0499343	0.0288618	0	0	0.0287588	0	0	0	0
Zm00001d029575	F+M+E-I										1.63536	0	0.0537825	2.55042	0	0	0.79773	0	0	1.77106	2.08913	1.64185	1.19958	2.96987	3.39997	1.38641	3.43101	4.52987	0	0	0	0	0	0	0	0	0	0	0	0	0	0	0	0.0572877	0	0	0
Zm00001d038045	F+M+E-I										7.13915	0.0471265	0	9.12932	0.0838847	0	4.20759	0.123669	0.023892	11.7907	0.0541505	9.80315	2.92863	4.55436	9.47288	2.90226	0.0490515	10.0297	0	0	0	0	0	0.0079726	0.0147056	0.0190357	0.0100258	0	0	0.0140446	0.0214612	0.0361513	0.0845144	0	0.0243504	0	0
Zm00001d018152	F+M+E-I										0.259055	0	0	1.67304	0.0274119	0	0.225458	0	0	0.464994	0	0.683486	1.67168	1.18163	2.86055	1.5713	0.0726335	1.38556	0	0	0	0	0	0	0.016462	0.0383668	0.0120628	0.00629443	0	0	0.0278401	0.0143849	0.0175152	0	0.00862363	0.0819403	0
Zm00001d021259	F+M+E-I	GRMZM2G364683				AT4G17100.2			LOC_Os04g45910.1	placental protein 11 precursor, putative, expressed	3.01932	0	0	6.15606	0.0448385	0	3.50921	0	0.060057	2.6429	0	3.56591	4.51194	2.28343	6.13436	4.78991	0	5.80294	0	0	0	0.072279	0.0230681	0.014412	0	0	0	0.0266996	0.0172334	0.00852647	0	0	0.0491623	0	0	0	0
Zm00001d039640	F+M+E-I										1.42783	0	0.0329868	2.77588	0	0	2.99638	0.00824635	0	0.870266	0.436681	0.837658	2.42352	1.78475	3.07157	4.14834	3.6058	4.98823	0	0	0	0	0.00713377	0	0	0	0	0	0.399546	0.317806	0	0.0160221	0	0.343424	0.192771	0	0
Zm00001d006088	F+M+E-I										2.36574	0	0	2.72415	0	0.0243335	1.88012	0	0	2.79183	2.77477	2.43879	1.30873	2.05528	3.00509	2.20114	2.6755	4.19414	0.0189683	0	0.0310335	0.0456368	0.00534403	0.097628	0.0482862	0.0135859	0.0742726	0.0307197	0.3084	0.0407461	0	0.0399033	0.101179	0.0192498	0.0367468	0	0.0531135
Zm00001d002050	F+M+E-I										0.567265	0	0.162785	2.14453	0	0.337392	1.62556	0.137523	0	0.537085	1.85232	1.85726	0.137287	0	0.750595	1.02276	4.49243	4.33932	0	0	0	0	0	0	0	0	0	0	0	0	0	0	0	0	0	0	0
Zm00001d014739	F+M+E-I	GRMZM2G017847			'cell.organisation'	AT3G12110.1	ACT11	actin-11	LOC_Os03g50885.1	actin, putative, expressed	3.28139	0.0412495	0.100132	3.59452	0.117374	0.101533	3.68893	0.188076	0.0639398	2.26105	0.0647098	2.00897	1.78061	1.3477	3.87614	2.08648	0.0977699	3.71577	0.0145825	0.117294	0.0602673	0.0167749	0.139964	0.00713123	0.0643333	0.078356	0.0748892	0.0605059	0.0518449	0.0437518	0.430591	0.0940902	0.155203	0.039196	0.0100928	0.195558	1.59161
Zm00001d004836	F+M+E-I	GRMZM2G373322			'protein.postranslational modification.kinase.receptor like cytoplasmatic kinase VII'	AT2G01820.1		Leucine-rich repeat protein kinase family protein	LOC_Os04g58910.1	receptor protein kinase TMK1 precursor, putative, expressed	0.107554	0	0.060025	1.60335	0	0	0.74737	0	0	0.475979	0.636677	0.41162	1.52544	0.637255	0.791399	3.13692	1.23163	1.37949	0	0	0	0	0	0	0	0	0.0603618	0.0142319	0	0	0.049256	0	0	0	0.0174752	0	0
Zm00001d037070	F+M+E-I										0.332371	0.19926	0	11.2094	0.282259	0.277844	0.544855	0.216632	0.190917	2.28521	1.46568	1.17939	9.65813	14.2921	16.7793	9.04384	9.79927	7.0843	0	0	0	0	0	0	0	0	0	0	0.0291918	0	0	0.0361937	0.085769	0	0	0	0.149517
Zm00001d007147	F+M+E-I										1.76594	0.0655603	0.102071	2.79397	0	0.0207196	0.72367	0.0153774	0	2.46638	3.72303	2.77745	1.97151	2.01105	2.57676	2.43311	2.34436	3.39484	0.0151704	0	0	0	0	0.0162325	0	0	0	0.0035054	0	0	0	0	0	0	0.0061805	0	0
Zm00001d024838	F+M+E-I										3.51845	0	0	7.04871	0	0	3.7054	0	0	3.41715	7.52299	1.6347	4.09387	6.9309	5.49411	4.65643	7.44237	7.86468	0	0	0	0	0	0	0	0	0	0	0	0.456801	0	0	0	0	0	0	0
Zm00001d035442	F+M+E-I	AC203408.4_FG003			'cell wall.degradation.cellulases and beta -1,4-glucanases'	AT2G44550.1	AtGH9B10,GH9B10	glycosyl hydrolase 9B10	LOC_Os05g03840.1	endoglucanase, putative, expressed	0.0398394	0	0	1.22656	0	0	0.619078	0	0	0.211945	0.0569765	0.0714511	0.171557	0.288691	0.261755	1.03853	0.61886	1.51946	0	0	0	0	0	0.0255486	0	0	0	0.173933	0	0	0	0.0404267	0	0	0	0	0
Zm00001d030216	F+M+E-I	GRMZM2G435244			'glycolysis.cytosolic branch.triosephosphate isomerase (TPI)'	AT3G55440.1	ATCTIMC,CYTOTPI,TPI	triosephosphate isomerase	LOC_Os01g05490.1	triosephosphate isomerase, cytosolic, putative, expressed	2.31895	0	0	4.07152	0	0	1.01008	0	0	4.24544	2.02612	1.93338	2.22864	3.31962	4.38492	4.30345	0.326561	4.67192	0	0	0	0	0	0	0	0	0	0	0	0	0	0	0	0	0.012507	0	0
Zm00001d023295	F+M+E-I										0	0	0	1.01911	0	0	0	0	0	0	0	0	0	0	0	0	0	0	0	0	0	0	0	0	0.20752	0	0	0	0	0	0	0	0	0	0.076761	0	0.574493
Zm00001d004501	F+M+E-I	GRMZM2G111850				AT4G14280.1		ARM repeat superfamily protein	LOC_Os01g34000.1	conserved hypothetical protein	0	0	0	1.34429	0	0	0	0	0.653895	0	0	0	0	0	1.04838	0	0.790265	0	0	0	0	0.542458	0	0	0	0	0	0	0	0	0	0	0	0	0	0	0
Zm00001d017433	F+M+E-I										0.897999	0	0	1.36582	0	0	0.819045	0	0.0143967	1.61854	0	1.66143	1.53161	0.7587	1.22555	1.6542	0	1.27486	0	0	0.00739197	0	0	0	0	0	0	0	0	0	0	0.0100604	0	0	0	0	0
Zm00001d013752	F+M+E-I	GRMZM2G388576			'protein.degradation.ubiquitin.proteasom'	AT5G23540.1		Mov34/MPN/PAD-1 family protein	LOC_Os05g30800.1	26S proteasome non-ATPase regulatory subunit 14, putative, expressed	0.649485	0.0147648	0.0450163	1.66877	0.0142891	0	0.288857	0.0225371	0.0164962	1.20032	1.20429	1.0698	1.83394	1.52247	2.42997	2.04705	1.20762	1.75265	0	0	0	0	0.00375917	0	0	0.0147151	0	0.0132159	0	0.0187594	0	0.0101406	0	0.0282106	0.00558293	0.0398332	0.102121
Zm00001d002917	F+M+E-I	GRMZM2G337792				AT1G05970.2		RNA-binding (RRM/RBD/RNP motifs) family protein	LOC_Os09g02400.1	RNA-binding region RNP-1, putative, expressed	11.9429	0	0.0430188	15.1005	0.0204452	0.0427437	6.38199	0.0161877	0.0695507	12.3531	0.0253563	11.1151	16.8281	9.36025	14.5481	20.2271	0.0229628	11.9307	0.387852	0	0	0	0	1.48206	0	0.0195381	0.0337987	0	0.00970887	0.635952	0.0731116	0.4116	0.617834	0.755141	0.918465	0	0
Zm00001d052648	F+M+E-I	GRMZM2G446426	mads52	MADS-transcription factor 52	'protein.degradation.ubiquitin.proteasom'	AT5G23540.1		Mov34/MPN/PAD-1 family protein	LOC_Os05g30800.1	26S proteasome non-ATPase regulatory subunit 14, putative, expressed	13.7446	0	0.550284	24.9895	0.0951935	0	9.10685	0	0	16.8061	13.0129	17.8218	32.0112	24.3925	30.8572	30.4406	21.1269	28.245	0.0429139	0.052581	0.0193116	0.0386207	0.0151484	0.0187101	0.034643	0	0	0.0434893	0	0.0636674	0.100027	0.0439755	0	0	0	0	0
Zm00001d021789	F+M+E-I	GRMZM2G057724			'protein.degradation.aspartate protease'	AT1G11910.1	APA1,ATAPA1	aspartic proteinase A1	LOC_Os05g49200.1	aspartic proteinase oryzasin-1 precursor, putative, expressed	1.84591	0.0218873	0	6.91805	0.0261039	0	3.03808	0.0170898	0.0811289	8.59339	0.0600238	2.66262	0.76456	4.63647	5.44247	1.18676	0	2.22799	0	0	0	0	0	0.0158889	0.0069032	0.0127464	0	0.00339313	0	0.0179845	0	0	0.0400601	0.0314323	0.0049279	0.118375	0.0505739
Zm00001d025265	F+M+E-I	GRMZM2G002921			'lipid metabolism.FA synthesis and FA elongation.ACP protein'	AT1G54580.1	ACP2	acyl carrier protein 2	LOC_Os09g36860.1	acyl carrier protein, putative, expressed	2.79222	0	0	3.89549	0	0	1.15191	0	0	3.05464	2.89667	2.44529	4.43607	2.32743	3.69409	4.35848	2.23007	2.646	0	0	0	0	0	0	0	0.040452	0	0.03441	0	0	0.307128	9e-08	0	0.184933	0	0.41181	0.117307
Zm00001d002207	F+M+E-I										0	0	0	2.87744	0	0	0.583865	0	0	0	0.827059	0	0.690463	1.93557	0.90605	2.04381	3.82092	2.07214	0	0	0	0	0	0	0	0	0	0	0	0	0	0	0	0	0	0	0
Zm00001d040375	F+M+E-I										41.8764	0	1.2608	69.2942	0	0	29.2959	0	0	40.2313	15.19	56.5352	56.5757	79.8131	49.7089	51.745	35.3011	54.5072	0.198405	0	0.161389	0.153908	0.0863843	0.084882	0.354907	0.136149	0.0731553	0.0755323	0.2231	0.63913	1.92916	0.268815	0.500565	0.596892	0.678543	0	0
Zm00001d050924	F+M+E-I	GRMZM2G324976			'protein.synthesis.ribosomal protein.eukaryotic.40S subunit.S8'	AT5G20290.1		Ribosomal protein S8e family protein	LOC_Os02g28810.1	ribosomal protein, putative, expressed	0.730097	0	0	1.26862	0.0577635	0	1.03194	0	0.061611	1.41191	0	0.83039	0.753567	0.548092	2.02367	1.33259	0	1.76992	0.0498331	0	0	0	0	0	0	0.0319484	0.0257607	0	0.0535497	0	0.057631	0.0361707	0	0	0	0	0
Zm00001d048800	F+M+E-I										1.51995	0	0	4.83774	0	0	1.77642	0	0	1.36538	1.6924	1.38262	1.21229	1.67675	1.369	2.60119	1.59729	3.46091	0	0	0	0	0	0	0	0	0	0	0	0	0	0	0	0	0	0	0
Zm00001d051491	F+M+E-I										1.21446	0	0	1.76235	0	0	1.91556	0	0	0.535193	0.711793	0.995457	1.21658	2.74779	2.4325	1.36791	2.05933	2.30769	0	0	0	0	0	0	0	0	0	0	0	0.0205729	0	0	0	0	0	0	0
Zm00001d034411	F+M+E-I										2.35183	0.101391	0.197511	8.08785	0.132839	0.0490589	1.44022	0.186361	0.05334	2.87079	2.95582	2.88815	2.54912	5.14213	7.98714	3.27487	7.55628	7.43555	0	0	0	0	0	0	0	0	0	0	0	0.00780453	0	0	0	0	0.0109209	0.330944	0
Zm00001d047048	F+M+E-I										0.77504	0	0.235226	1.3498	0	0	0.207278	0	0	1.36863	3.41825	2.34305	1.70316	2.49296	2.5804	1.19764	1.30797	2.94524	0.062946	0	0.0300232	0	0	0.0296771	0	0	0.032345	0	0	0.065404	0	0	0	0	0.050258	0	0
Zm00001d033972	F+M+E-I										1.25316	0.072707	0	1.78731	0	0	0.734072	0.0518385	0	1.28919	0.944398	1.33169	0.356818	1.20202	0.919517	0.491756	2.93408	1.26186	0	0	0	0	0	0	0	0.0156062	0	0	0.00715257	0	0	0	0	0	0	0	0
Zm00001d011867	F+M+E-I	GRMZM2G318942			'signalling.G-proteins'	AT2G44100.1	AT-GDI1,ATGDI1,GDI1	guanosine nucleotide diphosphate dissociation inhibitor 1	LOC_Os05g34540.1	rab GDP dissociation inhibitor alpha, putative, expressed	0.154411	0	0	1.10386	0.0330351	0.10388	0.40151	0.0779719	0.03588	0.713314	0.742626	0.832437	0.785461	0.898316	0.561082	0.772288	1.28068	1.01539	0	0	0	0.0127831	0	0.0133438	0.00729227	0.00861207	0.0070319	0	0	0	0.0326344	0.020233	0.0458081	0.0427557	0.0082275	0.0835109	0
Zm00001d002863	F+M+E-I										3.56115	0.0374215	0.070177	4.42985	0.0282105	0	1.05967	0.0524817	0	3.15237	3.57016	4.11639	4.34023	5.45388	5.40744	3.16722	4.39365	3.16596	0	0	0	0	0	0	0	0	0	0	0	0	0	0	0	0	0	0	0.0717108
Zm00001d024978	F+M+E-I	GRMZM2G397785			'stress.biotic'	AT3G07040.1	RPM1,RPS3	NB-ARC domain-containing disease resistance protein	LOC_Os11g46210.1	NB-ARC domain containing protein, expressed	4.02726	0	0.13074	4.39759	0	0	2.34869	0	0	4.09575	4.26174	4.09387	3.6517	4.12442	5.38317	4.45216	4.60205	5.24875	0.24154	0.0181905	0.0330314	0.00348437	0.0321301	0.0114815	0.0206234	0.0073803	0.0128833	0	0	0	0.0103346	0	0	0	0	0.0212673	0
Zm00001d029451	F+M+E-I										1.04269	0.0315947	0	10.0416	0	0	1.15241	0	0	0.841042	0	13.5312	15.172	6.1725	21.7575	10.2712	0	7.73088	0	0	0	0	0	0	0.076068	0.196974	0.030125	1.00904	0.461995	0	0	0	0	0	0	0	0
Zm00001d002213	F+M+E-I	GRMZM2G087256				AT1G61760.1		Late embryogenesis abundant (LEA) hydroxyproline-rich glycoprotein family	LOC_Os04g53650.1	harpin-induced protein 1 domain containing protein, expressed	0	0	0	3.33279	0	0	1.68735	0.320161	0.735455	0	1.3215	0	0.315416	1.34319	1.60945	1.36589	5.23007	3.4679	0.333361	0	0.554502	0.153915	0.40793	0.744124	0.238799	0	0	0	0	0	0	0	0	0	0.139617	0	0
Zm00001d028326	F+M+E-I										0	0	0	2.55796	0	0.433011	0.74726	0.705718	0	2.11968	1.4912	0.341956	0.413601	1.05263	1.38644	1.33185	2.30751	2.70969	0	0	0	0	0	0	0	0	0	0	0	0	0	0	0	0	0	0	0.256929
Zm00001d002906	F+M+E-I	GRMZM2G331027				AT5G42860.1			LOC_Os04g59330.1	expressed protein	0	0	0	1.13874	0.1485	0.329775	0.734128	0.250668	0.282448	0.0883383	0.0650655	0.166558	0.542888	0.15779	0.769524	0.820072	0.238693	1.45249	0	0	0	0.197114	0	0	0.100126	0	0	0	0	0	0	0	0	0	0	0	0
Zm00001d026141	F+M+E-I	GRMZM2G105775							LOC_Os04g47140.1	expressed protein	8.26632	4.53869	9.58028	12.4812	0	0	4.71847	0.632175	3.29736	13.3215	8.67845	12.312	2.22953	15.5711	4.10627	5.19145	19.1242	9.09205	0	0	0.32695	0	0	0.329804	0	0	0	0	0	0	0.199079	0	0	0.366107	0.0633263	0	0.561771
Zm00001d053906	F+M+E-I										0.00808405	0.475597	0.259449	1.6238	0.572995	0.0148807	0.0108807	0.134466	0.219376	0.209643	1.22239	1.09548	0.579453	0.85372	0.261799	0	0.68414	1.69277	0	0.00768515	0	0.003785	0.00682337	0.00407737	0.00892973	0.010756	0.00986167	0.00654317	0.0081104	0.0183688	0	0.0153909	0.0107748	0.0185937	0.0032141	0	0.0521699
Zm00001d003057	F+M+E-I	GRMZM2G147241			'signalling.light'	AT1G07090.1	LSH6	Protein of unknown function (DUF640)	LOC_Os04g43580.1	DUF640 domain containing protein, putative, expressed	18.0082	4.87379	11.3172	29.6904	14.4135	14.7175	5.12454	9.05111	3.48807	16.7784	19.8296	20.9473	28.627	30.2707	18.6739	19.9352	20.8524	10.6203	0	0	0.312365	0	0	0	0	0	0	0	0	0	0.67994	0.137638	0	0	0.046149	0	0
Zm00001d021991	F+M+E-I										3.42	0.142925	0.239952	1.25012	0.225914	0.407593	4.56841	0.997403	0.29035	2.74484	1.20351	3.78208	5.65806	2.91099	0.954878	3.7063	1.4084	2.98335	0	0	0	0	0	0	0	0	0	0	0.0225231	0	0	0	0	0	0	0.106338	3.16632
Zm00001d049731	F+M+E-I	GRMZM2G459828			'protein.synthesis.ribosomal protein.eukaryotic.40S subunit.S10'	AT5G41520.1		RNA binding Plectin/S10 domain-containing protein	LOC_Os04g35090.1	40S ribosomal protein S10, putative, expressed	1.17643	0	0	0.09802	0	0	1.87515	0	0	0.435489	0.328977	0.100754	0.172857	0	0.145923	0.0346911	0.084156	0.315914	0.0155682	0.0519985	0	0	0	0	0.0092979	0	0.0117756	0	0	0.0382735	0	0.010065	0	0.0457433	0.128625	0.0417762	0.0357007
Zm00001d050151	F+M+E-I										0.128135	0	0	0.371185	0	0	1.46738	0	0.239226	0	0	0	0.86292	0.708755	1.29431	1.65886	0.397101	2.93656	0	0	0	0	0	0.03772	0	0	0	0	0	0	0	0	0	0	0	0	0
Zm00001d047062	F+M+E-I										1.00544	0	0.0217659	0.49642	0	0	1.64154	0	0.0114626	0.727341	0.827484	0.62866	1.09674	0.773153	0.792378	1.50755	1.88688	1.23959	0	0	0	0	0	0	0	0.00566327	0	0	0	0	0	0.0053243	0	0	0	0.0295572	0
Zm00001d005536	F+M+E-I										39.6457	0.175005	0.171643	18.1587	0.0349258	0.043096	67.6883	0	0.135691	37.8614	19.5249	50.2118	17.1046	9.74304	22.5641	41.0154	18.0247	44.6907	0.0318273	0	0.0155719	0	0	0.0151693	0.0534747	0.116886	0.0577171	0.0266123	0.0331993	0.0591689	0.0419443	0.0204241	0.0575175	0.0946523	0.0528399	0.0997805	0.255809
Zm00001d024127	F+M+E-I	GRMZM2G371345			'transport.amino acids'	AT1G22360.1	AtUGT85A2,UGT85A2	UDP-glucosyl transferase 85A2	LOC_Os07g05420.1	anthocyanidin 3-O-glucosyltransferase, putative, expressed	2.1401	0.042124	0.0757199	1.84552	7.91e-09	9.14e-09	5.236	0.060416	0.331824	2.26872	1.04485	2.23958	1.58345	2.06073	1.94955	2.31156	1.28252	2.10793	3.768e-05	6.25e-05	0.175859	1.82e-06	0.00202855	5.62e-07	2.19e-06	4.02e-05	7.15e-05	0.0214226	6.58e-06	1.1e-07	0.0844144	1.75e-06	3.76e-05	3.7823e-05	2.23e-07	2.49e-07	1.81e-07
Zm00001d052201	F+M+E-I	GRMZM2G344977				AT3G26670.1		Protein of unknown function (DUF803)	LOC_Os02g31874.1	DUF803 domain containing, putative, expressed	1.63913	0	0.0280869	1.06222	0	0	2.9571	0	0	1.46312	1.43017	1.3767	2.05144	1.20248	1.9759	1.42463	1.15511	1.60075	0	0	0	0	0	0	0.0154413	0.0127332	0	0	0.00963087	0	0	0	0	0	0	0	0
Zm00001d023573	F+M+E-I										5.51021	0.0223565	0	3.19833	0.0199011	0	8.41405	0	0	6.72249	0	5.96286	0.597665	1.24272	6.14192	2.09753	0	8.00972	0	0	0	0	0	0	0	0	0	0	0	0	0	0	0.0189158	0	0	0	0
Zm00001d036773	F+M+E-I	GRMZM2G322892			'lipid metabolism.lipid degradation.lipases.triacylglycerol lipase'	AT5G14180.1	MPL1	Myzus persicae-induced lipase 1	LOC_Os06g42860.1	triacylglycerol lipase precursor, putative, expressed	1.1705	0.065023	0	1.58328	0	0	3.41396	0.155076	0.595782	0.686219	2.13246	2.30993	0.0866675	0.150879	0.516676	0.460899	1.53191	3.946	0	0	0.0277321	0.0842071	0.0349009	0.163623	0.337123	1.45913	0.0163862	0.00606527	0.0323462	0.213034	0	0.383847	0	0.0535643	0.0158585	0	0
Zm00001d039493	F+M+E-I										1.73199	0.0662365	0	1.45132	0	0	3.04475	0	0	1.26524	1.95992	1.88939	1.42641	1.41996	1.39785	1.74177	1.45524	1.05816	0	0	0.0297138	0	0	0.0424639	0	0	0	0.0132919	0	0.0211382	0	0	0	0.115447	0.0903373	0	0.118239
Zm00001d052393	F+M+E-I	GRMZM2G111928			'stress.biotic'	AT1G69550.1		disease resistance protein (TIR-NBS-LRR class)	LOC_Os05g23990.1	rp3 protein, putative, expressed	3.96842	0.579545	0.545638	4.87068	0.718963	1.05858	7.58903	1.17137	1.08295	4.49644	3.84979	4.30755	3.62157	3.88434	4.17284	5.2802	5.00878	6.50326	0.205422	0.112986	0.575889	1.04736	0.178463	1.24671	1.6045	1.08251	0.523396	1.38575	0.182626	0.119953	0.251262	0.431965	0.758623	0.147458	0.0864649	0.672865	0.785111
Zm00001d042514	F+M+E-I	GRMZM2G015923			'misc.UDP glucosyl and glucoronyl transferases'	AT1G18580.1	GAUT11	galacturonosyltransferase 11	LOC_Os03g30000.1	glycosyl transferase 8 domain containing protein, putative, expressed	1.30394	0	0	1.33803	0	0	2.5151	0	0	0.726727	0.902205	0.846977	1.193	1.16126	1.70393	1.2666	2.4368	2.75787	0	0	0	0	0	0	0	0	0.0179136	0	0	0	0	0	0	0	0	0	0
Zm00001d036973	F+M+E-I										2.13905	0	0	1.68897	0	0	2.8367	0	0	1.36188	0.968957	1.30818	1.40017	1.04927	3.12041	2.02439	2.08271	3.95779	0	0	0	0	0.0336293	0	0	0.0230089	0	0	0.0186309	0.0234309	0	0.0232937	0	0	0.0243388	0	0
Zm00001d032106	F+M+E-I										1.57971	0	0	0.487743	0	0	1.79111	0	0	1.06691	1.53579	0.959858	0.618563	0.728341	0.917231	0.797733	0.788625	0.87382	0.242273	0.124955	0.0652353	0.0362374	0.00795307	0.0590953	0.00922133	0.0105907	0.0407707	0	0.0174971	0.267411	0.0441923	0.0434471	0	0.199963	0.174492	0.0494934	0
Zm00001d038502	F+M+E-I	GRMZM2G160685	sudh9	succinate dehydrogenase9	'cell.organisation'	AT5G66760.1	SDH1-1	succinate dehydrogenase 1-1	LOC_Os05g33030.1	kinesin motor domain containing protein, putative, expressed	1.03185	0	0	0.854653	0	0	1.26606	0	0	0.44961	0	0.446692	0.626355	0.59642	1.25939	0.660125	0	1.71059	0	0	0	0	0	0	0	0	0	0	0.0673085	0.458509	0.0491907	0.0187944	0	0.232008	0.376761	0	0
Zm00001d041333	F+M+E-I										0.911061	0.0554665	0	0.806408	0.0329662	0.0188075	1.15261	0.0411716	0.0196259	0.675997	0	0.94586	0.378867	0.313036	1.43197	0.555415	0	1.19673	0	0	0	0	0	0	0.0165803	0.0215802	0.0161745	0	0	0	0	0	0.0086254	0	0.00666097	0	0
Zm00001d037652	F+M+E-I										12.1451	0.027741	0.174041	11.6647	0	0	14.8712	0	0	7.83829	6.78198	7.83387	8.14984	5.5778	11.8039	14.1633	15.182	15.6423	0	0.0536785	0.0895229	0.0140068	0.0526179	0	0.0393635	0.0502862	0	0	0.0816773	0.0448861	0.431328	0.0583883	0.0549161	0	0.0499913	0.0696974	0
Zm00001d006073	F+M+E-I										1.19905	0.702599	0.292949	0.237911	0.536505	0.339782	0.271137	0.188418	0.137195	0.840628	0.69597	0.735904	0.733522	0.565481	0.881877	0.408169	0.323829	0.628038	0.0103017	0.0508075	0.0058611	0.0351855	0.0160716	0.0121409	0.151064	0.134601	0.120224	0.0332572	0.0379561	0.121975	0.01486	0.0371845	0.0638493	0.0963714	0.0645831	0.187827	0.481542
Zm00001d050220	F+M+E-I	GRMZM2G134248			'lipid metabolism.''exotics'' (steroids, squalene etc).sphingolipids'						0.931511	0.415776	0.315223	0.506858	0.352059	0.171051	0.3935	0.114175	0.14526	0.973037	0.478826	1.18613	0.679714	0.356918	0.759007	0.46807	0.204138	0.815044	0.167369	0.134966	0.194826	0.071456	0.137039	0.129307	0.0368761	0.011832	0.0850609	0.0049102	0.0269354	0.0671814	0.280967	0.079958	0.0173993	0.152491	0.0330188	0.796421	0.127602
Zm00001d005212	F+M+E-I										0.99002	0	0.0177128	0.431727	0	0	0.187034	0	0	0.41332	1.23878	0.555885	0.820437	0.5331	0.316766	0.533981	0.956129	0.435451	0	0	0	0	0	0	0	0	0	0	0	0	0	0	0	0	0	0	0
Zm00001d017661	F+M+E-I	GRMZM2G428251							LOC_Os03g05460.1	expressed protein	0.900195	0	0	0.341912	0.0392685	0	0.62342	0.0308805	0	1.01632	0.653731	0.567267	0.539432	0.48142	0.579292	0.439244	0.580591	0.800307	0	0	0	0	0	0	0	0	0	0	0	0	0	0	0	0	0	0	0
Zm00001d049964	F+M+E-I										0.988763	0.0265319	0.0497071	0.583804	0.0236018	0.0245357	0.30798	0.0187252	0	0.776856	1.64617	0.551093	0.993471	0.458619	0.90006	0.505771	0.821106	0.528504	0	0	0.0141247	0.0102952	0.00466253	0.0356695	0.0625469	0.150162	0.0210385	0.0212779	0.0200207	0.0316151	0	0.026226	0.0456767	0.141905	0.0352296	0	0
Zm00001d051455	F+M+E-I	GRMZM2G030106			'development.unspecified'	AT5G63420.1	emb2746	RNA-metabolising metallo-beta-lactamase family protein	LOC_Os02g33610.1	metallo-beta-lactamase, putative, expressed	0.782795	0	0	0.345585	0.0460467	0	0.473427	0	0	0.574545	0.220541	0.545569	1.46195	0.30698	0.383812	0.616762	0.194065	0.511946	0.027836	0	0.0142764	0.0201327	0.00198989	0.00387063	0.0182967	0.0117665	0.00474183	0	0	0.0122315	0	0.0109645	0.00655317	0	0	0	0.0271717
Zm00001d034850	F+M+E-I										0.964201	0.062828	0	0.365455	0.0555415	0	0.326812	0	0	1.56384	0.556085	0.94006	0.596519	0.112713	0.406473	0.55996	0.512915	0.848533	0	0	0	0	0	0	0	0	0	0	0	0	0	0	0	0	0	0.126318	0
Zm00001d050775	F+M+E-I										0.716798	0	0.0287728	0.439843	0	0	0.163931	0	0	0.695956	0.238086	0.879066	0.575218	0.251769	0.763935	1.01026	0.122211	0.466674	0	0	0	0	0	0	0.0309056	0	0	0	0	0	0	0	0	0	0	0	0
Zm00001d018655	F+M+E-I										0.192196	0	0	0.0929455	0	0	0.126076	0	0	0.152815	0	0.137568	0.074595	0.0935955	1.23818	0.233158	0.0481909	0.240953	0	0	0	0	0	0	0	0	0	0	0	0	0	0	0	0	0	0	0
Zm00001d027254	F+M+E-I	GRMZM2G408834									0.956396	0.258151	0.111386	0.604675	0.101172	0.109568	0.623933	0.0561647	0.0412916	0.805188	1.10631	0.741592	0.89724	0.504835	0.544643	0.817263	0.782548	0.669372	0.0976495	0.0456218	0.00630712	0.0079108	0.00426961	0.010463	0.0443477	0.152219	0.0850517	0.0126939	0.0110303	0.119417	0.0180971	0.071391	0.282103	0.0849965	0.0959551	0.215596	0.119757
Zm00001d045787	F+M+E-I	GRMZM2G129196			'glycolysis.unclear/dually targeted.fructose-2,6-bisphosphatase (Fru2,6BisPase)'	AT1G40087.1		Plant transposase (Ptta/En/Spm family)	LOC_Os05g11260.2	expressed protein	0.763431	0	0.0454585	0.506485	0	0	0.330276	0	0	0.650102	0.670467	0.808154	1.02384	0.678365	0.823843	0.600708	0.683102	0.927552	0	0	0	0	0	0	0	0	0	0	0	0.188125	0.0098107	0.0122065	0	0.0675088	0.0703504	0	0
Zm00001d017389	F+M+E-I										0.754684	0	0	0.327288	0	0	0.69881	0	0	0.70125	1.48399	0.382788	0.41693	1.03796	0.464504	0.324697	0.825157	0.571978	0	0	0	0	0	0	0	0	0	0	0	0	0	0	0	0	0	0	0
Zm00001d003794	F+M+E-I										0.969699	0.218546	0.186881	0.750518	0.148316	0.191189	0.498981	0.124917	0.0720984	0.939739	0.953398	0.868865	1.12021	1.17298	1.05817	1.13409	0.913013	0.796574	0	0.0075082	0	0	0	0	0.0108418	0.0034346	0.00283332	0.0014638	0	0.0040051	0	0.00657618	0	0	0	0.102458	0.0700461
Zm00001d043977	F+M+E-I										0.724979	0	0	0.476509	0	0	0.430494	0	0	0.664184	0	1.0931	0.692417	0.293191	0.71273	0.814068	0	0.573338	0	0	0	0.0691188	0	0.0171794	0.0172089	0.019941	0.0328663	0	0	0.00839123	0	0	0.0821338	0.0313608	0.0118715	0	0
Zm00001d005124	F+M+E-I	GRMZM2G088293			'glycolysis.unclear/dually targeted.fructose-2,6-bisphosphatase (Fru2,6BisPase)'	AT1G40087.1		Plant transposase (Ptta/En/Spm family)	LOC_Os05g11260.2	expressed protein	0.968195	0	0	0.67929	0	0	0.589305	0	0	0.725456	0.94736	0.66784	1.35059	0.474024	0.681223	1.06725	0.823532	0.877271	0	0	0	0	0	0	0	0	0	0	0	0.460452	0	0.0344149	0.00499017	0.349308	0.203176	0	0
Zm00001d012682	F+M+E-I	GRMZM5G824201			'signalling.unspecified'	AT5G12150.1		Rho GTPase activation protein (RhoGAP) with PH domain	LOC_Os03g24180.1	pleckstrin homology domain-containing protein, putative, expressed	0.875826	0.0181298	0	0.504268	0	0	0.816217	0	0	0.892779	1.03602	0.959239	0.638647	0.761614	0.863765	1.66422	1.11076	1.26589	0	0.0338821	0	0	0	0	0	0.0142851	0	0	0	0	0	0.0280571	0	0	0.0148507	0	0
Zm00001d048977	F+M+E-I										0.86256	0	0	0.723575	0	0	0.319851	0	0	1.19547	0.238666	0.876364	0.58957	0.427183	1.17931	0.365359	0.573235	1.50259	0	0	0	0	0	0	0	0	0.00831003	0.0043537	0	0.00929417	0	0	0.0176043	0	0	0	0
Zm00001d041399	F+M+E-I	GRMZM2G053692			'cell.vesicle transport'	AT2G34840.1		Coatomer epsilon subunit	LOC_Os04g52270.1	coatomer subunit epsilon, putative, expressed	0.33427	0	0	0.319095	0	0	0	0	0	0.187071	0.232697	0.115142	0.2745	0.604494	1.08477	0.485124	1.34742	0.238531	0	0	0	0	0	0	0	0.03284	0	0	0	0	0	0	0.0382027	0	0.0145094	0	0
Zm00001d004914	F+M+E-I										0.93765	0.0224032	0	0.706211	0	0	0.782485	0	0	1.46894	0.320315	1.56575	0.922963	0.775173	1.15463	1.1532	0.326275	1.23466	0	0	0	0	0	0	0	0	0	0	0	0	0	0	0	0.014833	0.00530327	0	0
Zm00001d002239	F+M+E-I	GRMZM5G851468									0.785983	0.064575	0.0966596	0.624641	0.0596867	0.146652	0.849569	0.0857209	0.0568466	0.446133	0.130489	0.48821	0.363168	0.234785	0.630541	0.439414	0.67811	1.16791	0.0176614	0.0113695	0	0	0	0	0	0.0137729	0.00473143	0.00109818	0.0105701	0.0389809	0.00750193	0	0	0.0307366	0.0351014	0	0
Zm00001d046411	F+M+E-I										0.638835	0	0	0.603808	0	0	0.245127	0	0	0.759185	0.717807	0.804316	0.943474	1.62812	0.841105	0.581341	1.21337	0.868738	0	0	0	0	0	0	0	0	0	0	0	0	0	0	0	0	0	0	0
Zm00001d041103	F+M+E-I	GRMZM2G434572			'metal handling.regulation'	AT5G43850.1	ARD4,ATARD4	RmlC-like cupins superfamily protein	LOC_Os10g28360.1	1,2-dihydroxy-3-keto-5-methylthiopentene dioxygenase protein, putative, expressed	0.661144	0	0	0.621028	0	0	0.285836	0	0	1.1094	0.742135	1.42541	1.30683	0.691408	0.925803	0.649541	0.202651	0.973815	0	0	0	0	0	0	0	0	0	0	0	0.0151007	0	0	0	0.103288	0	0	0
Zm00001d004411	F+M+E-I										0.654015	0	0	0.633885	0	0	0.258451	0	0	0.589732	0	1.02878	0.85661	0.490955	0.821698	0.734725	0	0	0	0	0	0	0	0	0	0	0	0	0	0	0	0	0	0	0	0	0
Zm00001d046704	F+M+E-I										0.929732	0	0.166336	0.886502	0	0.114007	0.64858	0.043145	0.057736	0.538873	0.87554	1.23846	0.331127	1.15261	1.05668	0.415735	0.433864	1.62217	0	0	0	0.0188295	0	0	0	0	0	0.0312293	0.018572	0.00973523	0	0	0.0744683	0	0	0	0
Zm00001d037665	F+M+E-I	GRMZM2G131784				AT3G57280.1		Transmembrane proteins 14C	LOC_Os04g39450.1	expressed protein	0.982356	0.0150148	0.11708	0.990228	0.146261	0.151853	0.562472	0.124026	0.0670905	1.15491	0.0477226	0.822789	1.40934	0.650764	1.73253	1.45331	0.38852	1.22986	0	0	0.0130228	0	0	0	0.0244176	0	0	0	0	0	0	0	0.0198191	0	0	0	0.0691349
Zm00001d024655	F+M+E-I	GRMZM2G178942			'protein.synthesis.ribosomal protein.eukaryotic.60S subunit.L23A'	AT2G39460.1	ATRPL23A,RPL23A,RPL23AA	ribosomal protein L23AA	LOC_Os04g42270.1	60S ribosomal protein L23A, putative, expressed	0.257315	0	0	0.613268	0	0	0.312667	0	0	0.349232	0.372968	0.458899	0.926249	0.998325	1.1212	1.32243	1.18499	0.317047	0	0.105545	0.0318793	0	0	0.0287836	0	0	0.0313062	0.0169204	0	0.031409	0	0.038857	0.127599	0.0563063	0.0179259	0.203603	0.173994
Zm00001d050754	F+M+E-I	GRMZM2G121258									0.325644	0	0	0.44692	0	0	0.219334	0	0	0.113003	0.300984	0.279214	0.916261	0.796717	1.03919	0.309821	0.36819	0.463761	0	0	0	0	0	0	0	0	0	0	0	0	0	0	0	0	0	0	0
Zm00001d017506	F+M+E-I										0	0	0	0.192223	0	0	0	0	0	0.393537	0	0.276374	0.28561	0.367171	1.82982	0.701335	0	2.00679	0	0	0	0	0	0	0	0	0	0	0	0	0	0	0	0	0	0.793042	0.451807
Zm00001d034623	F+M+E-I	GRMZM2G076114			'protein.postranslational modification'	AT5G14640.1	ATSK13,SK13	shaggy-like kinase 13	LOC_Os01g14860.1	CGMC_GSK.1 - CGMC includes CDA, MAPK, GSK3, and CLKC kinases, expressed	0.390427	0	0	0.822405	0	0	0.263824	0	0	0.439897	0	0.593541	0.53418	0.62099	1.74381	0.233067	0	1.24387	0.0256014	0	0.0085095	0	0	0	0.0955219	0	0.0101956	0	0	0.0052784	0.088011	0	0.032508	0.037995	0.0213484	0.206612	0
Zm00001d029606	F+M+E-I										0.159351	0	0	0.755514	0	0	0.347447	0	0	0.415266	0.233287	0.446788	0.843082	0.830291	1.3337	0.8558	0.670694	0.917076	0.0274962	0.0880444	0.0261991	0	0	0	0.0374597	0.0263794	0	0	0.0133338	0.00746017	0	0.0165081	0	0	0.0498951	0	0.0747108
Zm00001d015320	F+M+E-I										0.575244	0	0	0.759166	0	0	0.307634	0	0	0.728365	0	0.624455	0.20439	0.308673	1.3108	0.340978	0	0.750892	0	0	0	0	0	0	0	0	0	0	0	0	0	0	0	0	0	0	0
Zm00001d034819	F+M+E-I	GRMZM2G006445									0.0919323	0	0	0.919292	0.080363	0	0.159373	0	0	0.47382	0.093723	0.163783	0.266367	0.324726	1.07253	0.679612	0.365391	0.899066	0	0	0	0	0	0.0336386	0.179533	0.0206958	0	0	0	0.0512927	0	0.0202483	0.0570679	0	0.00891317	0	0.0838279
Zm00001d052819	F+M+E-I	GRMZM2G301908			'cell wall.cell wall proteins.AGPs.AGP'	AT5G55730.1	FLA1	FASCICLIN-like arabinogalactan 1	LOC_Os08g38270.1	fasciclin domain containing protein, expressed	0	0.0369212	0.0730139	0.346923	0.0354052	0	0.228832	0	0.0383867	0.152221	0.0770115	0.222348	2.64573	0.189545	1.10724	0.840219	0.239577	5.3716	0	0	0	0	0	0.0539207	0	0	0	0	0	0	0.853281	0	0	0	0	0	0.0755963
Zm00001d025782	F+M+E-I	GRMZM2G124396			'transport.nitrate'	AT5G65950.1			LOC_Os02g48380.1	expressed protein	0.470942	0.0359656	0.0356781	0.57706	0	0.0362994	0.337205	0.040032	0.0591983	0.692492	0.21538	0.501811	0.998046	0.38892	0.802408	1.00313	0.681595	1.07206	0.0168207	0	0	0	0.005387	0	0	0	0.0073149	0	0	0	0	0	0	0	0	0	0
Zm00001d051490	F+M+E-I										0.227503	0	0	0.548347	0	0	0.658428	0	0	0.302137	0.164087	0.370848	0.402066	0.426505	1.12308	0.472612	0.929265	1.0444	0	0	0	0	0	0	0	0	0	0	0	0.0381208	0	0	0	0	0	0	0
Zm00001d004486	F+M+E-I	GRMZM2G106650			'misc.cytochrome P450'	AT3G48280.1	CYP71A25	cytochrome P450, family 71, subfamily A, polypeptide 25	LOC_Os03g39650.1	cytochrome P450, putative, expressed	0.647841	0	0.134518	0.836267	0.0110215	0.033647	0.237787	0.0302468	0.0877449	0.816792	0.420948	0.503049	0.837543	1.17668	0.737116	0.674396	1.27134	0.841252	0	0	0	0	0	0.128266	0	0.0533995	0.0120867	0.00324165	0	0.0210513	0	0	0	0	0.00704907	0.109944	0.0313173
Zm00001d047493	F+M+E-I	GRMZM2G421795			'protein.synthesis.ribosomal protein.eukaryotic.40S subunit.S21'	AT5G27700.1		Ribosomal protein S21e	LOC_Os03g46490.1	40S ribosomal protein S21, putative, expressed	0.10086	0	0	0.682783	0	0	0.420283	0.36117	0	0.357253	0.110335	0.291243	0.830342	1.17848	1.23537	1.52648	0.620251	1.22466	0.103806	0.373037	0.0882297	0	0.0374193	0.0995563	0.220376	0.048635	0.0390817	0.151758	0	0.29688	0.299335	0.0964163	0	0.330927	0.138621	0.174966	0
Zm00001d044539	F+M+E-I										0.249667	0	0.0314733	0.719149	0	0	0.172431	0	0	0.449773	0.296666	0.370179	0.567354	1.10136	0.643448	0.654763	0.464419	0.504286	0	0	0	0	0	0	0	0	0	0	0	0	0	0	0	0	0	0	0
Zm00001d015046	F+M+E-I										0.153458	0	0	0.381221	0	0	0.161783	0	0	0.0946435	0.178194	0.123005	0.295507	0.202585	1.08394	0.430221	0.689631	0.927481	0	0.0225395	0	0.0090723	0	0	0	0	0	0.00290612	0	0	0	0.00929813	0	0.0248674	0.0066144	0	0.0511638
Zm00001d040537	F+M+E-I										0.698363	0.167509	0.061652	0.895066	0	0	0.339948	0.0244597	0	0.616764	0	0.698635	0.53059	0.424113	1.53001	0.485291	0	1.23487	0	0	0	0	0	0	0	0	0	0	0	0	0	0	0	0	0	0.0784933	0
Zm00001d026070	F+M+E-I	GRMZM2G018018				AT1G63010.1		Major Facilitator Superfamily with SPX (SYG1/Pho81/XPR1) domain-containing protein	LOC_Os04g48390.1	uncharacterized membrane protein, putative, expressed	0.361245	0	0	0.750204	0	0	0.25609	0	0.0111291	0.280322	0.391001	0.907894	0.284199	0.477262	0.138339	1.62157	1.3618	0.932184	0.851823	0.270983	0.0043571	0.0357445	0.0208009	0.0127074	0.0517712	0.0128833	0.00534417	0	0.0692454	0.0104893	0.0131975	0.0409247	0.111899	0	0	0	0
Zm00001d051450	F+M+E-I										0.181403	0	0.056467	0.348655	0	0	0.156648	0	0	0.49358	0.114976	0.513478	0.359677	0.286307	0.600258	1.14387	0.42658	0.530416	0	0	0	0	0	0	0	0	0	0	0	0	0	0	0	0	0	0	0
Zm00001d040289	F+M+E-I	GRMZM2G462433				AT5G26910.3			LOC_Os03g19080.3	expressed protein	0.053014	0	0	0.248555	0.045709	0	0	0	0	0	0	0	1.26174	0.564839	1.75794	0.100276	0.156768	0.136819	0	0	0	0	0	0	0	0.0473137	0	0	0	0	0	0	0	0	0	0.108708	0.0928986
Zm00001d033566	F+M+E-I	GRMZM2G351232	e2f3	E2F-DP-transcription factor 23	'misc.acid and other phosphatases'	AT3G17790.1	ATACP5,ATPAP17,PAP17	purple acid phosphatase 17	LOC_Os03g13540.1	Ser/Thr protein phosphatase family protein, putative, expressed	0.148714	0	0.097662	0.495618	0	0	0.168445	0	0	0.113438	0.112422	0.0142603	0.879806	1.10374	0.512756	0.487433	1.42733	0.470746	0	0	0	0	0	0.00751073	0.011712	0	0	0	0	0	0	0.0118353	0.0116284	0.01554	0.0257535	0	0
Zm00001d029088	F+M+E-I										0.395452	0	0.0105952	0.897863	0	0	0.471183	0	0	0.801148	0.202489	0.386072	0.764155	0.422279	1.00789	0.515734	0.246408	0.693697	0	0	0	0	0	0	0	0	0.00402163	0	0	0	0	0	0	0	0	0.0288218	0
Zm00001d012713	F+M+E-I										0.446708	0	0	0.664262	0	0	0.0507495	0	0	0.23183	0.519276	0.444812	1.00404	0.618085	0.793142	1.02229	0.660585	0.200825	0	0	0	0.0135612	0	0.01853	0.0755294	0.180285	0.033636	0.0034943	0	0.0417329	0.125938	0.0089914	0.0123445	0	0.00676043	0.0971458	0.124527
Zm00001d029135	F+M+E-I	GRMZM2G133322	sweet12a	sugars will eventually be exported transporter12a	'development.unspecified'	AT3G48740.1		Nodulin MtN3 family protein	LOC_Os03g22590.1	nodulin MtN3 family protein, putative, expressed	0	0	0	0.811658	0.137564	0	0.185938	0	0	0	0	0	0.145164	0.445655	2.62881	0.126639	0.0182288	0.99459	0.645487	0.355199	0	0	0.0386074	1.1462	0	0	0.135938	0.0114802	0.111858	0	0	0.11534	0.0871243	0	0	0	0
Zm00001d029743	F+M+E-I										0.723746	0	0.080545	0.85303	0	0	0.357593	0	0	0.94589	0.891679	1.03019	1.31313	1.12015	0.994828	1.00684	1.28886	0.955577	0	0	0	0	0	0	0	0	0	0	0	0	0	0	0	0.034295	0	0	0.057196
Zm00001d022117	F+M+E-I										0.296121	0	0.0514065	0.73074	0	0.0538185	0.0867655	0.0411592	0.403854	0.0406831	0	0	0	0	0.391053	1.03488	0.0203238	0.504905	0	0	0.0313376	0	0	0	0	0.067561	0.0895907	0	0	0	0	0	0	0	0	0	0
Zm00001d048189	F+M+E-I	GRMZM2G342907			'transport.sulphate'	AT1G22150.1	SULTR1;3	sulfate transporter 1;3	LOC_Os03g09970.1	sulfate transporter, putative, expressed	0.0106629	0.135023	0.0848129	0.452061	0.0564851	0.0872931	0.164835	0.0789854	0.363113	0	0.087012	1.33972	0.147797	0.306499	1.39889	0.106118	0.134957	1.07803	0.316501	0.239577	0.305955	0.0249621	0.0224163	0.0458968	0.208916	0.0068602	0.010684	0.00287597	0.0790189	0.00254382	0	0.059769	0	0	0.0162338	0	0
Zm00001d030875	F+M+E-I										0.283737	0	0	0.361067	0.394371	0.173977	0.234621	0	0	0.36414	0.08701	0.536232	0.91901	0.726322	1.51043	0.452224	0.476571	0.410905	0	0	0	0	0	0.0242036	1.0601	0	0	0	0	0	0	0	0	0	0	0	0
Zm00001d028179	F+M+E-I										0	0	0	0.425725	0	0	0.658335	0	0	0	0	0.941947	1.06503	0.447428	1.06917	0.798439	0	0.751367	0	0	0	0	0	0	0	0	0	0	0.208971	0	0	0	0	0	0	0	0
Zm00001d034437	F+M+E-I										0	0	0	0	0	0	0	0	0	0	0	4.11266	0	0	0	0	0	10.8343	0	0	0	0	0	0.287545	0	0	0	0	0	0	0	0	0.43051	0	0	0	0
Zm00001d030921	F+M+E-I	AC199487.4_FG002									0	0	0	0	0	0	0	0	0	0	0	0	0	0	0	0	0	2.0327	0	0	0	0	0	0	0	0	0	0	0	0	0	0	0	0	0	1.09984	0
Zm00001d023657	F+M+E-I	GRMZM2G011355			'protein.targeting.secretory pathway.unspecified'	AT5G14670.1	ARFA1B,ATARFA1B	ADP-ribosylation factor A1B	LOC_Os03g07990.1	acetyltransferase, GNAT family, putative, expressed	0	0	0	0	0	0	0	0	0	0	0	0	0	0	0	0	0	6.20095	0	0	0	0	0	0	0	0	0	0	0	0	0	0	0	0	0	0	0
Zm00001d006779	F+M+E-II										18.2474	2.36322	6.09563	1.72978	0.911619	11.5526	4.31893	11.7027	1.98842	4.48062	2.08681	5.88199	12.1856	1.51284	0.954324	5.07038	1.14024	6.84112	0	0	0.00555183	0.195184	0.220929	0	0.0210644	0.0156388	0.0135579	0.00796187	0.0667697	0	0.84879	0	0.01312	0	0.0581103	0.193803	0.325748
Zm00001d008781	F+M+E-II										4.51883	3.30347	3.33075	3.50943	2.54377	2.54385	3.71932	2.79637	2.55669	4.13464	4.27473	3.96209	1.88564	3.10449	3.57302	2.62787	1.91128	2.43967	0.916478	1.0937	1.07626	1.21722	0.696419	0.57439	1.28451	1.10697	0.9557	0.732219	0.587212	1.68262	0.674602	1.66487	1.31155	2.14705	0.843927	0.945447	1.11259
Zm00001d011710	F+M+E-II										23.1152	4.28092	11.2637	17.4018	7.06079	5.83828	5.67129	14.3875	6.32044	14.3343	6.93811	6.7054	5.33847	13.7736	1.39847	6.58935	10.9879	6.08906	0.914232	1.03598	1.55028	0.490216	0.511775	4.22244	0.494083	0.260095	0.422993	0.721881	0.192132	0.0495199	6.91206	3.95047	0.720375	1.29261	1.33242	1.29605	1.23063
Zm00001d012473	F+M+E-II	GRMZM2G135332			'signalling.light'	AT1G07090.1	LSH6	Protein of unknown function (DUF640)	LOC_Os01g61310.1	DUF640 domain containing protein, putative, expressed	31.0557	3.41833	15.8953	18.8329	8.49781	10.8687	3.9072	8.56969	4.45584	31.193	13.636	10.0206	4.88698	14.3367	5.8571	4.39673	10.0436	7.89912	0.72026	0.622265	0	0.0823137	0	2.5425	0	0	0.577905	0	0.08967	0.188669	0	12.0824	1.22363	0.394977	0.488128	0	0
Zm00001d009610	F+M+E-II										18.1962	10.087	10.1639	18.5664	10.725	11.8937	11.3592	9.39287	10.0224	15.0286	4.28111	12.4425	9.0492	9.44007	14.767	12.9048	2.54469	12.9459	0.34423	0.0790925	0.0556609	0.112397	0.0864577	0.631715	0.650946	0.687305	0.765476	0.392865	0.119903	0.931389	0.616666	0.352774	1.12569	1.35369	0.872671	2.18566	2.21689
Zm00001d007168	F+M+E-II	GRMZM2G359116	ofp12	OVATE-transcription factor 12		AT5G58360.1	ATOFP3,OFP3	ovate family protein 3	LOC_Os07g48150.1	DUF623 domain containing protein, expressed	1.69493	4.76883	4.39099	1.22006	0.681423	1.08503	0.913693	2.89054	1.70674	3.76424	2.44706	2.45565	0.157221	0.507611	0.086257	1.27924	1.32902	0.708414	0.469367	0.286584	0.189753	0	0.104567	0.0624163	0.242922	0	0.679089	0	0.085812	0	0	0.323215	0.180498	0.437159	0.0817887	1.17621	1.37066
Zm00001d047347	F+M+E-II	GRMZM2G047546			'cell.organisation'	AT3G51850.1	CPK13	calcium-dependent protein kinase 13	LOC_Os01g61590.1	CAMK_CAMK_like.1 - CAMK includes calcium/calmodulin depedent protein kinases, expressed	0.454352	2.36509	0.569924	0.101166	0.463249	0.968502	0.786701	0.751751	1.73962	2.35959	1.64553	0.292181	0.321841	0.120302	0.36799	0.246241	0.244313	0.145536	0.0424766	0	0.027484	0.0232645	0.118803	0.0349473	0.0980474	0.275164	0.0400489	0.0589958	0.0429378	0.0333413	0.0144049	0.0285838	0.0697365	0.0127157	0.0879681	0.166127	0.115567
Zm00001d007457	F+M+E-II	GRMZM2G074496			'stress.biotic'	AT3G50950.1	ZAR1	HOPZ-ACTIVATED RESISTANCE 1	LOC_Os11g34920.1	stripe rust resistance protein Yr10, putative, expressed	3.4257	7.15362	4.90972	1.60879	1.36877	1.64064	2.21972	2.11738	2.2136	2.16576	5.45842	2.15936	0.876414	0.645587	0.462862	1.35941	1.55448	1.02452	0.684257	0.456248	0.205339	0.236894	0.131863	0.583482	0.11305	0.280281	0.176483	0.0891833	0.119653	0.00950567	0.00902457	0.0882584	0.250618	0.0303656	0.00348309	0.0177654	0.0759143
Zm00001d018237	F+M+E-II	GRMZM5G843892				AT5G06700.1	TBR	Plant protein of unknown function (DUF828)	LOC_Os02g53380.1	expressed protein	1.29716	5.02136	4.38882	1.18311	0.29838	1.15806	1.82235	1.8099	1.93931	2.02659	3.39894	1.51646	1.11937	0.730237	0.4872	1.02658	1.35269	1.01258	0	0	0	0	0	0.66759	0	0	0	0.00289934	0	0	0	0	0	0	0	0	0
Zm00001d036112	F+M+E-II										1.83356	4.91216	0.341714	1.19266	3.29524	0.3687	0.730237	3.75331	2.44654	2.77659	0.765589	0.57478	0.388636	3.55356	0.444926	0.282793	0.535414	0.472796	0	0	0.00702523	0.0280988	0.030955	0.00842673	0	0.0633579	0.0105775	0	0.0215078	0.00458077	0	0	0.0134326	0.038228	0.0330423	0.111918	0.19129
Zm00001d031671	F+M+E-II										12.5563	25.9383	11.3355	10.4283	11.0185	15.8342	13.5416	14.8762	24.831	16.8143	23.5192	18.9178	5.17978	6.06033	9.60876	7.6741	11.5358	17.3449	0.161641	0.0807561	0.707243	1.95291	0.0687275	1.49626	0.864048	0.680692	1.1294	4.07665	0.298008	0.250064	3.79917	2.04855	1.54232	0.26718	0.263593	1.34326	0.893274
Zm00001d052537	F+M+E-II	GRMZM2G132880	pebp6	phosphatidylethanolamine-binding protein6	'development.unspecified'	AT2G27550.1	ATC	centroradialis	LOC_Os11g05470.1	RCN1 Centroradialis-like1 homogous to TFL1 gene; contains Pfam profile PF01161: Phosphatidylethanolamine-binding protein, expressed	1.24426	1.46426	3.08042	0.524683	0.272505	0.330341	0.214437	0.925333	0.642176	2.5422	0.62662	3.38876	0.446597	0.415383	0.485596	0.843684	1.45604	0.361244	0	0	0.0347	0.627154	0.106571	0	0.0429527	0	0.169275	0.227855	0.0701163	0	0	0.049458	0.0336953	0	0	0	0
Zm00001d031951	F+M+E-II	GRMZM5G804772				AT5G03880.1		Thioredoxin family protein	LOC_Os08g44400.2	glutathione S-transferase, N-terminal domain containing protein, expressed	5.95915	5.2728	7.14651	3.49017	3.88598	3.49423	1.63719	3.94084	4.18412	6.46818	6.1737	6.76946	3.33645	3.72771	2.47719	3.0109	4.6245	3.81284	0.0177787	0.0290329	0.0289347	0	0.0501543	0	0	0	0	0	0	0.00395413	0.0201015	0	0	0	0	0.100477	0.1349
Zm00001d001978	F+M+E-II	GRMZM2G017654			'protein.postranslational modification'	AT3G13530.1	MAP3KE1,MAPKKK7	mitogen-activated protein kinase kinase kinase 7	LOC_Os04g56530.1	STE_MEKK_ste11_MAP3K.1 - STE kinases include homologs to sterile 7, sterile 11 and sterile 20 from yeast, expressed	48.2283	88.8081	211.383	51.6069	58.0629	71.332	64.4972	73.4665	52.114	82.2494	100.337	189.122	47.2587	45.2912	64.611	65.5265	72.2916	91.1744	12.3521	14.7626	9.36328	17.169	6.40387	18.4185	30.5296	31.0635	28.7588	24.9766	20.8603	24.5594	10.1171	26.453	30.6481	19.6598	12.9434	36.0501	33.9556
Zm00001d023800	F+M+E-II	GRMZM2G084005				AT3G48510.1			LOC_Os12g13910.1	expressed protein	0.6659	0.536246	1.43298	0.611718	0.678563	0.311862	2.54e-05	0.196471	0.746728	0.0635563	0.443428	1.12046	0.315281	0.49761	0.474382	0.000518689	0.439336	0.0685009	7.73e-08	1.77e-06	6.29e-07	1.25e-07	9.11e-09	0.101321	3.31e-08	8.54e-08	6.79e-08	2.18e-09	5.81e-08	1.55e-07	2.05e-05	4.81e-07	1.35e-07	1.502e-06	8.66e-08	0.000649083	2.09e-06
Zm00001d004388	F+M+E-II										15.9607	13.404	21.9462	7.98072	8.98497	7.8373	3.61395	10.5149	7.08017	9.95979	22.1547	8.97401	5.4335	5.67822	3.6604	7.27468	9.11455	4.4466	0	0	0	0	0	0.41216	0	0	0.111294	0	0.124061	0.065015	0	3.61058	0.253844	1.07323	0.529806	0	0
Zm00001d034916	F+M+E-II	GRMZM2G363229			'transport.misc'	AT4G22790.1		MATE efflux family protein	LOC_Os03g64150.1	MATE efflux family protein, putative, expressed	7.93588	7.1317	18.1799	3.21949	1.29397	3.34687	3.34921	4.95112	7.76318	7.04407	11.6525	7.82904	0.886215	1.8576	0.912568	3.76171	4.88577	5.08821	0.671473	0.362298	0.982317	0.44482	0.0678863	5.49253	0.277533	0	0.252501	0	0.74266	1.35208	0.562236	0.133863	0.193568	2.14658	3.58187	0.0837533	0.178933
Zm00001d031364	F+M+E-II	GRMZM2G050481			'amino acid metabolism.synthesis.central amino acid metabolism.alanine.alanine-glyoxylate aminotransferase'	AT2G13360.1	AGT,AGT1,SGAT	alanine:glyoxylate aminotransferase	LOC_Os08g39300.1	aminotransferase, putative, expressed	1.11783	1.70309	3.42173	0.395466	1.31898	0.383864	1.0393	2.30724	1.05794	0.690067	0.664395	0.858465	0.476611	0.975703	0.336285	0.612124	0.34441	0.296913	0.098873	0	0	0	0	0	0	0	0	0	0	0	0	0	0	0	0	0	0
Zm00001d032422	F+M+E-II										2622.84	3395.2	4747.52	838.793	1755.29	1327.1	1130.6	1640.3	1458.24	2821.59	3250.61	2506.32	597.343	918.49	441.863	852.222	875.504	433.452	70.3103	73.7751	5.94153	0.69015	0.311335	176.094	10.9166	2.44813	7.10439	2.84262	24.144	0.395726	0.312397	12.8274	4.18817	7.31998	4.77158	19.0081	10.9755
Zm00001d014016	F+M+E-II	GRMZM2G100360			'amino acid metabolism.degradation.aspartate family.lysine'	AT2G37210.1		lysine decarboxylase family protein	LOC_Os10g33900.1	possible lysine decarboxylase domain containing protein, expressed	56.2403	73.0063	115.946	18.404	30.8468	40.7655	50.5855	52.9139	48.4278	30.6754	114.485	57.3543	19.3296	23.115	16.7129	47.5504	26.3442	23.2065	2.29657	2.9897	1.68799	0.861953	1.14558	2.17185	6.87023	7.56077	6.79419	1.99003	1.42817	0.00745323	5.68169	0.138281	2.78724	0.0203905	0.221734	6.30107	6.96845
Zm00001d042734	F+M+E-II										3.95973	3.17165	4.56953	2.28782	1.59908	2.76014	0.912759	3.48833	3.44995	3.96204	3.7098	3.50484	1.59049	1.67375	1.51113	1.09956	2.34481	2.11953	0	0.019823	0	0	0	0.0235121	0	0	0	0	0	0.00338417	0	0	0	0	0	1.71886	2.16836
Zm00001d051060	F+M+E-II										3.06121	4.64665	5.51795	1.3655	2.6796	1.74409	1.80008	4.56607	3.82563	4.76834	3.2197	5.76398	3.57984	1.96643	1.79632	2.32162	1.36635	1.38512	0.135911	0.183589	0.0291798	0.178152	0.0582794	0.215658	0.28722	0.41661	0.22844	0.074567	0.0552241	0.309585	0.404971	0.225123	0.365282	0.13928	0.0611737	0.946444	0.562612
Zm00001d009583	F+M+E-II	GRMZM2G113549				AT1G06475.1			LOC_Os05g49080.1	expressed protein	9.15492	6.7245	13.7828	0.854028	0.668575	0.207659	1.83601	1.76035	8.45547	4.2256	9.34425	3.93423	0	1.14269	0.5299	0	2.33259	1.95412	0.407367	0	0.228082	0	0	1.26648	0.227575	0	0.146443	0	0	0.236347	0.458067	0.831893	0	0	0.135663	0.285953	0.733103
Zm00001d023552	F+M+E-II	GRMZM5G856076			'TCA / org. transformation.TCA.2-oxoglutarate dehydrogenase'						44.7246	63.8896	80.9925	20.4294	45.2227	42.6865	11.2312	43.5601	26.8377	51.8772	68.1949	46.6015	26.4761	31.0642	13.2995	23.1259	31.6226	18.7918	23.8242	20.6437	12.4986	15.0198	17.2377	5.90269	15.4687	17.6893	11.6205	12.067	6.94127	30.3136	15.2613	22.1257	12.8488	22.2774	11.662	15.2278	14.3064
Zm00001d049651	F+M+E-II	GRMZM2G008482				AT5G57180.1	CIA2	chloroplast import apparatus 2	LOC_Os03g50310.1	CCT/B-box zinc finger protein, putative, expressed	3.93399	1.88674	6.53421	1.89992	2.25865	1.58775	1.09773	1.97015	1.08762	2.70105	2.50551	2.31872	2.03233	2.90365	1.69958	1.42555	0.967205	1.48691	0.835815	1.28371	0.751008	1.25282	0.179244	0	0.497415	0.321502	1.69498	0.0312742	0.234236	0.0309612	0.609074	0	1.25368	0.156825	0.02145	1.11476	0.635096
Zm00001d014667	F+M+E-II	GRMZM2G099413							LOC_Os06g48680.1	expressed protein	25.0698	7.39586	55.965	28.8923	26.0234	23.0521	6.69175	50.9709	17.8424	19.5006	9.93205	9.0976	8.01102	33.6266	2.88874	12.6413	23.2884	14.8914	0.795218	0	0.137665	0.58923	0	6.44378	0.70665	0	0.655623	0.0673207	0.121117	0.434676	6.00231	1.72717	1.39655	0.449167	0.854	0.903892	0.882788
Zm00001d039437	F+M+E-II	GRMZM5G834596	dbb3	double B-box zinc finger protein3	'RNA.regulation of transcription.C2C2(Zn) CO-like, Constans-like zinc finger family'	AT1G78600.1	DBB3,LZF1,STH3	light-regulated zinc finger protein 1	LOC_Os01g10580.1	B-box zinc finger family protein, putative, expressed	20.1547	5.86766	33.0665	10.6097	11.711	17.8584	3.70694	9.80304	10.9665	17.239	11.5485	13.1391	7.75739	11.7758	4.84155	5.19919	6.7057	6.07212	2.03983	1.45562	2.40781	1.11382	1.71837	3.17236	3.02048	0.789542	0.959971	0.331862	0.165712	0.0774692	1.24244	2.87841	1.65381	0.273633	0.200954	2.16202	2.17093
Zm00001d025896	F+M+E-II	GRMZM2G465091	tcptf14	TCP-transcription factor 14	'RNA.regulation of transcription.TCP transcription factor family'	AT5G23280.1		TCP family transcription factor	LOC_Os04g44440.1	TCP family transcription factor, putative, expressed	20.2792	5.34351	33.7595	20.4952	9.32297	8.1853	5.37221	17.489	6.55291	13.1826	10.8907	7.36136	11.2311	19.4898	2.5918	10.624	13.7	11.773	0	0	0.137135	0.351193	0	0	0.49033	0.280999	0.890427	0.224032	0.121451	0	3.91777	0.822289	1.32261	0.226193	0	5.21686	4.45818
Zm00001d006618	F+M+E-II	GRMZM2G400169				AT1G31175.1			LOC_Os07g38010.1	expressed protein	5.03406	1.86102	6.33877	0.958552	3.81153	2.17296	0.355384	1.12689	0.844365	5.4992	2.46303	4.16968	0.343834	6.54057	0	1.27862	3.73828	1.26414	0.90495	0	0	0.465993	0	0.702166	0	0	0.432387	0	0.96604	0.637489	1.70994	1.31977	0.352337	0	0.311357	0	1.16007
Zm00001d022530	F+M+E-II	GRMZM2G151811	eil6	EIL-transcription factor 6	'RNA.regulation of transcription.EIN3-like(EIL) transcription factor family'	AT3G20770.1	AtEIN3,EIN3	Ethylene insensitive 3 family protein	LOC_Os07g48630.1	ethylene-insensitive 3, putative, expressed	13.5525	2.63765	17.1006	3.57875	10.4682	3.09841	2.98651	3.45622	3.73949	24.5203	8.06766	18.4291	2.66519	8.5091	2.71964	5.50289	4.42176	2.88879	0.083132	0	0.239723	0.139026	0	0.226209	1.09447	0.583953	0.210791	0.208074	1.00728	0	0.0335427	1.95012	0.206205	0.124532	0.0225628	2.49521	2.90773
Zm00001d029242	F+M+E-II	GRMZM2G168665	mterf1	mTERF-domain protein1	'RNA.regulation of transcription.unclassified'	AT2G36000.1		Mitochondrial transcription termination factor family protein	LOC_Os03g24590.1	mTERF domain containing protein, expressed	8.24764	5.10726	9.19459	6.43933	5.70188	3.97932	5.307	6.76661	4.27993	5.7604	6.24111	4.06402	5.58296	5.96216	2.26284	5.477	3.84987	3.0943	3.25392	0	3.14196	1.55239	1.06085	1.00889	0.125478	0	0	0.050491	0	0	0.320497	0.259678	0	0	0	0	0
Zm00001d053050	F+M+E-II	GRMZM2G046059			'transport.ABC transporters and multidrug resistance systems'				LOC_Os05g48180.1	expressed protein	1.05579	0.298735	1.00699	0.723481	0.148511	0.0967135	0.209736	0.312395	0.0895391	0.495547	1.52757	0.33725	0.518467	0.447694	0.107683	0.54832	0.185985	0.526422	0.111827	7.1e-08	0.32113	0.336979	0.144756	0.631631	0.0874642	0.20867	0.544799	0.0184112	0.146741	0	0.0275768	0.0561402	0.259687	4.87e-07	0.039977	0.0869061	0.167597
Zm00001d032696	F+M+E-II	GRMZM2G081515			'signalling.light'	AT1G07090.1	LSH6	Protein of unknown function (DUF640)	LOC_Os02g41460.1	DUF640 domain containing protein, putative, expressed	196.644	60.6776	185.294	71.8358	55.4819	53.6949	17.2272	43.4316	34.8435	135.208	160.881	135.202	70.6205	82.8829	37.245	52.5157	46.8012	42.846	1.84533	0	0.158499	0	0	3.20704	0.257309	0.113326	0	0	0	0	2.27421	0.57131	0	0	0.0533537	0.36569	0.520847
Zm00001d010596	F+M+E-II	GRMZM2G162109			'signalling.light'	AT1G07090.1	LSH6	Protein of unknown function (DUF640)	LOC_Os05g39500.1	DUF640 domain containing protein, putative, expressed	97.3071	24.9615	102.341	57	60.9014	40.5625	12.3109	32.1888	28.1798	129.482	60.8588	73.2704	28.364	92.7157	20.0038	28.0844	32.554	33.9192	0	0	0.203107	0.40105	0	7.86293	0.274618	0.212715	1.56728	0	0	0.341558	0.329897	11.3785	1.72897	2.82668	0.786604	0.886177	0.336578
Zm00001d003182	F+M+E-II	GRMZM2G112594				AT2G43540.1			LOC_Os04g41800.1	expressed protein	22.5728	7.40684	24.8285	14.9223	5.47243	7.07059	7.1997	11.957	8.14475	27.2892	13.8814	14.454	5.6514	9.80204	3.7575	3.38212	14.3384	10.6026	0	2.07011	0.99939	0.141502	0	3.74793	0.35344	0.172369	0.775551	0.083488	0.143596	0.540022	4.30372	2.60416	0	1.27067	0.266951	3.10057	1.65604
Zm00001d021038	F+M+E-II										1.83675	0.381922	1.05444	1.19549	0	0.0770295	0.20982	0.235437	0.158312	2.09241	1.83706	1.34237	0.337464	1.00275	0.0691075	1.44376	1.59933	1.09565	0.21873	0.38247	0	0.237779	0	0.51694	0	0	0	0	0	0	0.298178	0	0	0	0	0	0
Zm00001d052979	F+M+E-II	GRMZM2G349536				AT2G20830.3		transferases;folic acid binding	LOC_Os06g03740.1	folic acid binding protein, putative, expressed	2.68513	0.0533945	2.40322	1.32726	0.639494	0.513282	0.112208	0.79152	0.146464	1.1262	0.147999	0.498202	0.846934	1.93847	0.479303	0.925949	0.518558	0.570944	0	0.206801	0.83164	0.446528	0.190497	0	0.220758	0.070312	0.287792	0	0.121232	0	0.241194	0	0.189249	0	0.0292016	0.269792	0.230556
Zm00001d002700	F+M+E-II	GRMZM2G036996							LOC_Os04g47140.1	expressed protein	31.0064	3.62492	25.9979	13.354	15.7294	15.9948	4.44419	18.5948	10.3896	28.7808	32.5956	27.0912	11.318	27.9419	3.72108	17.7012	12.1779	13.5358	0.53226	1.34261	0.209954	0	0	0	0	0	0.4095	0	0	0	0	0.67304	0	0	0	2.71497	1.93345
Zm00001d023252	F+M+E-II	GRMZM2G104638				AT4G03600.1			LOC_Os12g19860.1	expressed protein	32.8795	5.78124	34.2982	12.6725	11.2971	6.65693	4.19514	7.9369	6.83649	30.5813	16.5525	21.1778	9.83478	13.8217	3.22245	6.8662	9.38371	6.41904	1.14668	0.687135	0.447487	0.752473	0	1.39678	0.49969	0.469728	0.727947	0	0.181077	0.720232	11.3963	0.235052	0.520867	0.354253	0.441653	3.79134	1.94398
Zm00001d014032	F+M+E-II	GRMZM2G034385			'signalling.light'	AT1G07090.1	LSH6	Protein of unknown function (DUF640)	LOC_Os10g33780.1	DUF640 domain containing protein, putative, expressed	367.169	77.1431	286.959	114.606	79.3099	77.4811	21.1894	73.4562	62.0363	279.445	211.223	225.214	92.4048	143.208	33.3734	65.0613	66.4537	57.4248	0	0.67792	0.342297	0.0934487	0	12.1975	0	0.235025	0.0988227	0	0	0	60.5819	0.360563	0	0	0.585925	0.124511	0.106404
Zm00001d049176	F+M+E-II	GRMZM2G009387				AT1G24270.1			LOC_Os11g29810.1	expressed protein	9.17271	2.28665	8.7434	1.92414	1.6962	2.17368	1.57238	3.05746	3.49077	9.13767	4.98647	3.9763	2.16901	2.37653	1.9392	1.58628	1.89905	1.22708	0	0	0.073495	0	0	0.294096	0	0	0	0	0	0	0.085928	0.122153	0	0	0	0.701903	1.09968
Zm00001d014790	F+M+E-II	GRMZM2G399136			'stress.abiotic.heat'	AT2G17880.1		Chaperone DnaJ-domain superfamily protein	LOC_Os08g43490.1	heat shock protein DnaJ, putative, expressed	24.8559	5.69513	17.1539	6.12758	4.09922	2.12624	1.95123	9.5107	2.75546	30.7588	3.9749	13.4083	3.06278	10.5141	0	3.98992	3.60309	2.58623	3.27913	1.93979	0.409473	0	0	0.571573	0.270174	0	0	0.323147	0	0	0	0	0	0.199956	0	0	0.24842
Zm00001d038442	F+M+E-II	GRMZM2G359892			'signalling.light'	AT1G07090.1	LSH6	Protein of unknown function (DUF640)	LOC_Os05g39500.1	DUF640 domain containing protein, putative, expressed	107.002	43.7454	90.667	32.2525	28.3373	26.9793	8.32715	22.8233	18.785	102.929	74.7715	80.5831	34.1587	37.7023	16.2565	23.562	19.7329	21.9753	0.186359	0	0	0.0792023	0	3.16277	0	0	0.45182	0	0	0.0808747	0.706253	4.30094	0.188715	0.523723	0.257271	1.87082	1.43046
Zm00001d026308	F+M+E-II	GRMZM2G354209			'hormone metabolism.auxin.induced-regulated-responsive-activated'	AT1G56150.1		SAUR-like auxin-responsive protein family	LOC_Os04g52670.1	OsSAUR21 - Auxin-responsive SAUR gene family member, expressed	16.1721	1.30445	11.4252	0.81412	2.17031	0.509505	0	1.01063	2.291	9.83085	3.38146	2.31016	5.67673	6.55403	0	4.23579	0	1.82671	0	0	0	0	0	0.112843	0	0	0.181254	0	0	0.0545117	0.656187	0	0.289524	0.35668	0.257675	0.64537	0.551514
Zm00001d018238	F+M+E-II	GRMZM2G023711			'redox.thioredoxin'				LOC_Os02g53400.1	thioredoxin, putative, expressed	18.8134	7.31989	13.2645	7.43452	4.45197	3.92277	7.37221	5.79579	5.12874	16.266	21.1497	16.4248	6.83261	8.87844	7.52986	7.60855	8.36069	7.11723	0.979981	3.6553	1.68852	0.93078	1.87525	1.47071	0.719133	0.891529	1.01273	0.271781	2.59481	1.23717	0.622466	1.28217	0.274241	2.28161	1.1812	3.88144	4.77098
Zm00001d051964	F+M+E-II	GRMZM2G171163	jmj2	JUMONJI-transcription factor 2	'RNA.regulation of transcription.JUMONJI family'	AT1G08620.1	PKDM7D	Transcription factor jumonji (jmj) family protein / zinc finger (C5HC2 type) family protein	LOC_Os05g10770.1	transcription factor jumonji, putative, expressed	1.13271	0.714279	0.951358	0.527555	0.566507	0.583139	0.43342	0.57826	0.279579	0.760683	0.667514	0.91408	0.721371	0.843982	1.07263	0.93676	0.634989	0.463044	0.127606	0.106551	0.114666	0.16525	0.151992	0.0512642	0.197946	0.218536	0.181331	0.130657	0.0986364	0.0674774	0.00972523	0.0835787	0.168604	0.305345	0.37612	0.215515	0.356841
Zm00001d029060	F+M+E-II										8.13779	2.87095	6.41507	0.612752	5.58894	1.77385	1.95022	2.0749	1.30225	0.967796	1.02225	0.84331	1.56361	1.86394	2.31494	3.23313	0.790042	0.67727	0.61934	0.535828	0.244223	0.382169	0.422121	0.28369	0.719673	0.974632	0.610282	0.217383	0.336995	0.369467	0.283823	0.274988	0.439798	0.531742	0.379497	0.80951	0.753598
Zm00001d020323	F+M+E-II	GRMZM2G172065			'protein.degradation.ubiquitin.E3.RING'	AT5G40250.1		RING/U-box superfamily protein	LOC_Os09g20980.1	RING-H2 finger protein, putative, expressed	22.2915	10.7151	19.621	4.65172	3.62973	4.58291	6.46733	8.96981	10.3276	10.0306	12.2364	7.66629	1.06766	3.20651	1.09206	2.55009	5.07698	3.13912	0	0	1.04659	1.1895	0	1.59229	0.08388	0	0.0532453	0	0	0.0156115	0.944369	0	0	0.0679317	0.0548324	0.310183	0.618506
Zm00001d002069	F+M+E-II	GRMZM2G055752							LOC_Os04g55610.1	expressed protein	257.696	115.195	137.181	88.3184	53.801	32.4307	32.5951	69.1375	47.348	156.582	270.746	80.0296	80.0844	105.648	11.1014	103.381	71.7761	38.2842	1.41453	2.36231	1.53084	0.742277	0.397807	17.2838	2.95487	0.423193	0.689507	0	0	2.6171	1.80941	2.07523	0	0.49177	1.75078	15.8172	19.0828
Zm00001d023420	F+M+E-II	GRMZM2G338454	pebp3	phosphatidylethanolamine-binding protein3	'development.unspecified'	AT2G27550.1	ATC	centroradialis	LOC_Os11g05470.1	RCN1 Centroradialis-like1 homogous to TFL1 gene; contains Pfam profile PF01161: Phosphatidylethanolamine-binding protein, expressed	54.3548	29.9602	43.001	19.594	17.927	23.6765	26.4182	28.9313	38.2915	52.2385	52.124	63.8141	17.1284	16.0696	23.4368	34.2107	19.8294	37.745	0.0925759	0.220833	0.453385	0.451553	0.0240089	2.34469	4.81721	1.7429	6.24333	0.129943	0.112971	0.208601	0.06771	0.47966	0.14302	0.244406	0.0628875	2.43941	3.27588
Zm00001d046380	F+M+E-II										1.2694	0.82218	1.41878	0.348313	0.457216	0.40827	0.501906	0.417516	0.626734	1.37188	1.17549	1.77668	0.498072	0.423106	0.539	0.298161	0.363349	0.447373	0.0257316	0.0155809	0.0275234	0.0705725	0.00867107	0.523148	0.281769	0.320672	0.385639	0.0209376	0	0.0673565	0.05361	0.102541	0.180365	0.107219	0.0480443	0.600641	0.557925
Zm00001d002705	F+M+E-II	GRMZM2G144083			'transport.metal'	AT1G63440.1	HMA5	heavy metal atpase 5	LOC_Os04g46940.1	copper-transporting ATPase 3, putative, expressed	57.8815	35.4579	63.7182	10.7688	7.81413	14.9416	32.3832	33.559	30.4	35.3214	75.0417	55.181	2.49655	4.74707	3.82782	16.0297	16.993	18.1674	3.12011	1.37594	2.42772	1.69855	2.50056	15.0392	0.145512	0.207597	1.02901	0.51673	0.286569	2.38689	0.133631	3.21921	0.595801	4.09154	7.2522	0.35573	0.288929
Zm00001d024058	F+M+E-II	GRMZM2G012756									2.63712	1.88906	2.49121	1.22852	1.31624	1.33911	1.38123	1.01336	1.35299	1.84326	2.13607	1.915	1.43823	1.3299	1.40985	1.20752	1.05305	0.795179	0.16797	0.37587	0.45249	0.579223	0.116018	0.265929	0.249258	0.153632	0.339993	0.0107842	0.160233	0.335313	0.660955	0.302654	0.0658317	1.05621	0.37603	0.596407	0.834009
Zm00001d041055	F+M+E-II	GRMZM2G384695				AT5G13250.1		RING finger protein	LOC_Os12g29500.1	expressed protein	6.43616	3.22744	4.01065	1.46338	0.597524	0.522695	1.65818	0.919957	2.46529	3.52286	2.18488	3.06617	0.857229	0.717617	0.837966	0.938891	1.39474	1.07004	0	0	0.115436	0.390186	0.0281744	0.412313	0	0	0	0	0	0	0.270093	0	0	0	0	0	0
Zm00001d002743	F+M+E-II	GRMZM2G078648				AT3G60520.1			LOC_Os04g46600.1	zinc finger protein, putative, expressed	3.31955	2.1762	2.79293	1.29116	1.20936	1.07707	2.00891	1.68406	2.05614	2.97865	0.924778	3.51182	1.49046	1.02461	0.496163	1.21034	1.66447	0.836067	0	0	0.061609	0.415828	0	0.192018	0.885204	1.42398	0.045696	0	0	0	0	0	0.0601027	0	0	0.24609	0.420603
Zm00001d036088	F+M+E-II	GRMZM2G471970			'RNA.regulation of transcription.putative transcription regulator'	AT2G45430.1	AHL22	AT-hook motif nuclear-localized protein 22	LOC_Os06g04540.1	DNA binding protein, putative, expressed	2.95738	0.84453	1.37254	0.712758	0.571499	0.619669	0.365833	0.543812	0.21575	2.34636	1.94752	2.04328	0.435438	0.810145	0.230049	0.4849	0.258487	0.191965	0.135452	0.237409	0.138326	0	0	0.243525	0.0994663	0.0774563	0	0	0.271169	0	0.183985	0	0.204411	0	0	0	0
Zm00001d020533	F+M+E-II	GRMZM2G084248			'signalling.receptor kinases.leucine rich repeat XI'	AT2G24130.1		Leucine-rich receptor-like protein kinase family protein	LOC_Os09g25540.1	receptor-like protein kinase 2 precursor, putative, expressed	9.59749	7.39151	9.45492	4.91722	3.67522	3.83942	6.05938	5.18605	4.32426	9.09567	11.1716	9.94825	2.68475	3.33781	3.09626	4.40905	5.11096	5.02449	1.44932	1.13528	0.381541	0.6124	0.285193	1.5136	0.379956	0.528756	0.715479	0.236793	0.478578	0	0.0595816	0.12532	0.070376	0.016645	0.00822233	0.24565	0.617427
Zm00001d026457	F+M+E-II	GRMZM2G445616	umc2351						LOC_Os04g55610.1	expressed protein	432.178	310.479	422	146.923	93.105	129.789	195.555	193.089	184.774	343.589	474.87	241.174	67.0483	103.903	25.964	127.182	145.573	63.9178	1.25102	0	0.408397	0.97673	0.481882	23.4733	1.02698	0	1.09172	0.202591	0.267534	0	0	0.464384	0.579051	0.205798	0.287461	0.399424	0.170668
Zm00001d038915	F+M+E-II	GRMZM2G017157			'signalling.receptor kinases.misc'	AT1G18390.2		Protein kinase superfamily protein	LOC_Os01g49529.1	OsWAK10d - OsWAK receptor-like cytoplasmic kinase OsWAK-RLCK, expressed	2.94112	1.20996	1.46101	1.11918	0.685595	0.610928	0.7056	1.48585	1.09269	1.80216	1.42725	1.12906	0.58015	0.924922	0.414525	1.00311	1.52138	0.687755	0.146826	0.414799	0.600296	0.0962609	0.0871995	0.0498577	0.0584895	0	0.117694	0.008058	0.201335	0.0681884	0	0.0366891	0	0	0.0617767	0	0.0235036
Zm00001d018146	F+M+E-II	GRMZM2G101438			'protein.degradation.metalloprotease'	AT4G37040.1	MAP1D	methionine aminopeptidase 1D	LOC_Os02g52420.1	peptidase, M24 family protein, putative, expressed	161.48	99.243	103.728	38.7478	29.399	40.7698	76.9862	40.9758	97.2028	79.0446	77.539	75.4939	28.5429	29.2849	38.1598	30.8593	35.0502	47.0712	35.2829	53.9468	48.6949	59.0449	43.8763	32.6909	22.3765	21.464	27.6475	26.0927	24.3261	35.4947	22.3457	30.817	25.4811	33.4555	17.4714	27.3158	28.3143
Zm00001d004587	F+M+E-II										1.52748	0.746586	0.725995	0.297994	0.614572	0.717152	0.210815	0.375453	0.0805084	0.797048	0.577336	0.928148	0.702492	0.495096	0.275064	0.400154	0.143081	0	0	0.093541	0.273051	0.0269353	0.0566693	0	0	0.0319544	0.0725653	0	0.0504577	0.011766	0	0	0.0973133	0	2.8e-08	0	0
Zm00001d002036	F+M+E-II	GRMZM2G095308			'cell.vesicle transport'	AT1G18190.1	GC2	golgin candidate 2	LOC_Os04g55810.1	expressed protein	28.5959	23.4169	19.2334	12.5399	9.56424	13.9262	15.8834	11.5153	15.7558	18.0229	17.9706	20.4738	8.02412	8.67519	14.1021	10.0801	10.2081	17.1926	4.88254	4.41669	2.98509	5.58614	1.97604	7.71027	4.95193	5.88841	6.91956	6.39526	4.63017	7.43464	4.97029	8.22585	7.02431	6.33351	3.76144	8.23034	8.88008
Zm00001d004008	F+M+E-II	GRMZM5G859148			'RNA.regulation of transcription.Chromatin Remodeling Factors'	AT4G35335.1		Nucleotide-sugar transporter family protein	LOC_Os07g38610.1	UAA transporter family domain containing protein, expressed	44.1619	33.4243	35.4293	7.28421	12.0861	18.9879	19.5325	10.5359	7.84304	28.067	21.6324	66.0549	7.53513	7.94064	17.0176	8.72874	9.66328	23.4148	0.0305219	0.0344305	0.0107865	0.00291086	0.0204634	0	0.0704137	0.0856685	0.0159639	0.0107123	0.0331712	0.00243805	0	0.0695847	0.070259	0.0403636	0.00980083	12.3518	11.9859
Zm00001d037851	F+M+E-II	GRMZM2G046286			'RNA.regulation of transcription.Chromatin Remodeling Factors'	AT2G35605.1		SWIB/MDM2 domain superfamily protein	LOC_Os02g03730.1	SWIB/MDM2 domain containing protein, expressed	1.10582	0.917223	0.695403	0.174077	0.229634	0.1693	0.287861	0.352359	0.0923985	0.474922	0.362824	1.31806	0.22519	0.080363	0.413455	0.132846	0.136881	0.403595	0	0	0	0	0	0.00889693	0	0	0	0	0.041735	0	0.0372793	0	0	0	0	0	0
Zm00001d031403	F+M+E-II	GRMZM2G359559			'amino acid metabolism.synthesis.central amino acid metabolism.alanine.alanine-glyoxylate aminotransferase'	AT2G13360.1	AGT,AGT1,SGAT	alanine:glyoxylate aminotransferase	LOC_Os08g39300.1	aminotransferase, putative, expressed	4.64545	4.9551	6.14778	3.35739	2.23266	0.71444	2.40441	3.88119	1.9631	2.35356	2.90395	2.52251	1.44249	1.31855	1.13856	1.37904	1.67362	0.638455	1.72083	0.953412	1.40911	0.0525453	2.51676	0	0	0	0.05061	0.0294001	0.119052	0	0	0.41331	0.084458	0.0743287	0.0303634	0	0.102731
Zm00001d042732	F+M+E-II										36.1564	30.6845	31.4018	11.9817	12.3946	16.8148	7.60229	15.5442	12.0627	23.1083	30.7703	26.2727	12.4957	12.1255	12.1689	7.56678	7.84764	8.01093	1.47459	0.940375	0	0	0	0	0	0	0	0	0	0	0	0	0	0	0	1.57583	3.7033
Zm00001d014135	F+M+E-II	GRMZM2G082906									4.3503	3.65442	4.47032	1.61456	1.95551	1.92048	2.5848	2.07614	1.6097	3.4264	2.16906	3.1905	1.41839	1.22325	1.31677	1.72417	1.13955	1.68639	1.48571	1.64897	1.09933	1.17029	1.60371	0.412529	1.0175	1.21366	0.822833	0.531879	0.618914	0.397258	0.515174	0.801865	0.901101	1.26299	1.19592	1.08186	1.07245
Zm00001d023326	F+M+E-II	GRMZM2G003625			'stress.biotic'	AT3G14460.1		LRR and NB-ARC domains-containing disease resistance protein	LOC_Os01g57340.1	rp1, putative, expressed	2.28591	2.50343	2.12107	0.5415	0.580061	0.748664	0.914412	1.20616	0.713971	1.47891	1.93687	1.63708	0.988243	0.426857	0.628636	0.814855	0.541227	0.895268	0.744946	0.883235	0.242583	0.26848	0.384342	0.446976	0.274067	0.213102	0.299126	0.513138	0.625757	0.0254329	0.0476412	0.0860626	0.280296	0.0599978	0.0582486	0.637299	0.289728
Zm00001d010162	F+M+E-II	GRMZM2G056539			'RNA.regulation of transcription.HDA'	AT5G06370.1		NC domain-containing protein-related	LOC_Os05g36910.1	NC domain-containing protein, putative, expressed	2.68098	2.35226	2.08783	1.33063	0.978697	1.13444	1.49385	1.11523	1.48858	3.29499	2.45457	2.48063	1.29769	2.22173	2.14248	1.17536	0.847673	1.26162	0.309619	0.264211	0.306339	0.37838	0.198385	0.588055	0.563895	0.945007	0.522526	0.48967	0.584274	0.166243	0.461213	0.457672	0.489888	0.430048	0.113726	0.72486	0.707937
Zm00001d022509	F+M+E-II	GRMZM2G435986							LOC_Os07g46800.1	expressed protein	6.99045	6.25169	6.49906	1.74242	0.961839	0.931943	2.67727	2.44268	2.9207	6.09811	6.10815	3.81796	0.227475	0.854352	0.600915	1.91501	1.85096	2.66942	0.203595	0.25608	0.246646	0.647403	0	3.54659	0	0	0	0.505635	0.172603	0.0235433	0.592074	0	0	0	0.0270736	0	0
Zm00001d025899	F+M+E-II	GRMZM2G046755			'RNA.processing.ribonucleases'	AT5G42540.1	AtXRN2,XRN2	exoribonuclease 2	LOC_Os02g28074.1	XRN 5-3 exonuclease N-terminus family protein, expressed	18.7863	25.6069	26.4348	2.4274	4.04825	5.34994	6.74857	6.75478	7.32723	9.97308	15.7208	15.2501	1.98568	2.1508	2.66095	2.20018	3.50101	3.9782	0.401234	0.19021	0.0459708	0.357667	0.0160233	2.67754	1.40653	1.93853	1.05451	0.145739	0.261788	0	0.0186141	0.219967	0.584686	0.050601	0.0296497	1.71873	1.37468
Zm00001d012128	F+M+E-II	GRMZM2G100318	arr7	ARR-B-transcription factor 7	'RNA.regulation of transcription.ARR'	AT1G67710.1	ARR11	response regulator 11	LOC_Os01g67770.1	two-component response regulator, putative, expressed	46.0123	36.6056	43.8614	14.4208	8.08039	16.1225	24.8256	20.1876	20.3785	36.2938	55.8094	42.0095	6.72679	8.17848	9.66681	13.7392	18.5055	19.3575	3.24238	5.45541	2.22065	5.31134	1.60656	6.651	1.48971	1.35326	2.22091	2.93278	4.94473	0.462631	0.248523	1.04374	2.10133	2.13386	1.98275	0.949074	1.75127
Zm00001d033793	F+M+E-II	GRMZM2G059964			'misc.protease inhibitor/seed storage/lipid transfer protein (LTP) family protein'	AT2G45180.1		Bifunctional inhibitor/lipid-transfer protein/seed storage 2S albumin superfamily protein	LOC_Os03g50960.1	LTPL118 - Protease inhibitor/seed storage/LTP family protein precursor, expressed	309.596	348.99	350.99	98.4023	58.7361	81.3346	125.664	119.957	190.69	311.055	514.672	290.904	46.5361	79.5451	72.2804	75.8996	85.9078	82.486	0.275836	0	1.13245	1.45188	0	84.7666	4.49	1.11	3.49	0	0.901453	0	0	0.556	0	0	0	5.80833	5.51514
Zm00001d014609	F+M+E-II	GRMZM2G096211			'protein.degradation.ubiquitin.E3.RING'	AT5G10650.1		RING/U-box superfamily protein	LOC_Os06g48040.1	zinc finger, C3HC4 type domain containing protein, expressed	20.9211	25.563	22.6775	8.87148	15.4963	14.1724	14.7276	16.4257	14.7005	14.8435	18.4062	15.4683	7.85823	9.12031	9.45003	10.5794	12.3651	12.8229	6.08723	5.14137	3.21183	8.53861	2.84323	8.31615	7.07917	5.9112	6.03132	5.66846	5.43772	5.65451	3.46763	6.94144	7.84968	3.7575	5.13601	5.17874	5.63041
Zm00001d048111	F+M+E-II	GRMZM2G113423			'signalling.calcium'	AT5G39380.1		Plant calmodulin-binding protein-related	LOC_Os03g11290.1	expressed protein	22.8583	33.7409	18.6792	4.84347	1.33845	4.75346	12.9122	9.54037	14.2059	14.9789	20.2363	12.0875	0.91423	0.893929	1.02118	3.95296	8.93269	8.91359	0.215299	0.409069	0.451454	1.63156	0.044935	4.12946	0.562969	0.0784221	0.620197	3.41715	1.43973	0.173408	0.0259529	1.59443	0.504264	1.03018	1.08589	0.0492741	0.105271
Zm00001d021724	F+M+E-II	GRMZM2G116603			'DNA.synthesis/chromatin structure.histone'				LOC_Os07g36910.1	OsFBX254 - F-box domain containing protein, expressed	2.85634	4.20498	4.79638	0.85149	0.754668	0.885882	1.28557	1.35567	2.15911	2.94288	2.78899	2.34149	0.294075	0.174316	0.447011	0.651555	0.496163	0.627289	0.889297	0.449402	0	0.0151673	0.0247376	0.293887	0.455785	1.06327	0.499882	0	0.372529	1.52144	0.032023	0.297896	0.45788	1.18512	0.735685	0.575503	0.268259
Zm00001d011853	F+M+E-II	GRMZM2G016657			'stress.abiotic.unspecified'	AT1G09560.1	GLP5	germin-like protein 5	LOC_Os01g72290.1	expressed protein	10.6319	19.2969	16.527	10.5858	2.46328	7.56515	8.64264	4.23186	12.8497	34.7099	10.682	7.56679	1.74209	1.39528	2.0845	5.79737	6.77499	4.99715	0	0	0.109679	0.380571	0	0	0.312841	0	1.16458	0.0277003	0	0	0	0	2.79371	0	0.0414123	0	0
Zm00001d050982	F+M+E-II										9.36775	7.75814	8.33665	12.5598	7.2458	9.22573	7.30143	8.65545	6.99041	9.18729	8.73958	11.667	5.29709	8.59721	10.971	10.7316	8.74687	13.7729	0.0363923	0.215983	0.410133	1.17455	0.0968853	1.35512	0.553941	0.0359518	0.651593	0.762793	0.46347	1.65e-19	0.50291	1.88861	0.454307	5.83e-12	0.163127	0.31189	3.87e-08
Zm00001d016721	F+M+E-II	GRMZM2G451308			'protein.degradation.ubiquitin.E3.RING'	AT1G49230.1		RING/U-box superfamily protein	LOC_Os02g33720.1	RING-H2 finger protein, putative, expressed	2.42894	0.355023	1.8579	3.52224	1.21923	1.44791	0.928955	2.83905	0.630471	3.35753	2.29151	1.64834	0.33982	1.2298	0.444691	1.26816	2.38232	1.32392	1.78053	1.31006	0.986543	0.172555	0.818635	0.722058	0	0	0.0840093	0	0	0	0	0.139393	0	0.30039	0.11513	0	0
Zm00001d053433	F+M+E-II	GRMZM2G038335			'protein.degradation.ubiquitin.E3.RING'	AT2G20030.1		RING/U-box superfamily protein	LOC_Os02g15120.1	RING-H2 finger protein, putative, expressed	5.19384	0.969809	2.28385	7.37634	2.19612	4.69822	5.68665	5.69623	4.37996	5.58725	3.84249	2.64871	2.85419	3.23841	1.57234	3.17505	4.558	2.42517	0.1807	0	0	0.198918	0	0.954865	0	0	0.181943	0	0	0	0.541821	0.453433	0	0	0	0.7854	0.402708
Zm00001d047404	F+M+E-II	GRMZM2G159956				AT3G49990.1			LOC_Os03g25620.1	LTV1, putative, expressed	0.252152	0.526053	0.314279	1.63658	0.209676	0.385071	0.219253	0.187898	0.361015	1.08929	0.23804	0.312883	0.422354	0.344941	0.533924	0.4005	0.164028	0.246744	0	0	0	0	0	0	0	0	0	0	0	0	0	0	0	0	0	0	0
Zm00001d023616	F+M+E-II										0.262838	0.35274	0.940072	4.0059	0.456529	0.390035	0.329947	0.387003	0.587207	0.55729	1.7356	0.47356	0.248634	0.303055	0.945269	1.62189	0.363772	0.218051	0	0	0	0	0	0	0	0	0	0	0	0	0	0	0	0	0	0.172199	0.0735783
Zm00001d031086	F+M+E-II	GRMZM2G407181	nced2	nine-cis-epoxycarotenoid dioxygenase2	'hormone metabolism.abscisic acid.synthesis-degradation.synthesis.9-cis-epoxycarotenoid dioxygenase'	AT1G30100.1	ATNCED5,NCED5	nine-cis-epoxycarotenoid dioxygenase 5	LOC_Os03g44380.1	9-cis-epoxycarotenoid dioxygenase 1, chloroplast precursor, putative, expressed	0.687611	0.546702	0.894718	1.60598	0.417539	0.918901	1.10325	0.808033	1.08493	1.00871	0.4473	1.49016	1.42112	0.594592	1.08099	1.40458	0.713561	1.77265	0	0	0	0.035339	0	0.0320156	0	0	0.356115	0.140751	0.394431	0.227058	0	0	0.043425	0.09234	0.0306692	0.104728	0.0298325
Zm00001d046896	F+M+E-II	GRMZM2G331766							LOC_Os06g44930.1	expressed protein	6.77907	0.806867	6.09629	10.5236	3.28641	4.58674	2.76695	11.5107	4.93911	3.36192	0.718405	1.72189	2.60086	4.41688	2.68594	7.12301	7.02902	6.58969	0	0	0.210055	0	0	0.965122	0	0	0.661242	0	0	0	1.45779	0	0.627366	0	0.0827813	0	0
Zm00001d053046	F+M+E-II										12.7707	5.37331	8.65278	27.438	8.91658	11.5488	5.27306	17.9657	10.1086	10.5378	6.66235	8.07822	7.57819	12.0046	5.92593	13.5176	16.9893	13.2217	0.292658	0	0.160177	3.10576	4.43e-08	1.9654	0.0353217	3e-07	1.90046	3.76229	0.371487	0.129574	0.130873	4.53393	1.23313	0.399409	0.290061	7.74e-05	6.59e-05
Zm00001d015742	F+M+E-II	GRMZM2G437758				AT1G80180.1			LOC_Os06g39912.1	expressed protein	14.7399	15.6385	12.9132	19.3631	10.39	7.14753	13.4807	21.2623	9.86912	12.4444	29.4516	17.959	13.3021	24.2372	12.1862	31.174	17.5569	11.7098	0.273599	1.02721	0.151342	0.348443	0.208256	16.6577	0.660213	0.195404	1.17735	0	0.335723	0	0.460646	0.271215	0	0	0	1.32174	0.451807
Zm00001d030947	F+M+E-II	GRMZM2G017584			'protein.degradation.serine protease'	AT3G53270.1		Small nuclear RNA activating complex (SNAPc), subunit SNAP43 protein	LOC_Os10g35130.1	expressed protein	0.532061	0.807523	1.39911	1.63141	0.192183	0.245846	0.419896	0.212071	0.869471	0.224072	1.08486	0.719348	1.01621	0.978947	0.262331	1.2084	1.03878	0.969889	0	0	0	0	0	0	0.0390009	0	0.0289	0	0	0.0301114	0	0	0.0124804	0	0.0307942	0.141339	0.181186
Zm00001d020626	F+M+E-II	GRMZM2G429857									0.750955	0	2.05994	4.62185	0.584403	1.3562	0.65701	4.3993	0.70898	2.70008	1.4148	0.704144	0.212632	1.76692	0.196551	1.77946	1.05073	1.64818	0	0	0.38534	0	0.38421	1.85031	0	0	0.175595	0	1.5714	0	0	0	0	0	0	0.305884	0.261399
Zm00001d018630	F+M+E-II	GRMZM2G420758			'stress.biotic'	AT5G42510.1		Disease resistance-responsive (dirigent-like protein) family protein	LOC_Os07g01620.1	dirigent, putative, expressed	6.34931	2.81746	4.72856	7.0987	3.08683	3.86068	1.71308	4.2789	5.9312	6.58758	5.71176	4.02662	2.9875	2.32904	4.52757	7.36275	4.64476	2.93648	0	0	1.50421	0.549573	0.201642	0.480131	0.46516	0	0.157961	0	1.20006	0	0.212674	1.56192	0.4536	0	0	0.276909	0
Zm00001d048576	F+M+E-II										0.116172	0.221713	0.104509	0	3.60412	0.322186	1.39828	0.240386	0.0369843	0.119288	0.148313	3.26791	0.100829	0.107925	0.304843	0.114252	0.076772	1.92481	0	0.110115	0	0	0	0	0	0	0	0.0100243	0	0	0	0	0	0	0	0.0856994	0.0732362
Zm00001d031940	F+M+E-II	GRMZM2G058402				AT5G04750.1		F1F0-ATPase inhibitor protein, putative	LOC_Os08g44460.3	expressed protein	37.0257	27.3721	54.4586	61.5294	107.399	70.4621	4.06442	66.7364	35.5399	41.46	28.5271	37.4128	65.8774	57.2223	30.68	55.1983	37.5633	47.6446	2.07648	1.82108	0.963459	2.04628	0.269896	5.9874	7.94979	8.58405	5.30281	0.706776	1.00868	1.33327	7.27886	2.82141	2.50273	1.49561	1.20423	6.16393	5.49167
Zm00001d031765	F+M+E-II										17.2359	43.6692	32.8396	30.3886	66.585	59.5149	2.9482	48.5105	26.1754	25.2882	33.9513	22.4632	25.4088	30.8174	29.5975	25.1998	22.6775	33.8355	3.49e-55	2.94e-107	0.489707	7.33e-07	1.83e-64	0.240222	5.84e-121	3.9e-221	1.45e-41	5.67e-218	1.33e-111	1.28e-42	22.5272	3.83e-19	1.18e-141	1.48e-37	1.4e-24	1.06e-51	8.42e-26
Zm00001d036060	F+M+E-II										0.227343	0.344927	0.649884	0.0151576	0.144601	3.66843	0.167069	0.245207	0.132125	0.0826465	0.202137	0.309681	0.721977	0.0271925	0.0738397	0.0911419	0.145465	0.0968496	0	0	0	0	0	0.0135465	0	0	0	0	0	0	0	0	0	0	0	0.0887158	0
Zm00001d036846	F+M+E-II	GRMZM2G000116									0.866927	0.185166	0.203258	0.216391	0.287587	1.79956	0.391595	0.200475	0.0638683	0.0227983	0.234954	0.711048	0.639123	1.00422	0.356621	0.158794	0.224193	0.157804	0	0	0	0	0	0	0	0	0	0	0	0	0	0	0	0	0	0.0737301	0.126015
Zm00001d032847	F+M+E-II										0.343925	0.836483	0.199089	0.0992337	0.858726	3.01325	0.379745	0.201946	0.128938	1.74231	0.340298	0.198314	0.164767	0.148235	1.32682	0.54392	0.259005	0.293912	0.0185244	0.00912905	0.0087592	0.0718001	0.00910111	0.0226429	0.0318123	0.109046	0.0810586	0.0931196	0.0125366	0.0706049	0	0.0326271	0.063289	0.0936443	0.0333437	0.0225137	0.136471
Zm00001d025863	F+M+E-II	GRMZM2G061499			'signalling.light'	AT1G07090.1	LSH6	Protein of unknown function (DUF640)	LOC_Os02g41460.1	DUF640 domain containing protein, putative, expressed	0.386093	0.28572	0.158174	0.162378	1.16871	7.44826	0.156156	0.746711	0.161949	0.795932	0.16259	1.18247	0.104624	0.122707	1.05601	0.171576	0.211275	0.0750495	0	0	0.0733577	0	0	0	0.0661067	0.406485	0	0	0	0	0.628129	0	0	0	0.0939883	0.185069	0.158155
Zm00001d048909	F+M+E-II										2.6297	6.76992	3.76148	5.79387	6.89532	12.3889	2.58202	3.33812	5.43853	1.36572	5.49418	4.07032	0.928627	2.77428	7.19208	1.28315	2.79938	1.25059	2.50222	0.219929	0	0	0.0756543	7.45784	0.939603	0	0	0	0	0	0	0.350397	0.199533	0	0	0	0
Zm00001d008577	F+M+E-II	GRMZM2G333635			'stress.abiotic.heat'	AT1G53540.1		HSP20-like chaperones superfamily protein	LOC_Os01g04370.1	hsp20/alpha crystallin family protein, putative, expressed	0	0.3656	0	0.375939	1.30088	3.44885	0.615395	0.277226	0.88106	0	0	0.090549	0.210198	0	0.528775	0.119182	0.133213	0.106891	0.230132	0	0.08884	0.535435	0.092697	0	0.416889	0.104289	0	0.507584	0.0861993	0	0	0	0.221105	0	0	0	0
Zm00001d047440	F+M+E-II	GRMZM2G011151	tps21	terpene synthase21	'secondary metabolism.isoprenoids.terpenoids'	AT5G23960.1	ATTPS21,TPS21	terpene synthase 21	LOC_Os03g24640.1	terpene synthase, putative, expressed	2.56187	1.12711	2.00713	3.33776	2.89707	4.98246	3.54166	1.3907	4.43992	5.583	2.46886	2.7295	2.24695	4.56892	3.48823	3.25544	3.13462	4.88335	0	0	0	0	0	0.0311703	0.0644567	0	0.306519	0	0	0	0	0	0	0	0	0	0
Zm00001d012703	F+M+E-II	GRMZM2G082490	dof45	C2C2-Dof-transcription factor 45	'RNA.regulation of transcription.C2C2(Zn) DOF zinc finger family'	AT2G34140.1		Dof-type zinc finger DNA-binding family protein	LOC_Os01g55340.1	dof zinc finger domain containing protein, putative, expressed	0.389406	0.3054	0.30381	1.00792	0.678005	1.99686	0.207556	1.39675	0.708487	0.848125	0.663031	0.320543	0.235923	1.57652	0.624988	0.480892	0.166525	0.411668	0	0	0	0.131265	0	0.630182	0.908345	0	0.202657	0	0.574528	0.0244431	0.196026	0	0.154067	0.165764	0.123973	0.341768	0.389421
Zm00001d037165	F+M+E-II	GRMZM2G084264	ereb27	AP2-EREBP-transcription factor 27	'RNA.regulation of transcription.AP2/EREBP, APETALA2/Ethylene-responsive element binding protein family'	AT1G21910.1		Integrase-type DNA-binding superfamily protein	LOC_Os06g10780.1	AP2 domain containing protein, expressed	1.03028	0.454458	0.718028	8.12453	9.38748	21.9356	2.04214	7.25108	15.5442	1.58923	0.837494	0.77141	1.48813	5.04083	4.16214	2.1461	4.04434	9.46091	0	0	0.132851	0.453431	0	9.16682	0.106469	0	1.45608	0.527853	0	0.0307707	0.365533	0.394759	2.06237	0	0	0.206258	0.352524
Zm00001d009448	F+M+E-II	GRMZM5G843537			'transport.ABC transporters and multidrug resistance systems'	AT1G02520.1	PGP11	P-glycoprotein 11	LOC_Os05g47500.1	MDR-like ABC transporter, putative, expressed	0.481685	0.375825	0.0553826	0.281089	1.91784	1.91087	0.292814	0.447736	1.12257	0.656129	0.239574	0.548608	0.510038	1.059	0.511896	0.225719	0.358486	0.170192	0.299779	0.107216	0.0241141	0.18022	0.0206808	0.0752264	0.318817	0.352021	0.214192	0.109286	0.165213	0.227695	0.541602	0.190513	0.229388	0.403589	0.188989	0.242299	0.365403
Zm00001d007129	F+M+E-II	GRMZM2G422171				AT2G32630.1		Pentatricopeptide repeat (PPR-like) superfamily protein	LOC_Os07g47470.1	pentatricopeptide, putative, expressed	0.089108	0.665992	1.17593	1.06363	0.856963	0.820813	0.28145	0.209784	0.0747509	0.129296	1.20483	0.07508	0.179739	0.783404	0.717866	0.386605	0.0737065	0.0135777	0	0	0	0	0	0.0549153	0	0	0	0	0	0	0	0	0	0	0	0.0373021	0.0318773
Zm00001d028922	F+M+E-II	GRMZM2G030794				AT5G49525.1			LOC_Os03g19940.1	expressed protein	14.2761	4.17571	21.1762	22.9222	15.7235	13.0468	3.7873	10.3767	7.85655	12.6905	11.4401	16.1123	21.6569	29.5158	8.88263	8.66545	12.72	16.2692	0.31158	0.511184	0	0.266631	0	0.806607	0.85631	0.597216	0.544391	0.129243	0	0.0767203	6.69264	0.947351	1.18682	0.655102	0.188773	2.94483	2.2205
Zm00001d043011	F+M+E-II	GRMZM2G034810			'signalling.light'	AT1G07090.1	LSH6	Protein of unknown function (DUF640)	LOC_Os01g61310.1	DUF640 domain containing protein, putative, expressed	23.3165	7.22333	20.6592	26.4396	27.4114	26.4627	6.79134	10.5721	14.8895	23.9893	15.4562	13.0426	9.39463	26.8739	15.7855	6.82034	10.6405	14.2706	0	0	0	0	0	2.98689	0.128452	0	0.253642	0	0	0.14287	0	5.4937	0.276908	0.759713	0.173487	0.125408	0
Zm00001d003631	F+M+E-II	GRMZM2G305311							LOC_Os04g35580.1	expressed protein	0.626966	0.154034	1.06074	0.974352	0.757585	0.720904	0.149635	1.21345	0.215796	0.392818	0.219393	0.37846	0.118681	0.598486	0.195392	0.678774	0.553523	0.158088	0	0	0	0.098088	0	0.0987733	0	0	0	0	0	0	0	0	0	0	0.0513227	0	0
Zm00001d047274	F+M+E-II	GRMZM2G435049							LOC_Os03g30060.1	expressed protein	2.06124	1.06921	1.54429	3.46966	2.11838	2.80912	1.49227	2.09486	1.73596	1.80901	1.47113	0.93642	1.9944	3.77511	2.05012	1.81302	2.37215	2.91639	0.117721	0	0.0647327	0.456967	0.296832	0.935268	0.144564	0.089855	0.127403	0.0622027	0.056337	0	0.111257	0.0335073	0.0450617	0	0	0.511278	0.405715
Zm00001d010295	F+M+E-II										2.30741	0.853826	0.798687	5.48536	2.69949	3.31508	1.11282	4.19946	2.46351	3.00712	3.28878	2.0862	1.42955	4.02187	1.06166	1.79195	3.98208	2.76737	0	0	0	0	0	0.101748	0	0	0.0932937	0	0	0	1.11293	0	0	0.109077	0	0.392466	0.737859
Zm00001d054096	F+M+E-II	GRMZM5G877989									0	0.0562115	1.545	2.22191	2.13153	1.50195	1.63179	0.299053	0.205981	1.51112	1.27228	0.163778	1.14611	0.168262	0.0514365	1.10992	1.79896	0.106177	0	0	0	0	0	0	0	0	0	0	0	0	0	0	0	0	0	0.491022	0
Zm00001d043105	F+M+E-II	GRMZM2G155397			'misc.UDP glucosyl and glucoronyl transferases'						0.671535	4.01519	2.92318	0.698247	2.567	2.9017	6.80889	3.63614	1.13764	1.40372	1.41883	2.63685	0.774931	0	0.0319296	1.46272	0.592176	0.0293995	0	0	0.0144304	0	0	0	0	0	0	0	0	0	0.063905	0.0150824	0	0	0.030913	0.675972	0.192555
Zm00001d011602	F+M+E-II	GRMZM2G169116				AT1G79270.1	ECT8	evolutionarily conserved C-terminal region 8	LOC_Os01g48790.1	YT521-B-like family domain containing protein, expressed	24.0249	18.7806	14.5506	9.8638	6.72416	8.04277	31.5311	20.3447	15.4713	16.8964	17.6724	18.7256	6.10112	6.11193	6.26025	6.8528	16.2239	14.2638	1.74914	2.18091	5.73052	4.71034	3.03911	10.5744	3.4243	4.33501	5.25312	4.95835	4.35708	3.71233	0.946421	4.13336	5.49313	7.40551	4.15114	7.06192	6.26341
Zm00001d037644	F+M+E-II	GRMZM2G138585				AT5G59350.1			LOC_Os11g47730.1	expressed protein	10.2402	5.83017	9.67965	11.6145	4.87646	4.21118	14.9433	8.32299	11.0962	11.6762	8.77917	9.1329	5.20402	10.0489	6.94501	8.03233	8.20937	8.4692	0.154377	0	3.68343	2.67656	0.0703393	1.26212	0.0984413	0.0979833	0.78971	0.284883	0	0.0209456	3.21475	0.214352	0.312661	0.154087	0.085237	0.577719	0.740553
Zm00001d027388	F+M+E-II										0.593437	0.472789	0.373877	0.321844	0.431291	0.59803	1.0252	0.681686	0.157366	0.361119	0.367544	0.435378	0.366374	0.141703	0.327493	0.594604	0.354305	0.311209	0.134796	0.172184	0.0502718	0.101477	0.10637	0.0801502	0.288894	0.379347	0.280954	0.204228	0.0773773	0.217294	0.0506467	0.075186	0.173762	0.246957	0.169423	0.131755	0.262719
Zm00001d012099	F+M+E-II										8.38453	18.0458	13.0595	12.9047	14.45	22.016	13.7592	20.7162	28.801	11.1253	15.1366	8.38916	8.89252	8.16574	8.16085	11.0747	14.1961	10.7689	0.0432507	0.050984	0	0	0	0.0167446	0	0.0205855	0	0.00865703	0	0.00717883	0	0	0	0	0	5.58638	5.05897
Zm00001d011614	F+M+E-II	GRMZM2G006352	myb24	MYB-transcription factor 24	'RNA.regulation of transcription.MYB domain transcription factor family'	AT5G57620.1	AtMYB36,MYB36	myb domain protein 36	LOC_Os01g49160.1	MYB family transcription factor, putative, expressed	8.27915	8.56329	9.79227	11.346	5.94669	8.1398	15.2381	12.9511	16.7323	10.454	9.9484	7.87906	2.80789	4.80287	4.17265	10.3619	12.2255	15.8083	1.76742	1.18321	1.27501	3.4747	0.0909717	2.40201	1.0475	0.0235884	1.22482	0.0822729	0.38554	0.0153861	0.313587	0.395074	0.399079	0.0570203	0.125024	0	0
Zm00001d047548	F+M+E-II	GRMZM2G404249	hsp18a	18 kda heat shock protein18a	'stress.abiotic.heat'	AT5G12020.1	HSP17.6II	17.6 kDa class II heat shock protein	LOC_Os01g08860.1	hsp20/alpha crystallin family protein, putative, expressed	2.20503	0	6.96475	9.1174	8.08404	14.1325	6.39447	5.85528	19.4875	0.389418	6.70343	5.9394	3.17294	5.08502	19.2106	1.3639	1.92716	24.5469	0	0	0	0	0	0	0	0	0	0	0	0	0	0	0	0	0	0.742113	1.58547
Zm00001d033136	F+M+E-II	GRMZM2G018627	lhcb9	light harvesting chlorophyll binding protein9	'PS.lightreaction.photosystem II.LHC-II'	AT2G05100.1	LHCB2,LHCB2.1	photosystem II light harvesting complex gene 2.1	LOC_Os03g39610.1	chlorophyll A-B binding protein, putative, expressed	3.65243	13.9125	8.64058	10.6998	2.16764	9.35035	9.05788	13.2224	13.1692	3.95951	2.17416	10.9588	9.84482	4.01876	18.7155	4.82599	4.68189	14.1961	1.02649	0.153308	8.56595	0.233636	3.13924	0	0	0	0.034231	0	0	0	0	0	0	0	0	0	0
Zm00001d005776	F+M+E-II	GRMZM2G002569			'signalling.receptor kinases.leucine rich repeat XI'	AT2G24130.1		Leucine-rich receptor-like protein kinase family protein	LOC_Os09g25540.1	receptor-like protein kinase 2 precursor, putative, expressed	4.86843	4.7047	6.15738	5.09564	3.8351	3.64993	8.77263	7.52399	8.4421	4.26863	6.60558	5.22022	2.8634	3.6614	2.34874	5.95204	8.78569	5.24247	1.91711	2.04242	0.185634	0.756893	0.183401	1.31441	0.955937	1.33751	1.29421	0.315259	0.23994	0.271311	1.18311	0.39389	0.602174	0.34974	0.285148	1.12855	1.13887
Zm00001d033192	F+M+E-II	GRMZM2G165005				AT5G67390.1			LOC_Os03g40770.1	expressed protein	26.1684	22.5544	34.5617	4.70303	23.0824	12.609	0.41681	0.426244	0.288868	8.27983	5.89538	4.40259	18.764	24.8724	13.5771	4.54614	1.52214	1.68641	0	0	0	0.082786	0	0.326044	1.48504	4.02386	0.846061	0	0	0.0466845	0.917769	0	0.673226	0	0	3.42964	2.19816
Zm00001d006778	F+M+E-II	GRMZM5G898684				AT1G13820.1		alpha/beta-Hydrolases superfamily protein	LOC_Os07g41080.1	hydrolase, alpha/beta fold family domain containing protein, expressed	16.3858	19.2201	8.70542	7.42018	12.4668	12.0989	5.8113	11.9192	7.54284	19.7006	12.8608	12.4497	5.69089	6.96714	6.52799	3.76149	8.36552	5.07261	0.031894	0.253639	0.28845	0.437834	0.413179	0.0611333	0.127225	0.121782	0.27811	0.0968174	0.244251	0.00354527	1.95258	0.0999089	0.293863	0.338286	0.129701	1.01544	1.34536
Zm00001d022120	F+M+E-II	GRMZM2G116426				AT5G21950.1		alpha/beta-Hydrolases superfamily protein	LOC_Os07g42140.1	hydrolase protein, putative, expressed	2.94415	1.87816	2.76419	1.3048	3.15672	1.82958	0.231778	2.54059	1.07683	2.6737	2.53755	1.58083	1.08819	2.10284	0.419737	1.69006	2.24217	2.18734	0	0	0	0.022139	0	0	0	0	0	0	0.0489207	0	0	0	0	0	0.0318312	0.148059	0.0843516
Zm00001d001840	F+M+E-II										2.44643	1.66825	1.82866	1.99449	1.40359	1.9124	0.77335	1.28649	0.927913	0.453592	0	0	0.535243	0	0.79889	0.642965	0	1.04622	0	0	0	0	0	0	0	0	0	0	0	0	0	0	0	0	0	0	0
Zm00001d014302	F+M+E-II										33.7931	37.7265	35.0583	38.4687	38.5108	40.1914	24.4111	37.395	26.3755	39.4721	33.5032	43.6241	41.0306	40.2363	51.5029	37.5714	33.8922	37.9858	6.39874	7.63414	5.99138	10.6736	4.83951	11.3001	9.9523	8.66659	11.2324	16.0248	5.93228	6.99134	5.37464	8.38252	9.73243	5.08432	2.32089	12.5317	11.8298
Zm00001d045347	F+M+E-II										0.497339	0.619474	1.09768	0.526759	0.963543	0.996542	0.320727	0.199947	0.182971	0.306192	0.753937	0.659466	0.50031	0.33474	0.751943	0.750909	0.389363	0.175602	0.160118	0.0573015	0.161923	0.0520477	0.0840886	0.0292111	0.046748	0.158813	0.194187	0.00900747	0.0171713	0	0.187209	0.0408226	0.0746221	0	0.0179131	0.123278	0.474074
Zm00001d034455	F+M+E-II										1.38382	3.61762	1.94141	1.44078	3.6042	2.90056	1.42266	1.15768	1.60658	1.46362	3.1478	1.49391	1.7813	2.17451	2.34165	2.37629	2.60239	2.14099	0.00882225	0.0319237	0.0083004	0.0087375	0.0226542	0	0.0336776	0.0126733	0.0265802	0.0319106	0.0154897	0.0037044	0.00836777	0.0139194	0.0163784	0.0120388	0.00671146	0.248905	0.212707
Zm00001d029659	F+M+E-II										0.183992	0.599131	0.29439	1.41e-09	1.01614	0.507561	0.537037	2.69e-07	0.170514	1.02e-13	0	0.253877	0.0159489	0.206728	0.11826	0.400252	0.784964	0.220418	0.0183519	0.0515422	0.026067	0.039896	7.43e-18	0.0429203	0.0288587	0.206923	0.0503324	0.0419263	0.054321	0.0984205	0.0329708	0.0675383	0.137165	0.113539	0.0274521	1.43e-17	0.000273049
Zm00001d015417	F+M+E-II										0	0.495304	0.264558	0	2.31083	1.82294	0	2.47752	1.28297	0	0	0	0	0	0	0	0	0	0	0	0	0	0	0	0	0	0	0	0	0	0	0	0	0	0	0	0
Zm00001d007071	F+M+E-II	GRMZM2G327703									0	0.569742	0.302559	0	5.47363	10.7739	0	12.6908	4.27716	0	0	0	0	0	0	0	0	0	0	0	0	0.103117	0.041045	0.239424	0	0	0	0.0590463	0	0	0.065247	0.0580333	0	0	0	0	0
Zm00001d008843	F+M+E-II	GRMZM2G441906			'redox.glutaredoxins'	AT5G11930.1		Thioredoxin superfamily protein	LOC_Os01g09830.1	OsGrx_A2 - glutaredoxin subgroup III, expressed	4.40268	2.93052	5.56118	29.1969	25.8947	31.1666	10.9239	33.4488	23.389	6.69277	8.53156	6.12794	12.6448	18.9733	7.69059	8.13894	17.5337	22.515	0	0	0.195865	0.43749	0.221243	0.867826	0	0.225857	0	0	0	0	4.79699	0.615023	0.255456	0	0.0727437	1.39215	0
Zm00001d006148	F+M+E-II	GRMZM2G170276									0.710339	0.633383	0.788512	0.813488	1.36179	1.05225	1.26708	0.852015	1.27581	0.641672	0.584739	0.595237	0.975191	0.872891	1.13778	1.00256	0.614881	0.976244	0.0909404	0.148526	0.133846	0.288308	0.0547806	0.229665	0.178276	0.110107	0.187878	0.0896698	0.214083	0.68355	0.275824	0.258744	0.144815	0.515217	0.201565	0.539881	0.55364
Zm00001d008914	F+M+E-II	GRMZM2G014571			'protein.degradation.ubiquitin.E3.RING'	AT2G42360.1		RING/U-box superfamily protein	LOC_Os01g11500.1	zinc finger, C3HC4 type domain containing protein, expressed	0.413468	0.4688	0.076065	1.88756	2.5256	4.84638	2.51948	2.20732	3.48754	0.653539	0.677423	1.04123	0.491368	0.457998	2.46914	0.718947	1.57929	0.764036	0	0	0	0	0	0	0.0823913	0.151984	0	0.131005	0	0.194488	0.112154	0	0	0	0	0	0
Zm00001d016884	F+M+E-II	GRMZM2G061700			'RNA.regulation of transcription.AP2/EREBP, APETALA2/Ethylene-responsive element binding protein family'	AT3G20300.1		Protein of unknown function (DUF3537)	LOC_Os02g35830.1	extracellular ligand-gated ion channel, putative, expressed	1.28985	2.13815	3.49809	2.89227	3.51417	4.34006	0.833179	18.9645	3.03552	1.3449	1.83804	1.41203	1.4077	9.72776	1.3326	2.30918	2.10812	1.89237	0.98964	0.686654	1.84943	0.443592	0.623116	0.479034	0.294582	0.180527	0.288995	1.36329	1.31099	0.180923	0	1.43356	0.814503	0.221485	0.0757665	0.0671008	0.0569307
Zm00001d010649	F+M+E-II	GRMZM2G005557			'signalling.calcium'	AT2G41110.2	ATCAL5,CAM2	calmodulin 2	LOC_Os05g41200.1	OsCML9 - Calmodulin-related calcium sensor protein, expressed	39.7996	42.2712	86.554	114.731	70.814	165.689	75.068	126.53	171.236	49.4849	73.4889	56.4213	42.2428	68.0812	28.0703	59.6879	193.325	116.71	0	0.451939	0.576546	1.00331	0	14.2043	0.215526	0.433469	0.522983	0.339197	0.296771	0.410959	0.358582	7.72098	1.26389	0.439524	0.196528	2.90781	2.07077
Zm00001d017350	F+M+E-II	GRMZM2G178603	tcptf16	TCP-transcription factor 16	'RNA.regulation of transcription.TCP transcription factor family'	AT5G23280.1		TCP family transcription factor	LOC_Os02g42380.1	TCP family transcription factor, putative, expressed	10.1625	9.0864	14.1684	37.3598	23.9735	27.5893	24.7912	33.8876	25.6229	11.6768	12.3504	10.8161	22.0379	25.263	11.8782	28.3868	34.1301	16.069	0	0	0.491577	2.11807	0	1.54353	2.07264	0.249956	1.33241	0.11532	0	0.175379	3.94853	1.2178	0.559228	0.382753	0.0807563	3.36989	2.78051
Zm00001d015470	F+M+E-II	GRMZM2G449257				AT4G31730.1	GDU1	glutamine dumper 1	LOC_Os06g44420.1	GDU1, putative, expressed	1.24535	0.411724	1.40272	4.05396	1.43212	2.28644	0.774576	4.32371	4.28219	1.64619	0.626966	2.55911	1.18986	3.523	0.243647	3.05037	1.84078	2.83202	0.301329	0.399269	0.180767	0.654317	0	0.152797	0	0	0	0	0	0	0	0	0	0	0	0	0
Zm00001d030102	F+M+E-II										1.30679	2.34019	1.94428	1.89556	4.76708	1.65763	3.68575	2.67779	0.768034	2.27105	0.926141	2.72698	1.01837	0.605325	0.710939	3.87496	3.0276	0.496288	0.159422	0.139849	0.0545347	0.108198	0.11855	0.0449762	0.204776	0.202654	0.0788797	0.108144	0.0802586	0.0763367	0.0170673	0.0472516	0.122097	0.072243	0.0500608	0.187419	0.245743
Zm00001d044366	F+M+E-II										2.79515	2.01595	1.55809	1.26012	4.02217	2.68265	3.00188	2.91382	1.47064	0.821948	0.716812	0.921184	1.02235	0.793166	2.11969	1.87949	1.93019	1.77978	0.28907	0.247855	0.188294	0.343921	0.0663694	0.358385	0.585241	0.512591	0.291946	0.201419	0.209974	0.313058	0.731485	0.271956	0.239832	0.119426	0.264276	0.876003	0.748607
Zm00001d021728	F+M+E-II										0.331846	0.801325	0.388541	0.439336	0.998184	1.06252	0.906458	1.36559	0.446238	0.767811	0.283764	0.222251	0.320694	0.74547	0.259657	0.369629	0.613667	0.318454	0.0170883	0.0554948	0.0193226	0.149491	0.013449	0.0241175	0.184902	0.306582	0.384053	0.117794	0	0.00463683	0.295867	0.0752277	0.162282	0.0309211	0.0243675	0.5129	0.391702
Zm00001d007548	F+M+E-II	AC215723.3_FG001				AT1G62930.1		Tetratricopeptide repeat (TPR)-like superfamily protein	LOC_Os04g28300.1	Rf1, mitochondrial precursor, putative, expressed	1.04817	0.609909	0.568538	0.606379	0.986436	0.785042	0.857409	0.958493	0.607934	0.523412	0.95443	0.59652	0.955391	1.26805	0.908406	0.791211	0.924137	0.702127	0.0900988	0.125501	0.102374	0.204202	0.0968844	0.090347	0.267534	0.272483	0.190185	0.0678482	0.0913298	0.0619531	0.0339533	0.0858081	0.162065	0.0586085	0.0469702	0.444821	0.460158
Zm00001d037306	F+M+E-II										4.18863	3.4309	3.89987	6.16807	11.1381	8.00976	8.55475	8.86648	4.59617	6.20026	3.22238	4.11721	4.27302	6.18495	4.55207	7.72059	6.68671	7.93367	0.472801	0.418202	0.159224	0.646025	0.0442973	0.589172	2.04126	1.82471	1.946	0.516726	0.609513	0.521368	0.455452	0.8344	0.90215	0.582986	0.401159	0.966927	0.79585
Zm00001d015066	F+M+E-II										0.431138	0.088849	0.0615222	0.115804	1.05101	0.236186	0.0973906	1.99347	0.0355096	0.366492	1.04251	0.0569682	0.524544	0.198829	0.100895	0.084097	0.129732	0.202233	0	0	0	0	0	0	0	0.0240691	0.0126371	0	0	0	0	0.045019	0	0	0	0.016059	0.148675
Zm00001d024384	F+M+E-II										6.21587	3.74722	3.05616	9.80242	10.8079	8.75651	15.6693	10.3246	6.41415	8.20281	5.94087	5.80377	6.55309	11.9496	7.10485	10.5022	12.5795	13.4113	0.218764	0.368627	0.0650451	0.356549	0.0307283	0.490133	1.19257	0.851337	1.0575	0.449815	0.145405	0.203322	0.082126	0.478943	0.540447	0.158351	0.204472	1.26432	1.11462
[truncated: 288 more rows]

## Sheet: stem-specific expressed TFs
gene ID_V4	gene module	gene ID_V2	Gene Symbol	Full Name	pathway	Best arabidopsis TAIR10 hit name	Best arabidopsis TAIR10 hit symbol	Best arabidopsis TAIR10 hit defline	Best rice hit name	Best rice hit defline	F1C	F2C	F4C	M1C	M2C	M4C	E1C	E2C	E4C	F1T	F2T	F4T	M1T	M2T	M4T	E1T	E2T	E4T	Leaf1	Leaf2	Leaf3	Leaf4	Leaf5	Root	Tassel	Cob1	Cob2	Silks	Anthers	Endopsperm	Embryo	Pericarp	Seed1	Seed2	Seed3	Ear1	Ear2
[truncated: 70 more rows]
