# Supplementary material for: Transcriptome dynamic landscape underlying the improvement of maize lodging resistance under coronatine treatment
Source: BMC Plant Biol. 2021 Apr 27;21:202. doi: 10.1186/s12870-021-02962-2 (PMC8077928; doi:10.1186/s12870-021-02962-2)
Supplement: Supplementary file 16 — Additional file 16: Data Sets 6. Information of DEGs in stem-specific expression genes. [file 12870_2021_2962_MOESM16_ESM.xlsx]

## Sheet: DEGs
Supplemental Data Sets 6. Information of DEGs in stem-specific expression genes.
gene ID_V4	gene module	gene ID_V2	Gene Symbol	Full Name	pathway	Best arabidopsis TAIR10 hit name	Best arabidopsis TAIR10 hit symbol	Best arabidopsis TAIR10 hit defline	Best rice hit name	Best rice hit defline	F1C	F2C	F4C	M1C	M2C	M4C	E1C	E2C	E4C	F1T	F2T	F4T	M1T	M2T	M4T	E1T	E2T	E4T
Zm00001d003020	F-up	GRMZM2G145059				AT3G04300.1		RmlC-like cupins superfamily protein	LOC_Os04g43060.1	enzyme of the cupin superfamily protein, putative, expressed	1.08749	0	0	0	0	0	0	0	0	0.421142	0	0.917347	0.055101	0	0	0.126528	0	0
Zm00001d019793	F-up	GRMZM2G110742	sbp4 (GRASSIUS)	SBP-transcription factor 4	'redox.thioredoxin'	AT2G47470.1	ATPDI11,ATPDIL2-1,MEE30,PDI11,UNE5	thioredoxin family protein	LOC_Os05g06430.2	OsPDIL2-1 protein disulfide isomerase PDIL2-1, expressed	10.1202	0	0	2.21519	0.100482	0.125247	1.74591	0.0972255	0.356375	7.91282	3.41302	7.18894	5.566	2.41411	4.36755	4.04382	2.35447	4.48331
Zm00001d037153	F-up	GRMZM2G048161			'RNA.regulation of transcription.unclassified'	AT2G03200.1		Eukaryotic aspartyl protease family protein	LOC_Os03g20290.1	aspartic proteinase nepenthesin-1 precursor, putative, expressed	34.5605	3.32641	3.35352	0.259282	0	0.0210045	1.12631	0.0112874	0	72.7742	42.5243	64.633	0.065135	0.077526	0.0578545	0.176257	0.484189	0.355486
Zm00001d045279	F-up	AC206266.3_FG001			'transport.ABC transporters and multidrug resistance systems'	AT3G59140.1	ATMRP14,MRP14	multidrug resistance-associated protein 14	LOC_Os06g06440.1	ABC transporter, ATP-binding protein, putative, expressed	2.65832	0.365131	0.31785	0.208238	0.0437952	0.0339948	0.29709	0.113861	0.0554847	2.27364	3.808	2.84773	0.321719	0.28459	0.367036	0.221797	0.472661	0.332807
Zm00001d026133	F-up	GRMZM2G117667			'misc.GDSL-motif lipase'	AT5G55050.1		GDSL-like Lipase/Acylhydrolase superfamily protein	LOC_Os04g47390.1	GDSL-like lipase/acylhydrolase, putative, expressed	1.38992	0	0.164748	0.0430782	0	0	0.0199429	0	0	0.658138	0.524267	0.241985	0.0349964	0	0.0218334	0.0228121	0.0667225	0.0232575
Zm00001d042150	F-up	GRMZM2G170689				AT2G41530.1	ATSFGH,SFGH	S-formylglutathione hydrolase	LOC_Os01g71300.1	S-formylglutathione hydrolase, putative, expressed	2.25425	0	0	0.370422	0	0	0.130632	0	0	0.174181	0	0.60548	0.836515	0.344873	0.272751	0.591025	0	0.288416
Zm00001d031862	F-up	GRMZM2G493946							LOC_Os08g10760.1	expressed protein	1.29947	0	0	0	0	0	0	0	0	0.581529	0	0.988596	0	0	0.0911535	0	0	0
Zm00001d021176	F-up	GRMZM5G827121			'stress.biotic'	AT3G07040.1	RPM1,RPS3	NB-ARC domain-containing disease resistance protein	LOC_Os09g34160.1	resistance protein, putative, expressed	1.85349	0	0.0068301	0.0147998	0	0	0	0	0.0230428	2.67634	1.73405	1.36633	0.0071506	0	0.006638	0	0	0.0160825
Zm00001d025350	F-up	GRMZM2G149204			'RNA.regulation of transcription.C2H2 zinc finger family'	AT1G80730.1	ATZFP1,ZFP1	zinc-finger protein 1	LOC_Os07g40300.1	ZOS7-10 - C2H2 zinc finger protein, expressed	3.48941	0	0	0.326147	0	0.30499	0	0	0	6.00842	0	4.12214	0	0	0	0	0	0.586541
Zm00001d035362	F-up	AC203176.4_FG003									1.35975	0	0.1525	1.01092	0.102792	0.113567	1.09772	0.113648	0.0828375	1.02058	0.683845	1.30177	0.686315	1.21012	1.65329	1.00155	0.816531	0.917331
Zm00001d016724	F-up	AC210009.3_FG008							LOC_Os04g11390.1	expressed protein	0	5.16625	0.808095	0	0	0	0	0	0	6.1148	19.4502	63.3678	0	0	0	0	0	0
Zm00001d010584	F-up	GRMZM2G179728			'misc.GDSL-motif lipase'	AT2G31540.1		GDSL-like Lipase/Acylhydrolase superfamily protein	LOC_Os05g39220.1	GDSL-like lipase/acylhydrolase, putative, expressed	1.45184	4.33235	1.80967	0.0201951	0	0.0397593	0	0	0	8.15007	5.81051	8.1335	0	0	0.0184339	0	0	0
Zm00001d046238	F-up	GRMZM2G423884			'transport.misc'	AT4G29140.1		MATE efflux family protein	LOC_Os06g36330.1	MATE domain containing protein, expressed	6.01358	8.24084	0.600875	0.0406644	0	0.34195	0.102985	0.0394799	0.0881505	18.3808	6.22366	1.76615	0.137087	0.053593	0	0.0288272	0.0424581	0.0149533
Zm00001d022530	F-up	GRMZM2G151811	eil6	EIL-transcription factor 6	'RNA.regulation of transcription.EIN3-like(EIL) transcription factor family'	AT3G20770.1	AtEIN3,EIN3	Ethylene insensitive 3 family protein	LOC_Os07g48630.1	ethylene-insensitive 3, putative, expressed	13.5525	2.63765	17.1006	3.57875	10.4682	3.09841	2.98651	3.45622	3.73949	24.5203	8.06766	18.4291	2.66519	8.5091	2.71964	5.50289	4.42176	2.88879
Zm00001d018238	F-up	GRMZM2G023711			'redox.thioredoxin'				LOC_Os02g53400.1	thioredoxin, putative, expressed	18.8134	7.31989	13.2645	7.43452	4.45197	3.92277	7.37221	5.79579	5.12874	16.266	21.1497	16.4248	6.83261	8.87844	7.52986	7.60855	8.36069	7.11723
Zm00001d050465	F-up	GRMZM2G132591			'signalling.receptor kinases.wall associated kinase'	AT1G16260.1		Wall-associated kinase family protein	LOC_Os10g02720.1	OsWAK99 - OsWAK receptor-like protein kinase, expressed	5.75518	2.95769	1.78488	0.027563	0	0.0266492	0.101546	0.0673572	0.149935	3.87227	5.21218	3.86585	0.00382877	0.0146074	0.0152443	0.0288735	0.068432	0.0795909
Zm00001d037092	F-up	GRMZM2G030583	tps26	terpene synthase26	'secondary metabolism.isoprenoids.terpenoids'	AT5G23960.1	ATTPS21,TPS21	terpene synthase 21	LOC_Os01g23530.1	terpene synthase, putative, expressed	33.7298	19.6913	17.8948	2.1917	2.30317	1.36607	2.64017	2.29322	2.97447	74.1613	32.8954	60.3969	3.01762	2.5019	1.19866	2.5316	2.69949	1.80822
Zm00001d029518	F-up	GRMZM2G391705							LOC_Os03g30060.1	expressed protein	3.62144	0	1.08212	0.0529605	0.13169	0.102699	0.0479626	0.0386722	0.052253	1.95928	1.60536	1.14233	0.193882	1.17884	0.158182	0	0.278776	0
Zm00001d050466	F-up										7.45003	5.21601	3.93597	0	0.0242132	0	0.199918	0	0	7.29214	13.9704	6.96068	0.0297191	0	0	0	0.0968295	0
Zm00001d042589	F-up	GRMZM2G105184				AT4G10330.1		glycine-rich protein	LOC_Os01g66320.1	expressed protein	36.7553	31.3287	25.823	9.61532	8.63218	5.36282	14.7359	9.81302	9.35585	30.6055	75.0957	25.5809	10.0029	9.35725	8.48907	10.6318	12.3237	7.00781
Zm00001d041842	F-up	GRMZM2G031167			'transport.amino acids'	AT5G09220.1	AAP2	amino acid permease 2	LOC_Os12g08130.1	amino acid transporter, putative, expressed	95.9374	73.0189	49.7082	0.0344513	0.0317269	0.0262011	0.0518055	0.0798086	0.0809263	70.4714	176.607	62.6324	0.0448518	0.188853	0.0307596	0.0365632	0.282571	0.0323093
Zm00001d038612	F-up	GRMZM2G313058			'hormone metabolism.ethylene.induced-regulated-responsive-activated'	AT1G61660.1		basic helix-loop-helix (bHLH) DNA-binding superfamily protein	LOC_Os05g42180.1	ethylene-responsive protein related, putative, expressed	4.10618	4.86423	3.36541	0.056537	0.157211	0.314242	0.125426	0.291048	0.584785	9.57255	6.1708	4.7382	0.0898942	0.094312	0.078443	0.0197351	0.0595659	0.236487
Zm00001d034172	F-up										1.59939	0.0264978	0	2.50176	0.0726575	0.0268826	0.537165	0.0197673	0.0293796	2.19817	1.72941	1.74451	2.54847	2.20219	2.53378	2.77578	2.63942	1.82597
Zm00001d041333	F-up										0.911061	0.0554665	0	0.806408	0.0329662	0.0188075	1.15261	0.0411716	0.0196259	0.675997	0	0.94586	0.378867	0.313036	1.43197	0.555415	0	1.19673
Zm00001d028537	F-up	GRMZM2G093305			'RNA.regulation of transcription.C2H2 zinc finger family'	AT2G29660.1		zinc finger (C2H2 type) family protein	LOC_Os03g15790.1	ZOS3-08 - C2H2 zinc finger protein, expressed	4.20294	0.824792	1.33007	41.6944	30.2881	30.6184	33.4062	37.0835	22.9974	8.4791	1.4517	3.23094	24.0201	38.7545	18.1002	34.4901	40.8105	25.7968
Zm00001d052478	F-up										0.424391	0.158936	0.136957	0.214105	0.225292	0.1256	0.102303	0.0657974	0.11285	2.02122	0.208185	1.24909	0.0137585	0.049133	0.173925	0.0799942	0.101922	0.127563
Zm00001d012208	F-up	GRMZM2G368663			'signalling.receptor kinases.DUF 26'	AT4G23130.2	CRK5,RLK6	cysteine-rich RLK (RECEPTOR-like protein kinase) 5	LOC_Os11g39420.1	jacalin-like lectin domain containing protein, expressed	0.644295	0	0	0.0900254	0	0	0.0168088	0	0	0.313405	0.404492	2.57911	0	0.070601	0.251211	0.037014	0.0369375	0.0926164
Zm00001d004595	F-up										0.0453363	0	0	0	0.0144746	0	0	0	0	0.0231175	2.72209	0.0451832	0.0687227	0.00855695	0.0258577	0.0201395	1.7988	0
Zm00001d044716	F-up										0.89583	0	0	0.140029	0	0	0.161928	0	0	1.55204	0.60101	1.05222	0.335249	0.0963675	0.192389	0.332684	0.146111	0.244888
Zm00001d037893	F-up										0.95571	0	0	0.183753	0	0	0.099817	0.0164667	0	0.865904	0.973081	1.0859	0.205593	0.273188	0.148745	0.168439	0.208717	0.175405
Zm00001d047959	F-up	GRMZM2G440918			'protein.degradation.ubiquitin.E2'	AT2G16920.1	PFU2,UBC23	ubiquitin-conjugating enzyme 23	LOC_Os01g13280.1	ubiquitin conjugating enzyme protein, putative, expressed	0.0342256	0	0	0	0	0	0	0	0	0.133893	1.24812	0	0.0584392	0	0.0333098	0.0349416	0.103288	0.0712735
Zm00001d035021	F-up	GRMZM2G101945			'misc.invertase/pectin methylesterase inhibitor family protein'	AT5G64620.1	ATC/VIF2,C/VIF2	cell wall / vacuolar inhibitor of fructosidase 2	LOC_Os08g01670.1	invertase/pectin methylesterase inhibitor family protein, putative, expressed	0	0.303169	0	0	0	0	0	0	0	2.55958	0.048538	0.0750965	0	0	0	0	0	0
Zm00001d047263	F-up	GRMZM2G308735				AT1G72490.1			LOC_Os07g42290.1	expressed protein	0	0.25602	0.450348	0.580789	0.214594	0.105806	0.106776	0.559148	0.11564	0.379134	0.260798	0.264591	0.0644055	0.102918	0.194412	0.221966	1.17474	0.320352
Zm00001d029162	F-up										0	0	0.052343	0	0.05188	0.109546	0	0	0.055571	0.0414137	0.964282	0	0.107356	0	0.0998235	0.059318	1.49294	0
Zm00001d042655	F-up										0	0	0	0	0	0	0.081549	0.0605385	0	0	2.06671	0	0	0.256229	0	0	0.259103	0
Zm00001d003550	F-up	GRMZM2G152141				AT3G17220.1	ATPMEI2,PMEI2	pectin methylesterase inhibitor 2	LOC_Os04g36770.1	PME/invertase inhibitor, putative, expressed	0.169697	0	0.074915	0	0.317879	0.156405	0.214881	0.121077	0	2.0123	0.75582	1.67198	0.205213	0.153029	0	0.164402	0.34547	0.085982
Zm00001d044169	F-up	GRMZM2G389467									0	0	0	0	0	0	0	0	0	0	1.35699	0	0	0	0	0	0.453676	0
Zm00001d007717	F-up	AC148152.3_FG006			'secondary metabolism.flavonoids.chalcones'	AT5G13930.1	ATCHS,CHS,TT4	Chalcone and stilbene synthase family protein	LOC_Os07g17010.1	chalcone synthase, putative, expressed	0	0	0	0	0	0	0	0	0	0	4.85438	0	0.0525306	0.375267	0	0.0407397	0.0196213	0
Zm00001d051557	F-up										0	0	0	0	0	0	0	0	0	0	1.39624	0	0.0296772	0.0449891	0	0.0818925	0.283691	0
Zm00001d040852	F-up										0	0	0	0	0	0	0	0	0	0	1.96454	0	0.135418	0.0231112	0.0209633	0.0249177	0.194477	0
Zm00001d040759	F-up	GRMZM2G373011				AT1G02680.1	TAF13	TBP-associated factor 13	LOC_Os01g23630.1	transcription initiation factor IID, 18kD subunit family protein, expressed	0	0	0	0	0	0	0	0	0	0.51744	3.1664	0.183041	1.1042	0	0	1.22497	1.102	0
Zm00001d049288	F-down	GRMZM2G161521									15.9902	0.247304	0	0	0	0.0578495	0	0	0	2.96299	1.97752	2.40308	0	0	0	0	0	0
Zm00001d006500	F-down	GRMZM2G329353			'protein.degradation.ubiquitin.E3.SCF.FBOX'	AT5G46170.1		F-box family protein	LOC_Os05g43490.1	OsFBX169 - F-box domain containing protein, expressed	8.61561	0.167057	0.118954	0.267232	0.151672	0.160405	0.543246	0.16416	0.165592	2.05833	1.32055	2.43431	0.0599391	0.242382	0.0978989	0.30237	0.184347	0.322167
Zm00001d031155	F-down	GRMZM2G006853			'stress.biotic'	AT4G11650.1	ATOSM34,OSM34	osmotin 34	LOC_Os12g43430.1	thaumatin, putative, expressed	0.36477	14.2515	1.18218	0	0	0	0	0	0	0	0	0.066352	0	0	0	0	0	0
Zm00001d042187	F-down	GRMZM2G403680			'redox.glutaredoxins'	AT3G21460.1		Glutaredoxin family protein	LOC_Os01g70990.1	OsGrx_C6 - glutaredoxin subgroup III, expressed	1.3159	6.88406	1.8619	0	0	0	0	0	0	3.94531	0	4.53344	0	0	0	0	0	0
Zm00001d043871	F-down	GRMZM2G164628				AT4G21700.1		Protein of unknown function (DUF2921)	LOC_Os01g48610.1	expressed protein	0.507688	2.32507	1.05996	0.0363404	0.069787	0.0565904	0	0.0103746	0.0079034	0.338095	0.587132	0.360212	0.00605365	0.0471343	0.0208655	0	0.0150172	0.0220466
Zm00001d008633	F-down	GRMZM2G421669			'signalling.receptor kinases.leucine rich repeat XI'	AT3G47570.1		Leucine-rich repeat protein kinase family protein	LOC_Os01g05870.1	receptor kinase, putative, expressed	1.78174	12.944	4.04496	0.00683255	0.196718	0.112699	7.77e-16	0.072695	0.224247	1.47376	2.05079	0.929369	2.91e-33	0.0180606	0.071093	0.00329963	0.0092861	0.039184
Zm00001d013955	F-down	GRMZM2G305093			'stress.biotic'	AT2G15220.1		Plant basic secretory protein (BSP) family protein	LOC_Os10g34930.1	secretory protein, putative, expressed	0.0339631	7.12112	7.25338	0	0.0148162	0	0	0	0	0.0355805	0	0.058825	0	0	0	0	0	0
Zm00001d035172	F-down	GRMZM2G306727			'stress.biotic'	AT3G07040.1	RPM1,RPS3	NB-ARC domain-containing disease resistance protein	LOC_Os09g30220.1	disease resistance protein RPM1, putative, expressed	0.366932	8.38937	7.849	0.060855	0.0704964	0.0829377	0.193498	0.083553	0.0320575	0.179781	0.138104	0.271983	0.0495208	0.0145246	0.0863666	0.0654345	0.0882321	0.0870636
Zm00001d032356	F-down	GRMZM2G355233			'signalling.receptor kinases.wall associated kinase'	AT1G21270.1	WAK2	wall-associated kinase 2	LOC_Os09g38910.1	OsWAK92 - OsWAK receptor-like protein kinase, expressed	1.82576	5.51681	4.41061	0.213477	0.456871	0.241907	0.0919249	0.363507	0.2013	1.85174	2.44589	1.96711	0.331887	0.498655	0.333054	0.22611	0.247023	0.195131
Zm00001d031157	F-down	GRMZM2G136372			'stress.biotic'	AT4G11650.1	ATOSM34,OSM34	osmotin 34	LOC_Os12g43430.1	thaumatin, putative, expressed	0.0907215	6.18975	0.0844415	0	0	0	0	0	0	0	0	0	0	0	0	0	0	0
Zm00001d053001	F-down	GRMZM2G036365			'RNA.regulation of transcription.unclassified'	AT2G03200.1		Eukaryotic aspartyl protease family protein	LOC_Os01g50170.1	eukaryotic aspartyl protease domain containing protein, expressed	1.85738	48.5583	15.8233	0	0.0367183	0.0190284	0.0399939	0.114102	0.161286	7.56801	7.88851	6.00997	0	0	0	0.021146	0	0
Zm00001d003358	F-down	GRMZM2G060712				AT3G07600.1		Heavy metal transport/detoxification superfamily protein	LOC_Os04g39010.1	heavy metal associated domain containing protein, expressed	3.79888	18.7401	13.7135	0	0.0713306	0.06012	0.0210532	0.119366	0.171795	2.58902	5.64614	1.69147	0.0403153	0.0393975	0	0	0	0
Zm00001d004292	F-down	AC199182.3_FG003									0.915042	3.1264	1.49419	0	0.113421	0	0	0	0	0.116131	0	0	0.264591	0	0	0.431356	0	0
Zm00001d053160	F-down	GRMZM2G173257									1.58953	7.35373	0.370854	0	0	0	0	0	0	3.68902	0.929846	1.45321	0	0	0	0	0	0
Zm00001d018784	F-down	GRMZM2G467977							LOC_Os04g54890.1	expressed protein	0.0856831	1.02282	0.229312	0	0.0884734	0.117658	0.393248	0.13544	0.0276271	0	0	0.16638	0	0	0.0121461	0.0418174	0.0139761	0.057899
Zm00001d041922	F-down										19.9167	53.999	16.2536	0	0.0641685	0.285133	0	0	0	7.9211	12.3922	6.95657	0.270017	0	0	0	0	0
Zm00001d044183	F-down										0.112781	14.0648	7.03711	0.0247751	4.92889	4.34447	0.101312	3.85738	1.79453	0.0416467	0.119713	0.014687	0.0113142	0.0183075	0.0178807	0.0335789	0.0064266	0.0137796
Zm00001d007083	F-down	GRMZM2G350773				AT5G12340.1			LOC_Os07g46510.1	expressed protein	0.049176	0.0923067	1.24111	0	0	0	0.0930115	0	0	0.0678245	0	0	0	0	0	0	0	0
Zm00001d022608	F-down										1.97252	8.19319	13.7434	0	0	0.0288506	0	0.0220252	0.187818	0.753058	8.29908	1.61424	0	0	0	0	0	0
Zm00001d045204	F-down	GRMZM2G301860	ereb122	AP2-EREBP-transcription factor 122	'RNA.regulation of transcription.AP2/EREBP, APETALA2/Ethylene-responsive element binding protein family'	AT2G23340.1	DEAR3	DREB and EAR motif protein 3	LOC_Os06g07030.1	AP2 domain containing protein, expressed	6.66577	0.586557	20.6247	0	0	0.212031	0.567726	0.645216	0.746117	4.17146	1.74967	2.89247	0	0.0758505	0	0.515722	0.23125	0.1426
Zm00001d007269	F-down	GRMZM2G071720				AT4G09990.1		Protein of unknown function (DUF579)	LOC_Os12g10320.1	plant-specific domain TIGR01627 family protein, expressed	14.2234	22.2192	43.6496	0.391014	0.810387	0.487183	0.779826	0.687503	18.6192	10.0344	10.5339	10.6589	0.360582	0.647775	0.252216	0.441603	0.231568	0.086811
Zm00001d035178	F-down	GRMZM2G384884			'misc.misc2'	AT3G26300.1	CYP71B34	cytochrome P450, family 71, subfamily B, polypeptide 34	LOC_Os08g01450.1	cytochrome P450, putative, expressed	1.08152	91.8574	118.853	0	0.010553	0.021778	0	0.0166043	0.0604337	0.470294	2.70768	0.482776	0	0	0	0	0	0.023196
Zm00001d019222	F-down	GRMZM2G107065				AT5G01790.1			LOC_Os01g07240.1	expressed protein	29.3465	14.9193	42.3441	0.407608	0.352044	0.196194	0.389346	0.150605	0.690438	9.35055	12.2321	8.04115	0.158514	0.0957985	0.0869665	0.594546	0.539259	0.211262
Zm00001d029202	F-down	GRMZM2G362281			'redox.glutaredoxins'	AT5G13810.1		Glutaredoxin family protein	LOC_Os03g24030.1	glutaredoxin, putative, expressed	35.935	3.56602	34.7242	1.14933	1.17553	0.780421	0.240043	2.08303	1.64031	27.9595	12.2942	9.93552	0.244048	1.72216	0.0589975	0.337944	1.13864	0.550871
Zm00001d029730	F-down	GRMZM2G039880				AT5G52900.1			LOC_Os10g39000.1	expressed protein	23.3519	2.18418	27.4629	4.16552	2.59071	2.45816	2.39217	8.51486	6.18313	4.45688	11.5921	10.5647	2.17765	1.35759	0.0953133	5.02189	4.38882	2.20764
Zm00001d045101	F-down										80.2713	29.7502	65.5486	0.260935	0.300733	0.0805521	0.0982233	0.238625	0.546876	19.164	19.8751	15.9529	1.18971	0.720283	0.204337	0.796122	0.256861	0.0990073
Zm00001d036945	F-down	AC194852.3_FG007			'cell wall.degradation.pectate lyases and polygalacturonases'	AT1G14420.1	AT59	Pectate lyase family protein	LOC_Os06g38510.1	pectate lyase precursor, putative, expressed	3.2355	1.14169	2.24293	0	0	0	0	0	0	0.861633	0.639776	0.589256	0	0	0	0	0	0
Zm00001d022122	F-down	GRMZM2G417072				AT1G54130.1	AT-RSH3,ATRSH3,RSH3	RELA/SPOT homolog 3	LOC_Os07g42160.1	HD domain containing protein, putative, expressed	14.4018	8.35737	4.30998	0.161287	0.195832	0.220219	0.273131	0.303809	0.158936	6.52602	4.89191	4.66198	0.271614	0.167575	0.186368	0.381698	0.0335428	0.211894
Zm00001d046423	F-down	GRMZM2G056109			'misc.myrosinases-lectin-jacalin'	AT5G10530.1		Concanavalin A-like lectin protein kinase family protein	LOC_Os08g03240.1	lectin-like receptor kinase 1, putative, expressed	20.9012	3.55852	3.84382	0.0148097	0	0	0	0	0.0154365	10.2872	7.98806	19.742	0	0	0	0.0317364	0	0
Zm00001d043766	F-down	AC233882.1_FG003			'transport.ABC transporters and multidrug resistance systems'	AT1G02520.1	PGP11	P-glycoprotein 11	LOC_Os01g50080.1	MDR-like ABC transporter, putative, expressed	120.564	88.9383	79.7448	0.682051	1.05706	1.52203	1.28249	1.53512	1.9264	35.3786	40.4019	47.9522	0.939272	0.732847	1.4568	1.02787	1.29071	1.30341
Zm00001d010287	F-down	GRMZM2G136567			'development.unspecified'	AT5G07050.1		nodulin MtN21 /EamA-like transporter family protein	LOC_Os05g33900.1	auxin-induced protein 5NG4, putative, expressed	27.6928	29.1093	11.9532	0	0.064404	0.0803795	0	0.150057	0.0433747	25.3251	28.9088	4.7959	0.0130806	0.0630322	0.0277119	0.0901447	0.0173819	0.0158237
Zm00001d033815	F-down	GRMZM2G077147	myb77	MYB-transcription factor 77	'RNA.regulation of transcription.MYB domain transcription factor family'	AT1G73410.1	ATMYB54,MYB54	myb domain protein 54	LOC_Os03g51110.1	MYB family transcription factor, putative, expressed	25.4161	28.8376	30.6379	0.191949	0.112364	0.101509	0.0340955	0.100811	1.75758	15.9967	15.558	14.1826	0.0287315	0.0990016	0.0717925	0.257497	0.10843	0.0356367
Zm00001d026268	F-down	GRMZM2G156004			'secondary metabolism.phenylpropanoids'	AT1G32910.1		HXXXD-type acyl-transferase family protein	LOC_Os04g51990.1	transferase family domain containing protein, expressed	118.371	119.837	206.375	0.0136867	0	0.0270283	0.0413079	0	7.50338	122.435	79.5296	101.718	0.0770906	0	0.0394859	0.14945	0.0289435	0.0304662
Zm00001d013782	F-down	GRMZM2G178753			'signalling.receptor kinases.leucine rich repeat XI'	AT3G47570.1		Leucine-rich repeat protein kinase family protein	LOC_Os01g05870.1	receptor kinase, putative, expressed	3.06166	7.56799	5.74455	0.034679	0.0245432	0	0.0691689	0.0535684	0.0742369	3.36091	4.9894	2.32976	0.00567575	0.0165052	0.0112957	0.00626305	0	0.0247083
Zm00001d015661	M-up	GRMZM2G379490			'hormone metabolism.auxin.induced-regulated-responsive-activated'	AT1G20470.1		SAUR-like auxin-responsive protein family	LOC_Os07g29310.1	OsSAUR30 - Auxin-responsive SAUR gene family member, expressed	1.2313	0.392293	0	0	0	0.35222	0	0	0	1.90392	0.339851	0.560627	4.41744	1.80954	0	1.08366	0	0
Zm00001d035590	M-up										16.9722	0.0126825	0.116131	7.20775	0	0	7.27198	0.00467166	0.0071241	10.5474	10.2165	13.2553	13.5368	7.91389	10.9943	14.2973	10.7091	9.92691
Zm00001d011506	M-up	GRMZM2G114538			'stress.abiotic.cold'	AT4G01200.1		Calcium-dependent lipid-binding (CaLB domain) family protein	LOC_Os01g47040.1	C2 domain containing protein, putative, expressed	1.55777	0.190948	0.100611	0.563097	0	0.0555015	0.214215	0.144239	0	1.03515	0.913155	0.682632	1.41961	0.981232	1.2615	1.40846	0.991394	0.29997
Zm00001d030761	M-up										4.021	0	0.00992985	1.15151	0	0	1.35915	0	0.0224463	2.21898	0	1.92422	0.85253	0.71865	1.88819	0.940275	0	1.57926
Zm00001d032742	M-up	GRMZM2G001713			'protein.degradation.aspartate protease'	AT1G11910.1	APA1,ATAPA1	aspartic proteinase A1	LOC_Os05g49200.1	aspartic proteinase oryzasin-1 precursor, putative, expressed	6.80173	0.0226134	0.0229582	2.90329	0	0	1.69734	0	0.025136	4.11431	0	7.51976	2.89	1.18036	4.94943	3.31237	0.0242963	8.02141
Zm00001d024628	M-up										0.077927	1.00279	0.207363	0	0.139659	0.478133	0.0230714	0.070985	0.498874	0.137933	0.65576	0.0738664	0.923412	2.40414	1.04922	0.0254512	0.743337	0.224219
Zm00001d021038	M-up										1.83675	0.381922	1.05444	1.19549	0	0.0770295	0.20982	0.235437	0.158312	2.09241	1.83706	1.34237	0.337464	1.00275	0.0691075	1.44376	1.59933	1.09565
Zm00001d007157	M-up	GRMZM2G001247				AT3G16660.1		Pollen Ole e 1 allergen and extensin family protein	LOC_Os07g47750.1	POEI49 - Pollen Ole e I allergen and extensin family protein precursor, expressed	627.622	453.625	368.461	85.5623	27.6348	30.1748	59.6345	49.2537	42.173	431.815	533.336	402.333	53.3121	67.395	42.6176	65.7486	64.7993	48.4801
Zm00001d006152	M-up										1.3424	0.0492077	0.146893	2.76617	0.0869754	0	1.57511	0.150701	0.050472	2.03981	1.09847	1.79221	1.59556	2.39893	4.03148	2.03462	0.96905	2.87679
Zm00001d013752	M-up	GRMZM2G388576			'protein.degradation.ubiquitin.proteasom'	AT5G23540.1		Mov34/MPN/PAD-1 family protein	LOC_Os05g30800.1	26S proteasome non-ATPase regulatory subunit 14, putative, expressed	0.649485	0.0147648	0.0450163	1.66877	0.0142891	0	0.288857	0.0225371	0.0164962	1.20032	1.20429	1.0698	1.83394	1.52247	2.42997	2.04705	1.20762	1.75265
Zm00001d026488	M-up	GRMZM2G308365			'signalling.receptor kinases.DUF 26'	AT1G66980.1	SNC4	suppressor of npr1-1 constitutive 4	LOC_Os04g56130.1	protein kinase domain containing protein, expressed	1.0145	0	0.0602255	1.4296	0.0381791	0	0.596005	0.015101	0.0429633	1.25349	0.336711	0.735387	1.80433	19.3515	4.96688	1.46169	0.552491	1.6603
Zm00001d026141	M-up	GRMZM2G105775							LOC_Os04g47140.1	expressed protein	8.26632	4.53869	9.58028	12.4812	0	0	4.71847	0.632175	3.29736	13.3215	8.67845	12.312	2.22953	15.5711	4.10627	5.19145	19.1242	9.09205
Zm00001d030819	M-up	GRMZM2G081151			'secondary metabolism.isoprenoids.terpenoids'	AT2G07050.1	CAS1	cycloartenol synthase 1	LOC_Os11g18194.1	cycloartenol synthase, putative, expressed	0.0342551	0	0.0588005	1.53677	0.6876	0.515679	0.0322628	0.0353682	0.0184382	0.0669276	0	0.09056	4.28378	2.48822	1.92851	1.34268	0.729515	0.353133
Zm00001d041467	M-up	GRMZM2G162945				AT1G56020.1			LOC_Os12g41660.1	expressed protein	0.0521705	0.0238284	0.263772	2.901	2.29087	1.68182	0.417265	0.937007	0.415503	0.091896	0.0285112	0.126949	1.7189	5.50311	0.897647	0.69898	0.77038	0.819688
Zm00001d054074	M-up	GRMZM2G163304				AT5G47610.1		RING/U-box superfamily protein	LOC_Os02g01700.1	RNA recognition motif containing protein, putative, expressed	0.231029	0.140256	0.636895	3.07386	1.73585	2.18357	0.730865	4.52499	0.373057	0.754338	1.17849	0.489881	1.16928	8.53993	0.190987	1.49588	4.39832	1.65777
Zm00001d050151	M-up										0.128135	0	0	0.371185	0	0	1.46738	0	0.239226	0	0	0	0.86292	0.708755	1.29431	1.65886	0.397101	2.93656
Zm00001d031175	M-up	GRMZM2G026976							LOC_Os12g43580.1	expressed protein	0.0709164	0	0.209488	2.11969	1.39817	0.604722	1.88206	1.92807	1.79872	0.104376	0	0.0119209	1.18427	3.61139	2.20066	1.20955	2.33656	1.73381
Zm00001d040874	M-up										0.399462	0	1.0734e-05	0.251989	0	1.05e-05	9.91e-06	0	0	0.382916	0	0.467247	1.06995	1.1841	0.786837	0.620326	0.544427	0.130869
Zm00001d018655	M-up										0.192196	0	0	0.0929455	0	0	0.126076	0	0	0.152815	0	0.137568	0.074595	0.0935955	1.23818	0.233158	0.0481909	0.240953
Zm00001d029154	M-up										0.0501573	0.0125309	0.0117235	0.0353503	0	0	0.0339621	0.008522	0.01291	0.136538	2.11463	0.0357597	0.00988905	0.503945	0.0340671	0.0253343	0.720033	0
Zm00001d037665	M-up	GRMZM2G131784				AT3G57280.1		Transmembrane proteins 14C	LOC_Os04g39450.1	expressed protein	0.982356	0.0150148	0.11708	0.990228	0.146261	0.151853	0.562472	0.124026	0.0670905	1.15491	0.0477226	0.822789	1.40934	0.650764	1.73253	1.45331	0.38852	1.22986
Zm00001d024053	M-up										0.145254	0	0.00665265	0.152139	0	0	0.0607735	0	0	0.203548	0.233874	0.153573	2.4683	0.178468	0.146877	1.32962	0.131681	0.100962
Zm00001d029510	M-up										0	0.108999	0.103635	0	0	0	0	0.0851045	0	0	1.21589	0.165325	1.35722	1.21664	0	0.346652	1.94543	0
Zm00001d034536	M-up	GRMZM2G382794	zim19	ZIM-transcription factor 19		AT5G20900.1	JAZ12,TIFY3B	jasmonate-zim-domain protein 12	LOC_Os03g08330.1	ZIM domain containing protein, putative, expressed	0.340338	0.978615	0	0	0.276246	0	0	0.501495	0	0.438428	4.52093	0	2.58769	2.17841	0	0	2.13149	0
Zm00001d052818	M-up										0	0	0.0898985	0	0	0	0	0	0	0	0	0	0	1.19535	0	0	0	0
Zm00001d047369	M-up	GRMZM2G343856			'cell.organisation'	AT1G51405.1		myosin-related	LOC_Os03g11770.1	expressed protein	0	0	0.126307	0	0	0	0	0	0	0	0	0	1.71618	0.469934	0	0.406488	0.068422	0
Zm00001d018893	M-up										0.0348941	0.0117039	0.051014	0.0223165	0	0	0.0438578	0	0	0.0223622	3.10109	0.0174655	1.6898	1.23717	0	2.64922	3.71673	0.0106699
Zm00001d052819	M-up	GRMZM2G301908			'cell wall.cell wall proteins.AGPs.AGP'	AT5G55730.1	FLA1	FASCICLIN-like arabinogalactan 1	LOC_Os08g38270.1	fasciclin domain containing protein, expressed	0	0.0369212	0.0730139	0.346923	0.0354052	0	0.228832	0	0.0383867	0.152221	0.0770115	0.222348	2.64573	0.189545	1.10724	0.840219	0.239577	5.3716
Zm00001d025782	M-up	GRMZM2G124396			'transport.nitrate'	AT5G65950.1			LOC_Os02g48380.1	expressed protein	0.470942	0.0359656	0.0356781	0.57706	0	0.0362994	0.337205	0.040032	0.0591983	0.692492	0.21538	0.501811	0.998046	0.38892	0.802408	1.00313	0.681595	1.07206
Zm00001d040289	M-up	GRMZM2G462433				AT5G26910.3			LOC_Os03g19080.3	expressed protein	0.053014	0	0	0.248555	0.045709	0	0	0	0	0	0	0	1.26174	0.564839	1.75794	0.100276	0.156768	0.136819
Zm00001d025457	M-up										0	0	0	0	0	0	0.00917775	0	0	0	0	0	3.02558	0	0	3.27908	0	0
Zm00001d006298	M-up										0	0	0	0	0	0	0	0	0.0703795	0.0491868	0	0	1.26786	0.201538	0	0.817515	0.498712	0
Zm00001d001971	M-up										0	0.0150712	0	0	0	0	0	0.0211759	0	0.084772	0	22.2101	4.44612	0	6.4198	7.9804	0	9.7978
Zm00001d004213	M-up										0	0	0	0	0	0	0	0	0	0	0	0	1.14162	0.257831	1.8443	0.512405	0	0
Zm00001d023381	M-up										0	0	0	0	0	0	0	0	0	0	0	0	1.10135	0.498866	0	0.38439	0.128936	0.065396
Zm00001d012064	M-up	GRMZM2G031204			'cell.cycle.peptidylprolyl isomerase'	AT3G25220.1	FKBP15-1	FK506-binding protein 15 kD-1	LOC_Os01g68710.1	peptidyl-prolyl cis-trans isomerase, FKBP-type, putative, expressed	0	0	0	0	0	0	0	0	0	0.0310943	0	0	4.03925	0	0	4.41723	0	0
Zm00001d011710	M-down										23.1152	4.28092	11.2637	17.4018	7.06079	5.83828	5.67129	14.3875	6.32044	14.3343	6.93811	6.7054	5.33847	13.7736	1.39847	6.58935	10.9879	6.08906
Zm00001d028968	M-down	GRMZM2G144997			'stress.abiotic.heat'	AT4G13830.2	J20	DNAJ-like 20	LOC_Os03g20730.1	chaperone protein dnaJ, putative, expressed	2.39321	0	1.08248	1.14627	0.419176	0.298371	0	0.155981	0.106607	7.26135	0	1.36979	0	1.11398	0.179307	0	0.222891	1.19996
Zm00001d031671	M-down										12.5563	25.9383	11.3355	10.4283	11.0185	15.8342	13.5416	14.8762	24.831	16.8143	23.5192	18.9178	5.17978	6.06033	9.60876	7.6741	11.5358	17.3449
Zm00001d014790	M-down	GRMZM2G399136			'stress.abiotic.heat'	AT2G17880.1		Chaperone DnaJ-domain superfamily protein	LOC_Os08g43490.1	heat shock protein DnaJ, putative, expressed	24.8559	5.69513	17.1539	6.12758	4.09922	2.12624	1.95123	9.5107	2.75546	30.7588	3.9749	13.4083	3.06278	10.5141	0	3.98992	3.60309	2.58623
Zm00001d007586	M-down	GRMZM5G844465			'protein.degradation.ubiquitin.E3.SCF.SKP'	AT1G20140.1	ASK4,SK4	SKP1-like 4	LOC_Os09g36830.1	Skp1 family, dimerisation domain containing protein, expressed	2.64273	0.946618	1.83508	0.072375	0.71246	0.069851	0.0722505	0.159269	0.294094	0.490861	1.23583	0.959545	0.114712	0	0	0	0.228493	0
Zm00001d048925	M-down	GRMZM2G426415			'misc.UDP glucosyl and glucoronyl transferases'	AT4G01070.1	GT72B1,UGT72B1	UDP-Glycosyltransferase superfamily protein	LOC_Os11g38650.1	UDP-glucoronosyl/UDP-glucosyl transferase, putative, expressed	93.2263	49.6037	74.8907	12.2355	6.86568	6.08535	10.427	11.796	13.6349	65.3071	51.5685	56.3485	6.25978	8.21364	2.44692	8.84178	8.93932	8.10164
Zm00001d039825	M-down	GRMZM2G305834				AT3G06890.1			LOC_Os03g22360.1	expressed protein	17.0055	2.84144	6.35829	3.11076	0.365611	1.39118	0.337469	0.933796	0.986828	17.3764	5.62901	7.33117	0	0	0	0.811759	2.94945	1.4678
Zm00001d013722	M-down	GRMZM2G320754	abi5	ABI3-VP1-transcription factor 5	'RNA.regulation of transcription.B3 transcription factor family'	AT4G33280.1		AP2/B3-like transcriptional factor family protein	LOC_Os03g42410.1	B3 DNA binding domain containing protein	18.7711	21.176	18.9147	0.347733	0	0.0772326	0.875101	0.231339	0.330455	11.7584	10.9759	13.1923	0	0.05286	0.0715475	0.138544	0.248943	0.211449
Zm00001d012128	M-down	GRMZM2G100318	arr7	ARR-B-transcription factor 7	'RNA.regulation of transcription.ARR'	AT1G67710.1	ARR11	response regulator 11	LOC_Os01g67770.1	two-component response regulator, putative, expressed	46.0123	36.6056	43.8614	14.4208	8.08039	16.1225	24.8256	20.1876	20.3785	36.2938	55.8094	42.0095	6.72679	8.17848	9.66681	13.7392	18.5055	19.3575
Zm00001d021562	M-down	GRMZM2G175812			'secondary metabolism.flavonoids.chalcones'	AT5G13930.1	ATCHS,CHS,TT4	Chalcone and stilbene synthase family protein	LOC_Os07g17010.1	chalcone synthase, putative, expressed	0.0409062	0.249637	0.659451	0.317197	1.82143	1.62958	0.265026	0.399703	0.351772	0.058732	0.0151307	0.0511495	0.82185	1.34022	0.291233	0.26398	0.135721	0.36159
Zm00001d036060	M-down										0.227343	0.344927	0.649884	0.0151576	0.144601	3.66843	0.167069	0.245207	0.132125	0.0826465	0.202137	0.309681	0.721977	0.0271925	0.0738397	0.0911419	0.145465	0.0968496
Zm00001d025863	M-down	GRMZM2G061499			'signalling.light'	AT1G07090.1	LSH6	Protein of unknown function (DUF640)	LOC_Os02g41460.1	DUF640 domain containing protein, putative, expressed	0.386093	0.28572	0.158174	0.162378	1.16871	7.44826	0.156156	0.746711	0.161949	0.795932	0.16259	1.18247	0.104624	0.122707	1.05601	0.171576	0.211275	0.0750495
Zm00001d008577	M-down	GRMZM2G333635			'stress.abiotic.heat'	AT1G53540.1		HSP20-like chaperones superfamily protein	LOC_Os01g04370.1	hsp20/alpha crystallin family protein, putative, expressed	0	0.3656	0	0.375939	1.30088	3.44885	0.615395	0.277226	0.88106	0	0	0.090549	0.210198	0	0.528775	0.119182	0.133213	0.106891
Zm00001d037165	M-down	GRMZM2G084264	ereb27	AP2-EREBP-transcription factor 27	'RNA.regulation of transcription.AP2/EREBP, APETALA2/Ethylene-responsive element binding protein family'	AT1G21910.1		Integrase-type DNA-binding superfamily protein	LOC_Os06g10780.1	AP2 domain containing protein, expressed	1.03028	0.454458	0.718028	8.12453	9.38748	21.9356	2.04214	7.25108	15.5442	1.58923	0.837494	0.77141	1.48813	5.04083	4.16214	2.1461	4.04434	9.46091
Zm00001d052783	M-down	GRMZM2G013949							LOC_Os12g06280.1	expressed protein	1.09587	0.666828	2.2388	27.8727	11.4243	12.3376	15.5456	16.0546	10.0285	0.492914	2.74008	1.69933	9.98727	14.9271	6.82601	24.6419	28.2943	18.8873
Zm00001d017263	M-down	GRMZM2G095382			'signalling.light'	AT1G07090.1	LSH6	Protein of unknown function (DUF640)	LOC_Os02g41460.1	DUF640 domain containing protein, putative, expressed	10.4876	6.12868	7.9097	47.8305	53.0902	48.6527	21.065	36.5927	26.94	11.8646	10.1687	4.99329	34.3571	64.5315	23.441	25.8269	33.4669	24.921
Zm00001d011614	M-down	GRMZM2G006352	myb24	MYB-transcription factor 24	'RNA.regulation of transcription.MYB domain transcription factor family'	AT5G57620.1	AtMYB36,MYB36	myb domain protein 36	LOC_Os01g49160.1	MYB family transcription factor, putative, expressed	8.27915	8.56329	9.79227	11.346	5.94669	8.1398	15.2381	12.9511	16.7323	10.454	9.9484	7.87906	2.80789	4.80287	4.17265	10.3619	12.2255	15.8083
Zm00001d022120	M-down	GRMZM2G116426				AT5G21950.1		alpha/beta-Hydrolases superfamily protein	LOC_Os07g42140.1	hydrolase protein, putative, expressed	2.94415	1.87816	2.76419	1.3048	3.15672	1.82958	0.231778	2.54059	1.07683	2.6737	2.53755	1.58083	1.08819	2.10284	0.419737	1.69006	2.24217	2.18734
Zm00001d008843	M-down	GRMZM2G441906			'redox.glutaredoxins'	AT5G11930.1		Thioredoxin superfamily protein	LOC_Os01g09830.1	OsGrx_A2 - glutaredoxin subgroup III, expressed	4.40268	2.93052	5.56118	29.1969	25.8947	31.1666	10.9239	33.4488	23.389	6.69277	8.53156	6.12794	12.6448	18.9733	7.69059	8.13894	17.5337	22.515
Zm00001d010649	M-down	GRMZM2G005557			'signalling.calcium'	AT2G41110.2	ATCAL5,CAM2	calmodulin 2	LOC_Os05g41200.1	OsCML9 - Calmodulin-related calcium sensor protein, expressed	39.7996	42.2712	86.554	114.731	70.814	165.689	75.068	126.53	171.236	49.4849	73.4889	56.4213	42.2428	68.0812	28.0703	59.6879	193.325	116.71
Zm00001d017350	M-down	GRMZM2G178603	tcptf16	TCP-transcription factor 16	'RNA.regulation of transcription.TCP transcription factor family'	AT5G23280.1		TCP family transcription factor	LOC_Os02g42380.1	TCP family transcription factor, putative, expressed	10.1625	9.0864	14.1684	37.3598	23.9735	27.5893	24.7912	33.8876	25.6229	11.6768	12.3504	10.8161	22.0379	25.263	11.8782	28.3868	34.1301	16.069
Zm00001d051634	M-down	GRMZM2G365298			'nucleotide metabolism.synthesis.PRS-PP'	AT4G35320.1			LOC_Os02g48470.1	expressed protein	1.221	1.5982	2.48639	5.88764	4.63989	8.8849	7.05096	7.71698	11.6776	2.2086	1.74176	2.01184	2.29689	3.47427	2.88835	3.60695	6.83831	6.15459
Zm00001d027732	M-down	GRMZM2G377780			'protein.degradation.subtilases'						0.663088	0.576669	0.679009	5.65531	4.00053	5.28057	6.0153	10.191	6.1559	0.498936	0.531339	0.535248	1.15512	2.95119	2.31598	5.1291	10.9027	6.05656
Zm00001d017620	M-down	GRMZM2G010745			'stress.biotic'	AT2G02180.1	TOM3	tobamovirus multiplication protein 3	LOC_Os02g45870.1	tobamovirus multiplication protein, putative, expressed	2.94157	2.42518	3.25978	23.8134	14.2042	20.1081	29.7929	28.4066	18.916	2.66764	1.97866	4.68892	10.4409	8.77909	13.9159	20.7996	26.6595	31.1257
Zm00001d051365	M-down	GRMZM2G047128				AT3G60520.1			LOC_Os04g46600.1	zinc finger protein, putative, expressed	0.0508255	0.240281	0.278751	6.30661	2.92649	7.85676	6.1957	6.71737	5.9189	0.582606	0	0.181444	3.34523	2.12909	1.3378	4.31567	3.55013	4.25535
Zm00001d038373	M-down	AC213621.5_FG004			'hormone metabolism.auxin.induced-regulated-responsive-activated'	AT3G46550.1	SOS5	Fasciclin-like arabinogalactan family protein	LOC_Os05g38500.1	fasciclin-like arabinogalactan protein, putative, expressed	12.2312	18.3501	21.3332	28.9498	15.0909	21.6439	27.0861	30.651	27.3347	18.0225	22.0097	13.6457	12.8863	15.5508	12.8712	18.5925	28.9597	17.9783
Zm00001d010978	M-down	AC214648.3_FG005	lbd39	LBD-transcription factor 39	'RNA.regulation of transcription.AS2,Lateral Organ Boundaries Gene Family'	AT2G28500.1	LBD11	LOB domain-containing protein 11	LOC_Os03g17810.1	DUF260 domain containing protein, putative, expressed	0.558539	0.056212	0.224441	9.14494	1.98221	4.1821	4.08575	5.7573	6.98037	0.0907861	0	0.129184	1.47368	5.01361	1.02173	3.52693	7.43862	5.15299
Zm00001d020195	M-down										127.231	123.814	129.907	233.544	126.008	186.273	334.777	312.878	211.885	148.48	222.756	112.992	88.1459	151	78.8945	196.709	321.601	185.07
Zm00001d036452	M-down	GRMZM2G039383				AT3G18280.1		Bifunctional inhibitor/lipid-transfer protein/seed storage 2S albumin superfamily protein	LOC_Os06g49190.1	LTPL154 - Protease inhibitor/seed storage/LTP family protein precursor, expressed	0	0	0	22.8012	2.3106	3.3921	3.08635	26.1938	3.15379	0	0	0	0	1.03126	0	7.42396	23.0599	19.7169
Zm00001d031148	M-down	GRMZM2G443308							LOC_Os03g45930.1	expressed protein	1.84437	1.39013	1.2751	0.671906	0.0475611	0.754924	1.01489	0.785114	1.60201	2.34157	3.15926	1.77506	0	0.0529383	0.224187	0.170936	0.637035	1.30054
Zm00001d014139	M-down	GRMZM2G135513			'protein.degradation.ubiquitin.E3.RING'	AT1G12760.1		Zinc finger, C3HC4 type (RING finger) family protein	LOC_Os10g30310.1	zinc finger, C3HC4 type domain containing protein, expressed	9.50627	6.31173	10.6708	4.81467	0.751481	2.9165	6.40503	7.52788	17.7576	4.06177	7.07985	5.92905	0	1.88326	0.297945	3.75697	5.61205	8.41849
Zm00001d029163	M-down										0.058477	1.04407	0.659014	0.0271116	1.19864	1.33008	0.0254686	1.21745	2.44516	0.0203217	0.363283	0.0196037	0.555695	0.188605	0	0.349514	0.0854292	0.0257034
Zm00001d006816	E-up	GRMZM5G849499							LOC_Os01g23870.1	expressed protein	3.03941	0.239059	0.0342242	0.842054	0.0324154	0	0.77583	0	0.0745105	3.06339	3.82109	1.72504	1.13554	0.854541	0.352749	1.32389	1.79105	0.342343
Zm00001d027578	E-up	GRMZM2G018417	ommp1	outer mitochondrial membrane porin1	'transport.sugars'	AT5G57490.1	ATVDAC4,VDAC4	voltage dependent anion channel 4	LOC_Os03g04460.1	outer mitochondrial membrane porin, putative, expressed	1.56568	0.16283	0.0788872	1.45545	0.0325031	0.160771	0.800993	0.0912628	0	1.74603	2.13991	1.22978	2.25691	2.53056	2.07577	2.35078	1.69344	1.78885
Zm00001d045631	E-up	GRMZM2G306859			'RNA.regulation of transcription.PHD finger transcription factor'	AT2G37520.1		Acyl-CoA N-acyltransferase with RING/FYVE/PHD-type zinc finger domain	LOC_Os06g01170.1	PHD-finger domain containing protein, expressed	6.98142	0.0247589	0.149627	6.47987	0.142335	0.0374597	5.5244	0	0	4.5392	4.9215	5.54491	7.01623	6.98352	7.71335	6.33293	6.7068	7.07176
Zm00001d038442	E-up	GRMZM2G359892			'signalling.light'	AT1G07090.1	LSH6	Protein of unknown function (DUF640)	LOC_Os05g39500.1	DUF640 domain containing protein, putative, expressed	107.002	43.7454	90.667	32.2525	28.3373	26.9793	8.32715	22.8233	18.785	102.929	74.7715	80.5831	34.1587	37.7023	16.2565	23.562	19.7329	21.9753
Zm00001d041201	E-up	GRMZM2G062613			'cell.organisation'	AT1G74790.1		catalytics	LOC_Os12g44230.1	expressed protein	21.8593	18.7247	15.5213	1.9083	2.39293	0.91732	0.875564	1.35973	0.632163	22.0256	24.8248	12.1783	3.66159	3.40982	1.82044	3.31175	1.79979	0.930681
Zm00001d047115	E-up	GRMZM2G027221			'misc.protease inhibitor/seed storage/lipid transfer protein (LTP) family protein'	AT1G12100.1		Bifunctional inhibitor/lipid-transfer protein/seed storage 2S albumin superfamily protein	LOC_Os10g40460.1	LTPL141 - Protease inhibitor/seed storage/LTP family protein precursor, expressed	0	0	0	4.653	0	0	5.1811	0	0	0	0	0.13854	0	0	0.105779	1.81692	3.04332	6.20479
Zm00001d010962	E-up	GRMZM2G064715				AT5G41980.1			LOC_Os11g36920.1	expressed protein	10.7242	0	0.019693	19.2438	0.016615	0.0206855	6.9191	0.0306702	0	12.015	0.394358	9.90827	14.8299	12.6337	24.0504	12.951	0.305869	17.1959
Zm00001d035442	E-up	AC203408.4_FG003			'cell wall.degradation.cellulases and beta -1,4-glucanases'	AT2G44550.1	AtGH9B10,GH9B10	glycosyl hydrolase 9B10	LOC_Os05g03840.1	endoglucanase, putative, expressed	0.0398394	0	0	1.22656	0	0	0.619078	0	0	0.211945	0.0569765	0.0714511	0.171557	0.288691	0.261755	1.03853	0.61886	1.51946
Zm00001d002917	E-up	GRMZM2G337792				AT1G05970.2		RNA-binding (RRM/RBD/RNP motifs) family protein	LOC_Os09g02400.1	RNA-binding region RNP-1, putative, expressed	11.9429	0	0.0430188	15.1005	0.0204452	0.0427437	6.38199	0.0161877	0.0695507	12.3531	0.0253563	11.1151	16.8281	9.36025	14.5481	20.2271	0.0229628	11.9307
Zm00001d044034	E-up	GRMZM2G004362				AT4G24130.1		Protein of unknown function, DUF538	LOC_Os01g46390.1	DUF538 domain containing protein, putative, expressed	0.0669895	0	0.059345	3.09791	0.385733	1.18149	1.20644	0.474791	0	0	0.190264	0	1.51381	0.93008	1.21931	2.40385	1.8302	1.96309
Zm00001d044822	E-up	GRMZM2G465053				AT1G09157.1		Protein of unknown function (DUF679)	LOC_Os05g48840.1	expressed protein	0	0	0.243303	0.62669	2.5712	0.241625	0	0	0.130682	0	0.195159	0	4.77177	5.04673	2.54283	2.95266	0.131913	0.113266
Zm00001d026281	E-up	GRMZM2G031477			'misc.beta 1,3 glucan hydrolases'	AT1G79480.1		Carbohydrate-binding X8 domain superfamily protein	LOC_Os06g45450.1	glucan endo-1,3-beta-glucosidase 12 precursor, putative, expressed	0.019936	0.007251	0.056224	4.63742	7.18987	2.89616	0.326624	1.14847	0.0811396	0.0160666	0.0605165	0.0188564	7.15535	8.44607	4.54779	7.64938	2.49019	2.57715
Zm00001d019667	E-up	GRMZM2G046252				AT1G05835.1		PHD finger protein	LOC_Os11g32070.1	expressed protein	0	0	0.150258	0.155317	1.00681	0.522961	0.145896	0.688641	0	0	0	0	0.608447	0.532911	0.70613	0.236803	0.492329	0.74229
Zm00001d007844	E-up	GRMZM2G345270				AT5G45530.1		Protein of unknown function (DUF594)	LOC_Os01g24240.1	expressed protein	0.0350837	0	0	2.34604	1.40881	1.0835	1.17399	0.970093	0.338488	0	0.0454248	0.006002	1.81181	1.79374	1.63027	2.52067	1.89289	1.83296
Zm00001d009265	E-up	GRMZM2G145118				AT5G45530.1		Protein of unknown function (DUF594)	LOC_Os01g27600.1	expressed protein	0.020565	0.0207004	0.125859	1.97213	2.38265	0.99058	0.535937	0.688656	0.147562	0	0.0114178	0	2.22381	3.84437	1.3839	2.35414	0.969528	0.953989
Zm00001d028222	E-up	GRMZM2G178894			'RNA.regulation of transcription.C2H2 zinc finger family'	AT2G41940.1	ZFP8	zinc finger protein 8	LOC_Os03g11680.1	ZOS3-05 - C2H2 zinc finger protein, expressed	3.64776	1.23307	4.50114	19.5009	8.75485	9.42567	11.5312	12.5174	7.7066	5.11042	3.04623	5.44365	18.5879	11.5947	5.58532	28.3867	14.5488	11.8856
Zm00001d023905	E-up	GRMZM2G458581							LOC_Os04g07280.1	AGAP002737-PA, putative, expressed	0.156789	0.0431844	0.0922725	0.535693	0.222561	0.673987	0.283389	1.00608	0.603346	0.0255901	0.0337032	0.22074	0.222963	0.265078	0.3774	2.6528	4.29821	1.21395
Zm00001d048783	E-up	GRMZM5G891430			'misc.gluco-, galacto- and mannosidases'	AT4G36360.1	BGAL3	beta-galactosidase 3	LOC_Os03g06940.2	beta-galactosidase, putative, expressed	0.54164	0.0421895	0.233194	0.569728	0.630305	0.558771	0.328906	1.19258	0	0.21372	0.31901	0.477045	0.87395	0.563787	1.24892	0.731151	0.831036	0.817458
Zm00001d049964	E-up										0.988763	0.0265319	0.0497071	0.583804	0.0236018	0.0245357	0.30798	0.0187252	0	0.776856	1.64617	0.551093	0.993471	0.458619	0.90006	0.505771	0.821106	0.528504
Zm00001d011290	E-up	GRMZM2G175150			'cell.cycle'	AT5G10440.1	CYCD4;2	cyclin d4;2	LOC_Os01g67290.1	cyclin-related protein, putative, expressed	0	0	0	0.0305184	0	0	0	0	0	0	0	0	1.0739	0.145672	0.054154	0.901135	0.0940965	0.065642
Zm00001d029002	E-up	GRMZM2G010149			'RNA.regulation of transcription.putative transcription regulator'	AT1G76010.1		Alba DNA/RNA-binding protein	LOC_Os09g37006.1	protein of unknown function domain containing protein, expressed	0.0246296	0.0685192	0.064469	0.618623	0.761736	0.447951	0	0.253824	0.236054	0.338828	0.0734218	0.100396	1.80546	0.946701	1.22686	0.827004	0.430495	0.152209
Zm00001d003728	E-up	GRMZM5G894029			'transport.unspecified cations'	AT3G06370.1	ATNHX4,NHX4	sodium hydrogen exchanger 4	LOC_Os11g42790.1	transporter, monovalent cation:proton antiporter-2 family, putative, expressed	0.0305504	0.0351413	0.0143589	0.008417	0.0207943	0.0064002	0.0473415	0.0384782	0.0100229	0.0131531	0.0416697	0.0387671	0.442998	1.24239	0.0318213	0.0774586	0.45544	0.0311155
Zm00001d047553	E-up	GRMZM5G899188			'stress.abiotic.heat'	AT5G12020.1	HSP17.6II	17.6 kDa class II heat shock protein	LOC_Os01g08860.1	hsp20/alpha crystallin family protein, putative, expressed	0	0	0	0	0	0	0	0	0.216561	0.15189	0.407983	0	0	0	0.182111	0	1.47323	0.73974
Zm00001d037443	E-up										0	0.0391195	0.0396304	0.0404024	0.0374792	0	0	0.0300059	0	0	0.285143	0	1.90097	0.983915	0.081743	1.07466	0.762295	0
Zm00001d005455	E-up	GRMZM2G173911			'redox.misc'	AT1G31170.4	ATSRX,SRX	sulfiredoxin	LOC_Os06g07760.1	sulfiredoxin-1, putative, expressed	0	0	0	0	0	0	0	0	0	0	0	0	0	0.40967	0	0	1.6099	0
Zm00001d019399	E-down	GRMZM2G071771				AT5G48485.1	DIR1	Bifunctional inhibitor/lipid-transfer protein/seed storage 2S albumin superfamily protein	LOC_Os07g18990.1	LTPL40 - Protease inhibitor/seed storage/LTP family protein precursor, expressed	447.687	778.417	346.601	0	0	1.1061	0	0.475442	39.6299	322.761	765.019	379.165	0	0	0.962095	0	0	0
Zm00001d017864	E-down	GRMZM5G848822			'RNA.regulation of transcription.unclassified'	AT5G10770.1		Eukaryotic aspartyl protease family protein	LOC_Os02g48860.1	aspartic proteinase nepenthesin-2 precursor, putative, expressed	7.05968	8.8522	16.3224	0.276493	0.315597	0.532056	0.782981	0.498932	2.53349	7.24798	4.90238	8.56015	0.0838385	0.200607	0.281915	0.0870297	0.426057	0.385248
Zm00001d044190	E-down	GRMZM2G148532							LOC_Os06g33390.1	avr9/Cf-9 rapidly elicited protein 194, putative, expressed	5.9278	2.88341	7.79016	0	0	0	1.49594	0.139898	2.5642	0.562312	2.77929	0.676974	0	0	0.152458	0	0.198364	0
Zm00001d047247	E-down	AC217887.3_FG003				AT3G62690.1	ATL5	AtL5	LOC_Os03g28040.1	zinc finger, C3HC4 type domain containing protein, expressed	12.9228	0.845577	15.3772	0.84545	0.897238	1.22957	0.589793	3.41864	5.10914	11.0038	2.55931	5.18628	0.70531	1.29518	0.353265	0.60812	0	1.46654
Zm00001d039279	E-down	GRMZM2G011553				AT1G64450.1		Glycine-rich protein family	LOC_Os01g13340.1	harpin-induced protein 1 domain containing protein, expressed	59.8473	23.0234	42.3259	6.8868	6.16605	4.62559	6.26271	5.72799	14.6641	37.8884	38.6987	37.5107	4.89518	7.83294	3.5848	5.86036	5.29168	5.00393
Zm00001d029921	E-down	GRMZM2G097404				AT4G25190.2		Family of unknown function (DUF566)	LOC_Os10g40620.1	expressed protein	23.5307	9.8777	16.986	0.0970079	0.012921	0.107788	0.424241	0.190047	0.450435	13.3349	9.15333	9.8887	0	0	0.0268333	0	0.11512	0.0567455
Zm00001d014952	E-down	GRMZM2G159047			'signalling.receptor kinases.misc'	AT1G33260.1		Protein kinase superfamily protein	LOC_Os02g01730.1	serine/threonine-protein kinase At1g18390 precursor, putative, expressed	54.5784	22.6442	39.005	1.26909	1.2969	0.794539	4.09697	2.75458	8.71181	31.3741	23.6503	27.81	0.766826	1.486	0.481691	0.837159	1.16414	1.50738
Zm00001d017994	E-down	GRMZM2G123262				AT1G24130.1		Transducin/WD40 repeat-like superfamily protein	LOC_Os02g50740.1	WD domain, G-beta repeat domain containing protein, expressed	8.33615	3.14709	4.14528	1.63009	1.15667	0.884618	2.62116	2.07332	2.72178	6.93525	3.74818	3.64686	0.0403914	0.415602	0.363484	0.513872	1.53784	0.693201
Zm00001d021904	E-down	GRMZM2G072506			'protein.degradation.ubiquitin.E2'	AT3G13550.1	CIN4,COP10,EMB144,FUS9	Ubiquitin-conjugating enzyme family protein	LOC_Os07g38940.1	ubiquitin-conjugating enzyme, putative, expressed	20.8232	14.9056	15.8239	4.90975	4.53787	5.59301	7.05077	5.02651	9.82781	12.9042	16.3144	15.2216	5.45097	4.92903	4.77878	5.08253	4.6653	4.57019
Zm00001d004008	E-down	GRMZM5G859148			'RNA.regulation of transcription.Chromatin Remodeling Factors'	AT4G35335.1		Nucleotide-sugar transporter family protein	LOC_Os07g38610.1	UAA transporter family domain containing protein, expressed	44.1619	33.4243	35.4293	7.28421	12.0861	18.9879	19.5325	10.5359	7.84304	28.067	21.6324	66.0549	7.53513	7.94064	17.0176	8.72874	9.66328	23.4148
Zm00001d053171	E-down	GRMZM2G051502			'stress.biotic'	AT3G46530.1	RPP13	NB-ARC domain-containing disease resistance protein	LOC_Os11g10770.1	disease resistance protein RGA3, putative, expressed	11.8247	16.1763	11.555	0.151796	0.00296196	0.291073	1.27733	0.569266	2.18439	7.38012	10.3777	9.36978	0.00311983	0.0106845	0.0171039	0.0078639	0.194504	0.525608
Zm00001d020887	E-down	GRMZM2G018044			'RNA.regulation of transcription.unclassified'	AT5G10770.1		Eukaryotic aspartyl protease family protein	LOC_Os09g30414.1	aspartic proteinase nepenthesin-2 precursor, putative, expressed	42.0996	51.947	27.2468	0.395776	0.292538	0.480251	1.11142	1.01979	2.52418	75.3694	90.8404	29.385	0.0464489	0.157043	0.128931	0.11791	0.232875	0.225334
Zm00001d043860	E-down	GRMZM2G127780			'signalling.calcium'	AT1G79270.1	ECT8	evolutionarily conserved C-terminal region 8	LOC_Os01g48790.1	YT521-B-like family domain containing protein, expressed	34.0159	26.1311	24.3686	4.6249	4.39272	4.91383	13.4295	6.13032	10.6145	23.2459	25.8881	28.2187	4.8616	4.75856	5.84858	6.13145	6.8681	8.02467
Zm00001d019400	E-down	GRMZM2G000221			'misc.protease inhibitor/seed storage/lipid transfer protein (LTP) family protein'	AT5G48490.1		Bifunctional inhibitor/lipid-transfer protein/seed storage 2S albumin superfamily protein	LOC_Os07g18990.1	LTPL40 - Protease inhibitor/seed storage/LTP family protein precursor, expressed	262.149	303.754	146.27	0	0	1.00908	0.401193	2.55506	38.1247	294.515	407.607	88.2335	0	0	0	0	0.614785	0
Zm00001d028599	E-down	GRMZM2G305526			'secondary metabolism.simple phenols'	AT5G60020.1	ATLAC17,LAC17	laccase 17	LOC_Os03g16610.1	laccase precursor protein, putative, expressed	239.946	205.869	253.339	0.104008	0.0370905	0.121233	2.51446	1.33795	24.1432	126.437	125.701	126.944	0.0372714	0.0886423	0.0187385	0.0437835	0.257514	0.534476
Zm00001d021579	E-down	GRMZM2G029082			'cell.organisation'	AT3G05270.1		Plant protein of unknown function (DUF869)	LOC_Os11g06910.1	myosin heavy chain-related, putative, expressed	62.7032	53.4172	35.746	5.95141	2.99714	4.44309	17.2177	10.0187	9.58127	83.312	63.2395	59.0003	3.17505	3.98508	2.77994	5.52464	10.5185	7.56314
Zm00001d052191	E-down	GRMZM2G008819			'misc.plastocyanin-like'	AT2G32300.1	UCC1	uclacyanin 1	LOC_Os06g11490.1	plastocyanin-like domain containing protein, putative, expressed	217.763	187.606	146.581	1.0456	0.102738	0.417783	24.0757	0.811858	60.0046	197.369	227.793	166.954	0.0748953	0.136188	0.323854	0.298837	1.65546	5.40526
Zm00001d032906	E-down	GRMZM2G046700			'transport.sugars'	AT5G61520.1		Major facilitator superfamily protein	LOC_Os11g38160.1	transporter family protein, putative, expressed	19.4572	20.1581	22.4774	0.0983411	0.0634446	0.177432	0.529725	0.596472	2.89597	10.7483	18.1959	12.2475	0.0716132	0.109299	0.0688867	0.117643	0.0873002	0.196065
Zm00001d022036	E-down	GRMZM2G049882			'protein.degradation.cysteine protease'	AT1G06260.1		Cysteine proteinases superfamily protein	LOC_Os09g21370.1	cysteine proteinase EP-B 1 precursor, putative, expressed	191.428	211.022	286.435	0.0219113	0.076111	0.107915	0.0898685	0.0489741	0.39816	165.841	260.032	308.795	0.0182048	0.0622301	0.0227084	0.0237336	0.161664	0
Zm00001d022440	E-down	GRMZM2G158162	abi32	ABI3-VP1-transcription factor 32	'RNA.regulation of transcription.ABI3/VP1-related B3-domain-containing transcription factor family'	AT4G32010.1	HSI2-L1,HSL1,VAL2	HSI2-like 1	LOC_Os07g48200.1	B3 DNA binding domain containing protein, putative, expressed	65.1174	60.8088	61.9164	9.08334	10.4374	11.2678	16.0422	13.8521	24.6191	47.5886	58.5006	49.736	7.92121	8.912	9.0417	9.38111	11.047	10.9909
Zm00001d023661	E-down										3.14812	2.28319	2.18098	0	0	0.184322	0	0.071742	0.866826	1.84691	0.642194	1.13446	0	0	0	0	0.102797	0
Zm00001d042243	E-down	GRMZM2G125216									2.87645	3.20956	2.98766	0.087886	0.0406546	0.0426808	0.0805965	0.16129	0.493868	1.36085	1.36029	0.778068	0	0.206999	0.0392053	0.273861	0.138533	0
Zm00001d011959	E-down	GRMZM2G000581			'misc.UDP glucosyl and glucoronyl transferases'	AT1G27440.1	ATGUT1,GUT2,IRX10	Exostosin family protein	LOC_Os01g70200.1	exostosin family domain containing protein, expressed	118.399	125.599	149.704	17.5947	14.1808	16.9737	20.4792	16.5839	60.9945	111.302	92.5811	99.1227	9.16887	13.6631	15.0579	14.0878	17.0831	19.1774
Zm00001d013719	E-down										343.757	437.757	561.754	0.0485394	0.133349	0.327632	0.277609	0.0715082	9.74586	233.038	314.692	478.461	0.0263499	0.107658	0.247192	0.0721428	0.156015	0.102303
Zm00001d043879	E-down	GRMZM2G037469			'protein.glycosylation'	AT1G27600.1	I9H,IRX9-L	Nucleotide-diphospho-sugar transferases superfamily protein	LOC_Os01g48440.1	glycosyltransferase family 43 protein, putative, expressed	57.4053	50.2906	57.4069	3.67233	2.68	3.78903	12.5859	4.92676	27.1571	35.8977	41.5277	38.9986	2.34596	2.63838	3.19182	2.75298	4.43605	5.89009
Zm00001d050294	E-down	GRMZM2G066599				AT4G39720.1		VQ motif-containing protein	LOC_Os08g31660.1	VQ domain containing protein, putative, expressed	32.2141	22.7157	36.9586	0.596045	0.469463	0.470742	3.76276	1.13551	12.3007	17.2006	19.6831	20.5734	0.0879094	0.229709	0.0754596	0.213163	0.561575	0.675909
Zm00001d052260	E-down	GRMZM2G166940			'misc.UDP glucosyl and glucoronyl transferases'	AT3G25140.1	GAUT8,QUA1	Nucleotide-diphospho-sugar transferases superfamily protein	LOC_Os02g51130.1	glycosyl transferase 8 domain containing protein, putative, expressed	20.9019	30.5453	20.6368	0.494429	0.631782	0.720313	1.01747	1.22216	2.1211	29.7025	36.9753	25.0209	0.152213	0.681672	0.42517	0.433269	1.01166	0.423911
Zm00001d028577	E-down	GRMZM2G119168			'RNA.regulation of transcription.putative transcription regulator'	AT4G14465.1	AHL20	AT-hook motif nuclear-localized protein 20	LOC_Os03g16350.1	DNA binding protein, putative, expressed	59.6705	32.9693	75.6067	2.63271	2.63336	2.54325	3.40669	3.79704	12.6652	52.9971	48.989	39.3543	1.73123	1.6978	1.15147	0.967396	1.85669	1.37712
Zm00001d036465	E-down										0	0	0	0	0	0	4.54132	0	0	0	0	0	0	0	0.050511	0	0	0
Zm00001d011602	E-down	GRMZM2G169116				AT1G79270.1	ECT8	evolutionarily conserved C-terminal region 8	LOC_Os01g48790.1	YT521-B-like family domain containing protein, expressed	24.0249	18.7806	14.5506	9.8638	6.72416	8.04277	31.5311	20.3447	15.4713	16.8964	17.6724	18.7256	6.10112	6.11193	6.26025	6.8528	16.2239	14.2638
Zm00001d022191	E-down	GRMZM2G316033				AT4G39720.1		VQ motif-containing protein	LOC_Os07g43140.1	VQ domain containing protein, putative, expressed	0.270157	1.08165	1.50873	0.0505895	0	0	0.326856	0	14.7629	0.502314	0.798752	0.894183	0	0	0	0	0	0
Zm00001d049220	E-down	GRMZM2G064644			'signalling.G-proteins'	AT4G04900.1	RIC10	ROP-interactive CRIB motif-containing protein 10	LOC_Os11g28310.1	P21-Rho-binding domain containing protein, putative, expressed	0	0	0	0.137519	0.156802	1.07082	13.3052	6.33357	29.1118	0	0	0	0.192747	0.601521	0.127698	0.291116	1.16027	2.07206
Zm00001d049093	E-down	GRMZM2G001043							LOC_Os11g09150.1	expressed protein	18.2405	12.3948	9.981	8.4566	5.15491	10.8595	19.2119	11.6821	25.9296	10.3323	14.6096	10.3394	9.2733	5.74247	4.3251	5.54364	4.33085	7.72839
Zm00001d004439	E-down	GRMZM2G140299			'RNA.regulation of transcription.C2H2 zinc finger family'	AT5G03510.1		C2H2-type zinc finger family protein	LOC_Os04g08060.1	ZOS4-03 - C2H2 zinc finger protein, expressed	2.17916	0.987012	1.62123	1.54801	0.354941	0.970007	5.69358	4.34781	7.15578	1.04278	1.93172	0.975289	0.391748	0.493338	0.159216	0.766148	3.75696	1.8332
Zm00001d025430	E-down	GRMZM2G039399							LOC_Os04g35390.1	expressed protein	1.99131	2.28505	3.26787	1.20452	0.717484	0.733252	2.07776	0.881216	11.9897	1.5333	0.663625	1.35536	0.220509	0.489339	1.2061	0.321045	1.19966	1.29596
Zm00001d018184	E-down	GRMZM2G152801	fls1	flavonol synthase1	'secondary metabolism.flavonoids.flavonols'	AT5G08640.1	ATFLS1,FLS,FLS1	flavonol synthase 1	LOC_Os02g52840.1	flavonol synthase/flavanone 3-hydroxylase, putative, expressed	2.64987	2.48214	0.823342	3.57171	0.0231703	1.17378	18.7598	7.78358	28.1424	2.1349	2.32558	0.544076	0.0525598	0.0563239	0.052876	0.278027	5.54667	4.26527
Zm00001d044401	E-down	AC208915.3_FG010			'PS.lightreaction.photosystem II.LHC-II'	AT2G34420.1	LHB1B2,LHCB1.5	photosystem II light harvesting complex gene B1B2	LOC_Os01g41710.1	chlorophyll A-B binding protein, putative, expressed	2.75254	0.08727	2.34666	2.85941	0	4.6688	3.4159	7.74215	8.00218	1.46455	2.88089	2.34572	2.52748	0.114171	8.90313	0.6458	2.06226	4.03125
Zm00001d006106	E-down	GRMZM2G179049	nactf35	NAC-transcription factor 35	'development.unspecified'	AT2G33480.1	ANAC041,NAC041	NAC domain containing protein 41	LOC_Os09g33490.1	no apical meristem protein, putative, expressed	4.73766	4.41995	5.72874	32.8242	19.6345	27.4352	67.7597	52.1769	49.6431	4.86941	6.86243	4.76666	18.094	14.0686	14.857	23.6256	27.1737	23.2415
Zm00001d032843	E-down	GRMZM2G094988				AT3G60830.1	ARP7,ATARP7	actin-related protein 7	LOC_Os03g56970.1	actin, putative, expressed	0.560261	0.340455	0.352098	0.344998	0.348925	0.353268	0.265473	2.16439	0.334849	0.422382	0.475235	0.877031	0.326369	0.393251	0.300362	0.331217	0.429652	0.348593
Zm00001d033404	E-down	GRMZM2G061101	hb110	Homeobox-transcription factor 110	'RNA.regulation of transcription.HB,Homeobox transcription factor family'	AT4G08150.1	BP,BP1,KNAT1	KNOTTED-like from Arabidopsis thaliana	LOC_Os03g47016.1	homeobox protein knotted-1-like 10, putative, expressed	56.6138	34.4936	44.0725	87.9514	53.9096	111.8	163.863	105.521	106.528	47.3118	57.0503	51.2921	52.2199	47.4781	62.8576	70.3608	110.09	114.451
Zm00001d031577	E-down	GRMZM2G161233			'cell wall.precursor synthesis.GAE'	AT3G23820.1	GAE6	UDP-D-glucuronate 4-epimerase 6	LOC_Os08g41440.1	UDP-glucuronate 4-epimerase, putative, expressed	0	0.0733382	0.0166855	1.29297	0.361079	0.382645	3.91578	2.47133	2.02711	0.175021	0.072908	0.0673736	0.0588985	0.101538	0.101382	0.542211	1.84115	1.19223
Zm00001d028565	E-down	GRMZM2G007055				AT5G05840.1		Protein of unknown function (DUF620)	LOC_Os03g16060.1	expressed protein	39.3182	60.4969	57.0982	10.6842	12.9668	15.7952	21.683	19.7336	54.5857	47.7465	55.5187	58.0159	10.3868	10.5452	9.50576	9.33703	10.8861	16.3198
Zm00001d022062	E-down	GRMZM2G165069							LOC_Os02g46830.1	expressed protein	323.954	467.218	271.137	124.848	116.436	134.505	293.627	261.603	361.471	378.396	630.153	242.704	70.0859	88.6669	71.4587	108.589	121.139	107.21
Zm00001d023575	E-down	GRMZM2G320023			'stress.biotic.PR-proteins'	AT1G58170.1		Disease resistance-responsive (dirigent-like protein) family protein	LOC_Os12g07580.1	dirigent, putative, expressed	43.4726	21.6007	20.9064	15.5602	7.87141	8.08446	19.3465	6.82878	59.059	29.1953	22.1795	12.1582	10.6825	12.4467	12.1411	8.50408	11.0884	7.36301
Zm00001d052059	E-down	GRMZM2G016362			'protein.degradation.ubiquitin.E3.RING'	AT2G18650.1	MEE16	RING/U-box superfamily protein	LOC_Os02g54830.1	RING-H2 finger protein, putative, expressed	2.85455	2.4304	3.80832	0.970101	0.63554	0.591367	2.68621	3.16588	6.46826	2.87169	2.68132	1.89156	0.052319	0.246572	0.233489	0.49431	0.969213	0.764027
Zm00001d037192	E-down	GRMZM2G329195			'protein.degradation.ubiquitin.E3.RING'	AT3G05200.1	ATL6	RING/U-box superfamily protein	LOC_Os06g11450.1	zinc finger, C3HC4 type domain containing protein, expressed	1.73401	1.20732	2.15101	0.0964435	0.155229	0.132819	1.23238	0.252746	5.12617	1.28858	1.17868	1.70886	0.145983	0.0901443	0.02006	0.205675	0.28384	0.189323
Zm00001d046953	E-down	GRMZM2G404702			'transport.metal'	AT5G44790.1	HMA7,RAN1	copper-exporting ATPase / responsive-to-antagonist 1 / copper-transporting ATPase (RAN1)	LOC_Os06g45500.1	copper-transporting ATPase, putative, expressed	40.0671	26.2633	34.6014	5.96823	3.73845	4.50159	12.2643	13.8779	26.8882	25.6364	31.5767	26.1716	3.18986	5.34095	2.99584	3.92442	9.71613	11.2921
Zm00001d039119	E-down	GRMZM2G139174	mybr57	MYB-related-transcription factor 57	'RNA.regulation of transcription.MYB-related transcription factor family'	AT1G75250.1	ATRL6,RL6,RSM3	RAD-like 6	LOC_Os05g50350.1	MYB family transcription factor, putative, expressed	0	1.54278	1.6521	0.518327	0.383499	0.804436	0.922507	0.839922	1.84228	0.339577	0.738693	0.483164	0.0758765	0.239382	0.446084	0	0.830574	0.635134
Zm00001d053991	E-down										0.408334	0.229776	0.071549	0.155956	0	0.0754195	0	0.345641	0.0805065	0.056333	0	0.115737	0.789779	0.081253	0.143364	1.36858	0	0.0693965
Zm00001d019004	E-down	GRMZM2G433968			'protein.degradation.ubiquitin.E2'	AT3G57870.1	AHUS5,ATSCE1,EMB1637,SCE1,SCE1A	sumo conjugation enzyme 1	LOC_Os04g49130.2	ubiquitin-conjugating enzyme, putative, expressed	0.477067	0.690931	0.284872	0	0.0905157	0.104406	0.446532	0.0943092	0.154649	1.10702	0.202101	0.245044	0.0800373	0.0796314	0	0	0.0443645	0.0202582
Zm00001d041977	F+M-up										1.27343	0	0	0.0676365	0	0	0.300053	0	0	0.564019	0.209583	1.3039	0.351557	0.383464	0.632526	0.21035	0.213206	0.303401
Zm00001d043289	F+M-up	GRMZM2G127453				AT2G36835.1			LOC_Os01g56890.1	expressed protein	1.10945	0.188399	0.279361	0.266738	0	0.104288	0.175944	0.116426	0.0555512	0.919153	1.09685	0.44622	4.17414	0.406587	0.58333	0.546215	0.305071	0.544788
Zm00001d045678	F+M-up	GRMZM2G018988			'stress.abiotic.heat'	AT2G46240.1	ATBAG6,BAG6	BCL-2-associated athanogene 6	LOC_Os11g31060.1	IQ calmodulin-binding and BAG domain containing protein, putative, expressed	1.81108	0	0.0622993	0.0423782	0	0	0.0611495	0	0	0.911519	1.24416	2.63701	0.56615	0.797981	0.376374	0.419629	0.123469	0.234983
Zm00001d035371	F+M-up										1.47253	0	0.0427235	0.305912	0	0	0.080048	0	0	0.568709	1.25497	0.534582	0.493312	0.205477	0.749757	0.45139	0.229317	0.249331
Zm00001d005551	F+M-up										2.29961	0	0	0.425718	0	0	0.329167	0	0	1.29753	1.13925	1.88973	3.02547	1.54425	3.62543	1.62911	0	0.83587
Zm00001d047000	F+M-up	GRMZM2G017685							LOC_Os06g46140.1	expressed protein	10.256	0.701835	0	4.20212	0	1.23433	7.13811	1.61465	3.3152	13.3436	20.0527	8.31197	0.491862	3.64683	0.52419	6.15512	3.90547	8.39884
Zm00001d022218	F+M-up	GRMZM2G568947			'protein.synthesis.ribosomal protein.eukaryotic.40S subunit.S9'	AT5G39850.1		Ribosomal protein S4	LOC_Os03g05980.1	40S ribosomal protein S9-2, putative, expressed	1.10438	0	0	0.111018	0	0	0	0	0	0.619448	1.07001	0.533329	0.88066	0.879128	0.703993	0.388761	0.271463	0.069209
Zm00001d029693	F+M-up										1.66889	0	0.0456372	0.420528	0	0	0.170538	0.0340275	0.0464511	1.09788	0.89049	1.01377	2.26239	1.54134	1.90865	0.874155	0.735695	0.581757
Zm00001d017571	F+M-up	GRMZM2G089396				AT4G00910.1		Aluminium activated malate transporter family protein	LOC_Os02g45160.1	aluminum-activated malate transporter, putative, expressed	2.51498	1.60685	8.20585	0.367843	0	0	0.202862	0	0.0136125	5.2956	1.78875	5.67363	0.0435973	0.394024	0.331473	0.223024	0.104051	0.749647
Zm00001d021444	F+M-up	GRMZM2G053315			'misc.oxidases - copper, flavone etc.'	AT1G19250.1	FMO1	flavin-dependent monooxygenase 1	LOC_Os09g37620.1	flavin-containing monooxygenase family protein, putative, expressed	6.56496	0.865617	1.93678	0.303886	0.757603	0.0994927	0.177175	0.0463949	0.134731	3.64222	1.90056	7.02858	2.06201	1.43165	1.34606	0.190256	0.172201	0.141382
Zm00001d041786	F+M-up										1.12282	0	0.0745371	1.62841	0.0404663	0.0158377	0.238901	0.0115244	0.0165662	1.34445	0.97629	2.2434	2.19232	2.41432	1.70518	2.41651	0.845043	1.71809
Zm00001d021259	F+M-up	GRMZM2G364683				AT4G17100.2			LOC_Os04g45910.1	placental protein 11 precursor, putative, expressed	3.01932	0	0	6.15606	0.0448385	0	3.50921	0	0.060057	2.6429	0	3.56591	4.51194	2.28343	6.13436	4.78991	0	5.80294
Zm00001d037070	F+M-up										0.332371	0.19926	0	11.2094	0.282259	0.277844	0.544855	0.216632	0.190917	2.28521	1.46568	1.17939	9.65813	14.2921	16.7793	9.04384	9.79927	7.0843
Zm00001d017433	F+M-up										0.897999	0	0	1.36582	0	0	0.819045	0	0.0143967	1.61854	0	1.66143	1.53161	0.7587	1.22555	1.6542	0	1.27486
Zm00001d050924	F+M-up	GRMZM2G324976			'protein.synthesis.ribosomal protein.eukaryotic.40S subunit.S8'	AT5G20290.1		Ribosomal protein S8e family protein	LOC_Os02g28810.1	ribosomal protein, putative, expressed	0.730097	0	0	1.26862	0.0577635	0	1.03194	0	0.061611	1.41191	0	0.83039	0.753567	0.548092	2.02367	1.33259	0	1.76992
Zm00001d002213	F+M-up	GRMZM2G087256				AT1G61760.1		Late embryogenesis abundant (LEA) hydroxyproline-rich glycoprotein family	LOC_Os04g53650.1	harpin-induced protein 1 domain containing protein, expressed	0	0	0	3.33279	0	0	1.68735	0.320161	0.735455	0	1.3215	0	0.315416	1.34319	1.60945	1.36589	5.23007	3.4679
Zm00001d044436	F+M-up										0.284934	0	0	0.135171	0	0.263962	0.114454	0.102669	0	1.19321	0.847961	0.903934	0.54437	1.72053	0.610752	0.678731	0.292708	0.2801
Zm00001d004411	F+M-up										0.654015	0	0	0.633885	0	0	0.258451	0	0	0.589732	0	1.02878	0.85661	0.490955	0.821698	0.734725	0	0
Zm00001d046704	F+M-up										0.929732	0	0.166336	0.886502	0	0.114007	0.64858	0.043145	0.057736	0.538873	0.87554	1.23846	0.331127	1.15261	1.05668	0.415735	0.433864	1.62217
Zm00001d043215	F+M-up	GRMZM2G070465			'cell.organisation'	AT1G60430.1	ARPC3	actin-related protein C3	LOC_Os02g14000.1	actin-related protein 2/3 complex subunit 3, putative, expressed	0	0	0.098207	0	0	0	0	0.0483435	0	0	5.68978	0	0	2.85526	0	0	5.1565	0
Zm00001d048189	F+M-up	GRMZM2G342907			'transport.sulphate'	AT1G22150.1	SULTR1;3	sulfate transporter 1;3	LOC_Os03g09970.1	sulfate transporter, putative, expressed	0.0106629	0.135023	0.0848129	0.452061	0.0564851	0.0872931	0.164835	0.0789854	0.363113	0	0.087012	1.33972	0.147797	0.306499	1.39889	0.106118	0.134957	1.07803
Zm00001d006437	F+M-up	GRMZM2G076796			'redox.thioredoxin'	AT4G04950.1		thioredoxin family protein	LOC_Os10g35720.1	OsGrx_S17 - glutaredoxin subgroup II, expressed	0.0310113	0	0.114997	0.0590095	0	0.115991	0.0276211	0.043907	0	0.0220714	0.967102	0.069361	1.16469	0.889357	0.0908215	0.696703	0.958265	0.0278789
Zm00001d052383	F+M-up										0	0	0	0	0	0	0	0.0305185	0	0	1.64135	0	0	0.51072	0.0423076	0	1.71877	0
Zm00001d025557	F+M-down										41.7985	3.20287	3.75906	2.60649	1.6385	2.73987	3.4783	2.5176	2.58219	3.51938	4.29887	2.54461	2.83158	66.7711	3.19772	2.2109	3.94695	3.11435
Zm00001d012473	F+M-down	GRMZM2G135332			'signalling.light'	AT1G07090.1	LSH6	Protein of unknown function (DUF640)	LOC_Os01g61310.1	DUF640 domain containing protein, putative, expressed	31.0557	3.41833	15.8953	18.8329	8.49781	10.8687	3.9072	8.56969	4.45584	31.193	13.636	10.0206	4.88698	14.3367	5.8571	4.39673	10.0436	7.89912
Zm00001d047909	F+M-down	GRMZM2G145085			'RNA.transcription'	AT4G12610.2	ATRAP74,RAP74	transcription activators;DNA binding;RNA polymerase II transcription factors;catalytics;transcription initiation factors	LOC_Os10g10990.1	transcription initiation factor IIF, alpha subunit domain containing protein, expressed	0.768587	3.0642	1.26573	0.285382	1.62435	1.10372	0.313739	0.177194	0.30381	2.10942	1.2127	1.32553	2.71813	1.73809	2.27857	1.2163	0.286714	0.305356
Zm00001d018237	F+M-down	GRMZM5G843892				AT5G06700.1	TBR	Plant protein of unknown function (DUF828)	LOC_Os02g53380.1	expressed protein	1.29716	5.02136	4.38882	1.18311	0.29838	1.15806	1.82235	1.8099	1.93931	2.02659	3.39894	1.51646	1.11937	0.730237	0.4872	1.02658	1.35269	1.01258
Zm00001d034916	F+M-down	GRMZM2G363229			'transport.misc'	AT4G22790.1		MATE efflux family protein	LOC_Os03g64150.1	MATE efflux family protein, putative, expressed	7.93588	7.1317	18.1799	3.21949	1.29397	3.34687	3.34921	4.95112	7.76318	7.04407	11.6525	7.82904	0.886215	1.8576	0.912568	3.76171	4.88577	5.08821
Zm00001d017570	F+M-down	GRMZM2G329229				AT4G00910.1		Aluminium activated malate transporter family protein	LOC_Os02g45160.1	aluminum-activated malate transporter, putative, expressed	11.5851	7.60419	15.6313	4.25664	1.62644	5.74159	3.9133	3.72522	7.35938	16.0978	25.6642	18.9342	1.16421	1.9183	2.5117	3.28092	3.22078	8.47307
Zm00001d006486	F+M-down	GRMZM2G311187			'protein.postranslational modification'	AT3G15260.1		Protein phosphatase 2C family protein	LOC_Os07g32380.1	protein phosphatase 2C, putative, expressed	0	3.02226	3.74039	0	1.06083	1.13238	0	0.283023	0.334423	0	0	0	0	0.022671	0	0	0	0
Zm00001d039437	F+M-down	GRMZM5G834596	dbb3	double B-box zinc finger protein3	'RNA.regulation of transcription.C2C2(Zn) CO-like, Constans-like zinc finger family'	AT1G78600.1	DBB3,LZF1,STH3	light-regulated zinc finger protein 1	LOC_Os01g10580.1	B-box zinc finger family protein, putative, expressed	20.1547	5.86766	33.0665	10.6097	11.711	17.8584	3.70694	9.80304	10.9665	17.239	11.5485	13.1391	7.75739	11.7758	4.84155	5.19919	6.7057	6.07212
Zm00001d039827	F+M-down	GRMZM2G140032							LOC_Os08g40500.1	expressed protein	1.09739	0	2.36637	1.4509	0	0.628854	0	0.986682	0.652686	0.466706	0.49947	0	0	0.126276	0	0.251521	0.56513	1.28811
Zm00001d025896	F+M-down	GRMZM2G465091	tcptf14	TCP-transcription factor 14	'RNA.regulation of transcription.TCP transcription factor family'	AT5G23280.1		TCP family transcription factor	LOC_Os04g44440.1	TCP family transcription factor, putative, expressed	20.2792	5.34351	33.7595	20.4952	9.32297	8.1853	5.37221	17.489	6.55291	13.1826	10.8907	7.36136	11.2311	19.4898	2.5918	10.624	13.7	11.773
Zm00001d053213	F+M-down										28.9941	3.45576	44.0472	1.85486	0.415919	1.47595	0.501145	4.23324	0.7646	28.5441	6.23862	7.2719	0.413766	0.72904	0	1.28042	2.76797	1.3248
Zm00001d016062	F+M-down	GRMZM2G140561				AT2G46300.1		Late embryogenesis abundant (LEA) hydroxyproline-rich glycoprotein family	LOC_Os02g16030.1	harpin-induced protein 1 domain containing protein, expressed	23.4807	1.93201	16.5525	2.55138	0.935442	1.06692	0.339641	1.64332	0.764966	12.9086	2.53858	4.54096	0.65591	1.62369	0.498875	0.871634	0.978538	1.20721
Zm00001d022403	F+M-down	GRMZM2G009804			'redox.glutaredoxins'	AT5G13810.1		Glutaredoxin family protein	LOC_Os07g46570.1	glutaredoxin, putative, expressed	29.608	2.33784	34.646	2.49927	1.24918	1.11128	0.434954	2.96974	2.48364	17.5704	5.70761	5.02483	0.538369	2.46667	0.552167	1.11184	1.48264	1.72717
Zm00001d026454	F+M-down	GRMZM2G107226							LOC_Os04g55600.1	expressed protein	124.927	14.0845	72.307	4.88072	0	3.0115	1.02566	4.11306	9.73206	135.159	81.5254	92.9298	0	0	0.377469	0	1.00875	2.95346
Zm00001d027685	F+M-down	GRMZM2G056804			'protein.degradation.ubiquitin.E3.RING'	AT1G04360.1		RING/U-box superfamily protein	LOC_Os03g05570.1	RING-H2 finger protein ATL3F, putative, expressed	9.09248	1.70585	7.62331	0.410632	0.181807	0.153187	0.270199	0.502791	0.834025	5.62028	3.17698	3.03516	0	0.246186	0.0281661	0.0321895	0.361565	0.463764
Zm00001d030850	F+M-down	GRMZM2G426125			'RNA.regulation of transcription.C2H2 zinc finger family'	AT1G24625.1	ZFP7	zinc finger protein 7	LOC_Os12g39220.1	ZOS12-08 - C2H2 zinc finger protein, expressed	54.9256	25.9696	57.052	8.93708	11.7322	11.1688	3.74572	16.7961	5.49253	50.2677	37.1893	23.5476	5.14489	10.0198	2.46734	6.11428	10.2131	5.38811
Zm00001d044951	F+M-down	GRMZM2G088053			'development.unspecified'	AT1G21890.1		nodulin MtN21 /EamA-like transporter family protein	LOC_Os06g10750.1	integral membrane protein DUF6 containing protein, expressed	29.3676	11.9923	26.9117	4.59492	3.48802	6.35543	4.8612	6.61292	10.6881	20.428	47.8162	31.2801	0.516837	1.70226	2.70167	3.99582	6.48111	7.70528
Zm00001d042684	F+M-down	GRMZM2G400602			'transport.peptides and oligopeptides'	AT1G22570.1		Major facilitator superfamily protein	LOC_Os01g65100.1	peptide transporter, putative, expressed	45.4415	9.53175	28.475	2.43484	4.93565	13.0491	26.148	4.22966	23.3491	30.2525	24.8953	55.3768	6.50465	2.05297	6.07916	13.8002	4.71187	13.469
Zm00001d002820	F+M-down	AC234521.1_FG004			'development.unspecified'	AT3G43660.1		Vacuolar iron transporter (VIT) family protein	LOC_Os04g45520.1	integral membrane protein, putative, expressed	209.951	68.474	66.3559	10.512	1.55489	2.88689	3.20287	9.09169	10.0775	181.767	159.309	85.9532	1.45533	3.84859	0.893981	3.8552	6.61423	6.57552
Zm00001d029232	F+M-down	GRMZM2G414278			'lipid metabolism.lipid degradation.lipases.triacylglycerol lipase'	AT4G18550.1		alpha/beta-Hydrolases superfamily protein	LOC_Os05g49840.1	phospholipase, putative, expressed	14.2982	11.2438	18.8635	0.568427	3.07073	1.96385	0.157472	0.412297	0.598904	8.14622	7.53099	7.95542	1.37035	1.48813	1.36207	0.324013	0.239578	0.254935
Zm00001d038045	F+M-down										7.13915	0.0471265	0	9.12932	0.0838847	0	4.20759	0.123669	0.023892	11.7907	0.0541505	9.80315	2.92863	4.55436	9.47288	2.90226	0.0490515	10.0297
Zm00001d032847	F+M-down										0.343925	0.836483	0.199089	0.0992337	0.858726	3.01325	0.379745	0.201946	0.128938	1.74231	0.340298	0.198314	0.164767	0.148235	1.32682	0.54392	0.259005	0.293912
Zm00001d043011	F+M-down	GRMZM2G034810			'signalling.light'	AT1G07090.1	LSH6	Protein of unknown function (DUF640)	LOC_Os01g61310.1	DUF640 domain containing protein, putative, expressed	23.3165	7.22333	20.6592	26.4396	27.4114	26.4627	6.79134	10.5721	14.8895	23.9893	15.4562	13.0426	9.39463	26.8739	15.7855	6.82034	10.6405	14.2706
Zm00001d010295	F+M-down										2.30741	0.853826	0.798687	5.48536	2.69949	3.31508	1.11282	4.19946	2.46351	3.00712	3.28878	2.0862	1.42955	4.02187	1.06166	1.79195	3.98208	2.76737
Zm00001d054096	F+M-down	GRMZM5G877989									0	0.0562115	1.545	2.22191	2.13153	1.50195	1.63179	0.299053	0.205981	1.51112	1.27228	0.163778	1.14611	0.168262	0.0514365	1.10992	1.79896	0.106177
Zm00001d033192	F+M-down	GRMZM2G165005				AT5G67390.1			LOC_Os03g40770.1	expressed protein	26.1684	22.5544	34.5617	4.70303	23.0824	12.609	0.41681	0.426244	0.288868	8.27983	5.89538	4.40259	18.764	24.8724	13.5771	4.54614	1.52214	1.68641
Zm00001d030102	F+M-down										1.30679	2.34019	1.94428	1.89556	4.76708	1.65763	3.68575	2.67779	0.768034	2.27105	0.926141	2.72698	1.01837	0.605325	0.710939	3.87496	3.0276	0.496288
Zm00001d044366	F+M-down										2.79515	2.01595	1.55809	1.26012	4.02217	2.68265	3.00188	2.91382	1.47064	0.821948	0.716812	0.921184	1.02235	0.793166	2.11969	1.87949	1.93019	1.77978
Zm00001d044668	F+M-down										1.79791	3.23122	2.87332	0.89171	2.64435	2.43328	1.9451	2.3482	1.13239	1.22491	1.27317	1.3272	0.902825	0.786115	0.894729	1.21104	1.29554	1.05374
Zm00001d050700	M+E-up	AC198752.4_FG004							LOC_Os02g33780.1	serine-aspartate repeat-containing protein I precursor, putative, expressed	2.44537	0.0386087	0.0391155	1.00915	0	0	0.849452	0	0	2.65186	1.97065	2.29288	0.783807	1.57729	0.558856	0.869077	1.21182	0.860044
Zm00001d044977	M+E-up										1.42158	0	0	0.337248	0	0	0.70213	0	0	2.03555	0	0.497741	1.20439	0.331251	1.78866	0.51016	0.184094	1.15152
Zm00001d034815	M+E-up	GRMZM2G150386							LOC_Os02g44930.1	HMG1/2, putative, expressed	1.12274	0.0332531	0.0674265	0.379256	0	0.0336601	0.254875	0	0	0.424916	0.442026	0.467726	0.253138	0.570388	0.413376	0.352409	0.143609	0.460062
Zm00001d047930	M+E-up										7.68177	0	0.0520275	0.846994	0	0	0.811475	0.0827757	0	6.94784	0.064476	14.3003	1.47049	0.208398	1.5498	2.49242	0	2.23539
Zm00001d024164	M+E-up	GRMZM2G368486				AT1G11390.1		Protein kinase superfamily protein	LOC_Os04g56510.1	ABC1 family domain containing protein, putative, expressed	3.85779	0.217958	0.0550925	2.0423	0.05188	0	1.12817	0	0	2.67896	2.59712	3.58464	3.20139	2.04074	1.93341	2.61553	2.73899	1.71737
Zm00001d045718	M+E-up										1.04675	0	0.0386966	0.399437	0	0	0.87342	0	0	1.03602	0.364715	1.77715	1.07077	0.218233	1.25656	0.460236	0.083269	0.906114
Zm00001d029250	M+E-up										3.38105	0	0.0118066	1.60889	0.0118	0	1.9964	0	0	1.76994	0.0129306	2.61701	1.98798	0.698102	2.04192	1.95483	0.0390728	2.47297
Zm00001d015028	M+E-up	GRMZM2G466265			'protein.degradation.ubiquitin.E2'	AT2G16920.1	PFU2,UBC23	ubiquitin-conjugating enzyme 23	LOC_Os01g13280.1	ubiquitin conjugating enzyme protein, putative, expressed	11.3656	0	0.0286803	5.59464	0	0	6.66114	0	0	6.15506	0.0334218	6.27283	3.29366	1.79191	8.73219	5.33706	0	9.05064
Zm00001d032917	M+E-up	GRMZM2G108410									3.44433	0	0	1.98098	0	0	1.84912	0	0	1.71841	3.56149	3.14446	2.71709	1.34077	4.45291	2.78926	3.37852	2.38487
Zm00001d026602	M+E-up										2.12151	0	0	1.1387	0	0	1.36501	0	0	0.450796	0.260588	0	1.91721	1.61971	5.1508	0.787805	1.6061	4.71662
Zm00001d035715	M+E-up	GRMZM2G070041			'glycolysis.unclear/dually targeted.fructose-2,6-bisphosphatase (Fru2,6BisPase)'	AT3G30200.1		Plant transposase (Ptta/En/Spm family)	LOC_Os05g11260.2	expressed protein	1.53522	0.0117533	0.0219908	0.955113	0	0	0.812995	0	0	0.922193	1.08198	1.03618	1.91997	1.07072	1.4925	1.71838	1.77252	1.02828
Zm00001d040569	M+E-up	GRMZM2G457909			'RNA.regulation of transcription.unclassified'	AT1G02080.1		transcription regulators	LOC_Os03g18830.1	programmed cell death protein 2, putative, expressed	1.83715	0	0.00885505	1.23231	0	0.0351822	0.935785	0	0	1.04242	0	1.48482	0.569105	0.60422	1.46703	0.999045	0.0093997	1.43929
Zm00001d047138	M+E-up	GRMZM2G094828							LOC_Os02g14500.1	expressed protein	1.2228	0.0168873	0.0119011	0.963266	0.0150475	0	0.384802	0	0	1.07127	0.523388	1.23487	1.24477	0.670906	1.23499	1.40343	0.600118	1.23048
Zm00001d048207	M+E-up	GRMZM2G152815			'protein.degradation.ubiquitin.E3.RING'	AT3G62240.1		RING/U-box superfamily protein	LOC_Os05g19970.1	ZOS5-06 - C2H2 zinc finger protein, expressed	1.24284	0.0450541	0.0765515	0.827202	0.210103	0.101391	0.824549	0.123	0.0280846	1.27199	2.20197	1.13047	0.970707	1.37074	1.24778	0.657872	1.37417	0.991063
Zm00001d032916	M+E-up	GRMZM2G312165							LOC_Os10g13630.1	expressed protein	1.52665	0.00863455	0.00878235	1.16268	0	0	0.731414	0	0	1.36315	1.54769	1.23881	2.38627	1.36945	1.7109	1.86391	1.60665	1.672
Zm00001d019006	M+E-up	GRMZM2G135966			'RNA.regulation of transcription.Histone acetyltransferases'	AT1G51590.1	MANIB,MNS1	alpha-mannosidase 1	LOC_Os04g51690.1	glycosyl hydrolase family 47 domain contain protein, expressed	2.3416	0.0281816	0.0844056	1.61002	0	0	1.71068	0	0	1.52201	1.58177	1.51117	0.5238	1.74447	1.89817	1.17325	1.46238	2.01179
Zm00001d004885	M+E-up	GRMZM2G052279			'transport.misc'						4.24112	0.0101592	0.0181321	3.29393	0.0871559	0.0852772	2.27668	0.104178	0.131274	2.4595	0.412558	3.07157	2.29965	1.46362	4.1943	2.40577	0.490723	2.94167
Zm00001d050618	M+E-up	AC201891.3_FG001									10.1171	0.112473	0.317805	8.04824	0	0	9.50255	0	0	9.49852	3.36808	7.23728	7.42276	7.84866	5.23645	7.11297	3.63774	6.7816
Zm00001d033237	M+E-up	GRMZM2G044236			'signalling.receptor kinases.DUF 26'	AT5G10530.1		Concanavalin A-like lectin protein kinase family protein	LOC_Os12g41490.1	cysteine-rich receptor-like protein kinase 8 precursor, putative, expressed	1.11763	0	0.0185287	0.905442	0	0	0.995435	0	0	0.788566	0.416758	0.584588	0.660648	0.667069	1.1446	1.09818	0.826795	1.41484
Zm00001d053365	M+E-up										1.12078	0.103598	0.208387	1.19028	0	0	0	0	0.660025	0.656703	1.34681	0.326234	3.12393	0.935464	1.5298	4.24111	0	0.825044
Zm00001d025851	M+E-up										0.228647	0	0.0235264	1.06043	0.0223498	0	0.80838	0	0	0.38695	0.156421	0.282836	0.546713	1.00036	0.879343	0.725853	0.974592	1.03619
Zm00001d029605	M+E-up										2.85112	0.0329141	0.0608884	3.4053	0	0.0306019	4.22335	0.0792689	0	2.40603	1.65422	2.23832	1.80187	2.47063	1.86467	2.93349	3.32332	2.95941
Zm00001d009261	M+E-up										1.4147	0	0.061886	1.549	0	0	1.31577	0	0	1.4543	0	0.551113	0.905297	0.250047	1.53345	1.49316	0	1.59258
Zm00001d035621	M+E-up	GRMZM2G035636			'protein.degradation.aspartate protease'	AT1G11910.1	APA1,ATAPA1	aspartic proteinase A1	LOC_Os05g49200.1	aspartic proteinase oryzasin-1 precursor, putative, expressed	1.38906	0.0431875	0.0637065	3.27776	0.05873	0	1.05157	0.0325616	0.212643	1.34769	0.0910815	1.47107	1.42025	0.5495	3.92527	0.950095	0	2.4272
Zm00001d025392	M+E-up										0.580475	0.264416	0.0601625	1.59797	0.136379	0.204197	0.942426	0.208228	0.167092	0.925625	0.807845	0.627075	0.697362	0.984391	1.5441	0.355882	1.29797	0.961274
Zm00001d003968	M+E-up										1.29516	0	0.124457	3.02849	0	0	0.57577	0	0	2.35469	0	2.53564	3.06753	2.5014	5.38015	1.82731	0	3.79047
Zm00001d035537	M+E-up										0.0632515	0	0	2.13374	0	0	0.272344	0	0	0.310272	0	0.0438331	0.8972	2.59593	3.44678	1.11156	1.47075	1.31814
Zm00001d030114	M+E-up	GRMZM2G344279			'protein.synthesis.ribosomal protein.eukaryotic.60S subunit.L7'	AT2G44120.2		Ribosomal protein L30/L7 family protein	LOC_Os04g51630.1	60S ribosomal protein L7, putative, expressed	1.34424	0.05882	0.20041	2.7412	0	0	1.06697	0	0	1.44565	2.39163	1.37475	4.78257	3.72733	3.42693	2.92171	2.42922	2.53979
Zm00001d015676	M+E-up										2.97334	0.00883505	0.069103	6.55219	0.0399479	0.0628221	4.60893	0.104542	0.0376052	2.23624	1.34792	2.02363	5.09818	4.73872	4.81083	7.5382	7.13113	6.09328
Zm00001d034737	M+E-up										2.52836	0.107099	0.100864	3.978	0.09396	0	0.89903	0.155611	0	3.76988	1.60699	2.33013	2.31521	2.72142	3.74201	3.00596	0.891805	3.25733
Zm00001d016818	M+E-up										18.5952	0.0790595	0.314651	18.6535	0	0	18.9182	0	0	19.8984	9.2975	19.7187	16.8604	17.2238	18.1497	19.2782	7.7562	19.7877
Zm00001d002863	M+E-up										3.56115	0.0374215	0.070177	4.42985	0.0282105	0	1.05967	0.0524817	0	3.15237	3.57016	4.11639	4.34023	5.45388	5.40744	3.16722	4.39365	3.16596
Zm00001d023736	M+E-up	GRMZM2G137510	mads34	MADS-transcription factor 34	'RNA.regulation of transcription.MADS box transcription factor family'	AT5G60910.1	AGL8,FUL	AGAMOUS-like 8	LOC_Os12g31748.2	OsMADS20 - MADS-box family gene with MIKCc type-box, expressed	0.172276	0.385981	1.30726	18.9275	43.782	17.4953	4.05563	12.3759	3.92629	0.454407	0.330805	0.361023	51.9352	60.2985	25.4155	20.0129	13.9528	5.27125
Zm00001d051509	M+E-up	GRMZM2G091003	bhlh13	bHLH-transcription factor 13	'RNA.regulation of transcription.bHLH,Basic Helix-Loop-Helix family'	AT3G24140.1	FMA	basic helix-loop-helix (bHLH) DNA-binding superfamily protein	LOC_Os02g46560.1	helix-loop-helix DNA-binding protein, putative, expressed	0.313508	0.232534	0.636888	5.15414	16.0993	9.21954	2.00724	3.78918	1.81348	0.700681	0.424633	0.468734	18.1201	14.6984	10.245	12.2879	4.88195	2.8665
Zm00001d050775	M+E-up										0.716798	0	0.0287728	0.439843	0	0	0.163931	0	0	0.695956	0.238086	0.879066	0.575218	0.251769	0.763935	1.01026	0.122211	0.466674
Zm00001d024475	M+E-up										0.0199379	0	0	0	0.0150694	0	0	0	0	0	0	0	0.98603	0	0	1.02687	0	0
Zm00001d041399	M+E-up	GRMZM2G053692			'cell.vesicle transport'	AT2G34840.1		Coatomer epsilon subunit	LOC_Os04g52270.1	coatomer subunit epsilon, putative, expressed	0.33427	0	0	0.319095	0	0	0	0	0	0.187071	0.232697	0.115142	0.2745	0.604494	1.08477	0.485124	1.34742	0.238531
Zm00001d007725	M+E-up				'cell.organisation'						0.163873	0.545664	0.464935	0	0	0	0.0122455	0	0	0.0778196	1.13711	0.0462869	1.0594	0.59175	0	0.94793	0.832395	0.0264824
Zm00001d019692	M+E-up										0	0.155619	0.151501	0	0	0	0.068858	0	0.0749925	0.191234	3.98351	0	0.292392	0.481265	0	0.64662	2.48276	0.139332
Zm00001d004687	M+E-up										0	0	0.489918	0.0292183	0	0	0	0.0429584	0	0.0246233	0	0.0422466	1.58493	11.1594	1.19567	0.776022	2.08973	0.531499
Zm00001d042175	M+E-up	GRMZM2G455676			'PS.lightreaction.photosystem II.PSII polypeptide subunits'	AT4G28660.2	PSB28	photosystem II reaction center PSB28 protein	LOC_Os01g71190.1	photosystem II reaction center PSB28 protein, chloroplast precursor, putative, expressed	0.150938	0	0.140171	0.148326	0	0	0	0	0	0.540885	0	0	0	0.757521	0	0	1.88489	0.123629
Zm00001d034412	M+E-up	GRMZM2G017299			'amino acid metabolism.synthesis.histidine.N'-5'-phosphoribosyl-formimino-5-aminoimidazole-4-carboxamide ribonucleotide isomerase'	AT4G26900.1	AT-HF,HISN4	HIS HF	LOC_Os03g15120.1	imidazole glycerol phosphate synthase hisHF, chloroplast precursor, putative, expressed	0.0369829	0	0.0338396	0	0	0	0	0	0	0	0.453685	0.0248566	0.99988	0.660605	0.030969	1.65638	0.50455	0
Zm00001d050754	M+E-up	GRMZM2G121258									0.325644	0	0	0.44692	0	0	0.219334	0	0	0.113003	0.300984	0.279214	0.916261	0.796717	1.03919	0.309821	0.36819	0.463761
Zm00001d017506	M+E-up										0	0	0	0.192223	0	0	0	0	0	0.393537	0	0.276374	0.28561	0.367171	1.82982	0.701335	0	2.00679
Zm00001d034819	M+E-up	GRMZM2G006445									0.0919323	0	0	0.919292	0.080363	0	0.159373	0	0	0.47382	0.093723	0.163783	0.266367	0.324726	1.07253	0.679612	0.365391	0.899066
Zm00001d006230	M+E-up	GRMZM2G433854			'stress.abiotic.heat'	AT3G44110.1	ATJ,ATJ3	DNAJ homologue 3	LOC_Os03g57340.1	chaperone protein dnaJ, putative, expressed	0.131479	0	0.0172725	0.176309	0.0960754	0	0.116113	0	0	0.519854	0.19784	0.277323	1.45127	0.473338	1.25409	0.64325	0.0910955	0.575374
Zm00001d047493	M+E-up	GRMZM2G421795			'protein.synthesis.ribosomal protein.eukaryotic.40S subunit.S21'	AT5G27700.1		Ribosomal protein S21e	LOC_Os03g46490.1	40S ribosomal protein S21, putative, expressed	0.10086	0	0	0.682783	0	0	0.420283	0.36117	0	0.357253	0.110335	0.291243	0.830342	1.17848	1.23537	1.52648	0.620251	1.22466
Zm00001d044539	M+E-up										0.249667	0	0.0314733	0.719149	0	0	0.172431	0	0	0.449773	0.296666	0.370179	0.567354	1.10136	0.643448	0.654763	0.464419	0.504286
Zm00001d015046	M+E-up										0.153458	0	0	0.381221	0	0	0.161783	0	0	0.0946435	0.178194	0.123005	0.295507	0.202585	1.08394	0.430221	0.689631	0.927481
Zm00001d040537	M+E-up										0.698363	0.167509	0.061652	0.895066	0	0	0.339948	0.0244597	0	0.616764	0	0.698635	0.53059	0.424113	1.53001	0.485291	0	1.23487
Zm00001d051450	M+E-up										0.181403	0	0.056467	0.348655	0	0	0.156648	0	0	0.49358	0.114976	0.513478	0.359677	0.286307	0.600258	1.14387	0.42658	0.530416
Zm00001d039951	M+E-up	GRMZM2G302002			'secondary metabolism.phenylpropanoids.lignin biosynthesis.HCT'	AT5G48930.1	HCT	hydroxycinnamoyl-CoA shikimate/quinate hydroxycinnamoyl transferase	LOC_Os08g43040.1	transferase family protein, putative, expressed	0.0936405	0.06012	0.0571705	0.93268	0	0.05789	0.416926	0.0436658	0	0.0250186	0.159876	0.202227	0.774139	2.25144	0.897562	0.407724	0.749248	0.667778
Zm00001d033566	M+E-up	GRMZM2G351232	e2f3	E2F-DP-transcription factor 23	'misc.acid and other phosphatases'	AT3G17790.1	ATACP5,ATPAP17,PAP17	purple acid phosphatase 17	LOC_Os03g13540.1	Ser/Thr protein phosphatase family protein, putative, expressed	0.148714	0	0.097662	0.495618	0	0	0.168445	0	0	0.113438	0.112422	0.0142603	0.879806	1.10374	0.512756	0.487433	1.42733	0.470746
Zm00001d029088	M+E-up										0.395452	0	0.0105952	0.897863	0	0	0.471183	0	0	0.801148	0.202489	0.386072	0.764155	0.422279	1.00789	0.515734	0.246408	0.693697
Zm00001d033681	M+E-up										0.198554	0.097245	0.499766	0.517424	0.564842	0.317409	0.491849	0.445931	0.188745	0.116321	3.24658	0.0673835	8.87035	10.0961	0.265089	10.5957	11.3088	0.330651
Zm00001d034421	M+E-up	GRMZM2G478779			'cell.organisation'	AT3G12110.1	ACT11	actin-11	LOC_Os03g50885.1	actin, putative, expressed	0	0.0156896	0.116019	0.228212	0.141033	0.190909	0.0165192	0.188143	0.0342257	0.0258322	4.26339	0.0243242	2.76156	2.31026	0.302291	3.64126	9.65042	0.181976
Zm00001d033767	M+E-up	GRMZM2G127521			'protein.synthesis.ribosomal protein.eukaryotic.60S subunit.L17'	AT1G67430.1		Ribosomal protein L22p/L17e family protein	LOC_Os09g08430.1	ribosomal protein L22, putative, expressed	0	0	0	0	0	0.0282487	0	0.028545	0.0409928	0	0	0.0299224	1.09332	0	0.077938	1.17688	0.0402689	0.083562
Zm00001d024595	M+E-up	GRMZM2G077317			'misc.oxidases - copper, flavone etc.'	AT4G12420.1	SKU5	Cupredoxin superfamily protein	LOC_Os08g05820.1	monocopper oxidase, putative, expressed	0.134912	0.14479	0.177598	0.166602	0.241565	0.109602	0.326731	0.238412	0.126915	0.240644	0.0965907	0.0968846	2.69076	0.601159	0.141179	4.06886	0.204178	0.18036
Zm00001d009609	M+E-up										0.163676	0.0801785	0	0	0	0.149427	0	0	0	0	0	0.290857	1.52894	0	0	1.20758	0	0.0693965
Zm00001d038418	M+E-up	GRMZM2G052939							LOC_Os05g46190.1	expressed protein	0	0.0580078	0.0734771	0	0	0	0.0385139	0	0.0407933	0	0.502845	0	0.880075	1.10703	0	0.937015	0.843715	0.0179846
Zm00001d019236	M+E-up	GRMZM2G441091			'transport.metabolite transporters at the mitochondrial membrane'	AT1G55900.1	emb1860,TIM50	Haloacid dehalogenase-like hydrolase (HAD) superfamily protein	LOC_Os05g43770.1	NLI interacting factor-like phosphatase, putative, expressed	0	0	0	0	0	0	0	0	0	0	0	0	2.9977	0	0.0911535	1.85319	0	0
Zm00001d012623	M+E-up	GRMZM5G840279									0	0	0	0	0	0	0	0	0	0	0.512185	0	2.59826	0	0	2.24437	0.522185	0
Zm00001d023674	M+E-up										0	0	0	0	0	0	0	0	0	0	0.0323444	0	1.51336	0	0	1.70532	0	0
Zm00001d017521	M+E-up										0	0	0	0	0	0	0	0	0	0.0077146	4.1627	0	0	2.31604	0	0	4.29795	0
Zm00001d003021	M+E-down	GRMZM2G145075			'signalling.receptor kinases.wall associated kinase'	AT1G21230.1	WAK5	wall associated kinase 5	LOC_Os01g26174.1	OsWAK5 - OsWAK receptor-like protein kinase, expressed	3.90167	8.58053	4.49694	0.0826131	0.410537	0.18105	0.06734	0.523208	1.00717	5.69217	5.23879	3.00827	0.0153368	0	0.0594973	0.106295	0	0.0268147
Zm00001d032422	M+E-down										2622.84	3395.2	4747.52	838.793	1755.29	1327.1	1130.6	1640.3	1458.24	2821.59	3250.61	2506.32	597.343	918.49	441.863	852.222	875.504	433.452
Zm00001d051060	M+E-down										3.06121	4.64665	5.51795	1.3655	2.6796	1.74409	1.80008	4.56607	3.82563	4.76834	3.2197	5.76398	3.57984	1.96643	1.79632	2.32162	1.36635	1.38512
Zm00001d023552	M+E-down	GRMZM5G856076			'TCA / org. transformation.TCA.2-oxoglutarate dehydrogenase'						44.7246	63.8896	80.9925	20.4294	45.2227	42.6865	11.2312	43.5601	26.8377	51.8772	68.1949	46.6015	26.4761	31.0642	13.2995	23.1259	31.6226	18.7918
Zm00001d007274	M+E-down	GRMZM2G025783			'protein.degradation.ubiquitin.E3.SCF.FBOX'						125.069	24.1387	83.3591	22.6894	29.5511	18.2264	7.37292	45.9722	34.4871	102.57	37.4412	42.7289	12.4532	27.9694	4.90322	21.4765	17.4717	18.4201
Zm00001d039701	M+E-down	GRMZM2G021410				AT5G21950.1		alpha/beta-Hydrolases superfamily protein	LOC_Os01g07420.1	hydrolase, alpha/beta fold family protein, putative, expressed	12.1459	2.82531	6.35583	0.816477	0.0260334	0.208942	2.42723	0.945534	4.99782	6.67436	4.47229	4.74956	0.134957	0.220145	0.125797	0.24677	1.2734	1.27955
Zm00001d033347	M+E-down	GRMZM2G017319	lbd11	LBD-transcription factor 11	'RNA.regulation of transcription.AS2,Lateral Organ Boundaries Gene Family'	AT5G67420.1	ASL39,LBD37	LOB domain-containing protein 37	LOC_Os03g41330.1	DUF260 domain containing protein, putative, expressed	77.1929	32.7749	54.4489	2.93661	1.1791	3.62683	8.71479	7.55216	12.7274	45.2553	40.4674	32.1688	0.40591	1.47285	0.656918	1.29392	4.43867	1.74116
Zm00001d015216	M+E-down	GRMZM2G303419			'hormone metabolism.salicylic acid.synthesis-degradation'	AT5G38020.1		S-adenosyl-L-methionine-dependent methyltransferases superfamily protein	LOC_Os06g13310.1	SAM dependent carboxyl methyltransferase, putative, expressed	437.106	182.645	261.008	16.8528	15.0513	33.4804	21.2617	34.9969	98.245	370.479	111.596	397.495	3.13921	3.12993	4.85991	9.62923	7.3	10.4266
Zm00001d026457	M+E-down	GRMZM2G445616	umc2351						LOC_Os04g55610.1	expressed protein	432.178	310.479	422	146.923	93.105	129.789	195.555	193.089	184.774	343.589	474.87	241.174	67.0483	103.903	25.964	127.182	145.573	63.9178
Zm00001d048146	M+E-down	GRMZM2G008751				AT3G03990.1		alpha/beta-Hydrolases superfamily protein	LOC_Os03g10620.2	hydrolase, alpha/beta fold family domain containing protein, expressed	17.7479	9.45452	6.40576	0.650995	0.380057	0.283079	2.96141	1.19735	3.53903	18.9328	18.3463	10.0132	0.442962	0.837909	0.148119	0.491009	0.868671	0.301501
Zm00001d010634	M+E-down	AC234155.1_FG002	glk25	G2-like-transcription factor 25	'RNA.regulation of transcription.G2-like transcription factor family, GARP'	AT3G04030.3		Homeodomain-like superfamily protein	LOC_Os05g40960.1	Myb transcription factor, putative, expressed	11.8703	6.72511	6.11716	0.574228	0.830177	0.699447	3.26034	2.41863	1.36965	9.69917	7.41514	7.82681	0.131709	0.470896	0.157517	0.461815	2.23541	0.735216
Zm00001d042768	M+E-down	GRMZM5G837822			'stress.biotic'	AT5G24090.1	ATCHIA,CHIA	chitinase A	LOC_Os01g64110.1	glycosyl hydrolase, putative, expressed	97.8705	73.9196	72.6225	5.90966	7.82073	10.4277	4.41043	14.6387	14.4886	118.061	92.5075	93.3957	0.998967	3.32695	2.4385	1.3562	7.65363	4.25682
Zm00001d015504	M+E-down	GRMZM2G360455			'protein.postranslational modification'	AT4G31860.1		Protein phosphatase 2C family protein	LOC_Os02g08364.1	protein phosphatase 2C, putative, expressed	181.435	203.024	259.388	18.2981	31.4675	61.4161	41.3204	32.6822	60.6266	106.966	221.925	164.511	16.9929	20.1664	23.5218	20.4737	34.7268	27.8474
Zm00001d023603	M+E-down	GRMZM2G413943			'transport.amino acids'	AT5G09220.1	AAP2	amino acid permease 2	LOC_Os12g08130.1	amino acid transporter, putative, expressed	23.3934	18.0105	26.3119	1.13239	0.430565	1.8415	2.44203	2.4481	5.21992	24.9123	29.8006	23.1995	0.218718	0.207053	0.32919	0.783228	1.34312	1.48806
Zm00001d025899	M+E-down	GRMZM2G046755			'RNA.processing.ribonucleases'	AT5G42540.1	AtXRN2,XRN2	exoribonuclease 2	LOC_Os02g28074.1	XRN 5-3 exonuclease N-terminus family protein, expressed	18.7863	25.6069	26.4348	2.4274	4.04825	5.34994	6.74857	6.75478	7.32723	9.97308	15.7208	15.2501	1.98568	2.1508	2.66095	2.20018	3.50101	3.9782
Zm00001d006823	M+E-down	AC205608.4_FG004			'transport.peptides and oligopeptides'	AT2G02040.1	ATPTR2,ATPTR2-B,NTR1,PTR2,PTR2-B	peptide transporter 2	LOC_Os07g41250.2	peptide transporter PTR2, putative, expressed	56.1974	63.0669	69.4528	8.21666	5.24045	6.84151	16.9088	12.5669	10.6574	59.6076	44.3411	58.651	3.45921	4.10485	5.02944	6.66984	8.07936	7.51138
Zm00001d006659	M+E-down	GRMZM2G113370							LOC_Os07g38950.1	expressed protein	109.158	90.2531	100.398	7.25577	2.38919	9.71105	23.0414	14.1171	48.9054	90.714	102.123	107.982	2.26938	2.14796	3.73865	2.02023	7.08136	11.8032
Zm00001d033793	M+E-down	GRMZM2G059964			'misc.protease inhibitor/seed storage/lipid transfer protein (LTP) family protein'	AT2G45180.1		Bifunctional inhibitor/lipid-transfer protein/seed storage 2S albumin superfamily protein	LOC_Os03g50960.1	LTPL118 - Protease inhibitor/seed storage/LTP family protein precursor, expressed	309.596	348.99	350.99	98.4023	58.7361	81.3346	125.664	119.957	190.69	311.055	514.672	290.904	46.5361	79.5451	72.2804	75.8996	85.9078	82.486
Zm00001d007016	M+E-down	GRMZM2G354013			'stress.biotic'	AT3G14460.1		LRR and NB-ARC domains-containing disease resistance protein	LOC_Os03g63200.1	powdery mildew resistance protein PM3b, putative, expressed	2.07415	3.0957	3.512	0.155918	0.20876	0.718013	0.287354	0.547989	0.68502	1.77181	2.28225	2.20557	0.334983	0.0904827	0.0925581	0.339129	0.150264	0.15459
Zm00001d025875	M+E-down	GRMZM2G096090	umc2156			AT5G45480.1		Protein of unknown function (DUF594)	LOC_Os04g05400.1	expressed protein	9.12996	14.1744	15.5099	1.22345	1.89629	7.34267	2.7115	3.35789	4.90722	8.86955	9.0645	8.89578	0.274133	0.585881	1.13385	0.408377	1.126	1.27589
Zm00001d048111	M+E-down	GRMZM2G113423			'signalling.calcium'	AT5G39380.1		Plant calmodulin-binding protein-related	LOC_Os03g11290.1	expressed protein	22.8583	33.7409	18.6792	4.84347	1.33845	4.75346	12.9122	9.54037	14.2059	14.9789	20.2363	12.0875	0.91423	0.893929	1.02118	3.95296	8.93269	8.91359
Zm00001d022035	M+E-down	GRMZM2G036203			'protein.degradation.cysteine protease'	AT1G06260.1		Cysteine proteinases superfamily protein	LOC_Os09g21370.1	cysteine proteinase EP-B 1 precursor, putative, expressed	234.744	432.878	281.127	0.998857	0.168666	1.34618	4.72053	8.07976	10.4944	202.435	549.292	387.205	0.0166079	0.148748	0.085709	0.427539	7.82003	1.52747
Zm00001d030002	M+E-down	GRMZM2G127945			'misc.peroxidases'	AT5G17820.1		Peroxidase superfamily protein	LOC_Os10g41720.1	peroxidase precursor, putative, expressed	0.61981	0	0.0194273	3.02458	0.38562	0.515837	2.98037	1.76471	0.791279	0.565052	0	0.674358	0.312035	0.846935	1.73371	1.71418	2.17464	4.95696
Zm00001d031607	M+E-down	GRMZM2G421579				AT1G14590.1		Nucleotide-diphospho-sugar transferase family protein	LOC_Os08g41800.1	regulatory protein, putative, expressed	0	0	0	5.29155	0.559929	0.902541	4.29548	2.06234	1.75401	0	0	0	0.680164	1.02139	0.923859	4.40977	5.48838	3.60496
Zm00001d053046	M+E-down										12.7707	5.37331	8.65278	27.438	8.91658	11.5488	5.27306	17.9657	10.1086	10.5378	6.66235	8.07822	7.57819	12.0046	5.92593	13.5176	16.9893	13.2217
Zm00001d039414	M+E-down	GRMZM2G035278				AT2G25770.1		Polyketide cyclase/dehydrase and lipid transport superfamily protein	LOC_Os01g10210.1	lachrymatory factor synthase, putative, expressed	5.25793	0.363536	2.85792	15.3399	4.48187	7.68916	3.33561	12.7896	1.18358	2.912	0.357141	0.51539	6.71103	20.2303	2.73587	8.48539	9.22617	10.5899
Zm00001d031940	M+E-down	GRMZM2G058402				AT5G04750.1		F1F0-ATPase inhibitor protein, putative	LOC_Os08g44460.3	expressed protein	37.0257	27.3721	54.4586	61.5294	107.399	70.4621	4.06442	66.7364	35.5399	41.46	28.5271	37.4128	65.8774	57.2223	30.68	55.1983	37.5633	47.6446
Zm00001d007729	M+E-down	GRMZM2G140665			'lipid metabolism.''exotics'' (steroids, squalene etc)'	AT1G10030.1	ERG28	homolog of yeast ergosterol28	LOC_Os12g43670.1	ergosterol biosynthetic protein 28, putative, expressed	0.108314	0.0500395	0.0962275	1.67112	5.5704	26.3175	7.70549	7.86787	1.12068	0.085875	0	0	0.540332	0.414305	1.0917	0.907722	12.8028	1.35614
Zm00001d006274	M+E-down	GRMZM2G042712			'hormone metabolism.auxin.induced-regulated-responsive-activated'	AT1G29510.1	SAUR68	SAUR-like auxin-responsive protein family	LOC_Os09g37394.1	OsSAUR44 - Auxin-responsive SAUR gene family member, expressed	2.5921	3.32923	2.71396	3.63577	2.43868	10.5831	5.72333	6.77029	7.40886	3.67536	6.02649	3.97124	1.22249	1.80004	3.20861	2.12439	4.29763	3.58304
Zm00001d027651	M+E-down	GRMZM2G062635			'protein.degradation.autophagy'	AT5G61500.1	ATATG3,ATG3	autophagy 3 (APG3)	LOC_Os10g41110.1	autophagy-related protein 3, putative, expressed	0.489484	2.48131	0.876262	0.41251	1.33635	1.74744	1.28221	6.92371	6.25975	0.562698	0.824128	1.18726	0.604047	0.696256	0.336305	0.525732	0.920794	0.874994
Zm00001d029667	M+E-down	GRMZM2G093962	umc2229		'protein.degradation.serine protease'	AT5G07250.1	ATRBL3,RBL3	RHOMBOID-like protein 3	LOC_Os10g37760.2	OsRhmbd17 - Putative Rhomboid homologue, expressed	0.2709	0	0.0576624	0.959098	0.0680946	0.189711	0.934514	0.140787	3.3797	0.592433	0.133198	0.293738	0.118636	0.875573	0.290122	0.509428	2.779	0.753796
Zm00001d051656	M+E-down										1.50033	2.21808	2.18737	1.28698	1.52898	1.88005	1.68403	2.36831	3.81176	1.28086	1.39715	1.92333	0.36525	0.71814	0.826323	1.2358	1.5124	1.31886
Zm00001d029907	M+E-down	GRMZM2G405622			'cell wall.modification'	AT1G65680.1	ATEXPB2,ATHEXP BETA 1.4,EXPB2	expansin B2	LOC_Os10g40710.1	expansin precursor, putative, expressed	0.0259955	0.0488659	0.0476109	3.21532	8.6476	4.7377	4.07887	12.7083	19.0903	0	0.0561215	0	0.0634866	0.581843	0.923462	0.964661	3.66981	6.25476
Zm00001d033592	M+E-down	GRMZM2G079619			'misc.cytochrome P450'	AT3G26330.1	CYP71B37	cytochrome P450, family 71, subfamily B, polypeptide 37	LOC_Os09g10340.1	cytochrome P450, putative, expressed	6.23456	2.7773	3.96651	10.0187	0.939249	2.49677	15.79	4.4777	18.1461	7.40458	2.82855	5.83301	1.09028	1.23623	0.938327	5.09672	4.0419	8.34628
Zm00001d007305	M+E-down	GRMZM2G119613				AT1G71910.1			LOC_Os11g09150.1	expressed protein	0.164584	1.1153	2.43616	2.05257	0.74269	1.97593	1.41623	4.30449	6.69545	0.782765	0.656745	0.585145	0.862275	1.00554	0	0.936943	1.37556	0.916973
Zm00001d020646	M+E-down	GRMZM5G843781							LOC_Os09g27160.1	expressed protein	2.39858	0.974711	1.09367	9.06244	1.5834	3.85296	33.8451	14.5871	53.2942	2.21949	0.982329	1.67363	1.32081	1.58104	0.951094	5.46625	11.4551	13.264
Zm00001d032419	M+E-down	GRMZM2G318882			'stress.biotic'	AT5G42510.1		Disease resistance-responsive (dirigent-like protein) family protein	LOC_Os07g01620.1	dirigent, putative, expressed	0.068695	0.200153	0.247701	6.21432	6.09006	7.93038	2.24693	3.99305	28.5283	0.188101	0.57023	0	8.37045	7.92155	3.2995	4.42635	6.19887	1.54068
Zm00001d012099	M+E-down										8.38453	18.0458	13.0595	12.9047	14.45	22.016	13.7592	20.7162	28.801	11.1253	15.1366	8.38916	8.89252	8.16574	8.16085	11.0747	14.1961	10.7689
Zm00001d007831	M+E-down	GRMZM2G176375				AT3G22600.1		Bifunctional inhibitor/lipid-transfer protein/seed storage 2S albumin superfamily protein	LOC_Os07g07930.1	LTPL78 - Protease inhibitor/seed storage/LTP family protein precursor, expressed	1.29666	0.964168	2.26307	15.1541	0.299621	7.73219	22.4526	20.8831	82.1538	1.53111	0.510289	1.87321	0.130705	0.620545	0.717275	1.90016	16.6589	27.2382
Zm00001d013559	M+E-down										22.7339	28.8498	33.0251	38.6716	25.8185	62.4362	84.8127	80.9879	105.849	23.2283	20.2005	22.8208	13.0423	16.2466	15.5117	23.9943	43.3615	47.0668
Zm00001d044053	M+E-down	GRMZM2G021807			'lipid metabolism.lipid degradation.lipases.triacylglycerol lipase'	AT4G18550.1		alpha/beta-Hydrolases superfamily protein	LOC_Os01g46250.1	lipase, putative, expressed	0	0	0.0435203	1.28111	1.31311	1.94039	1.74904	1.75535	3.5117	0	0	0	0.522246	1.32341	0.537702	0.369844	1.1897	1.02809
Zm00001d044538	M+E-down	GRMZM2G064744	myb27	MYB-transcription factor 27	'RNA.regulation of transcription.MYB domain transcription factor family'	AT5G26660.1	ATMYB86,MYB86	myb domain protein 86	LOC_Os01g36460.1	MYB family transcription factor, putative, expressed	3.37061	3.09292	3.46044	11.8327	0.769064	7.74399	38.302	19.3974	36.777	3.5554	4.24623	2.25693	0.162261	0.719117	1.50815	2.25717	16.2541	16.4774
Zm00001d039058	M+E-down	GRMZM2G348890				AT3G27880.1		Protein of unknown function (DUF1645)	LOC_Os05g49350.1	DUF1645 domain containing protein, putative, expressed	13.2904	6.884	9.82977	10.7116	5.2127	13.1796	36.1888	21.3213	35.7867	8.72528	3.46218	5.3137	0.334321	2.90428	2.04914	4.40925	10.9223	11.6853
Zm00001d042062	M+E-down	GRMZM2G057413	bhlh126	bHLH-transcription factor 126	'RNA.regulation of transcription.bHLH,Basic Helix-Loop-Helix family'	AT3G56970.1	BHLH038,ORG2	basic helix-loop-helix (bHLH) DNA-binding superfamily protein	LOC_Os01g72370.1	helix-loop-helix DNA-binding domain containing protein, expressed	1.80714	1.77808	4.788	0.941082	2.95489	4.16708	11.8118	3.48369	9.55708	2.22794	1.62713	4.7686	1.7203	0.660459	1.57183	3.48294	1.13134	3.85136
Zm00001d025247	M+E-down	GRMZM2G034206				AT4G24972.1	TPD1	tapetum determinant 1	LOC_Os02g30780.1	LGC1, putative, expressed	0	0	0.146252	25.9608	18.1527	52.5343	3.96122	36.6467	4.97382	0	0	0	10.2819	14.891	1.85377	10.428	17.8983	9.04081
Zm00001d007106	M+E-down	GRMZM2G053311				AT2G47900.3	AtTLP3,TLP3	tubby like protein 3	LOC_Os07g47110.1	OsFBT11 - F-box and tubby domain containing protein, expressed	0.17165	0.762335	0.325634	1.40255	1.79133	2.23294	1.17941	3.8834	0.869152	0.124863	0.170972	0.11885	0.280216	0.329868	0.34475	1.27765	1.84865	1.28901
Zm00001d002093	M+E-down	GRMZM2G372102				AT4G12470.1	AZI1	azelaic acid induced 1	LOC_Os04g55170.1	LTPL126 - Protease inhibitor/seed storage/LTP family protein precursor, expressed	1.21657	1.64488	2.85955	144.094	137.304	175.919	73.6659	205.406	137.853	3.2905	4.48794	1.22895	54.6027	89.308	25.1457	88.705	224.054	68.5387
Zm00001d031427	M+E-down	GRMZM2G132763			'signalling.receptor kinases.leucine rich repeat XI'	AT1G17750.1	AtPEPR2,PEPR2	PEP1 receptor 2	LOC_Os10g06740.1	receptor-like protein kinase precursor, putative, expressed	1.07866	0.626568	0.474536	2.48757	4.75908	6.67696	2.43177	9.93281	8.04773	0.779601	1.26913	0.580134	1.29385	1.35594	1.35421	1.36591	2.70442	1.22629
Zm00001d016564	M+E-down										2.26245	0.973954	1.78545	35.547	21.5286	46.1005	21.7361	40.7789	40.3925	1.68109	3.98686	3.24526	5.8692	17.4369	15.9454	9.31269	39.0656	28.9554
Zm00001d016884	M+E-down	GRMZM2G061700			'RNA.regulation of transcription.AP2/EREBP, APETALA2/Ethylene-responsive element binding protein family'	AT3G20300.1		Protein of unknown function (DUF3537)	LOC_Os02g35830.1	extracellular ligand-gated ion channel, putative, expressed	1.28985	2.13815	3.49809	2.89227	3.51417	4.34006	0.833179	18.9645	3.03552	1.3449	1.83804	1.41203	1.4077	9.72776	1.3326	2.30918	2.10812	1.89237
Zm00001d024179	M+E-down										1.70859	2.25733	1.90051	4.07555	4.71408	5.50579	7.05337	4.63126	3.36481	3.22199	2.65996	2.67419	1.10135	2.58273	3.0152	2.46448	6.15053	5.54538
Zm00001d049678	M+E-down	GRMZM2G069047	nactf115	NAC-transcription factor 115	'development.unspecified'	AT2G46770.1	ANAC043,EMB2301,NST1	NAC (No Apical Meristem) domain transcriptional regulator superfamily protein	LOC_Os08g02300.1	no apical meristem protein, putative, expressed	1.81803	0.586326	0.804968	10.1382	3.56027	10.7605	21.0504	15.468	13.6023	2.64524	1.21306	1.26319	1.19945	1.7254	1.75206	3.47821	7.38003	6.35869
Zm00001d012873	M+E-down	AC202950.3_FG008							LOC_Os03g61650.1	expressed protein	0.0385522	0.16535	0.0858183	3.56721	1.67521	5.5634	5.89448	6.50242	2.10835	0.102635	0.101676	0.0679668	0.167346	0.297059	0.849323	1.55023	4.39724	1.73412
Zm00001d005830	M+E-down	GRMZM2G088860				AT3G13980.1			LOC_Os09g27160.1	expressed protein	0	0	0.148102	5.59591	2.9312	4.52028	9.10723	11.0339	9.98249	0.0187526	0.076776	0	1.75018	2.30002	1.8615	4.49131	6.4058	3.88978
Zm00001d008334	M+E-down	GRMZM2G017555			'cell wall.pectin*esterases.PME'	AT3G05620.1		Plant invertase/pectin methylesterase inhibitor superfamily	LOC_Os01g15039.1	pectinesterase, putative, expressed	0.0404477	0.0200873	0.234426	14.7154	8.50091	10.49	13.1581	10.3736	4.66034	0.0215269	0.0221589	0.0224858	7.30114	10.5831	6.34987	17.2877	12.3966	12.3558
Zm00001d016160	M+E-down	GRMZM2G178356	kch7	potassium channel7	'transport.potassium'	AT5G46240.1	KAT1	potassium channel in Arabidopsis thaliana 1	LOC_Os02g14840.1	potassium channel KAT1, putative, expressed	0.603132	0.568693	0.624564	8.15305	8.44887	11.0793	22.2342	20.713	5.7146	0.630888	0.969008	0.628849	4.55279	4.05262	3.65787	6.27941	18.325	11.2377
Zm00001d031261	M+E-down	GRMZM2G467187			'protein.degradation.ubiquitin.E3.RING'	AT3G05200.1	ATL6	RING/U-box superfamily protein	LOC_Os08g37760.1	zinc finger, C3HC4 type domain containing protein, expressed	1.07429	1.0619	0.621218	4.84197	0.976328	1.65759	10.7171	7.94616	7.4317	1.54021	1.34094	0.594457	0.720132	0.840669	0.746696	1.92894	6.81076	4.91397
Zm00001d013560	M+E-down	GRMZM2G002225	knox10	knotted related homeobox10	'RNA.regulation of transcription.HB,Homeobox transcription factor family'	AT4G08150.1	BP,BP1,KNAT1	KNOTTED-like from Arabidopsis thaliana	LOC_Os03g51690.1	Homeobox domain containing protein, expressed	24.7121	22.1041	25.6823	38.1638	11.5482	44.8381	97.4557	55.413	82.2912	24.099	19.1085	21.8288	7.42208	7.00009	14.0945	16.9625	36.0461	41.1271
Zm00001d025959	M+E-down	GRMZM2G123450			'signalling.receptor kinases.misc'	AT1G49730.1		Protein kinase superfamily protein	LOC_Os04g45730.1	protein kinase domain containing protein, expressed	2.26473	1.10613	3.14458	10.3	2.26171	3.60729	12.3487	4.90957	4.51314	2.10958	1.01499	2.87082	1.76175	5.381	3.58567	5.58138	10.2874	9.5385
Zm00001d043667	M+E-down	GRMZM2G113319			'cell.organisation'	AT5G20490.1	ATXIK,XI-17,XIK	Myosin family protein with Dil domain	LOC_Os05g46030.1	myosin head family protein, expressed	35.6579	40.6897	25.3538	12.5495	15.976	18.0384	32.9714	29.7466	8.02376	25.8212	34.0196	37.2724	9.5724	7.19212	12.5706	17.9999	28.335	21.6592
Zm00001d010832	M+E-down										938.288	759.269	1153.79	164.112	5.24114	56.3323	746.011	418.924	949.217	790.572	594.674	580.607	0.873954	1.02111	3.78539	34.7737	343.827	146.474
Zm00001d007935	M+E-down	GRMZM2G097967			'stress.biotic'	AT5G42510.1		Disease resistance-responsive (dirigent-like protein) family protein	LOC_Os07g01660.1	dirigent, putative, expressed	974.496	640.782	896.113	198.382	12.2624	161.753	700.703	355.805	825.529	674.07	704.206	616.471	2.45454	8.87403	21.9939	8.6357	198.581	190.238
Zm00001d025476	M+E-down	GRMZM2G125476				AT1G57680.1			LOC_Os04g36630.1	expressed protein	2.37439	3.86889	4.12216	0.134305	0.597471	0.69482	0.536601	0.323877	3.88473	2.14926	2.09565	2.16658	0.094491	0.0548081	0.224059	0.0478413	0.0154555	0.153951
Zm00001d015702	M+E-down	GRMZM2G344163			'transport.unspecified anions'	AT5G33280.1		Voltage-gated chloride channel family protein	LOC_Os08g20570.1	chloride channel protein, putative, expressed	37.2156	20.0383	32.0757	26.1215	9.65077	18.2824	33.3819	21.627	27.8844	32.8982	28.8145	43.6142	7.18039	11.3338	11.7105	13.8074	23.0705	25.1254
Zm00001d008905	M+E-down	GRMZM2G099483				AT3G14920.1		Peptide-N4-(N-acetyl-beta-glucosaminyl)asparagine amidase A protein	LOC_Os01g10950.1	peptide-N4-asparagine amidase A, putative, expressed	49.0675	31.9079	71.9706	45.7906	23.5451	37.3177	54.0414	48.6472	80.7858	52.5969	41.4267	77.0502	19.2633	24.9497	24.196	28.8124	42.5498	33.529
Zm00001d029135	M+E-down	GRMZM2G133322	sweet12a	sugars will eventually be exported transporter12a	'development.unspecified'	AT3G48740.1		Nodulin MtN3 family protein	LOC_Os03g22590.1	nodulin MtN3 family protein, putative, expressed	0	0	0	0.811658	0.137564	0	0.185938	0	0	0	0	0	0.145164	0.445655	2.62881	0.126639	0.0182288	0.99459
Zm00001d023952	M+E-down										0.260272	0.0810843	0.129314	0.120218	0.0691875	0.388653	0.105747	0.0810737	0.0775663	0.067808	0.029255	0.281031	1.40444	0.0231998	0.0945176	1.53493	0.283984	0.0651666
Zm00001d003793	F+E-up										1.85501	0	0	0.233717	0.344039	0.0170327	0.458406	0	0	1.00517	0.395827	1.56628	0.437842	0.213892	0.590945	0.591703	0.210839	0.560316
Zm00001d009432	F+E-up	GRMZM2G389510				AT1G55265.1		Protein of unknown function, DUF538	LOC_Os03g48626.2	expressed protein	1.91242	0	0.0654275	0.33794	0	0	0.96017	0	0.065367	2.33068	1.26822	1.4529	0.674086	0.271925	0.250173	0.551455	0.426414	1.26197
Zm00001d048063	F+E-up										1.83409	0	0.119789	0.378387	0	0	0	0	0	3.5861	1.13225	3.5402	0.096449	0	0.2334	0.874753	0	0.106891
Zm00001d044237	F+E-up	GRMZM2G342693			'protein.targeting.secretory pathway.unspecified'	AT3G60540.1		Preprotein translocase Sec, Sec61-beta subunit protein	LOC_Os01g38510.1	protein transport protein Sec61 subunit beta, putative, expressed	25.5585	0	0	5.00325	0	0	12.1274	0	0	9.40099	0	19.6255	1.58524	0	4.91705	5.49385	0	9.17296
Zm00001d036062	F+E-up										1.08747	0	0	0.0862375	0	0	0.97412	0	0	0.888479	0	0.38797	0.473371	0.241536	0.964875	0.167961	0.636865	1.18043
Zm00001d020124	F+E-up	GRMZM2G373589				AT3G61660.1			LOC_Os01g46790.1	expressed protein	7.22104	0	0	0.200396	0	0	0.164676	0	0	5.62204	4.27811	1.93839	0	0	0	0	1.10235	0.167256
Zm00001d023571	F+E-up	GRMZM2G132286			'RNA.RNA binding'	AT1G32790.2	CID11	CTC-interacting domain 11	LOC_Os08g02330.1	RNA recognition motif containing protein, putative, expressed	1.05426	0	0	0.318092	0	0	0.621825	0	0	0.383112	0.755926	0.076208	0.170317	0	0.0993072	0.430081	0.611012	0.266672
Zm00001d041788	F+E-up	GRMZM2G163514			'RNA.regulation of transcription.unclassified'	AT5G23570.1	ATSGS3,SGS3	XS domain-containing protein / XS zinc finger domain-containing protein-related	LOC_Os12g09580.1	leafbladeless1, putative, expressed	13.1751	0	0.0689535	7.52714	0.0109544	0.0113059	7.45915	0	0	9.95135	8.56811	11.343	8.8582	6.31665	10.8449	8.6504	6.45965	10.9528
Zm00001d004867	F+E-up	GRMZM2G460465				AT2G19000.1			LOC_Os12g43820.1	GCRP5 - Glycine and cysteine rich family protein precursor, expressed	11.126	1.39471	0.788231	8.36044	0.325221	0.388547	9.05371	0.154743	0	11.3252	41.544	10.8689	16.0165	17.4615	4.98554	12.5115	13.1972	6.53458
Zm00001d032696	F+E-up	GRMZM2G081515			'signalling.light'	AT1G07090.1	LSH6	Protein of unknown function (DUF640)	LOC_Os02g41460.1	DUF640 domain containing protein, putative, expressed	196.644	60.6776	185.294	71.8358	55.4819	53.6949	17.2272	43.4316	34.8435	135.208	160.881	135.202	70.6205	82.8829	37.245	52.5157	46.8012	42.846
Zm00001d002884	F+E-up	GRMZM2G434557			'development.unspecified'	AT3G43660.1		Vacuolar iron transporter (VIT) family protein	LOC_Os04g59020.1	integral membrane protein, putative, expressed	74.0109	13.3255	16.7458	4.13581	1.31685	1.33161	0.740637	5.01254	1.64706	73.3808	62.011	22.119	2.12846	3.46876	0.378585	7.41849	3.13657	1.72367
Zm00001d050704	F+E-up	GRMZM5G807791			'RNA.regulation of transcription.AtSR Transcription Factor family'	AT2G47970.1		Nuclear pore localisation protein NPL4	LOC_Os01g27990.1	NPL4, putative, expressed	1.42953	0	0.058953	2.98317	0.0279531	0.0400748	2.26567	0.0667265	0	1.14088	1.57797	1.33469	4.33324	3.27933	4.70904	2.78581	2.79632	3.0183
Zm00001d012897	F+E-up	GRMZM2G325285			'cell.vesicle transport'	AT3G08530.1		Clathrin, heavy chain	LOC_Os11g01380.1	clathrin heavy chain, putative, expressed	1.80465	0.0159544	0.0732603	6.28691	0.0262239	0.0296656	1.9701	0.0108794	0.016415	3.19704	1.93822	2.65116	5.00992	4.98003	5.77158	6.53808	7.2741	6.58887
Zm00001d002050	F+E-up										0.567265	0	0.162785	2.14453	0	0.337392	1.62556	0.137523	0	0.537085	1.85232	1.85726	0.137287	0	0.750595	1.02276	4.49243	4.33932
Zm00001d011867	F+E-up	GRMZM2G318942			'signalling.G-proteins'	AT2G44100.1	AT-GDI1,ATGDI1,GDI1	guanosine nucleotide diphosphate dissociation inhibitor 1	LOC_Os05g34540.1	rab GDP dissociation inhibitor alpha, putative, expressed	0.154411	0	0	1.10386	0.0330351	0.10388	0.40151	0.0779719	0.03588	0.713314	0.742626	0.832437	0.785461	0.898316	0.561082	0.772288	1.28068	1.01539
Zm00001d028326	F+E-up										0	0	0	2.55796	0	0.433011	0.74726	0.705718	0	2.11968	1.4912	0.341956	0.413601	1.05263	1.38644	1.33185	2.30751	2.70969
Zm00001d015404	F+E-up										6.31957	7.05511	3.2312	14.9624	48.581	38.49	5.00647	17.1935	3.07757	5.36484	6.60912	7.57522	23.4033	27.6004	37.2966	15.8629	15.465	14.2071
Zm00001d011422	F+E-up	GRMZM2G123309			'misc.cytochrome P450'	AT3G14680.1	CYP72A14	cytochrome P450, family 72, subfamily A, polypeptide 14	LOC_Os01g43844.1	cytochrome P450 72A1, putative, expressed	1.76615	0.603135	1.04856	12.1415	12.3915	7.57594	6.11426	5.15118	1.75751	2.86727	2.15537	2.44221	16.1158	14.4715	9.205	11.2965	9.78324	7.17241
Zm00001d033867	F+E-up										0.308221	0	0	0.0407292	0	0	0.0631785	0	0	0.132572	0.982555	0.0994577	0.366169	0.0862858	0.217236	0.292273	1.2724	0.0505785
Zm00001d051008	F+E-up										0.935101	0.0530205	0	0.225212	0.0400244	0.0495478	0.491468	0	0	0.858008	8.4049	0.813703	0.285942	0.0960485	0.683233	0.204285	8.55045	0.676096
Zm00001d018189	F+E-up	GRMZM2G021514			'cell.vesicle transport'	AT1G64650.1		Major facilitator superfamily protein	LOC_Os03g02380.1	major facilitator superfamily domain-containing protein 5, putative, expressed	0.0817757	0	0	0.0194137	0.0153228	0.0093689	0.0276627	0.0348023	0.0205537	0.0719154	0.696985	0.0851484	0.0636111	0.395261	0.11467	0.0419534	1.03616	0.0585695
Zm00001d041618	F+E-up	GRMZM2G421565			'development.unspecified'	AT1G31470.1	NFD4	Major facilitator superfamily protein	LOC_Os11g01590.1	nodulin, putative, expressed	0.303646	0	0	0.180579	0	0	0.083746	0	0	0.179154	0.0258172	0.777501	0.0834914	0.0425187	0.0834006	0.0701233	1.30798	0.203342
Zm00001d016122	F+E-up										0	0	0.093738	0	0	0	0.0101467	0	0	0	5.10583	0	2.00223	2.06299	0	2.00522	4.57791	0
Zm00001d018824	F+E-up										0	0	0.0884725	0	0	0	0	0	0	0	1.78746	0	0	0.19301	0	0	1.0691	0
Zm00001d007405	F+E-up										0	0	0.0151895	0	0	0	0	0	0	0	1.9827	0	1.39831	1.02993	0	0.91736	2.41835	0
Zm00001d009114	F+E-up	GRMZM2G350734									0.0481744	0	0	0.0906962	0	0	0	0	0.0229786	0.071336	1.10455	0.0336787	0.0992605	0.108032	0.0433942	0.0482701	0.446257	0
Zm00001d030936	F+E-up										0	0	0	0.0302973	0.0240131	0	0	0	0	0	1.54872	0	2.56451	0	0	3.51545	1.85635	0
Zm00001d032509	F+E-up										0.0419273	0	0	0	0	0	0.0755055	0	0	0.110639	3.60038	0.0444577	0.097742	0.0182571	0.08265	0.2111	3.27847	0.142176
Zm00001d029176	F+E-up	GRMZM2G445791			'lipid metabolism.lipid degradation.beta-oxidation.acyl CoA DH'	AT5G65110.1	ACX2,ATACX2	acyl-CoA oxidase 2	LOC_Os11g39220.1	acyl-coenzyme A oxidase, putative, expressed	0.436235	0.0215842	0.0385148	0.247734	0	0	0.814386	0.0147837	0	1.44997	0.425796	1.19213	0.214365	0.18054	0.191311	0.350855	0.277598	0.739324
Zm00001d040150	F+E-up										0	0	0	0	0	0	0	0	0	0	1.14822	0	0	0	0	0	0.413793	0
Zm00001d016727	F+E-up										0	0	0	0	0	0	0	0	0	0	1.48335	0	0	0.110685	0	0	0.697388	0
Zm00001d038949	F+E-up	GRMZM2G079754									0	0	0	0	0	0	0	0	0	0	2.25234	0	0	0	0	0	1.33213	0
Zm00001d033146	F+E-up										0	0	0	0	0	0	0	0	0	0	7.3312	0	0	0.400635	0	0	9.5065	0
Zm00001d046848	F+E-up	GRMZM2G111082			'hormone metabolism.ethylene.synthesis-degradation'	AT2G19590.1	ACO1,ATACO1	ACC oxidase 1	LOC_Os06g37590.1	1-aminocyclopropane-1-carboxylate oxidase protein, putative, expressed	0	0	0	0	0	0	0	0	0	0	1.00265	0	0	0	0	0	1.28974	0
Zm00001d010739	F+E-up										0	0	0	0	0	0	0	0	0	0	2.95061	0	0.463717	0	0	1.02903	2.59156	0
Zm00001d047484	F+E-up	GRMZM2G400806			'signalling.in sugar and nutrient physiology.pyruvate dehydrogenase kinase'	AT3G06483.1	ATPDHK,PDK	pyruvate dehydrogenase kinase	LOC_Os07g44330.1	kinase, putative, expressed	0	0	0	0	0	0	0	0	0	0	1.12885	0	0	0.588045	0	0	1.92117	0
Zm00001d053174	F+E-up										0	0	0	0	0	0	0	0	0	0	1.40371	0	0	0	0	0	1.84347	0
Zm00001d034326	F+E-up	GRMZM2G108807			'cell.organisation'	AT2G31200.1	ADF6,ATADF6	actin depolymerizing factor 6	LOC_Os03g56790.1	actin-depolymerizing factor, putative, expressed	0	0	0	0	0	0	0	0	0	0	1.92949	0	0	0	0	0	2.04002	0
Zm00001d038201	F+E-down	GRMZM2G066029	zar4	Zea mays ARGOS4							10.6173	4.39757	0.877025	1.3619	1.07125	0	4.103	0	1.12501	10.2539	0	0.97199	1.32067	0	0	3.25366	2.54483	0.780756
Zm00001d043706	F+E-down	GRMZM2G159937	bhlh57	bHLH-transcription factor 57	'RNA.regulation of transcription.bHLH,Basic Helix-Loop-Helix family'	AT1G01260.1		basic helix-loop-helix (bHLH) DNA-binding superfamily protein	LOC_Os01g50940.1	helix-loop-helix DNA-binding domain containing protein, expressed	2.26882	0.936711	0.753588	1.875	1.55138	0.579649	0.957072	0.553523	1.85487	14.9279	3.93186	5.55757	2.70289	2.9973	1.12581	1.09793	0.423254	0.628035
Zm00001d033710	F+E-down	GRMZM2G004106			'misc.plastocyanin-like'	AT2G02850.1	ARPN	plantacyanin	LOC_Os03g50160.1	plastocyanin-like domain containing protein, putative, expressed	0.729743	170.168	0.0371831	0.456623	1.38604	0.515838	0.710795	3.55657	0.734035	13.5517	0.919985	7.1837	0.166022	0.812792	0.565845	0.361813	0.71841	0.147274
Zm00001d036112	F+E-down										1.83356	4.91216	0.341714	1.19266	3.29524	0.3687	0.730237	3.75331	2.44654	2.77659	0.765589	0.57478	0.388636	3.55356	0.444926	0.282793	0.535414	0.472796
Zm00001d045523	F+E-down	GRMZM2G046528									0	0	6.23713	0.86939	0.20358	1.00106	0	0.0880595	0	0.117264	0	0	0.0761945	0.619695	0.954392	0.084161	0.082839	2.01148
Zm00001d045203	F+E-down	GRMZM2G001799	iaa41	Aux/IAA-transcription factor 41	'RNA.regulation of transcription.Aux/IAA family'	AT4G14550.1	IAA14,SLR	indole-3-acetic acid inducible 14	LOC_Os02g56120.1	OsIAA9 - Auxin-responsive Aux/IAA gene family member, expressed	6.5298	7.95525	31.9257	0.908945	3.33583	1.52972	1.87767	1.82235	1.63375	1.93213	3.95266	4.66605	1.4187	1.68898	0.876297	4.27459	0.372509	0.549155
Zm00001d043536	F+E-down										3.97307	3.83172	12.4326	0.3789	1.63091	1.00526	0.403475	1.49062	1.92088	4.69455	5.66193	3.59194	0.489426	1.04416	0.090882	0.690072	0.682977	0.201506
Zm00001d051944	F+E-down	GRMZM2G466532							LOC_Os02g56490.1	expressed protein	0	0.898135	32.227	1.45426	3.03818	2.65671	0	3.24677	2.20736	0	0	0	2.83536	1.46827	0.392203	1.76451	1.58913	0
Zm00001d029729	F+E-down										8.28703	1.96442	23.3809	1.40321	0.599008	0.977024	2.63962	5.30947	3.93965	2.34879	3.6328	4.09403	1.63483	0.803183	0.244441	1.89245	0.929778	1.23157
Zm00001d009484	F+E-down	GRMZM2G022101			'misc.UDP glucosyl and glucoronyl transferases'	AT4G15480.1	UGT84A1	UDP-Glycosyltransferase superfamily protein	LOC_Os05g47950.1	UDP-glucoronosyl and UDP-glucosyl transferase domain containing protein, expressed	9.65709	4.16801	16.3082	0.595549	0.425852	0.0498574	0.116615	0.902274	0.232644	4.04682	4.87376	5.26816	1.084	0.927126	0.16342	1.62838	0.265885	0.213858
Zm00001d035363	F+E-down										0.0407853	19.1619	27.9509	2.55389	0.735483	1.97391	1.5817	2.60941	2.44823	0.119205	0	0.253044	0.138696	0.323076	1.07864	2.94115	0	4.03329
Zm00001d006149	F+E-down										15.3214	0.253443	29.763	0.077816	0.139325	0.150593	0.47928	1.45552	0.18935	0.963128	9.88782	12.0713	0.0210268	0.233477	0.0230635	0	0	0.100355
Zm00001d054010	F+E-down	GRMZM2G006197				AT1G76250.1			LOC_Os02g02730.1	expressed protein	3.19089	1.42114	4.27506	0.577095	0.184087	0.806091	1.51872	1.44192	2.53964	1.03874	1.48106	1.03948	0.19995	0.304271	0.320269	0.283912	0.720761	0.943613
Zm00001d026308	F+E-down	GRMZM2G354209			'hormone metabolism.auxin.induced-regulated-responsive-activated'	AT1G56150.1		SAUR-like auxin-responsive protein family	LOC_Os04g52670.1	OsSAUR21 - Auxin-responsive SAUR gene family member, expressed	16.1721	1.30445	11.4252	0.81412	2.17031	0.509505	0	1.01063	2.291	9.83085	3.38146	2.31016	5.67673	6.55403	0	4.23579	0	1.82671
Zm00001d039648	F+E-down	GRMZM2G024551				AT1G52720.1			LOC_Os01g07970.1	expressed protein	78.2549	29.5612	95.855	7.55381	12.3828	1.46954	3.53053	15.3452	4.94484	61.211	41.9072	19.9045	5.61491	18.3322	2.05091	5.37061	4.44614	0.98197
Zm00001d044074	F+E-down	GRMZM2G157927	c3h21	C3H-transcription factor 321	'RNA.regulation of transcription.C3H zinc finger family'	AT1G66810.1		Zinc finger C-x8-C-x5-C-x3-H type family protein	LOC_Os01g45730.1	zinc finger C-x8-C-x5-C-x3-H type family protein, expressed	35.3591	7.84162	29.5266	0.176844	0.0959239	0.0424316	1.79305	0.0323753	13.4058	9.35674	8.94903	8.71091	0.0606961	0.294033	0.0423248	0.0697506	0.0682315	0.332727
Zm00001d029823	F+E-down	GRMZM2G469371			'protein.degradation.ubiquitin.E3.RING'	AT2G18650.1	MEE16	RING/U-box superfamily protein	LOC_Os10g39936.1	zinc finger, C3HC4 type domain containing protein, expressed	27.2266	12.3376	33.9412	0.109249	0	0	0.20172	0.399539	0.772768	12.2669	11.6665	6.90385	0	0	0	0.056953	0	0
Zm00001d041684	F+E-down	GRMZM2G302279			'stress.biotic'	AT3G50950.1	ZAR1	HOPZ-ACTIVATED RESISTANCE 1	LOC_Os12g25170.1	NB-ARC domain containing disease resistance protein, putative, expressed	8.75764	2.21971	3.83374	0	0.684029	0.751982	0.043321	0.728032	0.8446	3.30438	1.70796	3.45072	0.13981	0.17201	0.0282188	0.156719	0.226031	0
Zm00001d026204	F+E-down	GRMZM2G097638	myb65	MYB-transcription factor 65	'RNA.regulation of transcription.MYB domain transcription factor family'	AT1G79180.1	ATMYB63,MYB63	myb domain protein 63	LOC_Os04g50770.1	MYB family transcription factor, putative, expressed	15.6351	5.31999	11.1997	0.302712	0	0	0.792967	0.400272	1.92904	5.30579	4.06646	3.42576	0	0	0.0471394	0.0474654	0.312356	0.356417
Zm00001d037155	F+E-down	GRMZM2G025491			'RNA.regulation of transcription.unclassified'	AT2G03200.1		Eukaryotic aspartyl protease family protein	LOC_Os06g10670.1	aspartic proteinase nepenthesin-1 precursor, putative, expressed	41.4079	22.5533	43.6408	0.338442	0.248028	0.347342	2.84572	1.08227	9.69248	25.4232	21.2766	18.9119	0.298048	0.256449	0.0809454	0.592008	0.568598	0.62076
Zm00001d003129	F+E-down	GRMZM2G158083	hct5	hydroxycinnamoyltransferase5	'secondary metabolism.phenylpropanoids'	AT5G48930.1	HCT	hydroxycinnamoyl-CoA shikimate/quinate hydroxycinnamoyl transferase	LOC_Os04g42250.2	transferase family protein, putative, expressed	16.2704	8.13373	9.34192	2.45147	2.43248	3.93007	3.81507	2.82937	6.09167	5.52828	4.55165	5.65468	1.72273	2.04966	3.13869	1.7054	2.27827	2.94191
Zm00001d001826	F+E-down	GRMZM2G084327				AT3G15480.1		Protein of unknown function (DUF1218)	LOC_Os04g58160.2	fiber protein Fb34, putative, expressed	160.57	72.1919	89.8192	0.610337	0.419191	0.755749	1.5475	2.8573	4.35576	148.632	150.204	84.5734	0.124597	0.365722	0.11553	0.491111	1.3317	0.584051
Zm00001d032069	F+E-down	GRMZM2G101245			'protein.postranslational modification.kinase.receptor like cytoplasmatic kinase VII'	AT2G05940.1		Protein kinase superfamily protein	LOC_Os08g35600.1	tyrosine protein kinase domain containing protein, putative, expressed	48.8115	23.5703	28.7268	0.331831	0.066634	0.047764	1.59905	0.263727	5.76786	19.2803	23.0372	16.8318	0.15041	0.0580032	0.047391	0.194109	0.228102	0.512316
Zm00001d047438	F+E-down	GRMZM2G108265									38.201	21.5343	30.0998	0.3581	0.111597	0.283608	2.39575	1.82479	5.78494	16.5808	23.448	22.0695	0.0673379	0.100545	0.197885	0.0416112	1.23306	1.17665
Zm00001d044966	F+E-down	GRMZM2G038928			'RNA.regulation of transcription.unclassified'	AT2G03200.1		Eukaryotic aspartyl protease family protein	LOC_Os06g10670.1	aspartic proteinase nepenthesin-1 precursor, putative, expressed	29.1832	15.5544	15.5332	0.165328	1.13085	0.566409	0.454126	0.353109	5.27379	13.2311	18.8399	7.9351	0.124231	0.534953	0.326878	0.155318	1.25652	0.652242
Zm00001d005767	F+E-down										23.6149	12.5136	14.3109	0	0	0.0536078	0.152532	0.0789225	0.76668	9.50675	10.6212	7.9518	0.0269798	0.0125013	0	0.0579903	0.0288343	0
Zm00001d018146	F+E-down	GRMZM2G101438			'protein.degradation.metalloprotease'	AT4G37040.1	MAP1D	methionine aminopeptidase 1D	LOC_Os02g52420.1	peptidase, M24 family protein, putative, expressed	161.48	99.243	103.728	38.7478	29.399	40.7698	76.9862	40.9758	97.2028	79.0446	77.539	75.4939	28.5429	29.2849	38.1598	30.8593	35.0502	47.0712
Zm00001d020921	F+E-down	GRMZM2G176430			'transport.unspecified cations'	AT5G47560.1	ATSDAT,ATTDT,TDT	tonoplast dicarboxylate transporter	LOC_Os09g31130.1	citrate transporter, putative, expressed	38.0159	2.45343	10.1399	0.066445	0	0.126679	1.58277	0.307578	0.105215	16.9543	22.1376	9.57208	0.019724	0.0411641	0.0113232	0.0808887	0.101833	0
Zm00001d004621	F+E-down	GRMZM2G034389			'transport.peptides and oligopeptides'	AT2G02040.1	ATPTR2,ATPTR2-B,NTR1,PTR2,PTR2-B	peptide transporter 2	LOC_Os11g18044.1	peptide transporter PTR2, putative, expressed	21.6535	18.1006	19.3422	0.223191	0.141455	0.206051	0.196932	0.331583	1.05074	9.52438	16.1681	11.3507	0.252158	0.204922	0.138201	0.262499	0.255331	0.261611
Zm00001d016408	F+E-down	GRMZM2G154789							LOC_Os06g05120.1	expressed protein	503.412	433.995	557.907	0.179969	0.235136	0.0868042	0.724704	0.52595	0.954269	366.368	265.566	214.841	0.0362394	0.22267	0.134608	0	0.0938309	0
Zm00001d024700	F+E-down	GRMZM2G310453				AT3G21710.1					89.7562	100.916	117.86	0.0473387	0	0.0907005	1.47272	0.323946	9.72436	56.8578	59.4787	50.563	0.0192087	0	0.0632055	0	0.146548	0.0510665
Zm00001d045956	F+E-down	GRMZM2G027860			'transport.p- and v-ATPases'	AT1G26130.1		ATPase E1-E2 type family protein / haloacid dehalogenase-like hydrolase family protein	LOC_Os08g29150.1	phospholipid-transporting ATPase, putative, expressed	112.115	104.73	101.853	11.4153	10.1236	13.0306	31.0365	16.3539	29.1619	53.1718	68.9645	60.7224	7.59839	8.3577	9.49323	10.4594	13.7088	14.514
Zm00001d048608	F+E-down	GRMZM2G122073				AT1G70230.1	TBL27	TRICHOME BIREFRINGENCE-LIKE 27	LOC_Os06g12870.1	leaf senescence related protein, putative, expressed	161.188	112.769	180.314	0.877706	0.659852	0.528882	1.02564	0.357783	27.3373	64.1307	108.395	86.1118	0.615677	0.856415	0.912838	0.581354	0.808704	0.222018
Zm00001d026366	F+E-down	GRMZM2G324781			'RNA.regulation of transcription.Chromatin Remodeling Factors'	AT1G50410.1		SNF2 domain-containing protein / helicase domain-containing protein / zinc finger protein-related	ChrUn.fgenesh.mRNA.85	expressed protein	3.02129	4.90923	3.98973	0.0790494	0.103044	0.264688	0.100704	0.198344	0.40509	1.79312	2.23596	2.00265	0.0721552	0.0763552	0.0864556	0.0328131	0.159898	0.153163
Zm00001d042901	F+E-down	GRMZM2G367668			'secondary metabolism.simple phenols'	AT2G29130.1	ATLAC2,LAC2	laccase 2	LOC_Os01g62600.1	laccase precursor protein, putative, expressed	560.269	1140.72	1084.16	0.441177	0.86861	0.744529	1.05994	0.143679	35.732	409.87	583.321	334.741	0.803201	1.32748	0.834929	0.373373	0.752853	0.29035
Zm00001d015224	F+E-down	GRMZM2G010731			'hormone metabolism.salicylic acid.synthesis-degradation'	AT5G04370.1	NAMT1	S-adenosyl-L-methionine-dependent methyltransferases superfamily protein	LOC_Os06g13310.1	SAM dependent carboxyl methyltransferase, putative, expressed	14.0168	17.8553	23.3656	0.0836115	0.164117	0.323108	0.524393	1.12336	4.06807	13.3829	103.53	17.373	0.0136859	0	0.0300187	0.0707292	0.570311	0.309175
Zm00001d031152	F+E-down										391.565	1017.75	988.688	1.61947	0.456205	2.10159	2.56504	1.83905	8.61289	261.408	327.649	306.151	0.298972	0.560595	0.164046	0.760958	1.41738	1.9955
Zm00001d018059	F+E-down	AC194974.3_FG005			'misc.myrosinases-lectin-jacalin'	AT5G10530.1		Concanavalin A-like lectin protein kinase family protein	LOC_Os08g03090.1	lectin-like receptor kinase 1, putative, expressed	13.3098	22.4926	15.8281	1.76066	4.70962	3.80981	3.48366	3.86701	6.1658	11.7194	10.1331	8.61031	1.7751	2.55016	2.0824	1.86179	2.00488	1.23289
Zm00001d041358	F+E-down										2.40505	10.7455	11.1995	0.0373797	0.0522455	0.054121	0	0	0.080358	1.96601	3.0167	1.5108	0.0489546	0.123193	0.0675145	0.196293	0.446686	0.0177159
Zm00001d008562	F+E-down	GRMZM2G133552			'RNA.regulation of transcription.C2H2 zinc finger family'	AT1G68360.1		C2H2 and C2HC zinc fingers superfamily protein	LOC_Os01g04120.1	ZOS1-03 - C2H2 zinc finger protein, expressed	25.3209	18.2955	37.9024	0.190423	0.199322	0.219862	0.375595	0.68958	2.00832	19.8217	22.1865	8.41498	0.0363393	0.287773	0.0719666	0.0770865	0.396691	0.239859
Zm00001d002378	F+E-down										2.17787	2.17482	3.69278	2.49878	7.57142	3.27203	3.55573	1.4077	3.76844	4.37964	12.6688	4.32276	1.82133	10.5007	2.45228	1.16298	7.80053	2.10456
Zm00001d043105	F+E-down	GRMZM2G155397			'misc.UDP glucosyl and glucoronyl transferases'						0.671535	4.01519	2.92318	0.698247	2.567	2.9017	6.80889	3.63614	1.13764	1.40372	1.41883	2.63685	0.774931	0	0.0319296	1.46272	0.592176	0.0293995
Zm00001d042082	F+E-down	GRMZM2G065088			'stress.abiotic.unspecified'	AT1G09560.1	GLP5	germin-like protein 5	LOC_Os01g72290.1	expressed protein	1.01334	0.240899	0.0465783	0.144451	0	0.0924885	1.60272	0.350508	0.731634	2.4159	16.749	0.454634	0	0	0	0	0.0499775	0.337269
Zm00001d032971	F+E-down	GRMZM2G119496			'transport.misc'	AT1G73700.1		MATE efflux family protein	LOC_Os10g20450.1	MATE efflux family protein, putative, expressed	9.95086	17.3041	17.3741	5.83631	6.76969	7.58577	13.4458	13.0097	41.7343	10.4732	13.5998	8.2202	8.20342	9.21909	8.19553	5.16165	5.28585	6.6471
Zm00001d018010	F+E-down										1.14664	0.775877	1.66694	6.89775	0.0728349	7.53148	8.90765	1.04396	38.5171	1.20449	73.1754	19.5341	0.0430832	0.0846599	0.075932	3.70564	0.9126	2.34746
Zm00001d047548	F+E-down	GRMZM2G404249	hsp18a	18 kda heat shock protein18a	'stress.abiotic.heat'	AT5G12020.1	HSP17.6II	17.6 kDa class II heat shock protein	LOC_Os01g08860.1	hsp20/alpha crystallin family protein, putative, expressed	2.20503	0	6.96475	9.1174	8.08404	14.1325	6.39447	5.85528	19.4875	0.389418	6.70343	5.9394	3.17294	5.08502	19.2106	1.3639	1.92716	24.5469
Zm00001d022589	F+E-down										2.99913	3.64675	2.37076	1.00617	2.41002	1.7015	2.51782	2.98754	1.38145	2.30495	1.29444	2.12422	1.02352	4.53703	1.5941	1.54591	1.25894	1.56465
Zm00001d022154	F+E-down										2.47165	1.4646	2.14881	0	0	0	0.227195	0.0300059	4.43189	0.689215	0.768944	0.356905	0	0.081993	0	0	0.0850073	0
Zm00001d019122	F+E-down	GRMZM2G078595							LOC_Os03g59210.1	expressed protein	1.46877	1.4808	1.64354	0	0	0	0	0.0271129	1.44291	0.529243	8.68134	0.59245	0	0	0	0	0.385271	0
Zm00001d039101	F+E-down	GRMZM2G149347	c3h3	C3H-transcription factor 33	'RNA.regulation of transcription.C3H zinc finger family'	AT1G66810.1		Zinc finger C-x8-C-x5-C-x3-H type family protein	LOC_Os05g50080.1	zinc finger C-x8-C-x5-C-x3-H type family protein, expressed	16.469	13.1481	15.7147	0.228461	0.319214	0.111316	3.86738	0.0102458	30.2885	6.25315	9.03818	9.01015	0.25968	0.501023	0.306096	0.183813	0.104012	0.194373
Zm00001d051468	F+E-down	GRMZM2G134023			'protein.degradation.ubiquitin.E3.RING'	AT3G61460.1	BRH1	brassinosteroid-responsive RING-H2	LOC_Os02g45780.1	zinc finger, C3HC4 type domain containing protein, expressed	10.9653	6.68055	4.87429	3.17664	1.49548	2.83507	15.1384	7.2916	15.7066	32.9607	15.061	21.6195	0.401722	2.02806	0.495784	1.24694	3.28025	3.95301
Zm00001d009570	F+E-down	GRMZM2G031827	c3h36	C3H-transcription factor 336	'RNA.processing.splicing'	AT5G42820.1	ATU2AF35B,U2AF35B	Zinc finger C-x8-C-x5-C-x3-H type family protein	LOC_Os05g48960.1	splicing factor U2AF, putative, expressed	12.9702	39.2968	28.8637	32.1271	40.5398	40.1364	15.6493	32.9111	26.1684	16.2776	18.824	17.3324	32.8595	34.9643	36.0344	38.9404	37.852	30.0342
Zm00001d003790	F+M+E-up										2.181	0	0	0.486519	0	0	0.354659	0	0	1.05431	2.62568	1.2818	1.47134	0.782938	0.829444	1.37533	1.52977	0.810465
Zm00001d033166	F+M+E-up	GRMZM2G335814	gras16	GRAS-transcription factor 16	'RNA.regulation of transcription.GRAS transcription factor family'	AT2G37650.1		GRAS family transcription factor	LOC_Os03g40080.1	GRAS family transcription factor containing protein, expressed	1.3842	0.0205682	0	0.321562	0.016909	0	0.195477	0	0	0.828825	0.499173	0.694356	0.335983	0.257331	0.563562	0.327211	0.347301	0.485659
Zm00001d032003	F+M+E-up	GRMZM2G158890				AT2G17080.1		Arabidopsis protein of unknown function (DUF241)	LOC_Os08g43770.1	carrier, putative, expressed	15.2851	0.343238	0.4086	2.37101	0.249022	0.163017	3.17168	0.0207392	0	9.55518	7.0403	10.6814	3.81074	1.58727	1.39797	3.29729	1.96167	1.36356
Zm00001d011207	F+M+E-up										7.23567	0	0	1.09782	0	0	1.23673	0	0	2.93799	3.04274	2.62642	0.42754	0.492705	1.79937	1.08082	0	0.961543
Zm00001d044450	F+M+E-up										2.37127	0	0	0.204946	0	0	0.303134	0	0	1.03473	0.53587	1.21389	0.986515	0.874584	1.00402	1.10173	1.07673	0.85217
Zm00001d027470	F+M+E-up										56.0896	0	0.312541	11.8081	0.0119469	0	21.2944	0	0	28.17	22.4154	31.8185	9.14971	8.05012	12.5135	14.8129	18.3043	17.9747
Zm00001d007437	F+M+E-up	GRMZM2G455945				AT2G32900.1	ATZW10	centromere/kinetochore protein, putative (ZW10)	LOC_Os11g34310.1	centromere/kinetochore protein zw10, putative, expressed	2.26477	0	0.0780156	0.793965	0	0.159229	0.64331	0	0.040918	1.92946	1.8716	1.195	0.92524	1.01192	1.5354	1.09152	1.9387	1.75957
Zm00001d023924	F+M+E-up										77.3395	0	0	17.8349	0	0	16.2151	0.13297	0	47.6334	13.6536	41.6222	12.4068	5.66296	11.6586	26.5872	21.5437	21.9587
Zm00001d047311	F+M+E-up	GRMZM2G412254				AT1G67060.1			LOC_Os02g12870.1	expressed protein	1.20658	0	0	0.417831	0	0	0.398151	0	0	0.652178	0.2836	0.915588	0.864113	0.233304	0.698159	0.932957	0.223474	0.706063
Zm00001d039564	F+M+E-up	GRMZM2G111846				AT4G30990.1		ARM repeat superfamily protein	LOC_Os01g40250.1	down-regulated in metastasis family protein, expressed	1.76581	0.178685	0.557372	0.314466	0.528371	0.193772	1.08408	0.66842	0.0625237	1.17134	0.90183	0.336137	2.16476	0.803811	1.22785	0.837147	0.730517	0.814898
Zm00001d048738	F+M+E-up										3.16254	0	0	1.23287	0	0	0	0	0	0.7581	1.84913	2.15152	1.29716	1.55328	1.29269	1.00526	0.3582	0.716368
Zm00001d048064	F+M+E-up										3.79021	0.597724	0	0.242953	0	0	0	0	0	2.14515	1.66454	3.19123	0.608873	0.471977	0.419194	0.723036	0	0.43413
Zm00001d004426	F+M+E-up	GRMZM2G365736			'minor CHO metabolism.others'	AT5G60335.1		Thioesterase superfamily protein	LOC_Os05g09370.3	kinase, pfkB family, putative, expressed	1.71042	0	0	0.542332	0	0.0747935	0.54454	0.286342	0	2.6212	2.64084	2.71862	1.26229	1.89735	2.34309	1.79962	0.980274	0.971369
Zm00001d044569	F+M+E-up										1.98409	0	0	0.811153	0	0	0.247631	0	0	0.974782	0.265144	0.358319	0.503145	0.334672	0.375261	1.02331	0.283915	0.843368
Zm00001d034098	F+M+E-up										10.0395	0	0	0.973743	0	0	0.65776	0	0	7.04127	4.11621	7.82918	0.603495	0.942575	1.34574	0.514655	0.494688	1.04905
Zm00001d039744	F+M+E-up										1.53593	0	0	0.243029	0	0	0.630375	0	0.0404023	0.499773	0.968436	1.05926	1.12742	0.60854	1.05201	0.962091	0.929987	0.692544
Zm00001d034148	F+M+E-up	GRMZM2G496350									1.23932	0	0.0973752	0.51296	0	0	0.0464486	0.0379278	0	0.841844	1.4119	1.66838	0.510709	0.682338	1.00924	0.902374	0.215003	0.548454
Zm00001d019792	F+M+E-up										3.00345	0	0	0.115732	0	0	0.78078	0	0	1.78611	1.03647	1.9487	0.0890085	0.76183	1.08429	0.336434	1.09963	1.1272
Zm00001d031435	F+M+E-up	GRMZM2G121398				AT4G13030.1		P-loop containing nucleoside triphosphate hydrolases superfamily protein	LOC_Os05g19280.1	expressed protein	1.00035	0	0.15451	0.339427	0.0137873	0	0.236994	0.0105445	0	1.49499	1.85984	1.41238	0.494185	0.474407	0.416197	0.310079	0.459921	0.427042
Zm00001d018011	F+M+E-up										9.23826	1.19784	2.80789	4.36275	0.86689	0.905737	2.78498	0.906574	1.58157	8.87247	3.56528	12.7416	4.30209	3.69773	4.33221	5.89487	1.64871	7.22679
Zm00001d039839	F+M+E-up										1.2389	0	0	0.433174	0	0	0.66385	0	0	0.732752	0	1.06184	0.678269	0.229326	0.853576	0.431447	0	0.970466
Zm00001d019794	F+M+E-up										15.198	0	0	2.2015	0	0	0.752315	0	0	6.89337	6.0347	18.5995	10.3521	1.35244	4.88556	10.2908	8.63118	8.90454
Zm00001d004338	F+M+E-up										38.4215	0	0	3.97808	0	0	1.75084	0	0	32.5772	17.2651	32.1673	2.35825	3.57374	3.99824	2.26146	1.26676	1.89097
Zm00001d032325	F+M+E-up	GRMZM5G894432			'transport.amino acids'	AT5G02170.1		Transmembrane amino acid transporter family protein	LOC_Os12g38570.1	transmembrane amino acid transporter protein, putative, expressed	1.08059	0	0	0.493914	0	0	0.176497	0	0	0.400756	0	0.320435	0.865333	0.193186	1.21862	1.19229	0	0.76966
Zm00001d034216	F+M+E-up										6.15081	0	0	1.73805	0	0	2.64996	0	0	4.53261	4.91921	5.12298	3.299	1.76361	3.96724	3.40447	3.71061	4.28704
Zm00001d018648	F+M+E-up	GRMZM2G108637			'misc.oxidases - copper, flavone etc.'	AT5G07800.1		Flavin-binding monooxygenase family protein	ChrUn.fgenesh.mRNA.86	expressed protein	107.453	1.4586	3.27907	3.22706	0.0441926	0	11.5943	0	0	89.301	84.3482	91.7448	0.0270361	0.349508	0.428064	0.0745752	2.19421	1.49751
Zm00001d035329	F+M+E-up										1.86388	0	0	0.683106	0.0244167	0	0.54706	0	0	1.83747	2.58446	1.37347	0.567195	1.16863	1.02847	0.903631	1.13329	0.396554
Zm00001d023444	F+M+E-up										3.03914	0.0819195	0	0.682595	0	0	1.56704	0	0	1.34651	0.19424	2.40445	0.202003	0.240415	0.829812	0.418163	0	0.887553
Zm00001d049771	F+M+E-up										6.76523	0	0.0390606	2.71222	0	0	3.38649	0.0070882	0	3.6728	2.07976	4.62244	4.04496	3.31013	4.65134	4.68286	2.51764	4.97348
Zm00001d052183	F+M+E-up	GRMZM2G075044				AT4G24610.2			LOC_Os02g52280.1	expressed protein	1.46696	0	0	0.478839	0	0	0.886559	0	0	0.587392	0.701329	0.728629	2.11613	1.78338	1.74967	1.43463	0.448412	0.585838
Zm00001d045876	F+M+E-up	GRMZM2G704151									2.34928	0	0	0.750257	0	0	0.88375	0	0	1.91325	0.715215	1.63943	0.275174	0.63866	1.0315	0.869933	0.44207	0.597082
Zm00001d033384	F+M+E-up										1.70313	0	0	0.597239	0	0	0.222932	0	0	1.47872	3.86301	2.21828	0.35932	0.844399	0.531922	0.424779	0.991445	1.59843
Zm00001d025000	F+M+E-up	GRMZM2G093022			'nucleotide metabolism.deoxynucleotide metabolism.cytosine deaminase'	AT5G24670.1		Cytidine/deoxycytidylate deaminase family protein	LOC_Os09g04210.1	hydrolase/ zinc ion binding protein, putative, expressed	2.29058	0	0	0.607608	0	0	0.50344	0	0	1.19454	1.77051	0.540825	0.365594	1.57835	1.15545	0.392815	0.666011	0.76576
Zm00001d040851	F+M+E-up										3.40651	0.0296221	0	1.6465	0	0	1.3455	0.0209322	0	2.47396	0	2.42518	0.673535	0.804557	1.73351	0.582665	0.0297154	1.54841
Zm00001d032446	F+M+E-up										3.5231	0	0	1.44707	0	0	1.67454	0	0	1.84025	0	3.33048	0.88514	0.55208	1.41381	1.20644	0	2.45816
Zm00001d035710	F+M+E-up	GRMZM2G017966			'protein.synthesis.initiation'	AT1G54290.1		Translation initiation factor SUI1 family protein	LOC_Os07g34589.2	translation initiation factor SUI1, putative, expressed	63.2883	0	0	24.2697	0	0	16.573	0	0	83.9968	4.47743	65.6701	11.3601	6.75882	16.0037	19.6761	0.816597	28.6525
Zm00001d030368	F+M+E-up										1.01218	0	0	0.346073	0.0162366	0	0.70466	0	0	0.739587	0.627553	0.660956	0.267368	0.34688	0.513841	0.453026	0.614338	0.963836
Zm00001d044011	F+M+E-up										1.72551	0	0.0271714	0.634755	0	0	0.258416	0	0	1.08091	1.63197	0.874907	0.522824	0.601391	0.827253	0.609241	0.462747	0.468303
Zm00001d039494	F+M+E-up										7.01601	0	0	2.02252	0	0	4.10612	0	0	4.1402	2.23348	5.06038	1.35662	0.801014	1.0605	2.29486	4.95081	3.53792
Zm00001d026086	F+M+E-up										1.28926	0	0	0.555254	0	0	0.417944	0.0760193	0	1.16668	0	1.03621	1.42885	0.471449	2.04815	1.33618	0	0.955769
Zm00001d010393	F+M+E-up	GRMZM2G312198			'transport.misc'	AT2G21520.2		Sec14p-like phosphatidylinositol transfer family protein	LOC_Os08g38850.1	phosphatidylinositol transfer, putative, expressed	2.74951	0	0	1.27827	0	0	1.42289	0.0394314	0	1.82793	0.415212	1.62973	1.30793	0.71203	1.82214	2.43978	0.907595	1.89616
Zm00001d044492	F+M+E-up										1.37499	0	0	0.24992	0	0	0.907485	0	0	0.284763	0.64753	0.629939	0.439765	0.429607	1.15699	1.26882	0.627995	1.68406
Zm00001d039742	F+M+E-up	GRMZM2G003186				AT1G65520.1	ATECI1,ECHIC,ECI1,PEC11	delta(3), delta(2)-enoyl CoA isomerase 1	LOC_Os03g56620.1	expressed protein	4.00129	0	0	1.53519	0	0.0549865	2.14862	0	0.059522	2.06279	3.08161	2.20323	2.31211	1.55705	2.5204	2.85868	3.28488	2.12703
Zm00001d044449	F+M+E-up										3.45038	0	0	1.40658	0	0	0.965105	0	0	2.24214	0.84304	3.36597	2.37158	2.77835	2.64231	3.38571	1.76934	1.61096
Zm00001d041533	F+M+E-up										1.11146	0	0.051256	0.61155	0	0	0.0499993	0	0	1.63858	3.08133	1.24178	0.554376	1.11309	0.452242	0.505533	1.51667	0.278981
Zm00001d031236	F+M+E-up										5.68313	1.45958	0.508309	2.90855	0.639218	0.555832	3.3398	0.697009	0.156615	3.79001	2.84881	3.43329	1.5906	2.82812	3.16714	2.32313	3.28476	3.41757
Zm00001d037395	F+M+E-up	GRMZM2G324221			'protein.synthesis.ribosomal protein.eukaryotic.40S subunit.S4'	AT5G58420.1		Ribosomal protein S4 (RPS4A) family protein	LOC_Os01g25610.1	40S ribosomal protein S4, putative, expressed	1.66056	0	0	0.525748	0	0	1.07745	0	0	1.5392	0.562525	1.54917	0.635295	0.402566	0.903298	0.61729	0.554775	1.28556
Zm00001d003452	F+M+E-up	GRMZM2G148147									10.3389	0.0165557	0	2.88926	0	0	7.39967	0	0	6.16699	16.0266	9.89158	7.49958	5.41524	4.41988	5.56642	5.72413	3.11958
Zm00001d003811	F+M+E-up										2.55689	0	0	1.42462	0	0	0.915675	0.0180733	0	2.02769	3.57723	2.23713	2.33625	2.43101	2.76905	1.07714	1.45635	2.80928
Zm00001d012786	F+M+E-up										2.0261	0	0	0.945806	0	0	0.71552	0	0	1.62763	1.52032	1.84887	2.0089	1.15053	1.35317	1.71575	0.625602	0.802211
Zm00001d013760	F+M+E-up	GRMZM2G375947			'transport.misc'	AT1G78130.1	UNE2	Major facilitator superfamily protein	LOC_Os08g31670.1	transporter, putative, expressed	1.82185	0	0.0223533	0.673296	0	0.0234763	1.61265	0	0	1.80683	1.43411	1.42254	0.573987	0.519648	0.618099	0.705946	0.924442	0.929948
Zm00001d030382	F+M+E-up										1.62733	0	0.0292568	0.471274	0.029135	0	1.36889	0	0	0.795541	1.35533	1.0367	0.587763	1.20221	0.413143	0.562681	1.41028	0.517821
Zm00001d045320	F+M+E-up	GRMZM2G098721				AT5G46030.1			LOC_Os07g43730.1	transcription elongation factor 1, putative, expressed	152.754	4.71565	3.78765	87.8826	4.28604	4.15681	60.0494	5.97211	1.17393	148.027	145.672	155.792	87.8855	97.1395	90.8481	87.1843	80.0258	82.5173
Zm00001d049590	F+M+E-up	GRMZM2G324671			'DNA.unspecified'	AT5G08020.1	ATRPA70B,RPA70B	RPA70-kDa subunit B	LOC_Os01g73070.2	expressed protein	2.60516	0	0	1.66668	0	0	0.711865	0	0	2.09785	0.197435	3.09429	1.24909	0.88713	3.34756	1.09499	0.313147	2.19602
Zm00001d005599	F+M+E-up										1.94833	0	0.0105401	1.08677	0	0	0.78462	0	0	1.36067	0.951785	1.46785	0.971017	0.974604	1.62448	0.602216	0.401742	1.55126
Zm00001d033323	F+M+E-up	GRMZM2G445139				AT4G21110.1		G10 family protein	LOC_Os03g39740.1	expressed protein	2.86761	0	0.0154866	1.56122	0	0	1.76412	0	0	1.49931	1.25982	2.39034	1.92552	1.59309	2.16237	2.05438	1.36548	2.58638
Zm00001d021608	F+M+E-up	GRMZM2G045660			'signalling.unspecified'	AT5G12150.1		Rho GTPase activation protein (RhoGAP) with PH domain	LOC_Os03g24180.1	pleckstrin homology domain-containing protein, putative, expressed	3.4237	0	0	2.18357	0	0	1.68437	0	0	2.58223	3.5809	2.46305	1.70647	1.76834	3.32179	2.68293	2.86104	2.91524
Zm00001d025386	F+M+E-up										1.08178	0	0	0.513953	0	0	0.95548	0	0	0.572425	0	0.699533	1.05519	0.494721	0.750767	1.2472	0	0.845315
Zm00001d005529	F+M+E-up										6.17593	0	0	3.75834	0	0	3.0888	0	0	5.15449	0	4.26025	2.51984	2.29611	6.49338	3.53153	0	4.83328
Zm00001d050548	F+M+E-up	GRMZM2G066480			'glycolysis.unclear/dually targeted.fructose-2,6-bisphosphatase (Fru2,6BisPase)'	AT3G30200.1		Plant transposase (Ptta/En/Spm family)	LOC_Os05g11260.2	expressed protein	1.04178	0	0.0338026	0.730047	0	0	0.385605	0	0	0.766023	0.717299	0.637346	1.22427	0.554951	0.871209	1.25068	1.20622	1.01571
Zm00001d027232	F+M+E-up										1.73867	0	0.119752	0.977105	0	0.0411329	1.27734	0	0	0.573154	0.933408	0.983884	1.83846	0.583067	1.5174	1.82018	1.06137	1.63559
Zm00001d035984	F+M+E-up	GRMZM2G444383			'misc.gluco-, galacto- and mannosidases'	AT2G20680.1		Glycosyl hydrolase superfamily protein	LOC_Os01g54300.1	OsMan02 - Endo-Beta-Mannanase, expressed	1.10247	0	0	0.879047	0	0	0.281279	0	0.0383078	0.721526	0.499562	1.0404	1.0261	0.9842	1.40632	1.41911	0.443917	0.277753
Zm00001d045626	F+M+E-up										3.58008	0	0.411319	2.57066	0	0	1.72968	0	0	4.32332	4.52975	5.34306	10.8454	6.22942	9.16614	6.82244	6.78153	3.04767
Zm00001d020667	F+M+E-up										3.55017	0	0.116201	2.67117	0	0	1.33237	0	0	1.96415	2.22045	0.986325	3.09559	5.16913	4.55007	4.66526	4.26469	4.30371
Zm00001d029316	F+M+E-up										8.31354	0	0	4.77252	0.0157064	0	7.1374	0	0	6.44088	0	7.86758	5.10861	1.74183	6.06661	6.49859	0.0094843	7.95137
Zm00001d014356	F+M+E-up										2.13388	0	0	1.50655	0	0	1.10747	0.0544045	0	2.14113	0.037816	2.29859	1.49925	1.03416	2.55776	1.4192	0	2.02503
Zm00001d027911	F+M+E-up										2.69753	0	0.06419	1.83927	0	0	1.73158	0.0479245	0	2.04141	2.04302	2.6585	0.669965	1.63323	1.98115	1.24274	1.74941	2.02061
Zm00001d016017	F+M+E-up	GRMZM2G147210			'redox.thioredoxin'	AT1G77510.1	ATPDI6,ATPDIL1-2,PDI6,PDIL1-2	PDI-like 1-2	LOC_Os11g09280.1	OsPDIL1-1 protein disulfide isomerase PDIL1-1, expressed	4.63726	0	0	2.92916	0	0	4.62527	0	0	3.24418	4.01408	3.193	3.0757	1.86871	4.40923	3.64475	4.05548	4.83128
Zm00001d036404	F+M+E-up	GRMZM2G449763			'lipid metabolism.''exotics'' (steroids, squalene etc).sphingolipids'	AT1G14290.1	SBH2	sphingoid base hydroxylase 2	LOC_Os07g43460.1	sphingolipid C4-hydroxylase SUR2, putative, expressed	4.5011	0.119589	0.147852	2.90579	0.103262	0.228802	4.57573	0.248028	0.238764	2.51964	0.615085	2.86637	2.34468	1.48768	2.88747	3.72941	0.782049	3.99733
Zm00001d002381	F+M+E-up										5.43356	0.090397	0.768799	4.57409	0.0431955	0.273271	2.62077	0.172965	0.538753	12.2631	22.58	11.3245	6.24222	9.7004	7.88801	10.0418	6.82899	8.19159
Zm00001d052131	F+M+E-up	AC185501.3_FG006				AT3G17740.1			LOC_Os02g53270.1	expressed protein	2.17776	0	0	1.58805	0	0	1.62334	0	0	1.80476	1.94823	1.80394	0.92084	0.612521	1.61275	2.64931	1.04703	1.09328
Zm00001d044863	F+M+E-up	GRMZM2G103227									1.16024	0	0.0278385	0.926018	0	0	0.665075	0	0	0.884757	0.876127	1.1363	0.586585	0.663372	1.2912	0.5825	1.52789	1.69404
Zm00001d016239	F+M+E-up	GRMZM2G016393			'protein.synthesis.ribosomal protein.eukaryotic.40S subunit.S4'	AT5G58420.1		Ribosomal protein S4 (RPS4A) family protein	LOC_Os01g25610.1	40S ribosomal protein S4, putative, expressed	1.16471	0	0	1.1239	0	0	0	0	0	1.18924	0.580202	1.85129	2.07644	2.72967	1.86691	1.07983	1.50391	1.35853
Zm00001d015419	F+M+E-up										1.24323	0	0	1.04856	0	0	0.599639	0	0	0.747383	1.45709	1.53069	0.523204	0.895467	0.469388	0.740154	0.583958	0.79239
Zm00001d024894	F+M+E-up	AC199571.3_FG004			'redox.thioredoxin'	AT2G47470.1	ATPDI11,ATPDIL2-1,MEE30,PDI11,UNE5	thioredoxin family protein	LOC_Os05g06430.1	OsPDIL2-1 protein disulfide isomerase PDIL2-1, expressed	2.17717	0.058915	0.0673984	1.6974	0.0648781	0.0274357	1.63977	0.0615436	0.00400547	1.27154	2.24557	1.2444	2.77835	2.15071	2.82523	3.3633	2.79311	2.44451
Zm00001d045330	F+M+E-up										6.46023	0	0.397089	4.63654	0	0	6.5554	0	0	3.99064	7.1898	4.11699	4.97668	5.59545	8.10684	4.41479	8.33173	7.57538
Zm00001d046754	F+M+E-up	GRMZM2G518751									1.20684	0	0.100094	0.955712	0	0	1.06707	0	0	1.00093	0.538237	1.27046	1.34848	1.05809	2.12484	2.0459	1.48704	2.18154
Zm00001d024977	F+M+E-up	GRMZM2G469721			'stress.biotic'	AT3G46530.1	RPP13	NB-ARC domain-containing disease resistance protein	LOC_Os11g29030.1	disease resistance protein RPM1, putative, expressed	2.83337	0	0	2.73385	0	0	0.4781	0	0	3.42442	1.91019	3.28307	1.22944	2.79013	1.73469	2.21797	3.22477	2.01625
Zm00001d049104	F+M+E-up										1.47941	0	0	1.25905	0	0.071522	1.241	0	0	0.174181	1.08397	0.816146	1.66247	0.675624	2.47355	1.71422	1.63851	1.43
Zm00001d011479	F+M+E-up										1.3088	0	0	1.20145	0	0	0.78273	0	0	0.890886	0.589985	1.17983	1.90646	0.865035	1.80081	2.08331	0.67451	0.698543
Zm00001d003090	F+M+E-up	GRMZM2G375487			'PS.carbon concentrating mechanism.C4'						11.0132	0	0	9.67657	0	0	9.369	0	0	7.23651	0	6.61409	3.84315	3.01791	9.16222	6.28135	0	11.967
Zm00001d045629	F+M+E-up	GRMZM2G156129	phd21	PHD-transcription factor 21	'RNA.regulation of transcription.PHD finger transcription factor'	AT2G27980.1		Acyl-CoA N-acyltransferase with RING/FYVE/PHD-type zinc finger domain	LOC_Os06g01170.1	PHD-finger domain containing protein, expressed	3.04276	0	0.0625715	3.09775	0	0	1.53763	0	0	2.74699	3.11259	3.85343	4.20911	4.53777	5.10213	4.37369	4.68882	4.88345
Zm00001d025482	F+M+E-up	GRMZM5G857936	umc1453						LOC_Os03g60840.1	BBTI13 - Bowman-Birk type bran trypsin inhibitor precursor, expressed	2.30469	0	0.280708	2.2641	0	0	2.28492	0	0	2.48501	2.82646	1.4141	3.24561	4.17586	2.38191	3.21136	2.96228	1.88633
Zm00001d015935	F+M+E-up										9.95664	0	0	10.3528	0	0	4.85719	0	0	7.34575	3.92809	7.18204	7.11822	3.00012	12.8764	7.02919	4.57831	10.9319
Zm00001d003581	F+M+E-up	GRMZM2G105469			'misc.cytochrome P450'	AT1G64940.1	CYP89A6	cytochrome P450, family 87, subfamily A, polypeptide 6	LOC_Os08g05620.1	cytochrome P450, putative, expressed	1.10241	0.234823	0.380294	0.067051	0.162974	0.213605	0.0319732	0.0742741	0.0348436	2.10967	4.38628	0.961441	4.23741	5.22364	0.0460564	5.76595	13.8613	0.0855821
Zm00001d042738	F+M+E-up	GRMZM2G135713			'protein.degradation.ubiquitin.E3.RING'	AT2G35930.1	PUB23	plant U-box 23	LOC_Os01g64570.1	U-box domain-containing protein, putative, expressed	1.85756	1.01019	1.09212	1.45521	0.628116	0.609075	0.392117	0.510656	0.168006	5.4218	1.29879	1.04702	1.42318	1.6484	0.816044	1.33011	0.483818	0.811761
Zm00001d021529	F+M+E-up	GRMZM2G134711				AT1G23140.1		Calcium-dependent lipid-binding (CaLB domain) family protein	LOC_Os07g31720.1	GTPase activating protein, putative, expressed	7.03823	7.24015	6.8441	3.19591	4.95693	3.41231	3.6014	4.2436	3.83538	4.70455	89.9551	6.44951	6.4809	29.5825	4.90069	4.59044	39.3408	3.26288
Zm00001d037501	F+M+E-up										8.13047	0	0	25.6034	0.0288263	0	2.29927	0.026537	0	13.9052	6.08335	17.2482	22.4565	14.8975	32.0089	21.7368	14.4476	29.8744
Zm00001d016318	F+M+E-up										4.58298	0	0.268467	6.45108	0	0	1.16789	0	0	5.55209	7.55201	6.53592	8.32348	6.21087	6.02206	9.98109	7.88567	7.15611
Zm00001d021885	F+M+E-up	GRMZM2G305211	tpi1	triose phosphate isomerase1	'signalling.14-3-3 proteins'	AT3G02520.1	GF14 NU,GRF7	general regulatory factor 7	LOC_Os11g34450.1	14-3-3 protein, putative, expressed	1.0959	0	0	1.57428	0	0	0.179806	0	0	1.63681	0.401748	1.0086	1.26132	0.198125	2.23936	1.65752	0.334427	1.85539
Zm00001d027248	F+M+E-up	GRMZM2G023863							LOC_Os04g52650.1	expressed protein	0.710851	0	0	5.42793	0.10447	0.0468894	2.51408	0.07059	0.0513	0.935299	0.707761	0.979442	15.6293	7.83266	12.4079	9.11958	2.68497	5.18764
Zm00001d010554	F+M+E-up										0.49797	0	0	1.73385	0	0	0.8185	0	0	1.63454	1.62048	1.06666	1.66647	0.91639	1.68782	1.27296	1.01026	1.35515
Zm00001d036898	F+M+E-up	GRMZM2G018037			'misc.short chain dehydrogenase/reductase (SDR)'	AT1G10310.1		NAD(P)-binding Rossmann-fold superfamily protein	LOC_Os02g35170.1	uncharacterized oxidoreductase yoxD, putative, expressed	1.63582	0	0	2.15593	0	0	0.583475	0	0	1.61248	1.01149	1.17927	1.0392	1.36176	2.03134	0.810925	1.01889	1.24717
Zm00001d036209	F+M+E-up										0.307574	0	0	1.74804	0	0	1.28394	0	0	1.0518	0.457911	0.668619	2.12176	0.725624	1.41719	1.68189	0.882606	1.9193
Zm00001d041814	F+M+E-up										10.5372	0.0469936	0.475589	23.0077	0	0	9.76633	0.0722075	0.196375	9.08381	9.02305	7.48433	15.5217	21.4743	18.0894	16.3968	18.8938	18.4335
Zm00001d019406	F+M+E-up										0.136166	0	0.063071	1.09728	0	0	0.477834	0	0	0.287062	1.37237	0.117611	0.629244	2.93211	0.431453	2.01667	2.4845	0.557276
Zm00001d028521	F+M+E-up	GRMZM2G014323			'protein.postranslational modification'	AT3G48750.1	CDC2,CDC2A,CDC2AAT,CDK2,CDKA1,CDKA;1	cell division control 2	LOC_Os03g02680.1	cyclin-dependent kinase A-1, putative, expressed	0.0930325	0	0	1.31953	0	0	1.07151	0	0	0.663782	0.469564	0.257356	0.452031	0.606538	0.936268	0.523711	0.279303	0.973615
Zm00001d023266	F+M+E-up	GRMZM2G180249				AT3G56900.1		Transducin/WD40 repeat-like superfamily protein	LOC_Os12g03540.1	WD domain, G-beta repeat domain containing protein, expressed	4.21276	0	0	5.96116	0	0	2.10234	0	0	4.14166	1.08076	4.29089	6.62202	6.10745	6.93345	1.94561	1.31303	4.54866
Zm00001d052619	F+M+E-up										3.86912	0	0	7.93989	0	0	3.82356	0	0	5.12026	2.60611	3.81235	12.9756	6.66641	9.66474	10.5249	5.8511	7.05335
Zm00001d039777	F+M+E-up	GRMZM2G334628			'glycolysis.cytosolic branch.phosphoglycerate mutase'	AT3G08590.1		Phosphoglycerate mutase, 2,3-bisphosphoglycerate-independent	LOC_Os01g60190.1	2,3-bisphosphoglycerate-independent phosphoglycerate mutase, putative, expressed	3.22342	0	0	10.3763	0	0	1.02463	0	0	5.02632	2.31078	8.40623	9.88498	6.20405	12.4822	8.71342	5.5296	12.0592
Zm00001d037169	F+M+E-up										1.66312	0	0	2.21927	0	0	1.9781	0	0	1.30236	0.596035	1.5209	0.243751	2.0427	1.43645	0.300083	0.516685	2.69405
Zm00001d049009	F+M+E-up										0.289167	0	0	1.8154	0	0	0.0594255	0	0	0.978629	0.317178	0.478131	0.97323	0.652515	2.594	0.851365	0.662595	1.95515
Zm00001d035064	F+M+E-up	GRMZM2G035023			'secondary metabolism.phenylpropanoids'	AT5G07860.1		HXXXD-type acyl-transferase family protein	LOC_Os08g01980.1	transferase family protein, putative, expressed	13.2211	2.76387	2.94333	18.7326	4.39007	4.76906	5.35679	6.30104	3.29712	13.3368	5.47178	8.92154	11.2604	11.2771	8.48578	13.6727	8.47435	12.1623
Zm00001d025389	F+M+E-up	GRMZM2G042782			'protein.degradation.ubiquitin'	AT1G43690.1		ubiquitin interaction motif-containing protein	LOC_Os04g34440.1	ubiquitin interaction motif-containing protein, putative, expressed	3.06189	0.944237	0.351248	3.87494	0.965132	1.89852	3.65982	0.750848	1.21095	2.62625	2.08221	2.85734	4.57018	3.63869	5.26461	3.46508	3.95716	4.50701
Zm00001d040457	F+M+E-up										3.68512	0	0.371968	5.38744	0	0	2.36119	0	0	3.32043	5.46544	3.09195	3.03269	2.53852	7.19956	7.21514	5.16464	8.74475
Zm00001d020726	F+M+E-up	GRMZM2G135444			'protein.postranslational modification'	AT1G47380.1		Protein phosphatase 2C family protein	LOC_Os09g28560.1	protein phosphotase protein, putative, expressed	1.58484	0.445472	0.264638	5.36479	1.57353	0.873622	2.76547	1.7911	0.474104	2.34099	1.40786	1.65659	4.22046	5.22554	4.49449	5.00041	3.80458	5.49423
Zm00001d053366	F+M+E-up										0.494629	0	0	1.43079	0	0	0.106637	0	0	1.25241	1.60084	1.59457	1.5308	2.77142	2.24363	2.46391	1.624	1.2774
Zm00001d045466	F+M+E-up	GRMZM2G110158				AT5G42090.1		Lung seven transmembrane receptor family protein	LOC_Os06g04130.1	lung seven transmembrane domain containing protein, putative, expressed	6.37162	0.069154	1.00777	9.4167	2.22214	2.42732	2.18812	2.57347	0.59127	13.6436	13.1844	9.94233	7.61529	18.1098	15.724	13.1334	6.3091	6.78021
Zm00001d028871	F+M+E-up										0	0	0	3.04547	0	0	0.84198	0	0	1.61409	0.487063	1.90535	2.48353	2.4798	3.64928	1.12435	3.24892	3.96685
Zm00001d025423	F+M+E-up	GRMZM2G420870				AT1G67350.1			LOC_Os03g48110.1	expressed protein	143.487	0	1.00375	155.378	0	0	75.6677	0	0	159.595	167.312	127.92	153.179	140.735	126.29	138.37	126.578	147.627
Zm00001d030105	F+M+E-up	GRMZM5G855014									0.946258	0	0	1.09352	0	0	0.730385	0	0	1.05861	0.962249	1.19368	2.02165	1.38128	2.23652	1.91237	1.30312	1.18258
Zm00001d009915	F+M+E-up	GRMZM2G062042			'PS.carbon concentrating mechanism.C4'	AT3G08530.1		Clathrin, heavy chain	LOC_Os11g01380.1	clathrin heavy chain, putative, expressed	1.74277	0	0.050979	3.41369	0.0247872	0	2.46102	0	0	1.58445	0.509246	1.35746	3.63632	2.33451	3.3728	3.8625	4.14083	3.14352
Zm00001d039947	F+M+E-up	GRMZM2G132678			'secondary metabolism.phenylpropanoids.lignin biosynthesis.HCT'	AT5G48930.1	HCT	hydroxycinnamoyl-CoA shikimate/quinate hydroxycinnamoyl transferase	LOC_Os08g43040.1	transferase family protein, putative, expressed	0.542138	0.0617306	0.0315271	2.44939	0.0259612	0	1.14198	0.0235479	0	0.452313	0.353502	0.429566	1.92514	1.85651	1.31347	1.67335	1.65274	1.27826
Zm00001d029575	F+M+E-up										1.63536	0	0.0537825	2.55042	0	0	0.79773	0	0	1.77106	2.08913	1.64185	1.19958	2.96987	3.39997	1.38641	3.43101	4.52987
Zm00001d039497	F+M+E-up	GRMZM2G499197			'protein.synthesis.ribosomal protein.eukaryotic.40S subunit.S4'	AT5G58420.1		Ribosomal protein S4 (RPS4A) family protein	LOC_Os01g25610.1	40S ribosomal protein S4, putative, expressed	0.537289	0	0.0552515	1.0756	0	0	1.20816	0	0	0.605846	14.2894	0.642925	5.01919	4.6122	0.66821	4.73417	12.7936	0.868273
Zm00001d018152	F+M+E-up										0.259055	0	0	1.67304	0.0274119	0	0.225458	0	0	0.464994	0	0.683486	1.67168	1.18163	2.86055	1.5713	0.0726335	1.38556
Zm00001d039640	F+M+E-up										1.42783	0	0.0329868	2.77588	0	0	2.99638	0.00824635	0	0.870266	0.436681	0.837658	2.42352	1.78475	3.07157	4.14834	3.6058	4.98823
Zm00001d006088	F+M+E-up										2.36574	0	0	2.72415	0	0.0243335	1.88012	0	0	2.79183	2.77477	2.43879	1.30873	2.05528	3.00509	2.20114	2.6755	4.19414
Zm00001d004836	F+M+E-up	GRMZM2G373322			'protein.postranslational modification.kinase.receptor like cytoplasmatic kinase VII'	AT2G01820.1		Leucine-rich repeat protein kinase family protein	LOC_Os04g58910.1	receptor protein kinase TMK1 precursor, putative, expressed	0.107554	0	0.060025	1.60335	0	0	0.74737	0	0	0.475979	0.636677	0.41162	1.52544	0.637255	0.791399	3.13692	1.23163	1.37949
Zm00001d007147	F+M+E-up										1.76594	0.0655603	0.102071	2.79397	0	0.0207196	0.72367	0.0153774	0	2.46638	3.72303	2.77745	1.97151	2.01105	2.57676	2.43311	2.34436	3.39484
Zm00001d024838	F+M+E-up										3.51845	0	0	7.04871	0	0	3.7054	0	0	3.41715	7.52299	1.6347	4.09387	6.9309	5.49411	4.65643	7.44237	7.86468
Zm00001d030216	F+M+E-up	GRMZM2G435244			'glycolysis.cytosolic branch.triosephosphate isomerase (TPI)'	AT3G55440.1	ATCTIMC,CYTOTPI,TPI	triosephosphate isomerase	LOC_Os01g05490.1	triosephosphate isomerase, cytosolic, putative, expressed	2.31895	0	0	4.07152	0	0	1.01008	0	0	4.24544	2.02612	1.93338	2.22864	3.31962	4.38492	4.30345	0.326561	4.67192
Zm00001d052648	F+M+E-up	GRMZM2G446426	mads52	MADS-transcription factor 52	'protein.degradation.ubiquitin.proteasom'	AT5G23540.1		Mov34/MPN/PAD-1 family protein	LOC_Os05g30800.1	26S proteasome non-ATPase regulatory subunit 14, putative, expressed	13.7446	0	0.550284	24.9895	0.0951935	0	9.10685	0	0	16.8061	13.0129	17.8218	32.0112	24.3925	30.8572	30.4406	21.1269	28.245
Zm00001d021789	F+M+E-up	GRMZM2G057724			'protein.degradation.aspartate protease'	AT1G11910.1	APA1,ATAPA1	aspartic proteinase A1	LOC_Os05g49200.1	aspartic proteinase oryzasin-1 precursor, putative, expressed	1.84591	0.0218873	0	6.91805	0.0261039	0	3.03808	0.0170898	0.0811289	8.59339	0.0600238	2.66262	0.76456	4.63647	5.44247	1.18676	0	2.22799
Zm00001d003118	F+M+E-up										3.60889	0	0	6.55354	0.142279	0	1.96806	0	0	6.46285	3.23713	5.81307	16.7387	8.68303	11.4126	10.3881	2.7864	4.95021
Zm00001d025265	F+M+E-up	GRMZM2G002921			'lipid metabolism.FA synthesis and FA elongation.ACP protein'	AT1G54580.1	ACP2	acyl carrier protein 2	LOC_Os09g36860.1	acyl carrier protein, putative, expressed	2.79222	0	0	3.89549	0	0	1.15191	0	0	3.05464	2.89667	2.44529	4.43607	2.32743	3.69409	4.35848	2.23007	2.646
Zm00001d002207	F+M+E-up										0	0	0	2.87744	0	0	0.583865	0	0	0	0.827059	0	0.690463	1.93557	0.90605	2.04381	3.82092	2.07214
Zm00001d040375	F+M+E-up										41.8764	0	1.2608	69.2942	0	0	29.2959	0	0	40.2313	15.19	56.5352	56.5757	79.8131	49.7089	51.745	35.3011	54.5072
Zm00001d051491	F+M+E-up										1.21446	0	0	1.76235	0	0	1.91556	0	0	0.535193	0.711793	0.995457	1.21658	2.74779	2.4325	1.36791	2.05933	2.30769
Zm00001d047048	F+M+E-up										0.77504	0	0.235226	1.3498	0	0	0.207278	0	0	1.36863	3.41825	2.34305	1.70316	2.49296	2.5804	1.19764	1.30797	2.94524
Zm00001d033972	F+M+E-up										1.25316	0.072707	0	1.78731	0	0	0.734072	0.0518385	0	1.28919	0.944398	1.33169	0.356818	1.20202	0.919517	0.491756	2.93408	1.26186
Zm00001d024978	F+M+E-up	GRMZM2G397785			'stress.biotic'	AT3G07040.1	RPM1,RPS3	NB-ARC domain-containing disease resistance protein	LOC_Os11g46210.1	NB-ARC domain containing protein, expressed	4.02726	0	0.13074	4.39759	0	0	2.34869	0	0	4.09575	4.26174	4.09387	3.6517	4.12442	5.38317	4.45216	4.60205	5.24875
Zm00001d029451	F+M+E-up										1.04269	0.0315947	0	10.0416	0	0	1.15241	0	0	0.841042	0	13.5312	15.172	6.1725	21.7575	10.2712	0	7.73088
Zm00001d003057	F+M+E-up	GRMZM2G147241			'signalling.light'	AT1G07090.1	LSH6	Protein of unknown function (DUF640)	LOC_Os04g43580.1	DUF640 domain containing protein, putative, expressed	18.0082	4.87379	11.3172	29.6904	14.4135	14.7175	5.12454	9.05111	3.48807	16.7784	19.8296	20.9473	28.627	30.2707	18.6739	19.9352	20.8524	10.6203
Zm00001d013294	F+M+E-up										1.09767	0.46043	0.32162	1.14563	1.27468	0.247652	0.822047	0.597015	0.0531441	1.70961	7.43086	1.49296	2.25829	8.21884	1.62908	2.31589	7.47136	0.900877
Zm00001d044004	F+M+E-up	GRMZM2G160971	ereb208	AP2-EREBP-transcription factor 208	'RNA.regulation of transcription.AP2/EREBP, APETALA2/Ethylene-responsive element binding protein family'	AT4G27950.1	CRF4	cytokinin response factor 4	LOC_Os01g46870.1	AP2 domain containing protein, expressed	1.31256	1.49678	1.35645	4.68009	3.15848	4.52924	0.963163	2.72199	0.603398	2.71865	3.97501	2.20699	13.7849	9.57877	7.12294	7.53104	3.49457	2.5629
Zm00001d021991	F+M+E-up										3.42	0.142925	0.239952	1.25012	0.225914	0.407593	4.56841	0.997403	0.29035	2.74484	1.20351	3.78208	5.65806	2.91099	0.954878	3.7063	1.4084	2.98335
Zm00001d047062	F+M+E-up										1.00544	0	0.0217659	0.49642	0	0	1.64154	0	0.0114626	0.727341	0.827484	0.62866	1.09674	0.773153	0.792378	1.50755	1.88688	1.23959
Zm00001d052201	F+M+E-up	GRMZM2G344977				AT3G26670.1		Protein of unknown function (DUF803)	LOC_Os02g31874.1	DUF803 domain containing, putative, expressed	1.63913	0	0.0280869	1.06222	0	0	2.9571	0	0	1.46312	1.43017	1.3767	2.05144	1.20248	1.9759	1.42463	1.15511	1.60075
Zm00001d023573	F+M+E-up										5.51021	0.0223565	0	3.19833	0.0199011	0	8.41405	0	0	6.72249	0	5.96286	0.597665	1.24272	6.14192	2.09753	0	8.00972
Zm00001d036773	F+M+E-up	GRMZM2G322892			'lipid metabolism.lipid degradation.lipases.triacylglycerol lipase'	AT5G14180.1	MPL1	Myzus persicae-induced lipase 1	LOC_Os06g42860.1	triacylglycerol lipase precursor, putative, expressed	1.1705	0.065023	0	1.58328	0	0	3.41396	0.155076	0.595782	0.686219	2.13246	2.30993	0.0866675	0.150879	0.516676	0.460899	1.53191	3.946
Zm00001d039493	F+M+E-up										1.73199	0.0662365	0	1.45132	0	0	3.04475	0	0	1.26524	1.95992	1.88939	1.42641	1.41996	1.39785	1.74177	1.45524	1.05816
Zm00001d052393	F+M+E-up	GRMZM2G111928			'stress.biotic'	AT1G69550.1		disease resistance protein (TIR-NBS-LRR class)	LOC_Os05g23990.1	rp3 protein, putative, expressed	3.96842	0.579545	0.545638	4.87068	0.718963	1.05858	7.58903	1.17137	1.08295	4.49644	3.84979	4.30755	3.62157	3.88434	4.17284	5.2802	5.00878	6.50326
Zm00001d042514	F+M+E-up	GRMZM2G015923			'misc.UDP glucosyl and glucoronyl transferases'	AT1G18580.1	GAUT11	galacturonosyltransferase 11	LOC_Os03g30000.1	glycosyl transferase 8 domain containing protein, putative, expressed	1.30394	0	0	1.33803	0	0	2.5151	0	0	0.726727	0.902205	0.846977	1.193	1.16126	1.70393	1.2666	2.4368	2.75787
Zm00001d036973	F+M+E-up										2.13905	0	0	1.68897	0	0	2.8367	0	0	1.36188	0.968957	1.30818	1.40017	1.04927	3.12041	2.02439	2.08271	3.95779
Zm00001d032106	F+M+E-up										1.57971	0	0	0.487743	0	0	1.79111	0	0	1.06691	1.53579	0.959858	0.618563	0.728341	0.917231	0.797733	0.788625	0.87382
Zm00001d038502	F+M+E-up	GRMZM2G160685	sudh9	succinate dehydrogenase9	'cell.organisation'	AT5G66760.1	SDH1-1	succinate dehydrogenase 1-1	LOC_Os05g33030.1	kinesin motor domain containing protein, putative, expressed	1.03185	0	0	0.854653	0	0	1.26606	0	0	0.44961	0	0.446692	0.626355	0.59642	1.25939	0.660125	0	1.71059
Zm00001d037652	F+M+E-up										12.1451	0.027741	0.174041	11.6647	0	0	14.8712	0	0	7.83829	6.78198	7.83387	8.14984	5.5778	11.8039	14.1633	15.182	15.6423
Zm00001d048205	F+M+E-up	GRMZM2G004157			'protein.degradation.ubiquitin.E3.RING'	AT3G62240.1		RING/U-box superfamily protein	LOC_Os05g19970.1	ZOS5-06 - C2H2 zinc finger protein, expressed	3.41857	2.65402	2.20691	2.07829	1.97157	1.85838	2.21846	1.64927	1.27964	3.21612	8.88143	2.66888	2.58011	4.02609	3.2761	2.49311	4.76854	2.56687
Zm00001d043400	F+M+E-up	GRMZM2G072586									4.11554	5.91282	0.445024	5.42875	3.54768	0.34782	2.84026	8.41513	0.33461	5.0575	5.30058	1.92121	3.81045	4.27658	3.1444	5.99568	14.1851	4.70089
Zm00001d005212	F+M+E-up										0.99002	0	0.0177128	0.431727	0	0	0.187034	0	0	0.41332	1.23878	0.555885	0.820437	0.5331	0.316766	0.533981	0.956129	0.435451
Zm00001d017661	F+M+E-up	GRMZM2G428251							LOC_Os03g05460.1	expressed protein	0.900195	0	0	0.341912	0.0392685	0	0.62342	0.0308805	0	1.01632	0.653731	0.567267	0.539432	0.48142	0.579292	0.439244	0.580591	0.800307
Zm00001d051455	F+M+E-up	GRMZM2G030106			'development.unspecified'	AT5G63420.1	emb2746	RNA-metabolising metallo-beta-lactamase family protein	LOC_Os02g33610.1	metallo-beta-lactamase, putative, expressed	0.782795	0	0	0.345585	0.0460467	0	0.473427	0	0	0.574545	0.220541	0.545569	1.46195	0.30698	0.383812	0.616762	0.194065	0.511946
Zm00001d034850	F+M+E-up										0.964201	0.062828	0	0.365455	0.0555415	0	0.326812	0	0	1.56384	0.556085	0.94006	0.596519	0.112713	0.406473	0.55996	0.512915	0.848533
Zm00001d038017	F+M+E-up										0.634077	0	0.213229	0.330645	0	0	0.543835	0	0	0.245657	1.84848	0.500432	0.727785	0.493573	0.604128	1.59612	0.689085	0.317092
Zm00001d027254	F+M+E-up	GRMZM2G408834									0.956396	0.258151	0.111386	0.604675	0.101172	0.109568	0.623933	0.0561647	0.0412916	0.805188	1.10631	0.741592	0.89724	0.504835	0.544643	0.817263	0.782548	0.669372
Zm00001d045787	F+M+E-up	GRMZM2G129196			'glycolysis.unclear/dually targeted.fructose-2,6-bisphosphatase (Fru2,6BisPase)'	AT1G40087.1		Plant transposase (Ptta/En/Spm family)	LOC_Os05g11260.2	expressed protein	0.763431	0	0.0454585	0.506485	0	0	0.330276	0	0	0.650102	0.670467	0.808154	1.02384	0.678365	0.823843	0.600708	0.683102	0.927552
Zm00001d017389	F+M+E-up										0.754684	0	0	0.327288	0	0	0.69881	0	0	0.70125	1.48399	0.382788	0.41693	1.03796	0.464504	0.324697	0.825157	0.571978
Zm00001d003794	F+M+E-up										0.969699	0.218546	0.186881	0.750518	0.148316	0.191189	0.498981	0.124917	0.0720984	0.939739	0.953398	0.868865	1.12021	1.17298	1.05817	1.13409	0.913013	0.796574
Zm00001d043977	F+M+E-up										0.724979	0	0	0.476509	0	0	0.430494	0	0	0.664184	0	1.0931	0.692417	0.293191	0.71273	0.814068	0	0.573338
Zm00001d005124	F+M+E-up	GRMZM2G088293			'glycolysis.unclear/dually targeted.fructose-2,6-bisphosphatase (Fru2,6BisPase)'	AT1G40087.1		Plant transposase (Ptta/En/Spm family)	LOC_Os05g11260.2	expressed protein	0.968195	0	0	0.67929	0	0	0.589305	0	0	0.725456	0.94736	0.66784	1.35059	0.474024	0.681223	1.06725	0.823532	0.877271
Zm00001d012682	F+M+E-up	GRMZM5G824201			'signalling.unspecified'	AT5G12150.1		Rho GTPase activation protein (RhoGAP) with PH domain	LOC_Os03g24180.1	pleckstrin homology domain-containing protein, putative, expressed	0.875826	0.0181298	0	0.504268	0	0	0.816217	0	0	0.892779	1.03602	0.959239	0.638647	0.761614	0.863765	1.66422	1.11076	1.26589
Zm00001d048977	F+M+E-up										0.86256	0	0	0.723575	0	0	0.319851	0	0	1.19547	0.238666	0.876364	0.58957	0.427183	1.17931	0.365359	0.573235	1.50259
Zm00001d004914	F+M+E-up										0.93765	0.0224032	0	0.706211	0	0	0.782485	0	0	1.46894	0.320315	1.56575	0.922963	0.775173	1.15463	1.1532	0.326275	1.23466
Zm00001d003300	F+M+E-up	GRMZM2G139846	nbr1b	next to brca1b	'protein.degradation.ubiquitin'	AT4G24690.1		ubiquitin-associated (UBA)/TS-N domain-containing protein / octicosapeptide/Phox/Bemp1 (PB1) domain-containing protein	LOC_Os02g38050.3	joka2, putative, expressed	0.330865	0	0.0469721	0.248271	0	0	0.363706	0	0	0.243123	0.875889	0.166398	1.36465	1.38852	0.392649	1.08879	1.59824	0.484474
Zm00001d002239	F+M+E-up	GRMZM5G851468									0.785983	0.064575	0.0966596	0.624641	0.0596867	0.146652	0.849569	0.0857209	0.0568466	0.446133	0.130489	0.48821	0.363168	0.234785	0.630541	0.439414	0.67811	1.16791
Zm00001d046411	F+M+E-up										0.638835	0	0	0.603808	0	0	0.245127	0	0	0.759185	0.717807	0.804316	0.943474	1.62812	0.841105	0.581341	1.21337	0.868738
Zm00001d041103	F+M+E-up	GRMZM2G434572			'metal handling.regulation'	AT5G43850.1	ARD4,ATARD4	RmlC-like cupins superfamily protein	LOC_Os10g28360.1	1,2-dihydroxy-3-keto-5-methylthiopentene dioxygenase protein, putative, expressed	0.661144	0	0	0.621028	0	0	0.285836	0	0	1.1094	0.742135	1.42541	1.30683	0.691408	0.925803	0.649541	0.202651	0.973815
Zm00001d054062	F+M+E-up	GRMZM2G010091			'signalling.receptor kinases.wall associated kinase'	AT1G21270.1	WAK2	wall-associated kinase 2	LOC_Os08g39180.1	OsWAK73 - OsWAK receptor-like protein kinase, expressed	0.0292773	0.0933569	0.0532724	0	0	0	0	0	0	0.166635	4.82616	0	0	0.86652	0	0	3.01004	0
Zm00001d012283	F+M+E-up										0	0	0.119679	0	0	0	0	0	0	0	1.17993	0	1.21425	1.14461	0	1.55757	3.20825	0
Zm00001d006081	F+M+E-up										0	0	0.096225	0	0	0	0	0.0742195	0	0	2.60961	0	1.10522	1.26822	0	1.83422	2.01618	0.0871715
Zm00001d043151	F+M+E-up										0	0	0.0787565	0	0	0	0	0	0	0	3.59511	0	0	3.9621	0	0	5.32855	0
Zm00001d047374	F+M+E-up										0	0	0.235226	0	0	0	0	0	0	0	1.86045	0	0.111759	6.17355	0	0	5.8922	0
Zm00001d013248	F+M+E-up	GRMZM2G086441			'RNA.processing.ribonucleases'	AT1G74700.1	NUZ,TRZ1	tRNAse Z1	LOC_Os02g12290.1	nuclear ribonuclease Z, putative, expressed	0.176304	0	0.0645355	0.0327728	0	0	0	0	0	0.214129	6.14021	0.0512455	0.333014	2.68162	0.222593	0.582156	6.54861	0.107475
Zm00001d030017	F+M+E-up										0.767194	0	0.079012	0.901513	0	0	0.358134	0	0	2.40435	0.941743	1.76879	3.76345	2.1139	0.773766	1.72422	1.38315	0.923778
Zm00001d024655	F+M+E-up	GRMZM2G178942			'protein.synthesis.ribosomal protein.eukaryotic.60S subunit.L23A'	AT2G39460.1	ATRPL23A,RPL23A,RPL23AA	ribosomal protein L23AA	LOC_Os04g42270.1	60S ribosomal protein L23A, putative, expressed	0.257315	0	0	0.613268	0	0	0.312667	0	0	0.349232	0.372968	0.458899	0.926249	0.998325	1.1212	1.32243	1.18499	0.317047
Zm00001d034623	F+M+E-up	GRMZM2G076114			'protein.postranslational modification'	AT5G14640.1	ATSK13,SK13	shaggy-like kinase 13	LOC_Os01g14860.1	CGMC_GSK.1 - CGMC includes CDA, MAPK, GSK3, and CLKC kinases, expressed	0.390427	0	0	0.822405	0	0	0.263824	0	0	0.439897	0	0.593541	0.53418	0.62099	1.74381	0.233067	0	1.24387
Zm00001d029606	F+M+E-up										0.159351	0	0	0.755514	0	0	0.347447	0	0	0.415266	0.233287	0.446788	0.843082	0.830291	1.3337	0.8558	0.670694	0.917076
Zm00001d015320	F+M+E-up										0.575244	0	0	0.759166	0	0	0.307634	0	0	0.728365	0	0.624455	0.20439	0.308673	1.3108	0.340978	0	0.750892
Zm00001d028394	F+M+E-up										0.465945	0.115196	0	0.556364	0	0	0.385778	0	0.0583095	1.04343	0.904291	0.871322	2.05768	1.12427	0.618974	2.72167	1.05362	0.363508
Zm00001d051490	F+M+E-up										0.227503	0	0	0.548347	0	0	0.658428	0	0	0.302137	0.164087	0.370848	0.402066	0.426505	1.12308	0.472612	0.929265	1.0444
Zm00001d004486	F+M+E-up	GRMZM2G106650			'misc.cytochrome P450'	AT3G48280.1	CYP71A25	cytochrome P450, family 71, subfamily A, polypeptide 25	LOC_Os03g39650.1	cytochrome P450, putative, expressed	0.647841	0	0.134518	0.836267	0.0110215	0.033647	0.237787	0.0302468	0.0877449	0.816792	0.420948	0.503049	0.837543	1.17668	0.737116	0.674396	1.27134	0.841252
Zm00001d003969	F+M+E-up										0.337506	0	0	0.586759	0	0	0.733275	0	0	0.40943	0.682995	0.718773	1.10478	0.375165	0.252584	1.38411	0.335954	0.316747
Zm00001d009180	F+M+E-up										0.254551	0	0	0.390217	0	0	0.149967	0	0	0.224157	1.5849	0.297445	4.65467	0.207165	0.48088	2.41564	2.22923	0.543351
Zm00001d012713	F+M+E-up										0.446708	0	0	0.664262	0	0	0.0507495	0	0	0.23183	0.519276	0.444812	1.00404	0.618085	0.793142	1.02229	0.660585	0.200825
Zm00001d029743	F+M+E-up										0.723746	0	0.080545	0.85303	0	0	0.357593	0	0	0.94589	0.891679	1.03019	1.31313	1.12015	0.994828	1.00684	1.28886	0.955577
Zm00001d032009	F+M+E-up										0	0	0	0	0	0.106463	0	0	0	0	0.545554	0	0.707345	0.104354	0.187971	0.78281	1.29042	0
Zm00001d002533	F+M+E-up	GRMZM2G405064			'stress.abiotic.unspecified'	AT4G27920.1	PYL10,RCAR4	PYR1-like 10	LOC_Os05g12260.1	CAPIP1, putative, expressed	0	0	0.0694195	0	0	0.069311	0.0634475	0	0	0	0.898695	0.054709	0.873305	0.0743005	0	0.594135	1.13593	0
Zm00001d043124	F+M+E-up										0	0	0.0269833	0.0135714	0	0	0.050376	0	0	0.569002	2.66725	0	0.0227404	1.10832	0.0142223	0.0286043	3.22641	0.0564477
Zm00001d006586	F+M+E-up										0	0	0	0	0	0	0.0952345	0	0	0	9.2577	0	0	2.9325	0	0	5.67466	0
Zm00001d005278	F+M+E-up	GRMZM2G103452			'protein.targeting.secretory pathway.vacuole'	AT2G14740.1	ATVSR3,BP80-2;2,VSR2;2,VSR3	vaculolar sorting receptor 3	LOC_Os04g52190.1	vacuolar-sorting receptor precursor, putative, expressed	0.372735	0	0.114541	0.196027	0	0	0.480993	0	0	0.108063	1.18073	0.20811	1.45722	1.27157	0.450132	1.52809	2.01155	0.410902
Zm00001d006147	F+M+E-up										0.318397	0.263999	0.373063	0.126632	0.108263	0.208449	0.271809	0.191044	0.264737	0.241322	0.533354	1.53232	0.203009	0.65074	0.135684	0.120509	0.233835	0.947433
Zm00001d046171	F+M+E-up	GRMZM2G466517			'signalling.G-proteins'	AT2G43120.1		RmlC-like cupins superfamily protein	LOC_Os03g62790.2	pirin, putative, expressed	0	0	0	0	0	0	0	0	0	0	1.47025	0	1.17342	0.088878	0	1.22349	0.278739	0
Zm00001d018546	F+M+E-up										0	0	0	0	0	0	0	0	0	0.228552	1.46733	0	2.49628	0.473142	0.136302	1.62691	1.22859	0.136667
Zm00001d041045	F+M+E-up										0	0	0	0	0	0	0	0	0	0	6.22015	0	3.57011	2.55218	0	1.74652	5.81237	0
Zm00001d043122	F+M+E-up										0	0	0	0	0	0	0	0	0	0.126284	5.75894	0	0	2.44143	0	0	8.42254	0
Zm00001d051258	F+M+E-up										0	0	0	0	0	0	0	0	0	0	9.03187	0	2.02951	1.27334	0	1.85059	9.55098	0
Zm00001d003824	F+M+E-up	GRMZM2G139144							LOC_Os12g32310.1	expressed protein	0	0	0	0	0	0	0	0	0	0	1.50286	0	0.607035	0.610465	0	0.538605	1.4527	0
Zm00001d047180	F+M+E-up										0	0	0	0	0	0	0	0	0	0	2.22835	0	0	1.03137	0	0	2.48399	0
Zm00001d043673	F+M+E-up	GRMZM2G036245									0	0	0	0	0	0	0	0	0	0	1.09186	0	0	1.09038	0	0	0.82525	0
Zm00001d016910	F+M+E-down	GRMZM2G476049			'misc.UDP glucosyl and glucoronyl transferases'	AT1G22400.1	ATUGT85A1,UGT85A1	UDP-Glycosyltransferase superfamily protein	LOC_Os02g28900.1	cytokinin-O-glucosyltransferase 2, putative, expressed	52.5775	0.147931	0.143386	0.0915555	0	0	1.93308	0	0	21.7097	24.9867	18.7568	0.17487	0.143049	0.662712	0	0.25308	0.323666
Zm00001d040916	F+M+E-down										24.5486	0	0	4.53067	0	0	3.58225	0	0	17.4724	0	8.08023	0	2.12757	2.81798	0.404212	0	2.86381
Zm00001d020594	F+M+E-down	GRMZM2G003225				AT1G51130.1		Nse4, component of Smc5/6 DNA repair complex	LOC_Os02g10090.1	expressed protein	1.30046	0.487635	0.31634	0.422784	0.0444377	0.0622856	0.668192	0.134665	0.0477447	0.619862	0.195621	0.746114	0.228853	0.240603	0.621609	0.507207	0.109485	0.452501
Zm00001d049390	F+M+E-down										2.60053	0	0.0325501	0.992189	0	0	0.871695	0	0	1.23343	1.24713	1.5879	2.08138	1.79298	2.76118	1.84347	1.55916	1.93596
Zm00001d021315	F+M+E-down	GRMZM2G150674							LOC_Os09g36490.1	expressed protein	63.4228	0	0.0353218	4.45923	0	0	1.33938	0	0.113595	36.9399	19.9976	43.7039	1.35786	2.32212	1.63397	3.63159	4.09571	4.61439
Zm00001d014460	F+M+E-down	GRMZM5G862277			'signalling.receptor kinases.crinkly like'	AT3G55950.1	ATCRR3,CCR3	CRINKLY4 related 3	LOC_Os05g03620.1	TKL_IRAK_CR4L.4 - The CR4L subfamily has homology with Crinkly4, expressed	3.54096	0	0.059296	1.16596	0	0	1.41497	0	0	1.76215	1.82584	2.15568	0.664439	0.919119	1.56672	0.768598	1.37638	1.4662
Zm00001d003304	F+M+E-down	AC208221.3_FG002							LOC_Os01g03320.1	BBTI2 - Bowman-Birk type bran trypsin inhibitor precursor, expressed	62.086	0	0	3.56207	0	0	4.61526	0.041667	0	85.5014	0	104.254	0.735244	1.19829	3.47905	1.77718	0.0593475	2.95994
Zm00001d016448	F+M+E-down	GRMZM2G178641							LOC_Os02g14500.1	expressed protein	3.17575	0	0	1.63635	0	0	0.495652	0.0330145	0	2.07606	0.118068	1.87771	0.336986	0.552743	0.85432	0.713674	0.194377	0.717812
Zm00001d004531	F+M+E-down										4.36991	0	0	0.293002	0	0	0.268956	0	0	1.3797	1.40633	1.63868	0.237659	0.430559	0.44513	0.297664	0.152293	0.508618
Zm00001d007963	F+M+E-down	GRMZM2G473021									3.47097	0	0	1.1684	0	0	1.16172	0	0	0.95916	0	3.71864	2.03096	0.399174	1.70828	2.00678	0	2.8172
Zm00001d037650	F+M+E-down	GRMZM2G002656			'stress.biotic'	AT3G46730.1		NB-ARC domain-containing disease resistance protein	LOC_Os08g07340.1	mla1, putative, expressed	11.6571	1.63715	0.868915	2.98048	0.185836	0.230742	2.94564	0.17482	0.118458	9.95126	12.8504	12.0735	1.36312	3.01711	3.39418	3.11197	7.45195	7.19899
Zm00001d006779	F+M+E-down										18.2474	2.36322	6.09563	1.72978	0.911619	11.5526	4.31893	11.7027	1.98842	4.48062	2.08681	5.88199	12.1856	1.51284	0.954324	5.07038	1.14024	6.84112
Zm00001d047778	F+M+E-down										7.65233	0	0	2.41954	0.188908	0	2.72459	0.0780425	0	0.986584	0	0.39095	0.410676	0.298878	0.840384	0.310675	0	3.77118
Zm00001d025116	F+M+E-down	GRMZM2G086702			'misc.nitrilases, *nitrile lyases, berberine bridge enzymes, reticuline oxidases, troponine reductases'	AT2G23620.1	ATMES1,MES1	methyl esterase 1	LOC_Os01g57770.1	OsPOP4 - Putative Prolyl Oligopeptidase homologue, expressed	6.49001	0.0167754	0.0852215	3.44371	0	0	2.70141	0	0	5.24162	4.62154	5.37364	1.20446	3.32361	3.87164	2.55939	4.71321	3.61928
Zm00001d008372	F+M+E-down										5.80426	0	0	2.66149	0	0	3.54201	0	0	2.48218	0.7098	3.7013	0.851973	0.474249	3.93992	1.39373	1.29201	5.20618
Zm00001d011976	F+M+E-down										7.35396	0	0	3.16178	0	0	3.42948	0.0235631	0	3.42932	1.10332	4.62951	1.63043	0.52504	3.79025	2.18951	2.27556	5.80492
Zm00001d047234	F+M+E-down										9.87719	0	0.147481	5.4535	0	0	4.6539	0	0	4.44408	5.2268	5.35883	5.73523	7.10637	8.66209	6.3209	5.11818	7.43182
Zm00001d025316	F+M+E-down										3.39904	0	0	1.83295	0	0	2.77952	0	0	3.8811	5.5777	3.77513	0	0.435456	0.462496	0.950869	2.42122	2.49217
Zm00001d030076	F+M+E-down	GRMZM2G168987							LOC_Os04g50780.1	expressed protein	2.22684	0	0.154835	1.64124	0.028047	0	1.30086	0	0	0.825138	1.09628	0.48083	6.12008	6.72959	4.01482	2.51973	2.09619	1.19656
Zm00001d004600	F+M+E-down										4.87493	0	0	3.05221	0	0	4.44624	0	0	4.40576	0	2.39348	0	1.22304	1.73797	0.942585	0	1.69129
Zm00001d026522	F+M+E-down										17.7249	0.638775	0.622567	13.4361	0.287083	0.379745	14.9315	0.204284	0.351672	15.3367	18.2125	13.4461	6.0632	17.0738	11.1991	7.05281	19.4537	15.5405
Zm00001d009610	F+M+E-down										18.1962	10.087	10.1639	18.5664	10.725	11.8937	11.3592	9.39287	10.0224	15.0286	4.28111	12.4425	9.0492	9.44007	14.767	12.9048	2.54469	12.9459
Zm00001d003156	F+M+E-down	GRMZM2G155177			'protein.degradation.autophagy'	AT5G61500.1	ATATG3,ATG3	autophagy 3 (APG3)	LOC_Os10g41110.1	autophagy-related protein 3, putative, expressed	0	7.40419	3.66461	3.44738	0	1.54649	1.35414	0.305135	0.650475	0	2.05152	0.0397154	0	0.78868	3.63247	5.14665	0	0
Zm00001d041746	F+M+E-down	GRMZM2G326116			'secondary metabolism.flavonoids.isoflavones.isoflavone reductase'	AT1G32100.1	ATPRR1,PRR1	pinoresinol reductase 1	LOC_Os12g16410.1	isoflavone reductase, putative, expressed	0.557356	4.64958	4.57306	0	0.571735	0.434008	0.05331	0.462108	0.873353	0.312947	54.3197	0.213752	5.2442	5.55385	0	5.73405	13.8992	0
Zm00001d047347	F+M+E-down	GRMZM2G047546			'cell.organisation'	AT3G51850.1	CPK13	calcium-dependent protein kinase 13	LOC_Os01g61590.1	CAMK_CAMK_like.1 - CAMK includes calcium/calmodulin depedent protein kinases, expressed	0.454352	2.36509	0.569924	0.101166	0.463249	0.968502	0.786701	0.751751	1.73962	2.35959	1.64553	0.292181	0.321841	0.120302	0.36799	0.246241	0.244313	0.145536
Zm00001d007457	F+M+E-down	GRMZM2G074496			'stress.biotic'	AT3G50950.1	ZAR1	HOPZ-ACTIVATED RESISTANCE 1	LOC_Os11g34920.1	stripe rust resistance protein Yr10, putative, expressed	3.4257	7.15362	4.90972	1.60879	1.36877	1.64064	2.21972	2.11738	2.2136	2.16576	5.45842	2.15936	0.876414	0.645587	0.462862	1.35941	1.55448	1.02452
Zm00001d020554	F+M+E-down	GRMZM2G409724			'secondary metabolism.phenylpropanoids'						28.3281	47.5306	35.9524	4.95158	12.4994	16.147	16.6471	12.2923	10.9289	17.2318	18.2397	18.8448	3.54974	3.46095	5.04752	4.47555	6.46345	7.66383
Zm00001d048031	F+M+E-down	GRMZM2G356579			'protein.glycosylation'	AT1G17280.1	UBC34	ubiquitin-conjugating enzyme 34	LOC_Os06g09330.2	ubiquitin-conjugating enzyme, putative, expressed	1.78463	3.68743	2.00465	0.376812	0.891352	0.829737	0.801466	1.04323	0.592279	0.855166	1.16598	0.755876	0.429905	0.38215	0.385985	0.33873	0.449268	0.518722
Zm00001d052474	F+M+E-down										0	4.31589	3.33335	0	0.205736	0.599515	0	0.383235	0.521474	0.104817	0	0	0	0	0	0	0	0
Zm00001d031785	F+M+E-down	GRMZM2G117250			'signalling.receptor kinases.S-locus glycoprotein like'	AT2G19130.1		S-locus lectin protein kinase family protein	LOC_Os07g36780.1	S-domain receptor-like protein kinase, putative, expressed	0.248715	5.39422	4.08444	0.0347486	0.567265	1.15234	0.0176829	1.38533	2.38442	0.367562	0.294859	0.144266	0.0530557	0.0575608	0.0948202	0.0369341	0.0179031	0.0441391
Zm00001d022356	F+M+E-down										3.98105	0.437156	20.3141	2.18596	0.392041	8.76265	0.389554	6.45022	1.93049	1.72327	1.87839	2.29709	5.00514	1.83271	8.36745	7.04673	2.9227	2.88336
Zm00001d044402	F+M+E-down	GRMZM2G104549			'PS.lightreaction.photosystem II.LHC-II'	AT2G34420.1	LHB1B2,LHCB1.5	photosystem II light harvesting complex gene B1B2	LOC_Os01g41710.1	chlorophyll A-B binding protein, putative, expressed	15.4893	6.93532	43.1268	31.5733	0.214549	10.2462	29.7833	8.45817	25.419	44.1611	8.02032	75.4248	12.7981	4.51536	16.7157	18.3287	14.0954	61.1837
Zm00001d038450	F+M+E-down	GRMZM2G169953				AT2G30230.1			LOC_Os05g39710.1	expressed protein	3.74634	2.22745	14.136	0	0.160032	0.940021	0	0.328171	0.777338	1.64313	6.2673	1.49448	0.246835	0	0	0.173174	0.094037	0
Zm00001d006525	F+M+E-down	GRMZM2G475265			'RNA.regulation of transcription.unclassified'	AT2G03200.1		Eukaryotic aspartyl protease family protein	LOC_Os07g34940.1	aspartic proteinase nepenthesin-1 precursor, putative, expressed	0.13066	3.96395	6.38399	0	0.368209	0.947909	0	0.7054	0.40851	0	3.2517	0	0	0.332398	0	0	1.25086	0
Zm00001d018414	F+M+E-down	GRMZM2G030465	iaa24	Aux/IAA-transcription factor 24	'RNA.regulation of transcription.Aux/IAA family'	AT5G43700.1	ATAUX2-11,IAA4	AUX/IAA transcriptional regulator family protein	LOC_Os02g56120.3	OsIAA9 - Auxin-responsive Aux/IAA gene family member, expressed	9.4123	10.0243	45.5996	1.69206	2.58653	4.70315	4.83398	7.99328	9.36852	4.04854	8.05162	6.58385	1.06221	1.76893	0.888231	6.10006	2.05719	2.76931
Zm00001d011847	F+M+E-down	AC193786.3_FG005	bhlh54	bHLH-transcription factor 54	'RNA.regulation of transcription.bHLH,Basic Helix-Loop-Helix family'	AT3G56970.1	BHLH038,ORG2	basic helix-loop-helix (bHLH) DNA-binding superfamily protein	LOC_Os01g72370.1	helix-loop-helix DNA-binding domain containing protein, expressed	3.27641	8.88784	15.2127	0.0565285	0.850034	2.13338	7.45864	0.758553	2.82502	1.17111	1.28516	4.30811	0.163284	0.0253306	0.262118	0.41916	0.0209245	0.466875
Zm00001d014016	F+M+E-down	GRMZM2G100360			'amino acid metabolism.degradation.aspartate family.lysine'	AT2G37210.1		lysine decarboxylase family protein	LOC_Os10g33900.1	possible lysine decarboxylase domain containing protein, expressed	56.2403	73.0063	115.946	18.404	30.8468	40.7655	50.5855	52.9139	48.4278	30.6754	114.485	57.3543	19.3296	23.115	16.7129	47.5504	26.3442	23.2065
Zm00001d017867	F+M+E-down	GRMZM2G128992			'RNA.regulation of transcription.unclassified'	AT5G10770.1		Eukaryotic aspartyl protease family protein	LOC_Os02g48860.1	aspartic proteinase nepenthesin-2 precursor, putative, expressed	15.9179	21.1356	38.5069	0.605917	0.6055	1.50357	3.06379	1.92532	7.72571	14.2502	13.14	18.3249	0.0741217	0.364125	0.463249	0.439287	0.886844	2.08961
Zm00001d038178	F+M+E-down	AC209636.2_FG003			'Biodegradation of Xenobiotics'	AT5G16080.1	AtCXE17,CXE17	carboxyesterase 17	LOC_Os05g33940.1	alpha/beta hydrolase fold, putative, expressed	39.3391	32.9031	64.9754	0.539722	0.118314	1.23133	2.14994	0.792759	20.9648	25.1603	18.2879	31.0883	0.119754	0.088505	0.334351	0.0510765	0.279139	0.770678
Zm00001d014667	F+M+E-down	GRMZM2G099413							LOC_Os06g48680.1	expressed protein	25.0698	7.39586	55.965	28.8923	26.0234	23.0521	6.69175	50.9709	17.8424	19.5006	9.93205	9.0976	8.01102	33.6266	2.88874	12.6413	23.2884	14.8914
Zm00001d008850	F+M+E-down	GRMZM2G333454				AT1G17620.1		Late embryogenesis abundant (LEA) hydroxyproline-rich glycoprotein family	LOC_Os01g09880.1	harpin-induced protein 1 domain containing protein, expressed	277.759	119.494	350.132	19.0247	16.1332	19.6173	16.8454	20.0349	115.595	143.932	110.644	114.544	10.377	14.3661	6.26095	11.9093	12.0736	12.3742
Zm00001d010596	F+M+E-down	GRMZM2G162109			'signalling.light'	AT1G07090.1	LSH6	Protein of unknown function (DUF640)	LOC_Os05g39500.1	DUF640 domain containing protein, putative, expressed	97.3071	24.9615	102.341	57	60.9014	40.5625	12.3109	32.1888	28.1798	129.482	60.8588	73.2704	28.364	92.7157	20.0038	28.0844	32.554	33.9192
Zm00001d049016	F+M+E-down	GRMZM5G870077			'protein.degradation.ubiquitin.E3.SCF.FBOX'	AT2G44130.1		Galactose oxidase/kelch repeat superfamily protein	LOC_Os11g14140.1	OsFBK25 - F-box domain and kelch repeat containing protein, expressed	192.662	30.8372	147.611	34.9601	17.7826	16.9159	10.471	42.2546	24.7922	161.002	48.5629	46.5322	14.3528	31.8109	5.01129	22.4032	27.0981	23.3009
Zm00001d016655	F+M+E-down	GRMZM2G020840									1340.86	84.4068	1158.73	157.768	45.7711	33.9832	24.0043	132.16	50.7886	1217.12	246.796	338.555	49.4898	253.511	15.2045	69.5375	105.1	64.8956
Zm00001d014032	F+M+E-down	GRMZM2G034385			'signalling.light'	AT1G07090.1	LSH6	Protein of unknown function (DUF640)	LOC_Os10g33780.1	DUF640 domain containing protein, putative, expressed	367.169	77.1431	286.959	114.606	79.3099	77.4811	21.1894	73.4562	62.0363	279.445	211.223	225.214	92.4048	143.208	33.3734	65.0613	66.4537	57.4248
Zm00001d029060	F+M+E-down										8.13779	2.87095	6.41507	0.612752	5.58894	1.77385	1.95022	2.0749	1.30225	0.967796	1.02225	0.84331	1.56361	1.86394	2.31494	3.23313	0.790042	0.67727
Zm00001d020323	F+M+E-down	GRMZM2G172065			'protein.degradation.ubiquitin.E3.RING'	AT5G40250.1		RING/U-box superfamily protein	LOC_Os09g20980.1	RING-H2 finger protein, putative, expressed	22.2915	10.7151	19.621	4.65172	3.62973	4.58291	6.46733	8.96981	10.3276	10.0306	12.2364	7.66629	1.06766	3.20651	1.09206	2.55009	5.07698	3.13912
Zm00001d035322	F+M+E-down	GRMZM2G443612				AT5G61340.1			LOC_Os12g32260.1	expressed protein	56.7961	20.7541	40.2505	2.37168	3.55202	3.01791	5.28078	7.36241	15.3762	35.7251	20.7511	13.6535	1.43472	2.31869	0.740044	1.48317	1.49908	2.16871
Zm00001d002705	F+M+E-down	GRMZM2G144083			'transport.metal'	AT1G63440.1	HMA5	heavy metal atpase 5	LOC_Os04g46940.1	copper-transporting ATPase 3, putative, expressed	57.8815	35.4579	63.7182	10.7688	7.81413	14.9416	32.3832	33.559	30.4	35.3214	75.0417	55.181	2.49655	4.74707	3.82782	16.0297	16.993	18.1674
Zm00001d053965	F+M+E-down	GRMZM2G324956			'stress.abiotic.heat'	AT1G53540.1		HSP20-like chaperones superfamily protein	LOC_Os02g03570.1	hsp20/alpha crystallin family protein, putative, expressed	163.723	53.385	72.6891	5.01575	0.206229	5.29198	9.59871	3.41333	11.8644	225.909	142.623	130.386	0.41175	0.415471	1.21496	1.33453	3.70466	9.64339
Zm00001d026679	F+M+E-down	AC214046.4_FG005			'development.unspecified'	AT3G43660.1		Vacuolar iron transporter (VIT) family protein	LOC_Os04g59020.1	integral membrane protein, putative, expressed	37.5147	8.39101	15.8459	6.45716	2.54445	3.20498	1.92064	7.26463	2.96177	28.7397	43.8327	19.2685	1.85675	4.12812	0.787662	11.2546	5.55429	1.59534
Zm00001d003039	F+M+E-down	GRMZM2G052644			'cell.organisation'	AT2G33385.2	arpc2b	actin-related protein C2B	LOC_Os04g43290.1	ARPC2B, putative, expressed	102.686	52.4218	65.1098	1.27757	1.5725	2.53297	8.94931	3.25811	20.0268	24.9275	32.0115	32.2893	2.33026	1.91871	1.15398	1.09182	2.20805	1.90391
Zm00001d037243	F+M+E-down	AC202439.3_FG001				AT5G14890.1		NHL domain-containing protein	LOC_Os02g50940.1	NHL repeat-containing protein, putative, expressed	47.4464	29.2725	34.7471	3.26037	1.67965	2.26391	4.23475	1.78933	8.29725	42.2075	59.2591	46.9938	0.501856	2.29135	1.84865	1.27676	1.4402	1.46291
Zm00001d002447	F+M+E-down	GRMZM2G180160			'signalling.receptor kinases.wall associated kinase'	AT1G21230.1	WAK5	wall associated kinase 5	LOC_Os04g51030.1	wall-associated kinase 1, putative, expressed	41.029	55.7704	42.8106	1.1443	1.62427	1.56761	1.61403	1.75375	1.36322	24.5839	22.902	30.8208	0.352211	0.760895	0.867232	0.788084	0.969366	0.947799
Zm00001d040627	F+M+E-down	GRMZM2G047616	nc1	Na+ content1	'transport.unspecified cations'	AT4G10310.1	ATHKT1,HKT1	high-affinity K+ transporter 1	LOC_Os01g20160.1	OsHKT1;5 - Na+ transporter, expressed	16.4283	11.4093	17.4417	0.335172	0.0845406	1.05035	1.61615	0.871032	2.26423	18.5156	4.75905	21.8365	0.0203535	0.0963515	0.237548	0.336578	0.301882	0.587752
Zm00001d038177	F+M+E-down	GRMZM2G363116			'cell.cell death.plants'	AT1G68620.1		alpha/beta-Hydrolases superfamily protein	LOC_Os05g33940.1	alpha/beta hydrolase fold, putative, expressed	27.2289	48.1251	40.3419	1.43838	3.01239	3.37056	1.27137	1.57363	6.20904	17.851	22.7038	15.9907	1.16075	1.36776	0.793228	1.72822	1.36912	1.42848
Zm00001d026322	F+M+E-down	GRMZM2G029242			'signalling.receptor kinases.DUF 26'	AT1G16670.1		Protein kinase superfamily protein	LOC_Os08g10070.1	protein kinase, putative, expressed	26.9782	34.4279	45.1465	2.45606	1.90263	4.6876	3.24673	3.678	5.23386	20.3225	24.8493	22.1759	1.09072	0.999121	1.98814	1.5965	1.44995	1.89193
Zm00001d011853	F+M+E-down	GRMZM2G016657			'stress.abiotic.unspecified'	AT1G09560.1	GLP5	germin-like protein 5	LOC_Os01g72290.1	expressed protein	10.6319	19.2969	16.527	10.5858	2.46328	7.56515	8.64264	4.23186	12.8497	34.7099	10.682	7.56679	1.74209	1.39528	2.0845	5.79737	6.77499	4.99715
Zm00001d016930	F+M+E-down	GRMZM5G814057			'DNA.unspecified'	AT4G12650.1		Endomembrane protein 70 protein family	LOC_Os05g07650.1	transmembrane 9 superfamily member, putative, expressed	1.57188	0	0	3.34842	0	0.023446	0.782935	0.069664	0.101331	1.35852	2.54055	2.35191	0.596458	1.22822	2.25653	1.0068	3.59718	3.41678
Zm00001d026376	F+M+E-down										1.6496	0	0.050655	5.21153	0	0	6.08315	0	0	0.743153	0.683192	1.15731	1.90225	4.37866	8.15823	3.23218	7.37118	6.89222
Zm00001d009454	F+M+E-down										1.71463	0	0.146898	2.30822	0.0626219	0.121482	0.935851	0.19811	0.0508805	1.06769	1.46008	1.91443	0.574565	2.22527	2.02652	0.979738	2.8125	2.01241
Zm00001d005828	F+M+E-down	GRMZM5G820822			'protein.degradation.cysteine protease'	AT5G60360.1	AALP,ALP,SAG2	aleurain-like protease	LOC_Os09g27030.2	oryzain gamma chain precursor, putative, expressed	10.9385	3.85606	4.0535	15.124	2.27373	3.09404	13.8585	3.01057	4.68297	11.9459	11.7062	13.1341	6.9931	6.50371	12.4913	9.07128	12.2839	19.641
Zm00001d019407	F+M+E-down	GRMZM2G080547			'stress.biotic'	AT5G24090.1	ATCHIA,CHIA	chitinase A	LOC_Os07g19040.1	glycosyl hydrolase, putative, expressed	0.205917	0	0.123113	1.52451	0.115028	0.0311866	1.44463	0.165044	0.0343755	0.648845	0.693079	0.422258	0.282418	1.74613	0.246544	2.05101	1.95344	1.02322
Zm00001d019612	F+M+E-down	GRMZM2G435661			'misc.cytochrome P450'	AT3G63460.1		transducin family protein / WD-40 repeat family protein	LOC_Os07g46370.1	WD domain, G-beta repeat domain containing protein, expressed	0.99012	0	0.0163205	2.40174	0	0	0.51771	0	0.0341932	1.08422	1.16213	1.68007	0.892775	2.33951	3.46799	1.12237	3.14628	3.53794
Zm00001d036669	F+M+E-down	GRMZM5G807213									2.2325	0.144422	0.0453153	2.83005	0.0976822	0.0983671	3.36079	0.119356	0.0978978	1.54054	0.0412389	1.56797	1.20902	1.44661	2.45348	1.62266	0.0396794	3.00475
Zm00001d028434	F+M+E-down	GRMZM2G171736			'signalling.light'	AT4G08920.1	ATCRY1,BLU1,CRY1,HY4,OOP2	cryptochrome 1	LOC_Os04g37920.1	FAD binding domain of DNA photolyase domain containing protein, expressed	3.94928	0	0	7.1253	0	0	3.07995	0	0	3.14154	4.14017	2.40971	2.40455	2.7634	6.53857	3.64511	4.75784	6.23906
Zm00001d014739	F+M+E-down	GRMZM2G017847			'cell.organisation'	AT3G12110.1	ACT11	actin-11	LOC_Os03g50885.1	actin, putative, expressed	3.28139	0.0412495	0.100132	3.59452	0.117374	0.101533	3.68893	0.188076	0.0639398	2.26105	0.0647098	2.00897	1.78061	1.3477	3.87614	2.08648	0.0977699	3.71577
Zm00001d023616	F+M+E-down										0.262838	0.35274	0.940072	4.0059	0.456529	0.390035	0.329947	0.387003	0.587207	0.55729	1.7356	0.47356	0.248634	0.303055	0.945269	1.62189	0.363772	0.218051
Zm00001d048800	F+M+E-down										1.51995	0	0	4.83774	0	0	1.77642	0	0	1.36538	1.6924	1.38262	1.21229	1.67675	1.369	2.60119	1.59729	3.46091
Zm00001d032344	F+M+E-down	GRMZM2G136353			'signalling.receptor kinases.leucine rich repeat XI'	AT1G28440.1	HSL1	HAESA-like 1	LOC_Os08g28870.1	receptor-like protein kinase 5 precursor, putative, expressed	1.37496	1.57641	7.14491	8.49306	1.80273	2.40779	3.61287	3.42293	3.28163	1.23813	2.46712	2.59633	7.62401	10.4056	7.72931	8.93712	5.81509	3.3139
Zm00001d012859	F+M+E-down	GRMZM2G381842							LOC_Os03g62830.1	nuclear antigen, putative, expressed	0.115102	0.494075	0.516716	0.810212	2.08671	0.872545	0.46179	1.08055	0.292964	0.010059	0	0	0.445393	0.289309	0.128762	0.29769	0.153983	0.211018
Zm00001d006142	F+M+E-down	GRMZM2G022032			'cell.organisation'	AT2G31820.1		Ankyrin repeat family protein	LOC_Os09g34280.1	ankyrin repeat-containing protein, putative, expressed	0.221004	0.351044	0.811503	0.314632	0.0940895	1.05828	0.114465	0.192145	0.653657	0.237435	3.09744	0.298092	0.935349	0.0897984	0.758942	0.203737	0.988876	0.126464
Zm00001d009448	F+M+E-down	GRMZM5G843537			'transport.ABC transporters and multidrug resistance systems'	AT1G02520.1	PGP11	P-glycoprotein 11	LOC_Os05g47500.1	MDR-like ABC transporter, putative, expressed	0.481685	0.375825	0.0553826	0.281089	1.91784	1.91087	0.292814	0.447736	1.12257	0.656129	0.239574	0.548608	0.510038	1.059	0.511896	0.225719	0.358486	0.170192
Zm00001d004874	F+M+E-down	GRMZM2G436688							LOC_Os12g06280.1	expressed protein	0.066614	0	0.54743	14.0623	8.39666	6.65656	5.21724	13.1941	2.24378	0	0.461923	0	6.5236	12.3951	1.49598	13.939	20.7748	7.38499
Zm00001d009399	F+M+E-down	GRMZM2G476069			'transport.nitrate'	AT2G26690.1		Major facilitator superfamily protein	LOC_Os01g37590.1	peptide transporter PTR2, putative, expressed	6.01778	2.34941	2.71447	17.8101	2.56914	9.63235	50.2418	27.0774	23.0373	13.4586	10.7634	7.03663	0.590359	2.44483	1.00056	10.5316	10.4944	6.4303
Zm00001d027955	F+M+E-down										2.31648	0.175011	0.276854	1.15145	4.67881	0.168954	6.19329	1.09821	0.89439	0.230135	6.67695	0.276599	1.70778	0.157633	0.257096	0.945888	0.154143	0.730013
Zm00001d002067	F+M+E-down	GRMZM5G810191				AT5G67210.1		Protein of unknown function (DUF579)	LOC_Os04g55640.1	plant-specific domain TIGR01627 family protein, expressed	0.146361	0.0462446	0.175966	0.395854	1.92673	0	0	0.231119	2.44123	2.03793	0.744796	0.479617	0	0.09138	0	1.49516	0.096249	0
Zm00001d018181	F+M+E-down	GRMZM2G069298	fls2	flavonol synthase2	'secondary metabolism.flavonoids.flavonols'	AT5G08640.1	ATFLS1,FLS,FLS1	flavonol synthase 1	LOC_Os02g52840.1	flavonol synthase/flavanone 3-hydroxylase, putative, expressed	0.65344	6.20899	6.48386	0.119152	1.5514	6.39151	1.16414	20.6292	51.0883	0.574167	0.496991	0.264142	0	0	0.026438	0	0.338485	0.311605
Zm00001d033132	F+M+E-down	GRMZM2G414192	umc1383		'PS.lightreaction.photosystem II.LHC-II'	AT2G05100.1	LHCB2,LHCB2.1	photosystem II light harvesting complex gene 2.1	LOC_Os03g39610.1	chlorophyll A-B binding protein, putative, expressed	2.85189	1.83405	5.31696	7.79929	1.42321	6.88394	7.08392	4.36721	23.2828	2.81183	5.90794	7.8471	7.69817	3.97767	9.4724	5.24742	4.83449	10.3475
Zm00001d020788	F+M+E-down	GRMZM2G382038			'cell wall.precursor synthesis.UXS'	AT2G28760.1	UXS6	UDP-XYL synthase 6	LOC_Os03g16980.1	NAD dependent epimerase/dehydratase family domain containing protein, expressed	0	1.02598	0	5.30345	0.835435	2.03218	0.174978	10.6353	10.9733	0.70678	0.402645	0.795605	0	0	1.19178	0.334786	7.1561	2.82346
Zm00001d047737	F+M+E-down	GRMZM2G078469				AT5G01360.1	TBL3	Plant protein of unknown function (DUF828)	LOC_Os03g18120.1	proteins of unknown function domain containing protein, expressed	5.25651	12.1372	5.54793	26.0768	6.13322	17.8383	118.739	58.3997	144.781	6.12935	5.92892	8.66343	2.0067	4.30394	4.41367	11.4878	38.1504	28.4422
Zm00001d039057	F+M+E-down	GRMZM2G048892				AT5G62770.1		Protein of unknown function (DUF1645)	LOC_Os05g49350.1	DUF1645 domain containing protein, putative, expressed	1.9903	0.628679	0.881461	4.82128	2.10141	4.11034	7.75659	7.09927	13.3526	2.85031	2.80696	2.05866	0.911668	2.22172	1.68407	2.19119	4.69001	3.93775
Zm00001d033136	F+M+E-down	GRMZM2G018627	lhcb9	light harvesting chlorophyll binding protein9	'PS.lightreaction.photosystem II.LHC-II'	AT2G05100.1	LHCB2,LHCB2.1	photosystem II light harvesting complex gene 2.1	LOC_Os03g39610.1	chlorophyll A-B binding protein, putative, expressed	3.65243	13.9125	8.64058	10.6998	2.16764	9.35035	9.05788	13.2224	13.1692	3.95951	2.17416	10.9588	9.84482	4.01876	18.7155	4.82599	4.68189	14.1961
Zm00001d049174	F+M+E-down	GRMZM2G135019	la1	lazy plant1		AT5G14090.1			LOC_Os11g29840.1	expressed protein	24.0761	21.037	9.5632	72.5221	71.0358	157.66	130.583	109.356	265.817	47.371	54.7786	29.6277	14.1307	36.5119	77.0235	18.5062	105.195	62.8874
Zm00001d047984	F+M+E-down	GRMZM2G011708			'misc.peroxidases'	AT2G38380.1		Peroxidase superfamily protein	LOC_Os03g13200.1	peroxidase precursor, putative, expressed	7.2854	6.97177	2.18069	8.76919	5.57744	12.5007	20.3313	13.4021	24.2097	16.5725	24.1394	14.4829	1.05319	2.33367	3.03915	2.29107	8.98506	6.9888
Zm00001d015217	F+M+E-down	GRMZM2G126772			'hormone metabolism.salicylic acid.synthesis-degradation'	AT4G36470.1		S-adenosyl-L-methionine-dependent methyltransferases superfamily protein	LOC_Os06g13310.1	SAM dependent carboxyl methyltransferase, putative, expressed	45.8448	54.2268	17.3044	7.16128	6.12718	11.0238	11.017	27.0151	116.887	16.0085	151.401	57.2604	1.38123	0.343243	1.6892	4.28863	6.46858	4.19581
Zm00001d034776	F+M+E-down	GRMZM2G040369			'protein.synthesis.elongation'	AT1G56070.1	LOS1	Ribosomal protein S5/Elongation factor G/III/V family protein	LOC_Os02g32030.1	elongation factor, putative, expressed	3.95405	30.4606	3.09395	12.2052	33.7277	9.58991	4.88389	7.89452	5.00049	5.71133	4.14464	5.96849	20.4371	19.1428	33.8994	15.5112	9.81737	10.7556
Zm00001d015417	F+M+E-down										0	0.495304	0.264558	0	2.31083	1.82294	0	2.47752	1.28297	0	0	0	0	0	0	0	0	0
Zm00001d007071	F+M+E-down	GRMZM2G327703									0	0.569742	0.302559	0	5.47363	10.7739	0	12.6908	4.27716	0	0	0	0	0	0	0	0	0
Zm00001d043419	F+M+E-down	GRMZM2G127695							LOC_Os01g55160.1	expressed protein	0.113493	0.170871	1.2218	73.9587	128.263	174.452	131.096	108.659	105.848	1.10185	0.193411	0.0228353	43.1763	56.152	62.371	62.4496	56.2493	53.9174
Zm00001d021728	F+M+E-down										0.331846	0.801325	0.388541	0.439336	0.998184	1.06252	0.906458	1.36559	0.446238	0.767811	0.283764	0.222251	0.320694	0.74547	0.259657	0.369629	0.613667	0.318454
Zm00001d015066	F+M+E-down										0.431138	0.088849	0.0615222	0.115804	1.05101	0.236186	0.0973906	1.99347	0.0355096	0.366492	1.04251	0.0569682	0.524544	0.198829	0.100895	0.084097	0.129732	0.202233
Zm00001d017868	F+M+E-down	GRMZM2G128969			'transport.unspecified anions'	AT1G55620.2	ATCLC-F,CLC-F,CLCF	chloride channel F	LOC_Os02g48880.2	chloride transporter, chloride channel family, putative, expressed	0.344801	0.581716	0.815141	0.877602	1.41342	3.0244	2.56041	4.37401	1.89834	0.346591	0.588207	0.251607	0.517251	2.53848	0.87598	0.749076	2.21048	0.87121
Zm00001d006627	F+M+E-down	GRMZM2G060271			'misc.myrosinases-lectin-jacalin'	AT5G10530.1		Concanavalin A-like lectin protein kinase family protein	LOC_Os01g57100.1	expressed protein	5.54839	4.45829	6.42701	1.45864	0.460896	1.30912	1.60893	1.23828	4.58591	6.10327	0.208226	6.01044	0.215401	0.357675	1.07152	0.381117	0.0860144	1.35168
Zm00001d024535	F+M+E-down										6.12356	9.335	8.94512	0.746143	1.56742	2.93603	1.17726	2.87119	11.1812	4.10187	3.67836	3.8958	0.404656	0.556646	0.79625	0.76617	0.643284	1.72022
Zm00001d007166	F+M+E-down	GRMZM2G308752			'protein.postranslational modification'	AT2G30360.1	CIPK11,PKS5,SIP4,SNRK3.22	SOS3-interacting protein 4	LOC_Os07g48090.1	CAMK_KIN1/SNF1/Nim1_like.30 - CAMK includes calcium/calmodulin depedent protein kinases, expressed	15.2038	22.2094	20.7715	5.53677	4.43001	7.77909	6.9706	14.3626	21.8488	14.8647	10.8192	9.98635	0.87501	2.63389	1.33564	2.23837	5.89956	4.29315
Zm00001d036050	F+M+E-down	GRMZM2G091490	nactf21	NAC-transcription factor 21	'RNA.regulation of transcription.NAC domain transcription factor family'	AT2G46770.1	ANAC043,EMB2301,NST1	NAC (No Apical Meristem) domain transcriptional regulator superfamily protein	LOC_Os06g04090.1	no apical meristem protein, putative, expressed	40.1608	17.967	18.0613	5.8791	0.680261	7.74084	26.4902	15.0747	41.4458	13.9962	28.1659	14.0085	0.133082	0.17667	0.57195	1.31502	8.77769	9.58973
Zm00001d007188	F+M+E-down	GRMZM2G003558	eil2	EIL-transcription factor 2	'RNA.regulation of transcription.EIN3-like(EIL) transcription factor family'	AT2G27050.1	AtEIL1,EIL1	ETHYLENE-INSENSITIVE3-like 1	LOC_Os07g48630.1	ethylene-insensitive 3, putative, expressed	17.7611	4.9173	15.1845	9.65285	4.59639	5.12645	7.70477	8.2904	17.4039	14.4804	10.9966	12.0669	12.6069	6.91338	2.19767	7.69599	8.08524	5.35541
Zm00001d052532	F+M+E-down										141.81	292.93	319.175	53.0919	57.8458	154.016	128.612	81.9907	287.141	146.839	77.8053	240.831	45.5067	26.3681	53.3907	132.208	56.5209	121.077
Zm00001d039461	F+M+E-down	GRMZM2G068322				AT1G17620.1		Late embryogenesis abundant (LEA) hydroxyproline-rich glycoprotein family	LOC_Os01g09880.1	harpin-induced protein 1 domain containing protein, expressed	10.0189	4.95198	11.9686	1.95875	3.54494	3.74566	1.59898	2.80455	15.7722	6.77779	4.38952	4.6769	0.840754	3.25577	0.808825	1.04066	1.62014	1.27833
Zm00001d027275	F+M+E-down										2.37656	4.66503	1.84115	1.01176	3.30517	3.16764	3.53515	2.9255	0.696989	1.11732	1.48493	1.9546	1.32287	0.854773	2.1325	1.54489	2.21928	2.09366
Zm00001d015870	F+M+E-down	GRMZM2G039463			'misc.misc2'	AT4G37550.1		Acetamidase/Formamidase family protein	LOC_Os01g55950.1	acetamidase, putative, expressed	2.10777	6.52427	6.61976	2.18119	8.13153	9.79508	2.21279	5.21732	6.23393	2.0059	1.14733	1.9744	1.20034	1.45811	1.70908	2.40209	0.952933	2.38208
Zm00001d021793	F+M+E-down										0.0170001	8.29246	5.85346	0.295989	4.15489	6.46367	0.364144	5.88767	5.09606	0.154416	0.129748	0.0367967	0.207895	0.244289	0.218725	0.283349	0.290803	0.302708
Zm00001d035063	F+M+E-down	GRMZM2G034958			'misc.GDSL-motif lipase'	AT1G71691.2		GDSL-like Lipase/Acylhydrolase superfamily protein	LOC_Os08g02094.1	GDSL-like lipase/acylhydrolase, putative, expressed	0	3.28729	3.18458	0.0901781	3.55387	4.64602	0.0553215	7.45954	4.54666	0	0	0	0.0679964	0.231891	0	0.056436	0.18781	0.0941163
Zm00001d004973	F+M+E-down	GRMZM2G104307			'DNA.synthesis/chromatin structure'	AT2G42320.1		nucleolar protein gar2-related	LOC_Os08g39490.1	expressed protein	0.76488	2.22735	2.10985	0.175549	0.647353	0.735244	0.150964	0.684728	2.20506	0.722888	0.745049	0.751328	0.048013	0.203045	0.204844	0.0771344	0.195985	0.212753
Zm00001d035062	F+M+E-down										0	3.27297	0.879426	0	0.773348	1.28739	0	3.94448	4.22182	0	0	0	0	0	0	0	0	0
Zm00001d004588	F+M+E-down										0	1.03592	0.286316	0	1.05409	1.69021	0	0.480588	0.222403	0	0	0	0	0	0	0	0	0
Zm00001d024505	F+M+E-down	GRMZM2G321023			'signalling.G-proteins'	AT2G39930.1	ATISA1,ISA1	isoamylase 1	LOC_Os08g40930.1	Alpha amylase, catalytic domain containing protein, expressed	0.471054	0.0175185	0.0311444	0.257057	0.0159115	0	0.133422	0.00342688	0	0.151966	0.123207	0.243193	2.06166	0.332333	0.592444	0.971485	0.197175	0.432991
Zm00001d039680	F+M+E-down	GRMZM5G896145			'development.unspecified'	AT1G66345.1		Pentatricopeptide repeat (PPR) superfamily protein	LOC_Os01g07610.1	PPR repeat domain containing protein, putative, expressed	0	0	0.406551	0	0	0	0	0	0	0	0	0	0	1.2379	0.629935	0.0698155	0.484905	0.185408
Zm00001d026070	F+M+E-down	GRMZM2G018018				AT1G63010.1		Major Facilitator Superfamily with SPX (SYG1/Pho81/XPR1) domain-containing protein	LOC_Os04g48390.1	uncharacterized membrane protein, putative, expressed	0.361245	0	0	0.750204	0	0	0.25609	0	0.0111291	0.280322	0.391001	0.907894	0.284199	0.477262	0.138339	1.62157	1.3618	0.932184
Zm00001d023329	F+M+E-down	GRMZM2G061742			'stress.biotic'	AT3G14470.1		NB-ARC domain-containing disease resistance protein	LOC_Os01g57340.1	rp1, putative, expressed	0.403711	0.402907	0.405545	0.124341	0.258729	0.606708	0.236045	0.370042	0.310887	0.255059	1.21567	0.252076	0.868869	0.943279	0.149911	1.21423	1.15236	0.190133

## Sheet: TFs
gene ID_V4	gene module	gene ID_V2	Gene Symbol	Full Name	pathway	Best arabidopsis TAIR10 hit name	Best arabidopsis TAIR10 hit symbol	Best arabidopsis TAIR10 hit defline	Best rice hit name	Best rice hit defline	F1C	F2C	F4C	M1C	M2C	M4C	E1C	E2C	E4C	F1T	F2T	F4T	M1T	M2T	M4T	E1T	E2T	E4T
Zm00001d022530	F-up	GRMZM2G151811	eil6	EIL-transcription factor 6	'RNA.regulation of transcription.EIN3-like(EIL) transcription factor family'	AT3G20770.1	AtEIN3,EIN3	Ethylene insensitive 3 family protein	LOC_Os07g48630.1	ethylene-insensitive 3, putative, expressed	13.5525	2.63765	17.1006	3.57875	10.4682	3.09841	2.98651	3.45622	3.73949	24.5203	8.06766	18.4291	2.66519	8.5091	2.71964	5.50289	4.42176	2.88879
Zm00001d038612	F-up	GRMZM2G313058			'hormone metabolism.ethylene.induced-regulated-responsive-activated'	AT1G61660.1		basic helix-loop-helix (bHLH) DNA-binding superfamily protein	LOC_Os05g42180.1	ethylene-responsive protein related, putative, expressed	4.10618	4.86423	3.36541	0.056537	0.157211	0.314242	0.125426	0.291048	0.584785	9.57255	6.1708	4.7382	0.0898942	0.094312	0.078443	0.0197351	0.0595659	0.236487
Zm00001d028537	F-up	GRMZM2G093305			'RNA.regulation of transcription.C2H2 zinc finger family'	AT2G29660.1		zinc finger (C2H2 type) family protein	LOC_Os03g15790.1	ZOS3-08 - C2H2 zinc finger protein, expressed	4.20294	0.824792	1.33007	41.6944	30.2881	30.6184	33.4062	37.0835	22.9974	8.4791	1.4517	3.23094	24.0201	38.7545	18.1002	34.4901	40.8105	25.7968
Zm00001d045204	F-down	GRMZM2G301860	ereb122	AP2-EREBP-transcription factor 122	'RNA.regulation of transcription.AP2/EREBP, APETALA2/Ethylene-responsive element binding protein family'	AT2G23340.1	DEAR3	DREB and EAR motif protein 3	LOC_Os06g07030.1	AP2 domain containing protein, expressed	6.66577	0.586557	20.6247	0	0	0.212031	0.567726	0.645216	0.746117	4.17146	1.74967	2.89247	0	0.0758505	0	0.515722	0.23125	0.1426
Zm00001d033815	F-down	GRMZM2G077147	myb77	MYB-transcription factor 77	'RNA.regulation of transcription.MYB domain transcription factor family'	AT1G73410.1	ATMYB54,MYB54	myb domain protein 54	LOC_Os03g51110.1	MYB family transcription factor, putative, expressed	25.4161	28.8376	30.6379	0.191949	0.112364	0.101509	0.0340955	0.100811	1.75758	15.9967	15.558	14.1826	0.0287315	0.0990016	0.0717925	0.257497	0.10843	0.0356367
Zm00001d013722	M-down	GRMZM2G320754	abi5	ABI3-VP1-transcription factor 5	'RNA.regulation of transcription.B3 transcription factor family'	AT4G33280.1		AP2/B3-like transcriptional factor family protein	LOC_Os03g42410.1	B3 DNA binding domain containing protein	18.7711	21.176	18.9147	0.347733	0	0.0772326	0.875101	0.231339	0.330455	11.7584	10.9759	13.1923	0	0.05286	0.0715475	0.138544	0.248943	0.211449
Zm00001d012128	M-down	GRMZM2G100318	arr7	ARR-B-transcription factor 7	'RNA.regulation of transcription.ARR'	AT1G67710.1	ARR11	response regulator 11	LOC_Os01g67770.1	two-component response regulator, putative, expressed	46.0123	36.6056	43.8614	14.4208	8.08039	16.1225	24.8256	20.1876	20.3785	36.2938	55.8094	42.0095	6.72679	8.17848	9.66681	13.7392	18.5055	19.3575
Zm00001d037165	M-down	GRMZM2G084264	ereb27	AP2-EREBP-transcription factor 27	'RNA.regulation of transcription.AP2/EREBP, APETALA2/Ethylene-responsive element binding protein family'	AT1G21910.1		Integrase-type DNA-binding superfamily protein	LOC_Os06g10780.1	AP2 domain containing protein, expressed	1.03028	0.454458	0.718028	8.12453	9.38748	21.9356	2.04214	7.25108	15.5442	1.58923	0.837494	0.77141	1.48813	5.04083	4.16214	2.1461	4.04434	9.46091
Zm00001d011614	M-down	GRMZM2G006352	myb24	MYB-transcription factor 24	'RNA.regulation of transcription.MYB domain transcription factor family'	AT5G57620.1	AtMYB36,MYB36	myb domain protein 36	LOC_Os01g49160.1	MYB family transcription factor, putative, expressed	8.27915	8.56329	9.79227	11.346	5.94669	8.1398	15.2381	12.9511	16.7323	10.454	9.9484	7.87906	2.80789	4.80287	4.17265	10.3619	12.2255	15.8083
Zm00001d017350	M-down	GRMZM2G178603	tcptf16	TCP-transcription factor 16	'RNA.regulation of transcription.TCP transcription factor family'	AT5G23280.1		TCP family transcription factor	LOC_Os02g42380.1	TCP family transcription factor, putative, expressed	10.1625	9.0864	14.1684	37.3598	23.9735	27.5893	24.7912	33.8876	25.6229	11.6768	12.3504	10.8161	22.0379	25.263	11.8782	28.3868	34.1301	16.069
Zm00001d010978	M-down	AC214648.3_FG005	lbd39	LBD-transcription factor 39	'RNA.regulation of transcription.AS2,Lateral Organ Boundaries Gene Family'	AT2G28500.1	LBD11	LOB domain-containing protein 11	LOC_Os03g17810.1	DUF260 domain containing protein, putative, expressed	0.558539	0.056212	0.224441	9.14494	1.98221	4.1821	4.08575	5.7573	6.98037	0.0907861	0	0.129184	1.47368	5.01361	1.02173	3.52693	7.43862	5.15299
Zm00001d022440	E-down	GRMZM2G158162	abi32	ABI3-VP1-transcription factor 32	'RNA.regulation of transcription.ABI3/VP1-related B3-domain-containing transcription factor family'	AT4G32010.1	HSI2-L1,HSL1,VAL2	HSI2-like 1	LOC_Os07g48200.1	B3 DNA binding domain containing protein, putative, expressed	65.1174	60.8088	61.9164	9.08334	10.4374	11.2678	16.0422	13.8521	24.6191	47.5886	58.5006	49.736	7.92121	8.912	9.0417	9.38111	11.047	10.9909
Zm00001d006106	E-down	GRMZM2G179049	nactf35	NAC-transcription factor 35	'development.unspecified'	AT2G33480.1	ANAC041,NAC041	NAC domain containing protein 41	LOC_Os09g33490.1	no apical meristem protein, putative, expressed	4.73766	4.41995	5.72874	32.8242	19.6345	27.4352	67.7597	52.1769	49.6431	4.86941	6.86243	4.76666	18.094	14.0686	14.857	23.6256	27.1737	23.2415
Zm00001d033404	E-down	GRMZM2G061101	hb110	Homeobox-transcription factor 110	'RNA.regulation of transcription.HB,Homeobox transcription factor family'	AT4G08150.1	BP,BP1,KNAT1	KNOTTED-like from Arabidopsis thaliana	LOC_Os03g47016.1	homeobox protein knotted-1-like 10, putative, expressed	56.6138	34.4936	44.0725	87.9514	53.9096	111.8	163.863	105.521	106.528	47.3118	57.0503	51.2921	52.2199	47.4781	62.8576	70.3608	110.09	114.451
Zm00001d039119	E-down	GRMZM2G139174	mybr57	MYB-related-transcription factor 57	'RNA.regulation of transcription.MYB-related transcription factor family'	AT1G75250.1	ATRL6,RL6,RSM3	RAD-like 6	LOC_Os05g50350.1	MYB family transcription factor, putative, expressed	0	1.54278	1.6521	0.518327	0.383499	0.804436	0.922507	0.839922	1.84228	0.339577	0.738693	0.483164	0.0758765	0.239382	0.446084	0	0.830574	0.635134
Zm00001d039437	F+M-down	GRMZM5G834596	dbb3	double B-box zinc finger protein3	'RNA.regulation of transcription.C2C2(Zn) CO-like, Constans-like zinc finger family'	AT1G78600.1	DBB3,LZF1,STH3	light-regulated zinc finger protein 1	LOC_Os01g10580.1	B-box zinc finger family protein, putative, expressed	20.1547	5.86766	33.0665	10.6097	11.711	17.8584	3.70694	9.80304	10.9665	17.239	11.5485	13.1391	7.75739	11.7758	4.84155	5.19919	6.7057	6.07212
Zm00001d025896	F+M-down	GRMZM2G465091	tcptf14	TCP-transcription factor 14	'RNA.regulation of transcription.TCP transcription factor family'	AT5G23280.1		TCP family transcription factor	LOC_Os04g44440.1	TCP family transcription factor, putative, expressed	20.2792	5.34351	33.7595	20.4952	9.32297	8.1853	5.37221	17.489	6.55291	13.1826	10.8907	7.36136	11.2311	19.4898	2.5918	10.624	13.7	11.773
Zm00001d023736	M+E-up	GRMZM2G137510	mads34	MADS-transcription factor 34	'RNA.regulation of transcription.MADS box transcription factor family'	AT5G60910.1	AGL8,FUL	AGAMOUS-like 8	LOC_Os12g31748.2	OsMADS20 - MADS-box family gene with MIKCc type-box, expressed	0.172276	0.385981	1.30726	18.9275	43.782	17.4953	4.05563	12.3759	3.92629	0.454407	0.330805	0.361023	51.9352	60.2985	25.4155	20.0129	13.9528	5.27125
Zm00001d051509	M+E-up	GRMZM2G091003	bhlh13	bHLH-transcription factor 13	'RNA.regulation of transcription.bHLH,Basic Helix-Loop-Helix family'	AT3G24140.1	FMA	basic helix-loop-helix (bHLH) DNA-binding superfamily protein	LOC_Os02g46560.1	helix-loop-helix DNA-binding protein, putative, expressed	0.313508	0.232534	0.636888	5.15414	16.0993	9.21954	2.00724	3.78918	1.81348	0.700681	0.424633	0.468734	18.1201	14.6984	10.245	12.2879	4.88195	2.8665
Zm00001d033566	M+E-up	GRMZM2G351232	e2f3	E2F-DP-transcription factor 23	'misc.acid and other phosphatases'	AT3G17790.1	ATACP5,ATPAP17,PAP17	purple acid phosphatase 17	LOC_Os03g13540.1	Ser/Thr protein phosphatase family protein, putative, expressed	0.148714	0	0.097662	0.495618	0	0	0.168445	0	0	0.113438	0.112422	0.0142603	0.879806	1.10374	0.512756	0.487433	1.42733	0.470746
Zm00001d033347	M+E-down	GRMZM2G017319	lbd11	LBD-transcription factor 11	'RNA.regulation of transcription.AS2,Lateral Organ Boundaries Gene Family'	AT5G67420.1	ASL39,LBD37	LOB domain-containing protein 37	LOC_Os03g41330.1	DUF260 domain containing protein, putative, expressed	77.1929	32.7749	54.4489	2.93661	1.1791	3.62683	8.71479	7.55216	12.7274	45.2553	40.4674	32.1688	0.40591	1.47285	0.656918	1.29392	4.43867	1.74116
Zm00001d010634	M+E-down	AC234155.1_FG002	glk25	G2-like-transcription factor 25	'RNA.regulation of transcription.G2-like transcription factor family, GARP'	AT3G04030.3		Homeodomain-like superfamily protein	LOC_Os05g40960.1	Myb transcription factor, putative, expressed	11.8703	6.72511	6.11716	0.574228	0.830177	0.699447	3.26034	2.41863	1.36965	9.69917	7.41514	7.82681	0.131709	0.470896	0.157517	0.461815	2.23541	0.735216
Zm00001d044538	M+E-down	GRMZM2G064744	myb27	MYB-transcription factor 27	'RNA.regulation of transcription.MYB domain transcription factor family'	AT5G26660.1	ATMYB86,MYB86	myb domain protein 86	LOC_Os01g36460.1	MYB family transcription factor, putative, expressed	3.37061	3.09292	3.46044	11.8327	0.769064	7.74399	38.302	19.3974	36.777	3.5554	4.24623	2.25693	0.162261	0.719117	1.50815	2.25717	16.2541	16.4774
Zm00001d042062	M+E-down	GRMZM2G057413	bhlh126	bHLH-transcription factor 126	'RNA.regulation of transcription.bHLH,Basic Helix-Loop-Helix family'	AT3G56970.1	BHLH038,ORG2	basic helix-loop-helix (bHLH) DNA-binding superfamily protein	LOC_Os01g72370.1	helix-loop-helix DNA-binding domain containing protein, expressed	1.80714	1.77808	4.788	0.941082	2.95489	4.16708	11.8118	3.48369	9.55708	2.22794	1.62713	4.7686	1.7203	0.660459	1.57183	3.48294	1.13134	3.85136
Zm00001d049678	M+E-down	GRMZM2G069047	nactf115	NAC-transcription factor 115	'development.unspecified'	AT2G46770.1	ANAC043,EMB2301,NST1	NAC (No Apical Meristem) domain transcriptional regulator superfamily protein	LOC_Os08g02300.1	no apical meristem protein, putative, expressed	1.81803	0.586326	0.804968	10.1382	3.56027	10.7605	21.0504	15.468	13.6023	2.64524	1.21306	1.26319	1.19945	1.7254	1.75206	3.47821	7.38003	6.35869
Zm00001d013560	M+E-down	GRMZM2G002225	knox10	knotted related homeobox10	'RNA.regulation of transcription.HB,Homeobox transcription factor family'	AT4G08150.1	BP,BP1,KNAT1	KNOTTED-like from Arabidopsis thaliana	LOC_Os03g51690.1	Homeobox domain containing protein, expressed	24.7121	22.1041	25.6823	38.1638	11.5482	44.8381	97.4557	55.413	82.2912	24.099	19.1085	21.8288	7.42208	7.00009	14.0945	16.9625	36.0461	41.1271
Zm00001d043706	F+E-down	GRMZM2G159937	bhlh57	bHLH-transcription factor 57	'RNA.regulation of transcription.bHLH,Basic Helix-Loop-Helix family'	AT1G01260.1		basic helix-loop-helix (bHLH) DNA-binding superfamily protein	LOC_Os01g50940.1	helix-loop-helix DNA-binding domain containing protein, expressed	2.26882	0.936711	0.753588	1.875	1.55138	0.579649	0.957072	0.553523	1.85487	14.9279	3.93186	5.55757	2.70289	2.9973	1.12581	1.09793	0.423254	0.628035
Zm00001d044074	F+E-down	GRMZM2G157927	c3h21	C3H-transcription factor 321	'RNA.regulation of transcription.C3H zinc finger family'	AT1G66810.1		Zinc finger C-x8-C-x5-C-x3-H type family protein	LOC_Os01g45730.1	zinc finger C-x8-C-x5-C-x3-H type family protein, expressed	35.3591	7.84162	29.5266	0.176844	0.0959239	0.0424316	1.79305	0.0323753	13.4058	9.35674	8.94903	8.71091	0.0606961	0.294033	0.0423248	0.0697506	0.0682315	0.332727
Zm00001d026204	F+E-down	GRMZM2G097638	myb65	MYB-transcription factor 65	'RNA.regulation of transcription.MYB domain transcription factor family'	AT1G79180.1	ATMYB63,MYB63	myb domain protein 63	LOC_Os04g50770.1	MYB family transcription factor, putative, expressed	15.6351	5.31999	11.1997	0.302712	0	0	0.792967	0.400272	1.92904	5.30579	4.06646	3.42576	0	0	0.0471394	0.0474654	0.312356	0.356417
Zm00001d039101	F+E-down	GRMZM2G149347	c3h3	C3H-transcription factor 33	'RNA.regulation of transcription.C3H zinc finger family'	AT1G66810.1		Zinc finger C-x8-C-x5-C-x3-H type family protein	LOC_Os05g50080.1	zinc finger C-x8-C-x5-C-x3-H type family protein, expressed	16.469	13.1481	15.7147	0.228461	0.319214	0.111316	3.86738	0.0102458	30.2885	6.25315	9.03818	9.01015	0.25968	0.501023	0.306096	0.183813	0.104012	0.194373
Zm00001d033166	F+M+E-up	GRMZM2G335814	gras16	GRAS-transcription factor 16	'RNA.regulation of transcription.GRAS transcription factor family'	AT2G37650.1		GRAS family transcription factor	LOC_Os03g40080.1	GRAS family transcription factor containing protein, expressed	1.3842	0.0205682	0	0.321562	0.016909	0	0.195477	0	0	0.828825	0.499173	0.694356	0.335983	0.257331	0.563562	0.327211	0.347301	0.485659
Zm00001d024894	F+M+E-up	AC199571.3_FG004			'redox.thioredoxin'	AT2G47470.1	ATPDI11,ATPDIL2-1,MEE30,PDI11,UNE5	thioredoxin family protein	LOC_Os05g06430.1	OsPDIL2-1 protein disulfide isomerase PDIL2-1, expressed	2.17717	0.058915	0.0673984	1.6974	0.0648781	0.0274357	1.63977	0.0615436	0.00400547	1.27154	2.24557	1.2444	2.77835	2.15071	2.82523	3.3633	2.79311	2.44451
Zm00001d052648	F+M+E-up	GRMZM2G446426	mads52	MADS-transcription factor 52	'protein.degradation.ubiquitin.proteasom'	AT5G23540.1		Mov34/MPN/PAD-1 family protein	LOC_Os05g30800.1	26S proteasome non-ATPase regulatory subunit 14, putative, expressed	13.7446	0	0.550284	24.9895	0.0951935	0	9.10685	0	0	16.8061	13.0129	17.8218	32.0112	24.3925	30.8572	30.4406	21.1269	28.245
Zm00001d044004	F+M+E-up	GRMZM2G160971	ereb208	AP2-EREBP-transcription factor 208	'RNA.regulation of transcription.AP2/EREBP, APETALA2/Ethylene-responsive element binding protein family'	AT4G27950.1	CRF4	cytokinin response factor 4	LOC_Os01g46870.1	AP2 domain containing protein, expressed	1.31256	1.49678	1.35645	4.68009	3.15848	4.52924	0.963163	2.72199	0.603398	2.71865	3.97501	2.20699	13.7849	9.57877	7.12294	7.53104	3.49457	2.5629
Zm00001d011847	F+M+E-down	AC193786.3_FG005	bhlh54	bHLH-transcription factor 54	'RNA.regulation of transcription.bHLH,Basic Helix-Loop-Helix family'	AT3G56970.1	BHLH038,ORG2	basic helix-loop-helix (bHLH) DNA-binding superfamily protein	LOC_Os01g72370.1	helix-loop-helix DNA-binding domain containing protein, expressed	3.27641	8.88784	15.2127	0.0565285	0.850034	2.13338	7.45864	0.758553	2.82502	1.17111	1.28516	4.30811	0.163284	0.0253306	0.262118	0.41916	0.0209245	0.466875
Zm00001d036050	F+M+E-down	GRMZM2G091490	nactf21	NAC-transcription factor 21	'RNA.regulation of transcription.NAC domain transcription factor family'	AT2G46770.1	ANAC043,EMB2301,NST1	NAC (No Apical Meristem) domain transcriptional regulator superfamily protein	LOC_Os06g04090.1	no apical meristem protein, putative, expressed	40.1608	17.967	18.0613	5.8791	0.680261	7.74084	26.4902	15.0747	41.4458	13.9962	28.1659	14.0085	0.133082	0.17667	0.57195	1.31502	8.77769	9.58973
Zm00001d007188	F+M+E-down	GRMZM2G003558	eil2	EIL-transcription factor 2	'RNA.regulation of transcription.EIN3-like(EIL) transcription factor family'	AT2G27050.1	AtEIL1,EIL1	ETHYLENE-INSENSITIVE3-like 1	LOC_Os07g48630.1	ethylene-insensitive 3, putative, expressed	17.7611	4.9173	15.1845	9.65285	4.59639	5.12645	7.70477	8.2904	17.4039	14.4804	10.9966	12.0669	12.6069	6.91338	2.19767	7.69599	8.08524	5.35541
