# Supplementary material for: Transcriptome dynamic landscape underlying the improvement of maize lodging resistance under coronatine treatment
Source: BMC Plant Biol. 2021 Apr 27;21:202. doi: 10.1186/s12870-021-02962-2 (PMC8077928; doi:10.1186/s12870-021-02962-2)
Supplement: Supplementary file 17 — Additional file 17: Data Sets 7. Information of DEGs in the GA and JA pathway. [file 12870_2021_2962_MOESM17_ESM.xlsx]

## Sheet: DEGs in the GA pathway
Supplemental Data Set 7. Information of DEGs in the GA and JA pathway.
gene ID_V4	gene ID_V2	Gene Symbol	Full Name	pathway	Best arabidopsis TAIR10 hit name	Best arabidopsis TAIR10 hit symbol	Best arabidopsis TAIR10 hit defline	Best rice hit name	Best rice hit defline	F1C	F2C	F4C	M1C	M2C	M4C	E1C	E2C	E4C	F1T	F2T	F4T	M1T	M2T	M4T	E1T	E2T	E4T
Zm00001d018848	GRMZM2G406014			'Biodegradation of Xenobiotics'	AT5G06570.1		alpha/beta-Hydrolases superfamily protein	LOC_Os07g06830.1	gibberellin receptor GID1L2, putative, expressed	23.1788	6.38821	11.6339	13.5817	7.69604	3.62472	5.92398	5.19581	6.87724	22.6896	11.379	9.22161	10.2181	10.193	2.97969	8.11458	6.52931	3.41059
Zm00001d032223	GRMZM2G127232			'misc.oxidases - copper, flavone etc.'	AT1G14130.1		2-oxoglutarate (2OG) and Fe(II)-dependent oxygenase superfamily protein	LOC_Os04g39980.1	gibberellin 20 oxidase 2, putative, expressed	2.50497	1.40722	1.16037	1.18314	1.45141	1.36618	0.993601	1.67605	2.19747	2.52504	3.12551	3.12467	0.372819	0.545022	0.879841	0.819114	1.15789	1.29835
Zm00001d022327	GRMZM2G301934			'Biodegradation of Xenobiotics'	AT5G23530.1	AtCXE18,CXE18	carboxyesterase 18	LOC_Os07g44910.1	gibberellin receptor GID1L2, putative, expressed	2.80065	0.122149	0.976973	1.26061	0.333178	0.594643	0.465676	1.04701	1.6884	2.47681	0.279446	1.04495	0.13161	0.186717	0.235685	0.438049	0.763687	1.7261
Zm00001d018617	GRMZM2G177104	ga2ox12	gibberellin 2-oxidase12	'hormone metabolism.gibberelin.synthesis-degradation'	AT4G21200.1	ATGA2OX8,GA2OX8	gibberellin 2-oxidase 8	LOC_Os07g01340.1	gibberellin 2-beta-dioxygenase 7, putative, expressed	4.15806	0.45267	0.490405	0	0.0230661	0	0	0.0356382	0	0.156938	0.0572525	0.15453	0	0	0.02537	0	0	0
Zm00001d042611	GRMZM2G368411	ga20ox3	gibberellin 20-oxidase3	'hormone metabolism.gibberelin.synthesis-degradation.GA20 oxidase'	AT4G25420.1	AT2301,ATGA20OX1,GA20OX1,GA5	2-oxoglutarate (2OG) and Fe(II)-dependent oxygenase superfamily protein	LOC_Os01g66100.1	gibberellin 20 oxidase 2, putative, expressed	21.6781	7.84043	17.5501	12.3163	4.66932	7.16693	17.3622	14.1054	10.937	23.5551	16.3982	16.7019	8.73813	5.54798	3.86137	13.9131	6.92955	5.4562
Zm00001d047883	GRMZM2G031447			'Biodegradation of Xenobiotics'	AT5G16080.1	AtCXE17,CXE17	carboxyesterase 17	LOC_Os03g15270.1	gibberellin receptor GID1L2, putative, expressed	2.32407	0.247171	0.689934	0.376233	0.0550275	0.203221	0.217895	0.202926	0.243618	4.98196	1.09124	2.22369	0.177322	0.333448	0.0658407	0.591403	0.097477	0.325062
Zm00001d005910	GRMZM2G026095				AT3G48700.1	ATCXE13,CXE13	carboxyesterase 13	LOC_Os09g28750.1	gibberellin receptor GID1L2, putative, expressed	18.5829	3.71365	4.25581	1.08839	0.266895	0.108982	2.30265	0.14334	3.13892	8.79431	6.96034	6.09044	0.989733	0.718727	0.75939	0.929195	1.42603	0.376098
Zm00001d037180	GRMZM2G111421				AT1G47480.1		alpha/beta-Hydrolases superfamily protein	LOC_Os06g11135.1	gibberellin receptor GID1L2, putative, expressed	18.0196	3.45527	6.94615	12.6274	4.4821	8.69363	10.7792	11.1849	12.2302	9.27927	7.40223	8.50778	5.05945	8.46016	4.83129	8.64907	10.5236	10.717
Zm00001d048199	GRMZM5G885274	gras45	GRAS-transcription factor 45	'development.unspecified'	AT5G48150.1	PAT1	GRAS family transcription factor	LOC_Os03g09280.1	gibberellin response modulator protein, putative, expressed	36.886	42.6437	35.0699	28.1309	34.4077	37.3655	32.4744	30.5521	40.0843	49.0559	46.7629	41.1512	19.6296	28.1485	28.9718	24.1465	28.6315	33.6266
Zm00001d003311	GRMZM2G121700	ks	kaurene synthase	'misc.oxidases - copper, flavone etc.'	AT1G14130.1		2-oxoglutarate (2OG) and Fe(II)-dependent oxygenase superfamily protein	LOC_Os04g39980.1	gibberellin 20 oxidase 2, putative, expressed	56.4053	22.621	168.109	6.5815	4.1435	13.6537	13.9332	18.2763	19.3297	28.0794	67.8762	32.7204	1.73397	4.3151	3.08012	10.2561	9.07395	11.8687
Zm00001d037724	GRMZM2G051619	ga2ox6	gibberellin 2-oxidase6	'hormone metabolism.gibberelin.synthesis-degradation.GA2 oxidase'	AT1G78440.1	ATGA2OX1,GA2OX1	Arabidopsis thaliana gibberellin 2-oxidase 1	LOC_Os01g11150.1	gibberellin 2-beta-dioxygenase, putative, expressed	8.08601	9.03987	27.3292	1.53735	0.299373	2.37854	7.66578	5.19485	12.2251	15.2964	9.97767	23.2794	0.586252	0.408546	0.182191	2.54963	3.53679	5.66091
Zm00001d008634	GRMZM2G000489			'Biodegradation of Xenobiotics'	AT5G06570.1		alpha/beta-Hydrolases superfamily protein	LOC_Os01g06060.1	gibberellin receptor GID1L2, putative, expressed	15.695	12.2279	20.8806	7.85141	7.7111	7.76316	5.0522	10.4451	12.6458	12.6563	12.6106	6.72626	5.58685	6.37714	2.70739	6.51293	6.88481	5.30384
Zm00001d013725	GRMZM2G060940	ga20ox4	gibberellin 20-oxidase4	'hormone metabolism.gibberelin.synthesis-degradation.GA20 oxidase'	AT3G19000.1		2-oxoglutarate (2OG) and Fe(II)-dependent oxygenase superfamily protein	LOC_Os03g42130.1	gibberellin 20 oxidase 2, putative, expressed	7.10103	5.88574	9.05215	6.77266	2.35616	2.99275	3.7237	2.94181	4.76735	4.57368	1.84169	4.5169	7.62416	8.78564	2.30872	4.70904	3.44671	2.23298
Zm00001d007258	GRMZM2G067915			'Biodegradation of Xenobiotics'	AT5G23530.1	AtCXE18,CXE18	carboxyesterase 18	LOC_Os11g13670.1	gibberellin receptor GID1L2, putative, expressed	3.14175	1.34341	3.89934	1.99853	0.283296	1.33281	1.48773	3.9417	1.4032	0.956739	1.63247	1.26986	0.105886	0.237265	0.246592	1.04897	2.15602	1.3906
Zm00001d018857	GRMZM2G320298			'Biodegradation of Xenobiotics'	AT5G06570.1		alpha/beta-Hydrolases superfamily protein	LOC_Os07g06880.1	gibberellin receptor GID1L2, putative, expressed	34.9958	7.80635	24.5291	0.0274831	0.0475611	0.080399	0.0538977	0.281822	0.875516	32.19	27.2716	14.1856	0.0268144	0.0529383	0.0282743	0.231269	0.116151	0.0781265
Zm00001d007908	GRMZM2G012546			'Biodegradation of Xenobiotics'	AT5G06570.1		alpha/beta-Hydrolases superfamily protein	LOC_Os07g06850.1	gibberellin receptor GID1L2, putative, expressed	2.42956	0.155067	0.734031	0	0	0	0.0486217	0	0	0.334594	0.143136	0.137213	0.0466231	0.023751	0	0	0.0272947	0.0245334
Zm00001d029648	GRMZM2G044481	cps2	copalyl diphosphate synthase2	'hormone metabolism.gibberelin.synthesis-degradation.copalyl diphosphate synthase'	AT4G02780.1	ABC33,ATCPS1,CPS,CPS1,GA1	Terpenoid cyclases/Protein prenyltransferases superfamily protein	LOC_Os02g17780.1	ent-kaurene synthase, chloroplast precursor, putative, expressed	2.36565	0.748831	0.398168	0	0	0	0	0	0	0.838196	0.204401	0.752476	0	0	0.0153116	0	0	0
Zm00001d021946	GRMZM2G098517	gras38	GRAS-transcription factor 38	'development.unspecified'						3.54626	2.69717	3.47508	1.34667	1.26706	0.818379	0.940853	0.53815	0.802423	3.7401	8.44542	3.57319	1.72267	1.71998	2.00164	1.487	0.380073	1.62346
Zm00001d034898	AC203966.5_FG005	ga20ox1	gibberellin 20-oxidase1	'hormone metabolism.gibberelin.synthesis-degradation.GA20 oxidase'	AT5G51810.1	AT2353,ATGA20OX2,GA20OX2	gibberellin 20 oxidase 2	LOC_Os03g63970.1	gibberellin 20 oxidase 1, putative, expressed	2.2496	1.96962	2.60389	0.470676	0.517302	0.538647	0.117698	0.119528	0.408177	2.58492	2.44766	6.74723	0.81011	0.318497	0.209929	1.98197	0.106769	0.0195244
Zm00001d039799	GRMZM2G065471			'Biodegradation of Xenobiotics'	AT5G06570.1		alpha/beta-Hydrolases superfamily protein	LOC_Os01g06060.1	gibberellin receptor GID1L2, putative, expressed	4.39853	3.09889	3.93535	0.421442	0.264429	0.257522	0.147697	0.384214	0.19638	3.31887	1.94184	1.48607	0.338338	0.460135	0.233053	0.139017	0.494725	0.296907
Zm00001d045563	GRMZM2G093195	kao	kaurenoic acid oxidase	'hormone metabolism.gibberelin.synthesis-degradation.ent-kaurenoic acid hydroxylase/oxygenase'	AT2G32440.1	ATKAO2,CYP88A4,KAO2	ent-kaurenoic acid hydroxylase 2	LOC_Os06g02019.1	cytochrome P450, putative, expressed	86.9548	86.4072	99.6158	22.6419	35.8826	41.6743	20.9408	26.3574	42.1883	78.1696	88.6787	65.156	11.7739	21.1679	25.4111	14.682	15.9348	12.8963
Zm00001d020741	GRMZM2G133836			'Biodegradation of Xenobiotics'	AT1G47480.1		alpha/beta-Hydrolases superfamily protein	LOC_Os09g28740.1	gibberellin receptor GID1L2, putative, expressed	20.0184	14.9877	17.4702	5.0849	4.07349	4.66919	5.28627	5.75878	9.89491	16.6229	14.9653	14.5431	2.64459	3.81583	2.49424	3.51784	3.56225	3.29972
Zm00001d010308	GRMZM2G016605	gid2	gibberellin-insensitive dwarf protein homolog2	'hormone metabolism.gibberelin.signal transduction'						17.2364	20.4422	18.6548	7.88075	8.90453	4.67299	12.4692	9.99323	12.9299	20.8101	27.254	21.7142	9.44796	8.78678	5.23583	10.4479	5.30061	4.62835
Zm00001d006551	GRMZM5G821439	gras49	GRAS-transcription factor 49	'development.unspecified'	AT5G48150.1	PAT1	GRAS family transcription factor	LOC_Os07g36170.1	chitin-inducible gibberellin-responsive protein, putative, expressed	22.8951	28.3215	30.9663	7.46547	10.0114	11.42	11.7041	12.8986	23.1355	22.2925	23.6689	21.8707	6.6109	8.38867	7.91971	8.42473	8.16841	9.81308
Zm00001d051461	GRMZM2G028438	gras76	GRAS-transcription factor 76	'RNA.regulation of transcription.GRAS transcription factor family'	AT5G52510.1	SCL8	SCARECROW-like 8	LOC_Os02g45760.1	chitin-inducible gibberellin-responsive protein 2, putative, expressed	8.32636	6.1753	9.57001	2.55562	3.8013	1.97246	1.27538	2.28498	3.0377	8.4328	7.78589	5.46337	2.80372	4.57341	1.60303	1.7769	2.19486	1.4003
Zm00001d006701	GRMZM2G431309	gras75	GRAS-transcription factor 75	'development.unspecified'	AT1G50600.1	SCL5	scarecrow-like 5	LOC_Os07g39470.1	gibberellin response modulator protein, putative, expressed	8.70112	12.5063	15.5967	5.25765	2.78296	3.87095	6.07546	3.61874	4.51351	9.02317	12.3824	8.41183	3.90211	5.08551	5.30419	5.90118	5.16075	6.76263
Zm00001d020740	GRMZM2G034917				AT1G49640.1		alpha/beta-Hydrolases superfamily protein	LOC_Os09g28280.1	gibberellin receptor GID1L2, putative, expressed	5.10243	6.79355	10.2186	0.905985	0.644328	0.696031	0.671181	0.86261	1.02453	2.64981	3.45587	3.09686	0.724101	0.825974	0.39705	0.89425	0.629487	1.03737
Zm00001d039634	GRMZM2G036340	d1	dwarf plant1	'hormone metabolism.gibberelin.synthesis-degradation.GA3 oxidase'	AT1G15550.1	ATGA3OX1,GA3OX1,GA4	gibberellin 3-oxidase 1	LOC_Os01g08220.1	gibberellin 3-beta-dioxygenase 2-2, putative, expressed	9.43906	5.79699	10.974	14.911	4.19404	4.81231	11.9962	11.6933	5.5483	5.48771	8.58204	4.68313	10.4037	8.15169	2.94387	15.304	13.895	8.66906
Zm00001d038996	GRMZM2G155686	ga2ox8	gibberellin 2-oxidase8	'hormone metabolism.gibberelin.synthesis-degradation.GA2 oxidase'	AT1G78440.1	ATGA2OX1,GA2OX1	Arabidopsis thaliana gibberellin 2-oxidase 1	LOC_Os05g48700.1	gibberellin 2-beta-dioxygenase, putative, expressed	0.183083	0.089241	0.550642	4.25567	1.37156	0.963522	0.067154	0.886127	0.0421467	0.0927178	0.181138	0.0292034	7.49324	1.53646	0.806643	10.5524	1.35159	1.2644
Zm00001d033369	GRMZM2G150688			'hormone metabolism.gibberelin.induced-regulated-responsive-activated'						8.73667	1.86624	6.1595	22.854	8.50942	13.8783	3.90973	4.85249	5.9261	3.31231	10.1998	20.8533	65.7983	41.7114	22.8139	37.8952	15.076	18.1993
Zm00001d038056	GRMZM2G062527	gsl1		'hormone metabolism.gibberelin.induced-regulated-responsive-activated'	AT1G74670.1		Gibberellin-regulated family protein	LOC_Os05g31280.1	GASR5 - Gibberellin-regulated GASA/GAST/Snakin family protein precursor, expressed	0.0411357	0.0380293	0.344911	15.6717	32.4556	25.6936	1.98268	5.64745	1.90865	0	0.0396302	0.272815	38.5368	31.5945	39.0531	26.3997	7.63512	9.71988
Zm00001d003380	GRMZM2G107003	cl22897_1a		'hormone metabolism.gibberelin.induced-regulated-responsive-activated'	AT5G14920.1		Gibberellin-regulated family protein	LOC_Os04g39110.1	GASR4 - Gibberellin-regulated GASA/GAST/Snakin family protein precursor, expressed	1.00142	5.67021	6.83624	37.0369	157.089	113.247	4.11949	81.1171	15.6243	9.53985	58.2103	3.84045	151.671	71.2205	33.2771	97.8427	33.6086	23.1983
Zm00001d043411	GRMZM2G022679	ga2ox3	gibberellin 2-oxidase3	'hormone metabolism.gibberelin.synthesis-degradation.GA2 oxidase'	AT1G78440.1	ATGA2OX1,GA2OX1	Arabidopsis thaliana gibberellin 2-oxidase 1	LOC_Os01g55240.1	gibberellin 2-beta-dioxygenase, putative, expressed	0.0157962	0.0928155	0.143412	4.34077	5.57386	11.4326	3.71197	1.29147	0.862406	0.154525	0	0.0893275	3.33746	2.86903	6.60546	1.62743	1.63764	0.785658
Zm00001d020736	GRMZM5G831102				AT1G47480.1		alpha/beta-Hydrolases superfamily protein	LOC_Os09g28690.1	gibberellin receptor GID1L2, putative, expressed	2.29763	2.07705	1.82723	64.3272	57.9218	113.829	26.7606	38.9526	39.279	2.28585	4.09345	6.49198	29.4482	59.7904	82.0731	30.2048	44.7139	31.3864
Zm00001d012712	GRMZM2G031724	ga2ox10	gibberellin 2-oxidase10	'hormone metabolism.gibberelin.synthesis-degradation.GA2 oxidase'	AT1G78440.1	ATGA2OX1,GA2OX1	Arabidopsis thaliana gibberellin 2-oxidase 1	LOC_Os01g55240.1	gibberellin 2-beta-dioxygenase, putative, expressed	1.15633	0.766985	0.455433	7.43243	6.1673	17.6623	11.9077	6.46614	5.15082	1.27734	0.896801	0.30876	15.6127	1.8984	3.34101	8.70214	3.53147	3.66154
Zm00001d031801	GRMZM2G031065				AT1G47480.1		alpha/beta-Hydrolases superfamily protein	LOC_Os08g37040.1	gibberellin receptor GID1L2, putative, expressed	2.59264	0.923427	1.53779	1.31541	2.51858	1.60699	0.903132	1.97955	1.41192	2.56078	1.95565	3.1948	0.466126	1.06575	1.11701	1.37349	1.08182	0.804999
Zm00001d020032	GRMZM2G391795			'Biodegradation of Xenobiotics'	AT5G06570.1		alpha/beta-Hydrolases superfamily protein	LOC_Os07g06850.1	gibberellin receptor GID1L2, putative, expressed	0.191168	0.127753	0.75286	22.8361	20.296	10.1102	4.75699	3.86569	4.03098	0.383656	0.656404	0.631516	44.4558	42.1156	26.4812	16.7532	15.6434	11.0558
Zm00001d020732	GRMZM2G003246			'Biodegradation of Xenobiotics'	AT1G47480.1		alpha/beta-Hydrolases superfamily protein	LOC_Os09g28620.1	gibberellin receptor GID1L2, putative, expressed	1.02198	0.484892	1.58871	30.8192	47.1815	23.6328	7.05607	16.7297	3.95474	0.672015	0.945028	0.882285	36.94	53.2703	24.7326	20.7431	16.0211	11.6078
Zm00001d044920	GRMZM5G898880			'mitochondrial electron transport / ATP synthesis.NADH-DH.type II.mitochondrial'	AT3G48700.1	ATCXE13,CXE13	carboxyesterase 13	LOC_Os06g11135.1	gibberellin receptor GID1L2, putative, expressed	80.034	45.774	58.8506	73.9613	21.1688	48.0676	86.9865	79.6174	110.305	57.4688	40.7638	55.3296	18.5575	28.1099	30.2814	34.132	67.0296	85.1692
Zm00001d013099	GRMZM2G124229			'Biodegradation of Xenobiotics'	AT5G06570.1		alpha/beta-Hydrolases superfamily protein	LOC_Os03g57640.1	gibberellin receptor GID1L2, putative, expressed	1.89814	0.322622	0.684405	1.30314	0.819588	1.12863	0.961245	1.83871	2.06635	2.7374	1.32609	2.24363	0.192777	1.17822	0.453225	0.24769	1.40569	1.38278
Zm00001d020707	GRMZM2G462883				AT1G47480.1		alpha/beta-Hydrolases superfamily protein	LOC_Os09g28280.1	gibberellin receptor GID1L2, putative, expressed	16.7245	15.8485	31.2675	36.4179	13.6382	15.2974	47.9377	38.855	89.6373	18.7052	22.2583	32.6122	11.7014	17.357	11.5343	26.7005	41.8042	38.0587
Zm00001d016895	GRMZM2G049675			'Biodegradation of Xenobiotics'	AT1G47480.1		alpha/beta-Hydrolases superfamily protein	LOC_Os02g35940.1	gibberellin receptor GID1L2, putative, expressed	0.683922	0.553099	1.23025	23.6156	30.533	36.7659	4.76781	22.335	12.0523	0.908024	0.382114	0.424447	7.14913	10.3811	11.1514	9.29217	10.7803	17.9067
Zm00001d005905	GRMZM2G001977				AT1G47480.1		alpha/beta-Hydrolases superfamily protein	LOC_Os09g28690.1	gibberellin receptor GID1L2, putative, expressed	0.372322	0.317594	0.385917	12.9556	13.3218	22.874	8.26516	16.264	9.15277	0.225748	1.02828	1.21504	11.9561	15.1714	14.3578	11.0924	18.4084	12.0075
Zm00001d013222	GRMZM2G077034	GRMZM2G077034		'hormone metabolism.gibberelin.induced-regulated-responsive-activated'	AT2G39540.1		Gibberellin-regulated family protein	LOC_Os03g55290.1	GASR3 - Gibberellin-regulated GASA/GAST/Snakin family protein precursor, expressed	4.14029	9.54572	5.22877	68.263	65.3501	111.132	47.4453	49.6629	60.9294	5.82191	3.68106	5.37066	45.737	42.5487	95.8729	51.35	29.4227	64.0642
Zm00001d045685	GRMZM2G105364	gast1		'hormone metabolism.gibberelin.induced-regulated-responsive-activated'	AT5G15230.1	GASA4	GAST1 protein homolog 4	LOC_Os06g15620.1	GASR7 - Gibberellin-regulated GASA/GAST/Snakin family protein precursor, expressed	28.5284	57.496	51.8503	503.853	656.12	1054.51	585.697	726.439	516.014	46.5201	50.5042	37.7118	270.175	437.928	410.389	329.882	503.687	446.37
Zm00001d002349	GRMZM2G093603	ks3	kaurene synthase3	'secondary metabolism.isoprenoids.terpenoids'	AT1G79460.1	ATKS,ATKS1,GA2,KS,KS1	Terpenoid cyclases/Protein prenyltransferases superfamily protein	LOC_Os04g52230.1	ent-kaurene synthase, chloroplast precursor, putative, expressed	11.7072	8.91394	6.34311	15.8911	18.6114	19.3158	15.8295	20.1626	12.1529	9.75287	7.01886	10.6779	17.0729	14.2874	18.2753	18.7304	14.7342	18.0432
Zm00001d022326	GRMZM2G301932			'Biodegradation of Xenobiotics'	AT5G23530.1	AtCXE18,CXE18	carboxyesterase 18	LOC_Os07g44890.1	gibberellin receptor GID1L2, putative, expressed	1.40954	1.90663	3.16466	5.28353	8.23732	10.0596	5.98186	12.5164	11.3386	2.14188	1.63793	0.588712	0.914909	1.99524	0.890461	4.53546	6.3621	2.57709
Zm00001d032961	GRMZM2G081554	an1	anther ear1	'hormone metabolism.gibberelin.synthesis-degradation.copalyl diphosphate synthase'	AT4G02780.1	ABC33,ATCPS1,CPS,CPS1,GA1	Terpenoid cyclases/Protein prenyltransferases superfamily protein	LOC_Os02g17780.1	ent-kaurene synthase, chloroplast precursor, putative, expressed	5.52064	3.24124	1.95237	3.75404	6.11993	5.25271	4.82851	5.83284	1.85517	4.27761	3.96759	3.26321	7.31829	5.62587	4.71206	5.17708	5.8293	4.12894
Zm00001d008909	GRMZM2G152354	ga2ox9	gibberellin 2-oxidase9	'hormone metabolism.gibberelin.synthesis-degradation.GA2 oxidase'	AT1G78440.1	ATGA2OX1,GA2OX1	Arabidopsis thaliana gibberellin 2-oxidase 1	LOC_Os01g11150.1	gibberellin 2-beta-dioxygenase, putative, expressed	0.872923	0.264113	1.16582	16.0478	8.33965	16.8961	17.6964	19.9711	19.8735	1.5191	0.612155	3.66525	2.67773	2.36789	4.4945	13.7023	12.8311	13.3543
Zm00001d038695	GRMZM2G427618	ga2ox7	gibberellin 2-oxidase7	'hormone metabolism.gibberelin.synthesis-degradation.GA2 oxidase'	AT1G78440.1	ATGA2OX1,GA2OX1	Arabidopsis thaliana gibberellin 2-oxidase 1	LOC_Os01g55240.1	gibberellin 2-beta-dioxygenase, putative, expressed	0.0319017	0.122831	0.146703	6.46772	6.45963	2.7394	6.11339	5.45277	5.92535	0.0465814	0.164518	0.0579966	10.5561	8.68789	2.31887	5.36315	5.29404	1.61533
Zm00001d001852	GRMZM2G068202	umc2186		'hormone metabolism.gibberelin.induced-regulated-responsive-activated'	AT4G09600.1	GASA3	GAST1 protein homolog 3	LOC_Os05g35690.1	GASR6 - Gibberellin-regulated GASA/GAST/Snakin family protein precursor, expressed	0	0	0.0504805	1.20025	0.10609	0.451907	1.45037	1.44656	0.531578	0.0428197	0	0.421146	0.0417676	0	0	0.696596	1.19625	0.578828
Zm00001d012212	GRMZM2G049418	ga20ox5	gibberellin 20-oxidase5	'hormone metabolism.gibberelin.synthesis-degradation.GA20 oxidase'	AT4G25420.1	AT2301,ATGA20OX1,GA20OX1,GA5	2-oxoglutarate (2OG) and Fe(II)-dependent oxygenase superfamily protein	LOC_Os01g66100.1	gibberellin 20 oxidase 2, putative, expressed	0.978512	0.418147	0.190885	5.06668	0.870088	2.31594	4.60987	4.45778	2.21592	4.1071	2.72017	1.25313	0.999085	2.13632	2.78836	2.29881	3.36916	6.15646
Zm00001d050493	GRMZM2G064193			'Biodegradation of Xenobiotics'	AT1G47480.1		alpha/beta-Hydrolases superfamily protein	LOC_Os08g37060.1	gibberellin receptor GID1L2, putative, expressed	49.4787	26.1443	37.6255	23.4539	9.98147	19.6485	22.6328	17.607	47.7071	32.7617	27.6929	32.6337	9.74852	13.7998	16.3603	12.1829	20.1927	21.984
Zm00001d049926	GRMZM2G002704	ga20ox2	gibberellin 20-oxidase2	'misc.oxidases - copper, flavone etc.'	AT2G36690.1		2-oxoglutarate (2OG) and Fe(II)-dependent oxygenase superfamily protein	LOC_Os08g44590.1	gibberellin 20 oxidase 2, putative, expressed	1.60137	2.97981	3.04539	0.836265	1.29913	1.45002	2.78858	2.51506	2.70343	2.30763	5.20298	3.05191	0.373927	0.936551	0.663618	0.480726	1.16623	1.04687
Zm00001d044921	GRMZM2G079949				AT1G47480.1		alpha/beta-Hydrolases superfamily protein	LOC_Os06g11130.1	gibberellin receptor GID1L2, putative, expressed	124.249	60.1371	82.8351	56.4962	20.0302	26.8171	87.1959	44.2152	137.407	72.8066	59.3748	76.8795	28.9437	37.304	37.442	25.8175	45.1429	78.8583
Zm00001d031805	AC218900.3_FG001			'Biodegradation of Xenobiotics'	AT1G47480.1		alpha/beta-Hydrolases superfamily protein	LOC_Os08g37060.1	gibberellin receptor GID1L2, putative, expressed	16.3909	11.5795	12.4375	10.2425	6.22778	10.8535	11.7574	10.3111	20.0256	14.5201	12.978	12.8334	4.72828	9.00233	8.81157	7.0415	11.9265	12.4055
Zm00001d037565	GRMZM2G078798	ga2ox1	gibberellin 2-oxidase1	'hormone metabolism.gibberelin.synthesis-degradation.GA2 oxidase'	AT1G02400.1	ATGA2OX4,ATGA2OX6,DTA1,GA2OX6	gibberellin 2-oxidase 6	LOC_Os05g06670.1	gibberellin 2-oxidase, putative, expressed	2.8014	1.85593	1.56978	0	0.0284531	0.00791256	0.755229	0.0478731	2.28124	2.90123	3.33139	1.98374	0.0161056	0	0.0299118	0	0	0.0640324
Zm00001d038225	GRMZM2G153333	gras69	GRAS-transcription factor 69	'development.unspecified'	AT1G21450.1	SCL1	SCARECROW-like 1	LOC_Os01g65900.1	chitin-inducible gibberellin-responsive protein, putative, expressed	6.78179	10.1462	7.24216	5.16467	4.69325	7.06107	7.18396	6.58088	9.96645	8.59288	8.92138	7.36679	3.55746	4.228	5.84225	4.308	6.19078	7.77991
Zm00001d038165	GRMZM2G173630	gid1	gibberellin-insensitive dwarf protein homolog1	'hormone metabolism.gibberelin.signal transduction'	AT5G27320.1	ATGID1C,GID1C	alpha/beta-Hydrolases superfamily protein	LOC_Os05g33730.1	gibberellin receptor GID1L2, putative, expressed	9.41605	9.77922	7.68309	7.19099	5.18365	2.23456	13.235	6.7516	14.8544	15.9147	11.9917	14.0791	4.10949	4.45808	4.42875	7.57841	4.21453	5.1493
Zm00001d022101	GRMZM2G351482				AT5G23530.1	AtCXE18,CXE18	carboxyesterase 18	LOC_Os07g41590.1	gibberellin receptor GID1L2, putative, expressed	5.32733	4.45402	12.7879	3.92359	4.37723	4.63554	5.0781	8.26974	12.185	3.9769	3.15199	3.81485	1.7285	2.57341	1.72901	1.81118	3.61089	2.21018
Zm00001d024512	GRMZM2G068808	cps3	copalyl diphosphate synthase3	'hormone metabolism.gibberelin.synthesis-degradation.copalyl diphosphate synthase'	AT4G02780.1	ABC33,ATCPS1,CPS,CPS1,GA1	Terpenoid cyclases/Protein prenyltransferases superfamily protein	LOC_Os04g09900.2	ent-kaurene synthase, chloroplast precursor, putative, expressed	7.57534	7.8177	6.00819	4.67793	7.26689	6.62523	6.87221	6.72537	6.95898	5.53957	5.30702	5.41432	4.74864	5.11004	5.69395	4.539	5.02048	4.79436
Zm00001d044065	GRMZM2G001426	gras46	GRAS-transcription factor 46	'hormone metabolism.gibberelin.signal transduction'	AT1G14920.1	GAI,RGA2	GRAS family transcription factor family protein	LOC_Os01g45860.1	GRAS family transcription factor domain containing protein, expressed	17.2056	5.53048	10.8035	8.62794	3.67535	4.47722	3.88268	8.76937	4.96873	16.9413	10.7281	11.5655	6.45938	6.74593	1.55534	5.01685	6.1581	4.79985

## Sheet: DEGs in JA pathway
gene ID_V4	gene ID_V2	Gene Symbol	Full Name	pathway	Best arabidopsis TAIR10 hit name	Best arabidopsis TAIR10 hit symbol	Best arabidopsis TAIR10 hit defline	Best rice hit name	Best rice hit defline	F1C	F2C	F4C	M1C	M2C	M4C	E1C	E2C	E4C	F1T	F2T	F4T	M1T	M2T	M4T	E1T	E2T	E4T
Zm00001d027901	GRMZM2G445634	jaz5	ZIM-transcription factor 16	'RNA.regulation of transcription.C2C2(Zn) CO-like, Constans-like zinc finger family'	AT1G19180.1	JAZ1,TIFY10A	jasmonate-zim-domain protein 1	LOC_Os03g08330.1	ZIM domain containing protein, putative, expressed	6.8056	0	0	0.6623	0.128821	0.159307	0	0.0611535	0.164212	16.7132	0	1.3696	0.623413	0.232705	0	0	0.087717	0.0733695
Zm00001d048263	GRMZM2G036351	jaz6	ZIM-transcription factor 4		AT1G74950.1	JAZ2,TIFY10B	TIFY domain/Divergent CCT motif family protein	LOC_Os03g08330.1	ZIM domain containing protein, putative, expressed	4.48297	0	0	0.562821	0.0846085	0.179034	0.244193	0.069615	0.184766	6.80567	0	2.19875	0	0.099049	0	0.0914145	0.099745	0.263049
Zm00001d042541	GRMZM2G156861	lox1	lipoxygenase1	'hormone metabolism.jasmonate.synthesis-degradation.lipoxygenase'	AT1G55020.1	ATLOX1,LOX1	lipoxygenase 1	LOC_Os03g52860.1	lipoxygenase, putative, expressed	110.522	46.969	28.9925	66.7155	9.38703	20.087	76.311	51.6639	97.132	422.347	34.0281	325.228	9.96989	17.4586	21.1271	23.5219	71.5744	70.6275
Zm00001d011097		opr4	12-oxo-phytodienoic acid reductase4							5.89185	15.445	1.02634	5.23433	6.14656	6.19348	2.56047	3.10931	9.38161	4.79033	1.54278	1.15355	2.24066	3.48638	5.23678	3.61519	3.16356	3.39287
Zm00001d006860	GRMZM2G101769	jaz11	ZIM-transcription factor 12		AT1G74950.1	JAZ2,TIFY10B	TIFY domain/Divergent CCT motif family protein	LOC_Os07g42370.1	zinc-finger protein, putative, expressed	36.9792	56.7482	48.5635	23.8821	19.2981	32.8464	32.1381	29.5634	38.4445	46.5218	34.5057	30.6578	12.2711	15.2434	14.3013	17.2248	23.8001	21.3024
Zm00001d029594	GRMZM2G077316	aoc1	allene oxide cyclase1	'hormone metabolism.jasmonate.synthesis-degradation.allene oxidase cyclase'	AT3G25780.1	AOC3	allene oxide cyclase 3	LOC_Os03g32314.1	allene oxide cyclase 4, chloroplast precursor, putative, expressed	133.31	39.1742	121.956	27.1638	19.8117	14.0527	21.0737	18.4442	32.782	100.872	52.264	91.1008	28.7808	43.786	21.0809	17.8309	32.1804	25.4321
Zm00001d040842	GRMZM2G068947	opr6	12-oxo-phytodienoic acid reductase6	'hormone metabolism.jasmonate.synthesis-degradation.12-Oxo-PDA-reductase'	AT1G76680.1	ATOPR1,OPR1	12-oxophytodienoate reductase 1	LOC_Os06g11290.1	12-oxophytodienoate reductase, putative, expressed	89.9596	24.4298	31.9684	13.7236	4.29643	7.75436	10.3145	4.41474	6.64197	97.7708	77.4128	87.3172	7.19587	9.08362	12.5047	6.92328	6.99237	12.2377
Zm00001d020614	GRMZM2G116614	jaz10	ZIM-transcription factor 28					LOC_Os09g26780.1	zinc-finger protein, putative, expressed	17.8605	5.50284	4.65644	2.33153	1.25909	2.65516	2.04481	0.262435	1.1611	61.6285	7.85432	22.7503	2.71492	1.52207	3.34534	0.917458	1.17572	0.820856
Zm00001d011377	GRMZM2G091276			'hormone metabolism.auxin.induced-regulated-responsive-activated'	AT2G46370.4	FIN219,JAR1	Auxin-responsive GH3 family protein	LOC_Os05g50890.1	OsGH3.5 - Probable indole-3-acetic acid-amido synthetase, expressed	20.61	21.8759	13.3551	1.68932	3.23109	3.38001	3.39343	3.45229	5.16293	20.1617	17.2346	20.9019	1.9058	1.9686	2.48423	1.71857	2.45484	2.17963
Zm00001d027893	GRMZM2G017616	lox9	lipoxygenase9	'hormone metabolism.jasmonate.synthesis-degradation.lipoxygenase'	AT1G17420.1	LOX3	lipoxygenase 3	LOC_Os03g08220.1	lipoxygenase protein, putative, expressed	57.6752	50.6765	60.8565	16.8373	13.7332	16.1818	25.5675	18.2907	40.4266	61.6974	59.1827	69.8066	9.98911	14.8394	13.8794	12.5136	16.894	24.4645
Zm00001d003584	GRMZM2G087192	opr5	12-oxo-phytodienoic acid reductase5	'hormone metabolism.jasmonate.synthesis-degradation.12-Oxo-PDA-reductase'	AT1G76690.1	ATOPR2,OPR2	12-oxophytodienoate reductase 2	LOC_Os06g11240.1	12-oxophytodienoate reductase, putative, expressed	18.8332	15.7479	7.02276	0.754358	0.163525	1.78604	4.07114	1.1508	10.999	26.1435	11.1791	8.82897	0.0881137	0.155194	0.147359	0.304366	0.654139	0.515999
Zm00001d033623	GRMZM2G109130	lox3	lipoxygenase3	'hormone metabolism.jasmonate.synthesis-degradation.lipoxygenase'	AT3G22400.1	LOX5	PLAT/LH2 domain-containing lipoxygenase family protein	LOC_Os03g49350.1	lipozygenase protein, putative, expressed	7.29294	13.7745	11.3805	1.21114	0.657428	0.773521	1.02125	0.123023	0.717715	13.1234	5.98318	9.22346	1.19956	2.06873	2.11092	1.97633	1.61699	2.01994
Zm00001d032049	GRMZM2G148281	opr7	12-oxo-phytodienoic acid reductase7	'hormone metabolism.jasmonate.synthesis-degradation.12-Oxo-PDA-reductase'	AT2G06050.1	DDE1,OPR3	oxophytodienoate-reductase 3	LOC_Os08g35740.1	12-oxophytodienoate reductase, putative, expressed	21.1349	22.5857	22.0001	28.9668	12.7347	13.6057	20.5095	13.0808	14.6943	21.4794	21.6101	22.3421	18.2489	29.089	24.4016	19.2019	25.7302	21.2883
Zm00001d034186	GRMZM2G376661	aos3	allene oxide synthesis3	'hormone metabolism.jasmonate.synthesis-degradation.allene oxidase synthase'	AT5G42650.1	AOS,CYP74A,DDE2	allene oxide synthase	LOC_Os03g55800.1	cytochrome P450, putative, expressed	1.93365	0.532537	0.561191	1.66103	2.88396	2.45815	0.918776	1.46321	2.02872	3.84837	2.56235	1.65738	0.818145	1.83085	1.59949	0.514804	1.85896	0.865227
Zm00001d034184	GRMZM2G072653	aos4	allene oxide synthesis4	'hormone metabolism.jasmonate.synthesis-degradation.allene oxidase synthase'	AT5G42650.1	AOS,CYP74A,DDE2	allene oxide synthase	LOC_Os03g55800.1	cytochrome P450, putative, expressed	1.4	0.38943	1.0735	0.695948	1.8842	1.76363	0.336048	0.824415	1.52964	2.01634	0.905832	0.388618	0.772254	1.29279	0.923719	0.175122	0.217393	0.747484
Zm00001d028282	GRMZM2G002178	aos2	allene oxide synthesis2	'hormone metabolism.jasmonate.synthesis-degradation.allene oxidase synthase'	AT5G42650.1	AOS,CYP74A,DDE2	allene oxide synthase	LOC_Os03g12500.1	cytochrome P450, putative, expressed	33.6034	19.9675	28.5022	129.162	124.848	135.427	36.3135	61.5102	21.558	54.5836	59.4842	46.491	110.455	138.469	143.246	82.9944	78.7411	55.631
Zm00001d033624	GRMZM2G109056	lox4	lipoxygenase4	'hormone metabolism.jasmonate.synthesis-degradation.lipoxygenase'	AT1G55020.1	ATLOX1,LOX1	lipoxygenase 1	LOC_Os03g49380.1	lipoxygenase, putative, expressed	5.12526	15.4909	6.62962	13.1399	13.4755	7.96903	6.18042	11.7187	9.20404	21.2191	7.66454	18.5216	10.0287	10.8208	7.84838	11.5732	11.5933	8.78214
Zm00001d002000	GRMZM2G040095	lox6	lipoxygenase6	'hormone metabolism.jasmonate.synthesis-degradation.lipoxygenase'	AT3G22400.1	LOX5	PLAT/LH2 domain-containing lipoxygenase family protein	LOC_Os03g49380.1	lipoxygenase, putative, expressed	20.2138	25.2486	29.413	58.6508	95.2333	77.8895	58.2432	58.5891	82.0387	48.6262	22.8426	76.8572	52.2186	58.5239	72.4754	55.5932	36.9719	65.6107
Zm00001d015852	GRMZM2G009479	lox11	lipoxygenase11	'hormone metabolism.jasmonate.synthesis-degradation.lipoxygenase'	AT3G45140.1	ATLOX2,LOX2	lipoxygenase 2	LOC_Os02g10120.1	lipoxygenase, putative, expressed	7.19589	6.45937	1.73795	62.3826	52.224	68.9745	56.4863	47.3875	64.249	40.4534	20.78	27.5906	35.1321	49.4851	58.7801	22.8439	46.5316	62.3762
Zm00001d013493	GRMZM2G102760	lox5	lipoxygenase5	'hormone metabolism.jasmonate.synthesis-degradation.lipoxygenase'	AT1G55020.1	ATLOX1,LOX1	lipoxygenase 1	LOC_Os03g49380.1	lipoxygenase, putative, expressed	8.24025	8.79544	11.4078	433.716	425.928	437.591	346.271	313.32	205.383	67.681	17.1761	45.3233	378.949	386.272	387.712	388.94	311.829	404.219
Zm00001d042540		lox2	lipoxygenase2							31.4808	69.96	29.6233	193.323	197.702	144.974	174.833	245.707	170.24	299.397	72.2481	172.215	89.1604	99.6496	97.4616	122.403	262.472	124.258
Zm00001d048021	GRMZM2G067225	aos1	allene oxide synthase1	'hormone metabolism.jasmonate.synthesis-degradation.allene oxidase synthase'	AT5G42650.1	AOS,CYP74A,DDE2	allene oxide synthase	LOC_Os03g12500.1	cytochrome P450, putative, expressed	10.6944	16.653	6.64079	276.399	138.765	157.583	155.702	136.881	155.558	88.4045	30.6473	42.4417	159.441	153.095	153.931	166.886	176.671	204.157
Zm00001d041204	GRMZM2G106748	lox12	lipoxygenase12	'hormone metabolism.jasmonate.synthesis-degradation.lipoxygenase'	AT3G22400.1	LOX5	PLAT/LH2 domain-containing lipoxygenase family protein	LOC_Os05g23880.1	lipoxygenase, putative, expressed	1.4257	0.769606	0.66211	11.1435	3.80547	8.92995	16.9002	23.7689	13.6058	0.895826	0.514791	0.374352	0.85941	4.55738	2.52269	7.56472	25.0932	14.4565
Zm00001d029397	GRMZM2G179792	pld7	phospholipase D7	'lipid metabolism.lipid degradation.lysophospholipases.phospholipase D'	AT3G15730.1	PLD,PLDALPHA1	phospholipase D alpha 1	LOC_Os03g27370.1	phospholipase D, putative, expressed	0.527568	0.522678	0.307068	3.83815	1.32529	4.28862	5.25694	6.32886	8.05515	0.130587	0.169145	0.158119	1.07106	1.84669	1.67617	2.79666	6.90478	6.48937
Zm00001d053675	GRMZM2G015419	lox10	lipoxygenase10	'hormone metabolism.jasmonate.synthesis-degradation.lipoxygenase'	AT3G45140.1	ATLOX2,LOX2	lipoxygenase 2	LOC_Os02g10120.1	lipoxygenase, putative, expressed	20.0733	25.1714	52.6005	128.688	72.1991	84.4803	101.011	64.3817	67.6929	96.3584	40.133	83.4719	113.727	79.3688	90.0825	72.5274	69.5391	61.3499
Zm00001d006257	GRMZM2G108912	pld10	phospholipase D10	'lipid metabolism.lipid degradation.lysophospholipases.phospholipase D'	AT4G35790.2	ATPLDDELTA,PLDDELTA	phospholipase D delta	LOC_Os09g37100.1	phospholipase D, putative, expressed	6.88933	4.86425	3.77196	3.01258	3.53242	3.59976	3.85149	4.29949	1.64411	3.66023	3.03937	3.76618	3.30703	3.41955	3.68206	3.41832	3.72551	3.58257
Zm00001d029684	GRMZM2G133943	pld9	phospholipase D9	'lipid metabolism.lipid degradation.lysophospholipases.phospholipase D'	AT2G42010.1	PLDBETA,PLDBETA1	phospholipase D beta 1	LOC_Os10g38060.1	phospholipase D, putative, expressed	6.78083	6.98258	6.83171	3.69509	2.80567	4.69486	5.74431	5.41677	7.11179	7.44062	7.71828	6.86482	1.68671	2.42978	3.60166	2.74859	5.02165	6.39225
Zm00001d033050	GRMZM2G145412	jaz8	ZIM-transcription factor 18		AT3G43440.1	JAZ11,TIFY3A	jasmonate-zim-domain protein 11	LOC_Os10g25230.1	ZIM domain containing protein, putative, expressed	0.426021	0.078374	0	0	0	0	0	0	0	5.22223	0	0.985262	0	0	0	0	0	0
Zm00001d050107	GRMZM2G082087	opr8	12-oxo-phytodienoic acid reductase8	'hormone metabolism.jasmonate.synthesis-degradation.12-Oxo-PDA-reductase'	AT2G06050.1	DDE1,OPR3	oxophytodienoate-reductase 3	LOC_Os08g35740.1	12-oxophytodienoate reductase, putative, expressed	20.6426	22.3307	22.3662	25.5734	19.3968	22.0775	16.6935	15.6475	22.6581	25.801	28.4369	27.0389	17.3917	28.7475	27.6257	17.0932	19.8257	24.2614
